# Supplementary material for: Molecular basis of polyadenylated RNA fate determination in the nucleus
Source: Nature. 2026 Jun 17;655(8124):1070–8. doi: 10.1038/s41586-026-10650-0 (PMC13391367; doi:10.1038/s41586-026-10650-0)
Supplement: Supplementary file 3 — Results of immunoprecipitations followed by mass spectrometry. [file 41586_2026_10650_MOESM3_ESM.xlsx]

## Sheet: Columns description
Column name	Description
UNIPROT	UNIPROT identifier
Protein	Protein name (Gene name is used)
IP-MS endogenous TREX2-like HeLa, source data for Fig. 2b, c; Supplementary Fig. 7b
GANP_mock_vs_K_mock_ratio	Log2 fold change of mean LFQ intensity of GANP-3xFLAG IP to FLAG IP from maternal HeLa (BSA treated)
GANP_R_vs_K_R_ratio	Log2 fold change of mean LFQ intensity of GANP-3xFLAG IP to FLAG IP from maternal HeLa (Pierce nuclease treated)
LENG8_mock_vs_K_mock_ratio	Log2 fold change of mean LFQ intensity of LENG8-3xFLAG IP to FLAG IP from maternal HeLa(BSA-treated)
LENG8_R_vs_K_R_ratio	Log2 fold change of mean LFQ intensity of LENG8-3xFLAG IP to FLAG IP from maternal HeLa (Pierce nuclease treated)
PCID2_mock_vs_K_mock_ratio	Log2 fold change of mean LFQ intensity of PCID2-3xFLAG IP to FLAG IP from maternal HeLa (BSA-treated)
PCID2_R_vs_K_R_ratio	Log2 fold change of mean LFQ intensity of PCID2-3xFLAG IP to FLAG IP from maternal HeLa (Pierce nuclease treated)
GANP_R_vs_GANP_mock_ratio	Log2 fold change of mean LFQ intensity of GANP-3xFLAG IP in nuclease-treated IP to BSA-treated IP
LENG8_R_vs_LENG8_mock_ratio	Log2 fold change of mean LFQ intensity of LENG8-3xFLAG IP in nuclease-treated IP to BSA-treated IP
PCID2_R_vs_PCID2_mock_ratio	Log2 fold change of mean LFQ intensity of PCID2-3xFLAG IP in nuclease-treated IP to BSA-treated IP
-log_GANP_mock_vs_K_mock_p.val	Reverse log10 p-value from a t-test comparing LFQ intensities of GANP-3xFLAG IP and FLAG IP from maternal HeLa (BSA treated)
-log_GANP_R_vs_K_R_p.val	Reverse log10 p-value from a t-test comparing LFQ intensities of GANP-3xFLAG IP and FLAG IP from maternal HeLa (Pierce nuclease treated)
-log_LENG8_mock_vs_K_mock_p.val	Reverse log10 p-value from a t-test comparing LFQ intensities of LENG8-3xFLAG IP and FLAG IP from maternal HeLa (BSA treated)
-log_LENG8_R_vs_K_R_p.val	Reverse log10 p-value from a t-test comparing LFQ intensities of LENG8-3xFLAG IP and FLAG IP from maternal HeLa (Pierce nuclease treated)
log_PCID2_mock_vs_K_mock_p.val	Reverse log10 p-value from a t-test comparing LFQ intensities of PCID2-3xFLAG IP and FLAG IP from maternal HeLa (BSA treated)
log_PCID2_R_vs_K_R_p.val	Reverse log10 p-value from a t-test comparing LFQ intensities of PCID2-3xFLAG IP and FLAG IP from maternal HeLa (Pierce nuclease treated)
log_GANP_R_vs_GANP_mock_p.val	Reverse log10 p-value from a t-test comparing LFQ intensities of GANP-3xFLAG BSA-treated and Pierce nuclease-treated IP
log_LENG8_R_vs_LENG8_mock_p.val	Reverse log10 p-value from a t-test comparing LFQ intensities of LENG8-3xFLAG BSA-treated and Pierce nuclease-treated IP
log_PCID2_R_vs_PCID2_mock_p.val	Reverse log10 p-value from a t-test comparing LFQ intensities of PCID2-3xFLAG BSA-treated and Pierce nuclease-treated IP
iBAQ_HeLa_BSA_1	iBAQ value, HeLa FLAG-IP, BSA-treated, replicate 1
iBAQ_HeLa_RNAse_1	iBAQ value, HeLa FLAG-IP, Pierce nuclease-treated, replicate 1
iBAQ_HeLa_BSA_2	iBAQ value, HeLa FLAG-IP, BSA-treated, replicate 2
iBAQ_HeLa_RNAse_2	iBAQ value, HeLa FLAG-IP, Pierce nuclease-treated, replicate 2
iBAQ_HeLa_BSA_3	iBAQ value, HeLa FLAG-IP, BSA-treated, replicate 3
iBAQ_HeLa_RNAse_3	iBAQ value, HeLa FLAG-IP, Pierce nuclease-treated, replicate 3
iBAQ_LENG8_BSA_1	iBAQ value, HeLa LENG8-3xFLAG FLAG-IP, BSA-treated, replicate 1
iBAQ_LENG8_RNAse_1	iBAQ value, HeLa LENG8-3xFLAG FLAG-IP, Pierce nuclease-treated, replicate 1
iBAQ_LENG8_BSA_2	iBAQ value, HeLa LENG8-3xFLAG FLAG-IP, BSA-treated, replicate 2
iBAQ_LENG8_RNAse_2	iBAQ value, HeLa LENG8-3xFLAG FLAG-IP, Pierce nuclease-treated, replicate 2
iBAQ_LENG8_BSA_3	iBAQ value, HeLa LENG8-3xFLAG FLAG-IP, BSA-treated, replicate 3
iBAQ_LENG8_RNAse_3	iBAQ value, HeLa LENG8-3xFLAG FLAG-IP, Pierce nuclease-treated, replicate 3
iBAQ_GANP_BSA_1	iBAQ value, HeLa GANP-3xFLAG FLAG-IP, BSA-treated, replicate 1
iBAQ_GANP_RNAse_1	iBAQ value, HeLa GANP-3xFLAG FLAG-IP, Pierce nuclease-treated, replicate 1
iBAQ_GANP_BSA_2	iBAQ value, HeLa GANP-3xFLAG FLAG-IP, BSA-treated, replicate 2
iBAQ_GANP_RNAse_2	iBAQ value, HeLa GANP-3xFLAG FLAG-IP, Pierce nuclease-treated, replicate 2
iBAQ_GANP_BSA_3	iBAQ value, HeLa GANP-3xFLAG FLAG-IP, BSA-treated, replicate 3
iBAQ_GANP_RNAse_3	iBAQ value, HeLa GANP-3xFLAG FLAG-IP, Pierce nuclease-treated, replicate 3
iBAQ_PCID2_BSA_1	iBAQ value, HeLa PCID2-3xFLAG FLAG-IP, BSA-treated, replicate 1
iBAQ_PCID2_RNAse_1	iBAQ value, HeLa PCID2-3xFLAG FLAG-IP, Pierce nuclease-treated, replicate 1
iBAQ_PCID2_BSA_2	iBAQ value, HeLa PCID2-3xFLAG FLAG-IP, BSA-treated, replicate 2
iBAQ_PCID2_RNAse_2	iBAQ value, HeLa PCID2-3xFLAGFLAG-IP, Pierce nuclease-treated, replicate 2
iBAQ_PCID2_BSA_3	iBAQ value, HeLa PCID2-3xFLAG FLAG-IP, BSA-treated, replicate 3
iBAQ_PCID2_RNAse_3	iBAQ value, HeLa PCID2-3xFLAG FLAG-IP, Pierce nuclease-treated, replicate 3
IP-MS endogenous LENG8 low stringency, source data for Supplementary Fig. 7f,e
LENG8_Benz_vs_Ctrl_Benz_log2_ratio_lowstringency	Log2 fold change of mean LFQ intensity of LENG8-3xFLAG IP to FLAG IP from maternal HeLa (Benzonase-treated), low stringency (see Methods)
LENG8_Benz_revlog10_p.val_lowstringency	Reverse log10 p-value from a t-test comparing LFQ intensities of LENG8-3xFLAG IP and FLAG IP from maternal HeLa (Benzonase-treated) , low stringency (see Methods)
LENG8_BSA_vs_Ctrl_BSA_log2_ratio_lowstringency	Log2 fold change of mean LFQ intensity of LENG8-3xFLAG IP to FLAG IP from maternal HeLa(BSA-treated), low stringency (see Methods)
LENG8_E_BSA_revlog10_p.val_lowstringency	Reverse log10 p-value from a t-test comparing LFQ intensities of LENG8-3xFLAG IP and FLAG IP from maternal HeLa (BSA- treated), low stringency (see Methods)
LENG8_Benz_1_lowstringency	iBAQ value, HeLa LENG8-3xFLAG FLAG-IP, Benzonase-treated, replicate 1, low stringency (see Methods)
LENG8_Benz_2_lowstringency	iBAQ value, HeLa LENG8-3xFLAG FLAG-IP, Benzonase-treated, replicate 2, low stringency (see Methods)
LENG8_Benz_3_lowstringency	iBAQ value, HeLa LENG8-3xFLAG FLAG-IP, Benzonase-treated, replicate 3, low stringency (see Methods)
LENG8_BSA_1_lowstringency	iBAQ value, HeLa LENG8-3xFLAG FLAG-IP, BSA-treated, replicate 1, low stringency (see Methods)
LENG8_BSA_2_lowstringency	iBAQ value, HeLa LENG8-3xFLAG FLAG-IP, BSA-treated, replicate 2, low stringency (see Methods)
LENG8_BSA_3_lowstringency	iBAQ value, HeLa LENG8-3xFLAG FLAG-IP, BSA-treated, replicate 3, low stringency (see Methods)
HeLa_Benz_1_lowstringency	iBAQ value, HeLa FLAG-IP, Benzonase-treated, replicate 1, low stringency (see Methods)
HeLa_Benz_2_lowstringency	iBAQ value, HeLa FLAG-IP, Benzonase-treated, replicate 2, low stringency (see Methods)
HeLa_Benz_3_lowstringency	iBAQ value, HeLa FLAG-IP, Benzonase-treated, replicate 3, low stringency (see Methods)
HeLa_BSA_1_lowstringency	iBAQ value, HeLa FLAG-IP, BSA-treated, replicate 1, low stringency (see Methods)
HeLa_BSA_2_lowstringency	iBAQ value, HeLa FLAG-IP, BSA-treated, replicate 2, low stringency (see Methods)
HeLa_BSA_3_lowstringency	iBAQ value, HeLa FLAG-IP, BSA-treated, replicate 3, low stringency (see Methods)
IP-MS endogenous ZFC3H1 HeLa, source data for Supplementary Fig. 7c,e
Z1_BSA_to_Ctrl_log2ratio	Log2 fold change of mean LFQ intensity of ZFC3H1-3xFLAG IP to FLAG IP from maternal HeLa (BSA-treated), low stringency (see Methods)
Z1_Benz_to_Z1_BSA_log2ratio	Log2 fold change of mean LFQ intensity of ZFC3H1-3xFLAG Benzonase- to BSA-treated IP, low stringency (see Methods)
Z1_BSA_to_Ctrl_revlog10pvalue	Reverse log10 p-value from a t-test comparing LFQ intensities of ZFC3H1-3xFLAG IP to FLAG IP from maternal HeLa (BSA-treated), low stringency (see Methods)
Z1_Benz_to_Z1_BSA_revlog10pvalue	Reverse log10 p-value from a t-test comparing LFQ intensities of ZFC3H1-3xFLAG Benzonase- to BSA-treated IP, low stringency (see Methods)
iBAQ_Ctrl_BSA_01	iBAQ value, HeLa FLAG-IP, BSA-treated, replicate 1, low stringency (see Methods)
iBAQ_Ctrl_BSA_02	iBAQ value, HeLa FLAG-IP, BSA-treated, replicate 2, low stringency (see Methods)
iBAQ_Ctrl_BSA_03	iBAQ value, HeLa FLAG-IP, BSA-treated, replicate 3, low stringency (see Methods)
iBAQ_Z1_BSA_01	iBAQ value, HeLa ZFC3H1-3xFLAG FLAG-IP, BSA-treated, replicate 1, low stringency (see Methods)
iBAQ_Z1_BSA_02	iBAQ value, HeLa ZFC3H1-3xFLAG FLAG-IP, BSA-treated, replicate 2, low stringency (see Methods)
iBAQ_Z1_BSA_03	iBAQ value, HeLa ZFC3H1-3xFLAG FLAG-IP, BSA-treated, replicate 3, low stringency (see Methods)
iBAQ_Z1_BenZ_01	iBAQ value, HeLa ZFC3H1-3xFLAG FLAG-IP, Benzonase-treated, replicate 1, low stringency (see Methods)
iBAQ_Z1_BenZ_02	iBAQ value, HeLa ZFC3H1-3xFLAG FLAG-IP, Benzonase-treated, replicate 2, low stringency (see Methods)
iBAQ_Z1_BenZ_03	iBAQ value, HeLa ZFC3H1-3xFLAG FLAG-IP, Benzonase-treated, replicate 3, low stringency (see Methods)
IP-MS endogenous ZFC3H1 high stringency IP, source data for Supplementary Fig. 7d,e
Z1BSA_vs_HeLaBSA_log2ratio	Log2 fold change of mean LFQ intensity of ZFC3H1-3xFLAG IP to FLAG IP from maternal HeLa (BSA-treated), high stringency (see Methods)
Z1Bz_vs_HeLaBenz_log2ratio	Log2 fold change of mean LFQ intensity of ZFC3H1-3xFLAG IP to FLAG IP from maternal HeLa (Benzonase-treated), high stringency (see Methods)
Z1Benz_vs_Z1BSA_log2ratio	Log2 fold change of mean LFQ intensity of ZFC3H1-3xFLAG Benzonase- to BSA-treated IP, high stringency (see Methods)
Z1BSA_vs_HeLaBSA_reverselog10_p.val	Reverse log10 p-value from a t-test comparing LFQ intensities of ZFC3H1-3xFLAG IP to FLAG IP from maternal HeLa (BSA-treated), high stringency (see Methods)
Z1Bz_vs_HeLaBz_reverselog10_p.val	Reverse log10 p-value from a t-test comparing LFQ intensities of ZFC3H1-3xFLAG IP to FLAG IP from maternal HeLa (Benzonase-treated), high stringency (see Methods)
Z1Bz_vs_Z1BSA_reverselog10_p.val	Reverse log10 p-value from a t-test comparing LFQ intensities of ZFC3H1-3xFLAG Benzonase- to BSA-treated IP, high stringency (see Methods)
Z1_BSA_01	iBAQ value, HeLa ZFC3H1-3xFLAG FLAG-IP, BSA-treated, replicate 1, high stringency (see Methods)
Z1_BSA_02	iBAQ value, HeLa ZFC3H1-3xFLAG FLAG-IP, BSA-treated, replicate 2, high stringency (see Methods)
Z1_BSA_03	iBAQ value, HeLa ZFC3H1-3xFLAG FLAG-IP, BSA-treated, replicate 3, high stringency (see Methods)
Z1_BenZ_01	iBAQ value, HeLa ZFC3H1-3xFLAG FLAG-IP, Benzonase-treated, replicate 1, high stringency (see Methods)
Z1_BenZ_02	iBAQ value, HeLa ZFC3H1-3xFLAG FLAG-IP, Benzonase-treated, replicate 2, high stringency (see Methods)
Z1_BenZ_03	iBAQ value, HeLa ZFC3H1-3xFLAG FLAG-IP, Benzonase-treated, replicate 3, high stringency (see Methods)
Ctrl_BSA_01	iBAQ value, HeLa FLAG-IP, BSA-treated, replicate 1, high stringency (see Methods)
Ctrl_BSA_02	iBAQ value, HeLa FLAG-IP, BSA-treated, replicate 2, high stringency (see Methods)
Ctrl_BSA_03	iBAQ value, HeLa FLAG-IP, BSA-treated, replicate 3, high stringency (see Methods)
Ctrl_BenZ_01	iBAQ value, HeLa FLAG-IP, Benzonase-treated, replicate 1, high stringency (see Methods)
Ctrl_BenZ_02	iBAQ value, HeLa FLAG-IP, Benzonase-treated, replicate 2, high stringency (see Methods)
Ctrl_BenZ_03	iBAQ value, HeLa FLAG-IP, Benzonase-treated, replicate 3, high stringency (see Methods)
IP-MS endogenous high stringency IPs in HCT116, source data for Supplementary Fig. 7h-i
Z1noRNase_vs_CtrlnoRNase_log2_ratio	Log2 fold change of mean LFQ intensity of ZFC3H1-2xHA IP to HA-tag IP from maternal HCT116 (BSA-treated), high stringency (see Methods)
Z1RNase_vs_CtrlRNase_log2_ratio	Log2 fold change of mean LFQ intensity of ZFC3H1-2xHA IP to HA-tag IP from maternal HCT116 (Pierce nuclease-treated), high stringency (see Methods)
Z1RNase_vs_Z1noRNase_log2_ratio	Log2 fold change of mean LFQ intensity of ZFC3H1-2xHA IP Pierce nuclease- to BSA-treated IP, high stringency (see Methods)
L8noR_vs_CtrlnoRNase_log2_ratio	Log2 fold change of mean LFQ intensity of LENG8-2xHA IP to HA-tag IP from maternal HCT116 (BSA-treated), high stringency (see Methods)
L8RNase_vs_CtrlRNase_log2_ratio	Log2 fold change of mean LFQ intensity of LENG8-2xHA IP to HA-tag IP from maternal HCT116 (Pierce nuclease-treated), high stringency (see Methods)
L8RNase_vs_L8noRNase_log2_ratio	Log2 fold change of mean LFQ intensity of LENG8-2xHA IP Pierce nuclease- to BSA-treated IP, high stringency (see Methods)
GPnoRNase_vs_CtrlnoRNase_log2_ratio	Log2 fold change of mean LFQ intensity of GANP-2xHA IP to HA-tag IP from maternal HCT116 (BSA-treated), high stringency (see Methods)
GPRNase_vs_CtrlRNase_log2_ratio	Log2 fold change of mean LFQ intensity of GANP-2xHA IP to HA-tag IP from maternal HCT116 (Pierce nuclease-treated), high stringency (see Methods)
GPRNase_vs_GPnoRNase_log2_ratio	Log2 fold change of mean LFQ intensity of GANP-2xHA IP Pierce nuclease- to BSA-treated IP, high stringency (see Methods)
Z1noRNase_vs_CtrlnoRNase_revlog10_p.val	Reverse log10 p-value from a t-test comparing LFQ intensities of ZFC3H1-2xHA IP to HA-tag IP from maternal HCT116 (BSA-treated), high stringency (see Methods)
Z1RNase_vs_CtrlRNase_revlog10_p.val	LReverse log10 p-value from a t-test comparing LFQ intensities of ZFC3H1-2xHA IP to HA-tag IP from maternal HCT116 (Pierce nuclease-treated), high stringency (see Methods)
Z1RNase_vs_Z1noRNase_revlog10_p.val	Reverse log10 p-value from a t-test comparing LFQ intensities of ZFC3H1-2xHA IP Pierce nuclease- to BSA-treated IP, high stringency (see Methods)
L8noR_vs_CtrlnoRNase_revlog10_p.val	Reverse log10 p-value from a t-test comparing LFQ intensities of LENG8-2xHA IP to HA-tag IP from maternal HCT116 (BSA-treated), high stringency (see Methods)
L8R_vs_CtrlRNase_revlog10_p.val	Reverse log10 p-value from a t-test comparing LFQ intensities of LENG8-2xHA IP to HA-tag IP from maternal HCT116 (Pierce nuclease-treated), high stringency (see Methods)
L8RNase_vs_L8noRNase_revlog10_p.val	Reverse log10 p-value from a t-test comparing LFQ intensities of LENG8-2xHA IP Pierce nuclease- to BSA-treated IP, high stringency (see Methods)
GPnoRNase_vs_CtrlnoRNase_revlog10_p.val	Reverse log10 p-value from a t-test comparing LFQ intensities of GANP-2xHA IP to HA-tag IP from maternal HCT116 (BSA-treated), high stringency (see Methods)
GPR_vs_CtrlRNase_revlog10_p.val	Reverse log10 p-value from a t-test comparing LFQ intensities of GANP-2xHA IP to HA-tag IP from maternal HCT116 (Pierce nuclease-treated), high stringency (see Methods)
GPRNase_vs_GPnoRNase_revlog10_p.val	Reverse log10 p-value from a t-test comparing LFQ intensities of GANP-2xHA IP Pierce nuclease- to BSA-treated IP, high stringency (see Methods)
IP-MS pBAC-expressed LENG8, source data for Fig. 2g
WT_vs_HeLa_log2ratio	Log2 fold change of mean LFQ intensity of LENG8(WT)-3xFLAG IP to FLAG IP from maternal HeLa
F301_vs_HeLa_log2ratio	Log2 fold change of mean LFQ intensity of LENG8(F301A)-3xFLAG IP to FLAG IP from maternal HeLa
R563_vs_HeLa_log2ratio	Log2 fold change of mean LFQ intensity of LENG8(R563A)-3xFLAG IP to FLAG IP from maternal HeLa
F301_vs_WT_log2ratio	Log2 fold change of mean LFQ intensity of LENG8(F301A)-3xFLAG IP to LENG8(WT)-3xFLAG IP
R563_vs_WT_log2ratio	Log2 fold change of mean LFQ intensity of LENG8(R563A)-3xFLAG IP to LENG8(WT)-3xFLAG IP
WT_vs_HeLa_reverse_log10_p.val	Reverse log10 p-value from a t-test comparing LFQ intensities of LENG8(WT)-3xFLAG IP to FLAG IP from maternal HeLa
F301_vs_HeLa_reverse_log10_p.val	Reverse log10 p-value from a t-test comparing LFQ intensities of LENG8(F301A)-3xFLAG IP to FLAG IP from maternal HeLa
R563_vs_HeLa_reverse_log10_p.val	Reverse log10 p-value from a t-test comparing LFQ intensities of LENG8(R563A)-3xFLAG IP to FLAG IP from maternal HeLa
F301_vs_WT_reverse_log10_p.val	Reverse log10 p-value from a t-test comparing LFQ intensities of LENG8(F301A)-3xFLAG IP to LENG8(WT)-3xFLAG IP
R563_vs_WT_reverse_log10_p.val	Reverse log10 p-value from a t-test comparing LFQ intensities of LENG8(R563A)-3xFLAG IP to LENG8(WT)-3xFLAG IP
IP-MS pBAC-expressed ZFC3H1 incl. Benzonase, source data for Fig. 2f; Supplementary Fig. 8h
Z1_delta730-747_BSA_vs_CtrlBSA_ratio	Log2 fold change of mean LFQ intensity of ZFC3H18(delta aa730-747)-3xFLAG IP to FLAG IP from maternal HeLa
Z1__delta730-747_BSA_vs_Z1_WTBSA_ratio	Log2 fold change of mean LFQ intensity of ZFC3H1(delta aa730-747)-3xFLAG IP to ZFC3H1(WT)-3xFLAG IP
Z1__delta730-747_Bz_vs_CtrlBz_ratio	Log2 fold change of mean LFQ intensity of ZFC3H18(delta aa730-747)-3xFLAG IP to FLAG IP from maternal HeLa (Benzonase-treated IP)
Z1__delta730-747_Bz_vs_Z1_delta730-747_BSA_ratio	Log2 fold change of mean LFQ intensity of ZFC3H18(delta aa730-747)-3xFLAG IP Benzonase- to BSA-treated IP
Z1__delta730-747_Bz_vs_Z1_WTBz_ratio	Log2 fold change of mean LFQ intensity of ZFC3H1(delta aa730-747)-3xFLAG IP to ZFC3H1(WT)-3xFLAG IP (Benzonase-treated IP)
Z1_WTBSA_vs_CtrlBSA_ratio	Log2 fold change of mean LFQ intensity of ZFC3H18(WT)-3xFLAG IP to FLAG IP from maternal HeLa
Z1_WTBz_vs_CtrlBz_ratio	Log2 fold change of mean LFQ intensity of ZFC3H18(WT)-3xFLAG IP to FLAG IP from maternal HeLa (Benzonase-treated IP)
Z1_WTBz_vs_Z1_WTBSA_ratio	Log2 fold change of mean LFQ intensity of ZFC3H18(WT)-3xFLAG IP Benzonase- to BSA-treated IP
Z1__delta730-747_BSA_vs_CtrlBSA_p.val	P-value from a t-test comparing LFQ intensities of ZFC3H18(delta aa730-747)-3xFLAG IP to FLAG IP from maternal HeLa
Z1__delta730-747_BSA_vs_Z1_WTBSA_p.val	P-value from a t-test comparing LFQ intensities of ZFC3H1(delta aa730-747)-3xFLAG IP to ZFC3H1(WT)-3xFLAG IP
Z1__delta730-747_Bz_vs_CtrlBz_p.val	P-value from a t-test comparing LFQ intensities of ZFC3H1(delta aa730-747)-3xFLAG IP to FLAG IP from maternal HeLa (Benzonase-treated IP)
Z1__delta730-747_Bz_vs_Z1_delta730-747_BSA_p.val	P-value from a t-test comparing LFQ intensities of ZFC3H1(delta aa730-747)-3xFLAG IP Benzonase- to BSA-treated IP
Z1__delta730-747_Bz_vs_Z1_WTBz_p.val	P-value from a t-test comparing LFQ intensities of ZFC3H1(delta aa730-747)-3xFLAG IP to ZFC3H1(WT)-3xFLAG IP (Benzonase-treated IP)
Z1_WTBSA_vs_CtrlBSA_p.val	P-value from a t-test comparing LFQ intensities of ZFC3H1(WT)-3xFLAG IP to FLAG IP from maternal HeLa
Z1_WTBz_vs_CtrlBz_p.val	P-value from a t-test comparing LFQ intensities of ZFC3H1(WT)-3xFLAG IP to FLAG IP from maternal HeLa (Benzonase-treated IP)
Z1_WTBz_vs_Z1_WTBSA_p.val	P-value from a t-test comparing LFQ intensities of ZFC3H1(WT)-3xFLAG IP Benzonase- to BSA-treated IP
IP-MS pBAC-expressed LENG8 (Chymotrypsin), source data for Supplementary Fig. 8l
F301_vs_HeLa_ratio	Log2 fold change of mean LFQ intensity of LENG8(WT)-3xFLAG IP to FLAG IP from maternal HeLa (Chymotrypsin-treated samples)
R563_vs_HeLa_ratio	Log2 fold change of mean LFQ intensity of LENG8(F301A)-3xFLAG IP to FLAG IP from maternal HeLa (Chymotrypsin-treated samples)
WT_vs_HeLa_ratio	Log2 fold change of mean LFQ intensity of LENG8(R563A)-3xFLAG IP to FLAG IP from maternal HeLa (Chymotrypsin-treated samples)
-lg_pvalue_WT_vs_HeLa	Reverse log10 p-value from a t-test comparing LFQ intensities of LENG8(WT)-3xFLAG IP to FLAG IP from maternal HeLa
-lg_pvalue_F301_vs_HeLa	Reverse log10 p-value from a t-test comparing LFQ intensities of LENG8(F301A)-3xFLAG IP to FLAG IP from maternal HeLa
-lg_pvalue_R563_vs_HeLa	Reverse log10 p-value from a t-test comparing LFQ intensities of LENG8(R563A)-3xFLAG IP to FLAG IP from maternal HeLa
iBAQ_HeLa_mean	mean iBAQ value, HeLa FLAG-IP, BSA-treated (Chymotrypsin-treated samples)
iBAQ_L8_WT_mean	mean iBAQ value, HeLa LENG8(WT)x3FLAG IP, BSA-treated (Chymotrypsin-treated samples)
iBAQ_L8_F301A_mean	mean iBAQ value, HeLa LENG8(F301A)x3FLAG IP, BSA-treated (Chymotrypsin-treated samples)
iBAQ_L8_R563A_mean	mean iBAQ value, HeLa LENG8(R563A)x3FLAG IP, BSA-treated (Chymotrypsin-treated samples)

## Sheet: IP-MSendogenous TREX2-like HeLa
High stringency endogenous LENG8- GANP- PCID2-3xFLAG IP-MS results in HeLa
UNIPROT	Protein	GANP_mock_vs_K_mock_ratio	GANP_R_vs_K_R_ratio	LENG8_mock_vs_K_mock_ratio	LENG8_R_vs_K_R_ratio	PCID2_mock_vs_K_mock_ratio	PCID2_R_vs_K_R_ratio	GANP_R_vs_GANP_mock_ratio	LENG8_R_vs_LENG8_mock_ratio	PCID2_R_vs_PCID2_mock_ratio	-log_GANP_mock_vs_K_mock_p.val	-log_GANP_R_vs_K_R_p.val	-log_LENG8_mock_vs_K_mock_p.val	-log_LENG8_R_vs_K_R_p.val	log_PCID2_mock_vs_K_mock_p.val	log_PCID2_R_vs_K_R_p.val	log_GANP_R_vs_GANP_mock_p.val	log_LENG8_R_vs_LENG8_mock_p.val	log_PCID2_R_vs_PCID2_mock_p.val	iBAQ_HeLa_BSA_1	iBAQ_HeLa_RNAse_1	iBAQ_HeLa_BSA_2	iBAQ_HeLa_RNAse_2	iBAQ_HeLa_BSA_3	iBAQ_HeLa_RNAse_3	iBAQ_LENG8_BSA_1	iBAQ_LENG8_RNAse_1	iBAQ_LENG8_BSA_2	iBAQ_LENG8_RNAse_2	iBAQ_LENG8_BSA_3	iBAQ_LENG8_RNAse_3	iBAQ_GANP_BSA_1	iBAQ_GANP_RNAse_1	iBAQ_GANP_BSA_2	iBAQ_GANP_RNAse_2	iBAQ_GANP_BSA_3	iBAQ_GANP_RNAse_3	iBAQ_PCID2_BSA_1	iBAQ_PCID2_RNAse_1	iBAQ_PCID2_BSA_2	iBAQ_PCID2_RNAse_2	iBAQ_PCID2_BSA_3	iBAQ_PCID2_RNAse_3
A6NKF1;F8WC89;A6NKF1;A0A6I8PRW4;H9KVA8	SAC3D1	0.389	1.43	-1.35	-1.13	6.32	8.39	1.29	0.755	-0.422	0.0946675	0.436686	0.404822	0.325956	3.52035	5.18081	1.3804	0.653352	0.308783	0	23093	32551	40248	0	0	0	30545	0	0	0	412250	0	25460	0	55824	0	0	5501000	1477600	7812500	2962000	5895300	2790400
O00159;F5H6E2;O00159;I3L501;A0A8I5KXJ3;A0A6E1W127;Q9Y2K3;A7E2Y1	MYO1C	-3.53	-4.17	0.497	0.79	-5.87	-6.64	-0.411	1.09	-0.0915	2.04873	2.60875	0.156574	0.269893	4.2393	5.00097	0.12089	0.383473	0.02451	11197000	13845000	8432800	6120200	7136000	7352700	2632900	3025400	54387000	86861000	114910000	113000000	550240	290250	656520	269080	882520	241120	153460	125890	109710	264960	74225	42720
O00422;O00422;H7BZW6;U3KQ12;U3KPY7	SAP18	1.32	1.5	-1.44	-1.48	-0.204	1.73	-0.222	0.0403	0.275	0.828027	0.99445	0.936521	0.972462	0.0861878	1.21854	0.224973	0.0348145	0.292328	1900800	841080	2087900	1027800	654710	558520	1515800	1022400	1817600	937600	1049100	322860	3132600	1542600	3430500	943630	4690900	1035700	1171300	1070800	922390	290370	1166800	237050
O15182;E5RK82;E5RJF8;O15182;E5RH67;E5RFM2;H0YBL5	CETN3	6.82	6.14	-0.752	-1.18	4.09	5.05	0.29	0.396	-2.1	6.138	5.36437	0.29857	0.530392	3.07414	4.13379	0.105544	0.149634	1.25793	541270	0	240490	0	0	0	0	0	669800	777470	0	60592	11651000	5956800	8891300	5241900	11765000	5285900	1212800	819040	1692500	1171500	895530	777350
O43447;H0YEL5;A0A7I2YQS4;C9JQD4;O43447	PPIH	0.984	1.15	-0.976	0.199	0.911	0.458				0.622178	0.767461	0.615359	0.0916773	0.561259	0.236542				0	43726	84314	0	0	0	75138	0	99828	0	0	0	93892	44711	97686	0	190510	0	32774	32689	37113	0	0	0
O43660;O43660;D6RA26;B7Z982;H0YA24;H0YAA2	PLRG1	0.917	1.76	3.44	5.07	1.15	3.88	-0.972	-0.411	-0.0782	0.543364	1.33841	3.53755	5.95483	0.733172	4.18441	0.927548	0.300219	0.046916	20762	16944	60275	17035	0	7311.3	1136800	263270	1358200	652260	949640	169220	55576	23387	60633	20872	84522	9662	45083	74226	73163	50205	25609	30219
O43795;E9PDF6;O43795;H7C2Y7;E7EQD9;C9JYW1;C9JUP5;A0A0U1RRI3;C9K0I9	MYO1B	-2.81	-3.72	1.73	1.78	-4.18	-4.83	-0.357	1.16	0.758	1.70741	2.56716	0.85177	0.886281	3.03481	3.72695	0.0980138	0.388113	0.230436	1994400	2470400	1502200	989310	1234900	1184100	510080	790830	15116000	26399000	32334000	34446000	181700	112260	234900	86702	331490	48979	11500	13552	5711.2	61982	10175	8460.5
O60293;O60293;G3V1X1	ZFC3H1	0.872	0.295	8.1	7.4	2.8	2.29	-1.2	-0.37	-1.61	0.383001	0.107283	8.00938	7.21458	1.91011	1.42757	0.746488	0.170716	1.11775	24468	8487	21365	51936	0	0	10295000	4336500	14671000	7328200	17683000	7672800	3316.9	2729.1	0	0	0	0	415540	64922	323040	133740	94429	49504
O60306;O60306;H0YH15;H0YLN9	AQR	1.02	-0.292	4.51	3.03	1.59	-0.297	-1.58	-0.75	-2.86	0.513396	0.114385	4.17188	2.3679	0.939284	0.116385	1.3574	0.488515	3.15508	23242	5179	12236	4902.8	10503	0	1103500	334890	1208500	559950	1038300	296940	34527	6247.5	42501	5781	53350	6376.9	96993	10452	99312	15503	93237	26152
O60318;O60318;A0A0A0MSZ7	MCM3AP	11.1	11.8	-0.579	1.07	7.33	10	-0.528	0.811	-0.22	11.0158	11.6766	0.227808	0.490005	7.01369	9.93551	0.233631	0.395532	0.0864228	0	0	0	0	0	0	0	0	5138.6	0	8544.5	10443	44022000	18915000	36205000	12360000	48879000	10599000	4226200	1661500	5684500	3466900	3604000	2598500
O75152;O75152;E9PQ61;E9PBY7;P0DQW0;A0A8V8TLD8;A0A1B0GTU1;A0A1W2PPR9	ZC3H11A	2.61	2.12	-3.07	-2.53	1.36	-0.961	-1.52	1.15	-1.2	1.72728	1.27855	2.18819	1.65848	0.686135	0.434276	1.27987	0.863132	0.916074	21752	5005.4	132840	6808	16719	4649.5	0	0	0	0	0	0	249230	47284	365620	61235	446800	68556	0	6866.6	6180.4	0	13961	0
O75638	CTAG2	4.74	0.363	-1.16	-0.348	0.0956	0.389	-6.44	-0.351	-1.21	4.19202	0.138593	0.570276	0.132146	0.0330664	0.149694	6.37351	0.14136	0.648174	0	0	0	0	0	0	56605	0	371210	55307	116810	0	1430800	139280	1619100	98627	1568300	526550	67185	0	112810	553500	68168	0
O75934	BCAS2	1.21	3.82	3.23	5.09	1.63	4.69	-0.801	-0.983	-1.91	0.537892	2.7193	2.13223	4.09236	0.805161	3.65324	0.322379	0.417088	1.01853	222460	174080	520770	168990	227410	97268	7191800	2365200	7115300	3017100	4309300	1937600	473060	162490	494970	111300	612290	122140	110320	201220	510520	370680	283380	96126
P05387;P05387;H0YDD8	RPLP2	1.13	0.565	1.72	0.697	-0.0535	0.424	-1.46	-1.54	-1.49	0.902755	0.361696	1.65086	0.472419	0.0264995	0.254132	2.93085	3.16981	3.0233	4500400	1782800	5160300	1353600	3167000	965610	21498000	2660900	39571000	7836000	51556000	15172000	9069000	1413400	4698600	1057300	7185800	1023400	3380300	401070	3549500	801080	1632400	672020
P06753;A0A087WWU8;D6R904;A0A494C0P6;A0A494C0G0;H0YL80;Q5VU61	TPM3	-0.83	-0.968	-1.26	-3.06	-2.44	-4.56	0.0555	-0.14	1.9	0.335765	0.407911	0.574708	2.01262	1.44808	3.56963	0.0198481	0.0517407	1.19734	1187900	1145800	1137600	764020	1206700	1087500	76653	14668	2619500	2005200	751190	995220	132010	79571	154930	217490	975010	188590	31844	66115	60734	76604	89689	69341
P08174;A0A8Q3WLV2;H3BLV0;A0A8Q3SI94;A0A8Q3SI51;A0A8Q3WKT6;B1AP13;P08174;B1AP15	CD55	-5.6	-3.04	0.657	-0.118	-5.24	-3.86	1.79	-2.28	1.25	3.38696	1.39996	0.189519	0.0295357	3.08519	1.98173	0.658337	0.915317	0.408187	1173500	639840	1293200	333770	300560	390700	222080	21604	6985000	2860900	19546000	4956500	0	0	31346	0	0	0	0	0	0	0	0	0
P12270;P12270;Q5SWX9	TPR	4.86	3.13	-1.99	-0.285	1.23	1.3	-0.804	-0.186	0.0812	5.89189	3.24651	1.69048	0.136869	0.847736	0.913243	0.583809	0.100905	0.041665	14595	11555	71496	13815	1480	14981	0	0	1887.2	0	28699	0	293980	168020	242420	123700	384330	121640	18642	15885	12804	14301	28337	12448
P16989;P16989;A0A0D9SEI8	YBX3	1.81	-0.156	1.4	1.65	-0.98	0.26	-4.28	-2.14	-2.34	1.1213	0.0580493	0.785408	0.979189	0.484407	0.100538	5.65056	2.22046	2.52588	330680	0	398950	67371	280670	0	1420100	85676	1730000	77521	3615600	448430	701000	22678	752470	0	940980	39964	219130	0	131010	0	78695	0
P18077;P18077;C9K025;F8WBS5;F8WB72	RPL35A	1.11	0.402	1.66	1.15	0.508	1.2	0.183	0.34	0.883	1.09385	0.286202	1.95377	1.14776	0.383224	1.22457	0.147175	0.3054	1.07826	1762500	1887100	2018700	1624700	1177200	1869000	9820300	8074700	18163000	17698000	34422000	28758000	3138000	2574400	3048000	1677100	5659400	2322100	1835400	1719500	2036100	2055400	1216400	1487900
P21333;P21333;Q60FE5;A0A7P0NMY4;A0A087WWY3;A0A7I2V3E6;F8WE98;H0Y5F3;H0Y5C6;H7C2E7;A0A669KBC6;H7C5L4	FLNA	-2.21	-3.13	-1.72	-1.41	-4.12	-3.76	-1.42	0.272	-0.78	1.37089	2.27553	0.958206	0.724916	3.37585	2.96687	0.635381	0.0882552	0.29587	644880	625170	588960	293680	293060	216960	27822	29591	1028100	742800	2390000	735510	99061	48896	130280	19797	235180	34738	42629	16036	22571	20384	53577	8037.7
P26373;P26373;J3QSB4;H3BTH3;J3KS98;H3BUK8	RPL13	0.695	1.07	0.964	1.42	-0.734	1.55	0.692	1.01	1.49	0.529396	0.948036	0.822928	1.42217	0.568763	1.61409	0.996352	1.71547	2.96927	3005800	1691700	4252400	2409100	1773000	2732400	9458500	7419000	10606000	14264000	17350000	26670000	3203600	2419100	3144400	1792000	4664700	2288400	2005000	2177300	938190	2521800	836940	1673200
P38919;P38919;I3L3H2;J3QQP0;E9PBH4;F8WE11;J3QL52;J3KTN0;J3KSZ0;C9JUF0	EIF4A3	2.19	1.3	-1.15	-2.21	-0.375	0.353	-1.72	-1.45	-0.934	2.26376	1.06208	0.900131	2.29229	0.213075	0.198489	3.71628	2.93813	1.5748	1676700	488230	1843500	372410	914530	329480	1053500	251280	1493400	209290	1098700	231530	4249300	817000	4405800	319960	5047000	613440	669890	182530	671070	192580	704870	178740
P39023;P39023;G5E9G0;H7C422;H7C3M2;B5MCW2;F8WCR1;Q92901	RPL3	0.162	1.63	0.561	0.802	-0.978	1.3	-0.0693	0.586	1.05	0.0753041	1.30541	0.312426	0.491498	0.638977	0.944771	0.0361634	0.399298	0.863929	395440	174990	733200	284830	165380	312260	1193900	741170	1499700	1908200	1804500	3645100	305700	332420	399560	287970	438500	321200	226180	228000	123860	355120	59264	155320
P41208;P41208;Q12798	CETN2	7.49	9.71	0.317	0.226	4.19	8.08	0.328	1.14	0.0154	6.27207	8.51911	0.100772	0.0698538	2.85349	6.89144	0.185416	0.904738	0.0073853	0	0	0	0	0	0	0	0	0	0	0	0	12037000	6222400	8832400	5041800	10985000	4309400	31367	21519	482300	348460	1237400	125360
P42285;P42285;H0Y8U3;H0YAC4;D6REC7	MTREX	1.5	0.507	9.38	7.69	4.34	3.47				0.858475	0.213779	10.0511	8.12071	3.93029	2.86863				42428	0	144740	10755	30371	0	18426000	9927800	25792000	21821000	32828000	17703000	77429	6750.3	65531	0	159880	9040.4	854360	280310	690190	363020	236490	148960
P42677	RPS27	2.69	4.94	-0.347	3.07	2.05	4.7	-0.267	1.69	0.116	1.50371	3.60915	0.111644	1.81753	1.01521	3.36301	0.0738234	0.661644	0.030779	985440	436270	1318100	631150	555860	205710	351540	532670	1514200	1330900	6653800	2711400	1813600	484390	1676600	721470	2377200	753470	488630	177620	221330	331820	178550	190720
P42704;P42704;A0A804HI40;A0A804HKI2;A0A804HIN4;A0A804HLG8;A0A804HK30;A0A804HL40;A0A804HIG4;A0A804HIQ7;A0A804HKJ0;A0A804HKR3;A0A804HI14;A0A804HJZ1;A0A804HHY9;A0A804HJI0;A0A804HJH8;B8ZZ38;C9JCA9;A0A804HK02;A0A804HIV5;A0A804HKX6;A0A0C4DG06;A0A804HJA1;A0A804HKK7;A0A804HJG8	LRPPRC	4.41	0.578	1.13	-0.733	1.42	-0.123	-2.33	-0.267	0.74	3.39979	0.216661	0.496903	0.288104	0.677416	0.0396327	2.24423	0.134338	0.457027	0	0	4849.7	0	0	0	4611.6	0	23134	13189	85031	16834	86790	24661	64610	3919.6	88867	3940	5070.9	0	0	0	0	0
P46777;P46777;A0A2R8Y6J3;A0A2R8Y4A2;R4GNJ2;Q5T7N0	RPL5	1.97	3.59	3.13	4.7	-0.387	3.22	-0.386	0.251	1.41	1.30631	3.11315	2.56317	4.52912	0.16037	2.6706	0.239098	0.144967	1.31585	215130	58889	345990	106700	115390	66120	626470	463240	1023100	694180	4635500	3383300	243700	167010	280290	179220	420240	101670	127580	105760	140250	146330	38858	80588
P46779;P46779;H0YKD8;H0YMF4;H0YLP6	RPL28	1.21	1.05	1.98	1.59	0.0366	1.15	-0.00368	0.0969	0.535	1.32065	1.08718	2.7052	1.95999	0.0219578	1.23798	0.00283224	0.0807047	0.615363	1529800	1041900	2462200	736300	978320	645390	7145600	1244600	9995400	9944500	21680000	18286000	2675800	1557800	2037100	1027700	2932000	965260	640830	396770	529280	1270200	257170	361250
P47756;B1AK88;P47756;B1AK87;B1AK85;A0A6I8PRV6;A0A6I8PIN8	CAPZB	-2.15	-2.09	-0.578	-1	-3.48	-4.45	-0.231	0.601	-1.82	1.15562	1.10955	0.209634	0.412464	2.32717	3.31657	0.0760793	0.223403	0.929098	2936300	2598000	2321100	1270200	2385300	1763900	308930	186940	7228600	9934900	11824000	10349000	592290	223230	503060	255790	924960	289400	76303	92618	98634	51983	134050	31237
P50416;P50416;H3BMD2	CPT1A	2.8	-0.194	-1.27	-0.661	2.34	0.64	-2.95	0.204	-2.57	2.72843	0.0882825	0.873427	0.3676	2.10109	0.352949	2.49154	0.0833233	2.04296	0	0	0	0	0	0	0	0	0	0	0	0	56468	20106	45440	0	65498	14639	18872	0	21934	8677.3	15342	0
P50454;P50454;E9PJH8;E9PKH2;E9PR70;E9PPV6;E9PQ34;E9PIG2;E9PRS3;E9PNX1;E9PK86;E9PMI5;H0YEP8	SERPINH1	1.42	3.67	-1.13	-0.801	0.775	3.53	-0.344	-2.11	0.197	0.950778	3.73545	0.694165	0.440077	0.421728	3.53734	0.132841	1.33518	0.0721999	127990	73395	183720	43659	76144	19581	35495	12207	122260	0	154780	0	279840	98510	287690	76066	469290	71395	90493	46050	111590	50722	78561	60058
P52907	CAPZA1	-1.59	-1.48	-0.509	-1.12	-5.45	-4.12	0.0511	0.925	-1.16	0.75526	0.681491	0.179579	0.473809	4.36204	2.94681	0.0179821	0.442139	0.59377	4104000	3950400	4166300	2226600	2898200	1640000	387850	517360	8375200	10535000	12896000	12304000	643020	649360	1001000	449340	1610000	522600	137300	26480	35008	235460	112970	21568
P53007;P53007;B4DP62	SLC25A1	2.67	4.02	0.495	0.374	0.965	-0.362	0.036	-1.73	-1.4	2.01185	3.63075	0.212527	0.153437	0.485964	0.148062	0.00998015	0.747804	0.566715	227030	158260	222460	98256	218290	164560	187720	73539	187490	169400	249640	106970	430330	268490	330080	120980	451430	138360	256530	88151	234040	231690	186280	158250
P61313;P61313;E7EQV9;A0A2R8YEM3;E7ENU7;E7EX53;A0A2R8Y738;E7ERA2	RPL15	2.45	0.506	3.92	0.519	1.66	0.456	0.528	0.814	0.776	1.27697	0.167445	2.53607	0.172223	0.738849	0.148724	0.220549	0.374281	0.35236	153380	52741	107710	126000	109460	382170	1992300	887240	1654900	3006800	1375500	3982100	432970	82998	280620	239730	231060	156200	162800	23937	0	258430	0	154470
P61326;P61326;F5H6P7;F5H3U9	MAGOH	2.14	1.54	-2.17	-2.48	-1.19	-1.61	-1.63	-2.18	-0.948	1.32607	0.834333	1.34663	1.64202	0.5875	0.881702	1.69298	2.56945	0.790035	1400100	413510	1544200	422440	807530	276980	1348000	270500	899270	19963	1165100	35433	3858100	825470	5038300	376310	5289600	487910	738570	197910	565400	132620	771110	193360
P61353;P61353;K7ELC7;K7EQQ9;K7ERY7	RPL27	0.816	0.677	1.2	1.04	-0.582	1.16	0.483	0.578	0.925	0.541405	0.424484	0.90977	0.746259	0.350267	0.871488	0.704292	0.900544	1.755	3226300	3131400	4708200	3326100	2187200	3335500	7155200	6071200	14249000	15748000	31546000	25526000	3732800	3391200	3747900	2104700	5471100	2088600	1638400	2526400	2033700	3469100	1659900	1996500
P62140;A0A8V8TRH9;P62140;A0A8V8TQ71;B4DJ75;C9J9S3;C9JP48;H0Y3Y6;A0A8V8TR83	PPP1CB	-3.45	-4.17	-3.15	-3.04	-3.91	-6.08	-0.577	0.306	-1.28	1.82226	2.39917	1.5904	1.51124	2.18371	4.10025	0.259265	0.12421	0.722484	159290	75655	142440	52347	86555	51256	38826	25673	288510	124450	868200	76257	0	0	18651	0	67350	0	0	0	0	0	0	0
P62424;P62424;Q5T8U3;Q5T8U2	RPL7A	0.293	1.66	1.68	2.59	-0.661	1.27	0.742	1.67	-0.758	0.11601	1.00687	1.02235	1.90888	0.298902	0.695083	0.42805	1.29091	0.439925	122630	87230	70850	20747	0	0	807940	1114700	332460	1416500	2252300	3993800	110990	202590	54048	124990	40486	0	75636	61049	120380	64035	38266	38278
P62841;K7EQJ5;P62841;K7EM56;A0A0B4J2B4;S4R417;K7ELC2;K7EJ78;S4R456	RPS15	-0.593	2.81	-0.169	4.2	-2.87	1.96	-3.48	0.242	0.301	0.176333	1.32589	0.0446862	2.37852	1.3639	0.794989	1.34166	0.0529666	0.0666559	319740	158910	771120	217820	278580	181320	410110	423860	37047	372020	1001300	794480	384450	170570	334430	134340	436220	220980	186880	179010	103580	84980	50278	0
P62888;P62888;E5RI99;A0A0B4J213;E5RJH3;A0A0C4DH44	RPL30	2.38	-0.971	5.99	4.62	0.313	0.0593	0.485	0.462	-0.221	0.8842	0.274905	3.33647	2.29791	0.0761123	0.0134967	0.113943	0.108043	0.0487658	1710800	2197500	3351300	1934700	1548400	1315300	7440400	6195300	12591000	12097000	22531000	18266000	3314300	2414500	2321600	1359100	3739000	1471700	1809100	1524500	1446800	1951200	1019500	969410
P62910;D3YTB1;F8W727;P62910;D3YTI8	RPL32	-0.99	0.724	1.51	2.6	1.06	1.12	1.79	0.937	-0.558	0.315157	0.216135	0.540912	1.13921	0.343598	0.367523	0.70795	0.307159	0.166076	524210	0	56209	269500	0	60257	517780	346230	276510	412410	524930	1158900	0	105940	342790	295450	302640	397100	52743	0	0	169660	25420	223770
P63261;I3L4N8;P63261;A0A804GS07;I3L3I0;I3L1U9;K7EM38;I3L3R2;J3KT65;A0A2R8YEA7;A0A2R8YFE2;F8WCH0;A0A7P0TBL1	ACTG1	-1.84	-1.78	-0.11	0.0909	-3.99	-2.48	0.0185	0.509	0.391	1.41904	1.35644	0.046813	0.0383707	4.31792	2.19872	0.00883716	0.310839	0.226046	370310000	309650000	469050000	192320000	351090000	265980000	111460000	77494000	1972000000	1.7879e+09	3.8845e+09	2786000000	89285000	50878000	100490000	38479000	151270000	46214000	27627000	27922000	25521000	27151000	20590000	11946000
P67809;P67809;H0Y449;C9J5V9;Q9Y2T7	YBX1	1.36	1.4	0.545	1.18	-1.9	0.171	-3.46	-2.57	-3.3	0.74692	0.775923	0.232572	0.617632	1.19575	0.0636622	4.30083	2.87476	4.04284	2883700	255900	4099800	826010	2055200	45441	6049100	251270	8824900	872260	15481000	1386800	6057400	402080	4305500	320100	6789300	242780	579580	99658	1103000	82002	945470	108960
P67936;P67936;A0A2R8Y5V9;A0A2R8YGX3;A0A2R8YH90;A0A2R8YE05;K7ENT6;A0A2R8YHD2;A0A2R8YEU4;A0A5F9UN72;A0A590UJB9;A0A590UK79;K7EPB9	TPM4	-0.787	0.0457	-2.15	-1.28	-2.25	-4.65	-0.79	-0.327	0.66	0.280881	0.0130431	1.05858	0.518902	1.1236	3.22116	0.326897	0.116666	0.262491	207760	324870	334010	170180	167890	180820	0	12354	642110	217670	190680	123940	51750	19722	111950	62665	201770	51998	0	0	0	0	0	0
P78362;P78362;H7C5L6	SRPK2	2.21	2	0.4	-0.329	1.39	1.1	-0.79	-0.319	-0.688	1.61292	1.40069	0.173259	0.138473	0.834418	0.604697	0.57107	0.185466	0.476587	0	0	0	0	0	0	0	0	0	0	19117	0	0	0	0	0	0	0	0	0	0	0	0	0
P78527;P78527;A0A8V8TMR1	PRKDC	2.36	4.07	0.00743	3.08	2.53	2.81	-0.627	0.145	-3.18	1.82884	4.00607	0.00280268	2.69932	2.028	2.36071	0.355013	0.0664481	3.31776	0	0	2275.9	0	0	0	1629	0	24844	27484	60057	37509	18726	2985.6	20686	1747.2	32983	1110.3	6059.2	1126.5	7959.9	1516.1	1908.7	0
P82650;G5E9W7;H7C5L9;A0A8I5KYF1;A0A8I5KSY5;A0A7P0MKV3;P82650;A0A8I5KQR7;H7C5F2;H7C5H3;A0A8I5KX02	MRPS22	-1.81	1.04	-1.14	1.91	-0.0471	1.57	-0.226	0.0407	-1.83	1.2746	0.586643	0.670317	1.37398	0.018333	1.03985	0.087786	0.0146728	1.15802	26483	0	17771	0	0	0	84127	120190	144780	68605	96243	130840	22756	27706	0	0	25685	0	18540	0	22055	0	0	0
Q00577;Q00577;A0A494C0H6	PURA	-1.1	1.16	-1.63	0.671	-0.143	1.36	-0.14	-0.00354	0.044	0.493657	0.527095	0.840345	0.265263	0.0475487	0.651705	0.0837998	0.00194981	0.0249025	0	0	0	0	0	0	180920	0	88762	0	348730	0	59755	0	56547	0	272820	0	0	0	0	0	0	0
Q00610;A0A8V8TQK1;A0A8V8TRF0;A0A8V8TR47;A0A087WVQ6;A0A8V8TQ14;K7EJJ5;Q00610;A0A8V8TRE8;A0A8V8TQK3;A0A8V8TQ18;J3KS13;J3KRF5;A0A087WX41;A0A8V8TQK7;J3QL20;F5H5N6	CLTC	-2.12	0.184	0.563	2.25	-4.11	-0.682	-1.85	-2.44	-0.46	1.14807	0.0592809	0.205396	1.25488	3.00145	0.25816	0.826219	1.21967	0.146084	732590	73765	531220	33810	374250	34770	133280	20895	4918200	1132900	5603900	442160	85792	8263.8	129310	22094	203510	6769.7	17021	0	16464	15412	17486	3339.4
Q01082;A0A087WUZ3;Q01082;F8W6C1;A4QPE4	SPTBN1	-2.51	-4.39	-1.82	-1.56	-1.79	-1.53	-2.68	0.07	-1.46	1.69695	3.8084	1.07337	0.862195	1.0461	0.83783	1.72632	0.0229852	0.732595	55390	24144	76143	25239	29791	13996	0	0	78208	35653	201180	54669	2032.6	1223.5	2585.8	0	26878	0	0	0	0	0	2058	0
Q01130;J3QL05;J3KP15;Q01130	SRSF2	-0.432	1.89	-4.34	-0.194	-3.64	5.68				0.130566	0.815351	2.68746	0.0547321	2.08221	3.93434				620670	237940	1024500	0	716250	392860	294680	0	368850	0	1267900	0	382690	172940	254720	0	213160	0	853180	407420	768280	445180	499450	309760
Q01780;Q01780;K7EJ37	EXOSC10	1.61	-0.889	5.22	3.02	3.22	0.0762	-0.238	-1.02	-0.879	1.20192	0.532082	6.28018	3.00759	3.28488	0.0326222	0.15119	0.946846	0.76926	0	0	18144	0	0	0	1085700	348310	1436900	456550	2123700	561250	0	0	0	0	5401.6	0	38785	0	27045	0	10386	14079
Q02543;M0R3D6;M0R1A7;M0R117;Q02543;M0R0P7	RPL18A	1.17	1.98	1.88	2.55	-2.27	-3.43	-0.141	0.357	-2.05	0.631787	1.31826	1.21937	1.89717	1.60316	2.91764	0.0379707	0.102019	0.87118	443880	66001	802050	64198	310290	60833	2178500	516690	1463400	4030400	5957000	4324700	458700	425460	138850	67326	737810	79473	144440	0	368990	637530	0	84389
Q02878;Q02878;F8VZ45;U3KQR5;F8VR69;F8VZA3;F8VWR1;F8VU16	RPL6	1.13	1.64	1.37	2.01	1.01	1.75	1.37	1.74	1.92	0.841368	1.43485	1.10779	1.92872	0.72063	1.57815	1.24226	1.74042	2.00236	288770	206030	769950	358150	263140	223480	1421200	2531100	820330	4398200	4988900	8445800	331540	749160	455060	479700	582470	540050	265510	522030	91827	613320	172320	305690
Q06830;Q06830;A0A0A0MSI0;A0A0A0MRQ5	PRDX1	0.966	1.61	-1.09	-1.4	-5.16	2.33	0.0695	-0.454	-0.0951	0.43776	0.869239	0.510629	0.716757	4.5763	1.46642	0.071132	0.659376	0.0999299	2851700	1102100	2127100	914790	1990700	802530	1912200	397410	3422000	1630800	2687800	1009300	3366900	1878200	3745500	1355000	5952000	1284100	2855800	1927000	2801400	1560300	2200200	1835800
Q12905;B4DY09;Q12905;X6R6Z1;A0A0A0MRL0	ILF2	0.596	2.19	-2.37	1.61	0.0966	1.7	-2.53	-1.78	-1.54	0.297769	1.73993	1.94307	1.11428	0.0393406	1.20058	3.01714	1.83241	1.48927	285060	10180	356070	28920	81550	0	19981	0	126780	63144	410840	98814	233550	31704	176090	23918	384280	0	78343	12873	25752	23061	91547	12972
Q12965;Q12965;H0YNQ8;H0YNB0;H0YN00;H0YLE5;H0YLJ4	MYO1E	-1.9	-2.18	-0.324	0.449	-4.67	-6.09	-0.457	1.12	-0.43	1.02385	1.24093	0.112915	0.162999	3.73835	5.3428	0.166012	0.494559	0.154694	3201400	3530800	2848200	1787800	2371600	2332500	526850	672960	12494000	23411000	17087000	16180000	808880	329750	847260	283050	941440	187000	24709	22286	57499	124500	46125	29440
Q13435;Q13435;E9PPJ0;H0YCG1;E9PJ04;E9PJT3;H0YEX5;E9PIL8	SF3B2	0.296	1.84	-1.29	0.185	-0.914	2.08	-2.43	-2.45	-2.29	0.185608	2.08844	1.25603	0.109365	0.770673	2.49602	3.80933	3.8661	3.52916	454460	15425	739100	43647	262570	36459	219090	46065	322380	25856	709300	51528	492830	17813	462860	15147	799850	18881	174370	5669	131390	8435.7	116360	7526.4
Q13868;A3KFL5;Q13868;B4E001;A0A8I5KV47;A0A8I5KVY3;A3KFL2;A0A8I5QL34;A0A8I5KRS5;A0A8I5KYK9	EXOSC2	-1.51	0.847	4.03	2.21	1.48	-0.298	-0.251	-0.927	-1.42	1.0253	0.466664	4.18314	1.76651	0.990096	0.133045	0.137192	0.682317	1.23994	42634	0	0	0	0	0	2267400	833490	1857700	563900	2683500	621470	0	0	0	0	49554	0	78242	0	121190	21849	34289	0
Q14684	RRP1B	1.19	1.82	6.36	5.38	2.57	2.99	0.663	-0.127	-0.815	0.631063	1.1366	6.53468	5.28679	1.86545	2.32575	0.41872	0.0623749	0.547593	0	0	38060	0	0	0	3770700	1464200	5487900	2938400	9668500	4846700	9039.1	0	0	0	14401	0	340580	86124	424390	74620	40326	96678
Q5JVF3	PCID2	11.4	12.1	10.6	12.1	8.76	13.8	-0.44	-0.197	-0.191	8.09542	8.62239	7.42434	8.60524	5.88909	9.96275	0.426815	0.161652	0.156438	0	0	0	0	0	27097	52024000	22073000	71526000	47476000	103620000	52062000	32680000	11205000	29201000	6874700	36200000	6724600	58505000	17710000	33815000	23041000	25818000	19037000
Q6I9Y2;Q6I9Y2;A0A5S6STF9;H7C5E3;F8WF22	THOC7	2.19	5.74	-2.32	0.385	1.56	3.41	0.0437	-0.551	0.524	1.04307	4.15593	1.13273	0.118501	0.652046	1.97922	0.0136667	0.204328	0.19271	204260	65940	123440	118090	68018	52900	0	0	0	42407	0	0	428680	232470	660260	256540	618230	283490	44337	36968	50114	75503	62640	47839
Q6PJT7;Q6PJT7;G3V256;H0YJA2;A0A3B3IT62;G3V5I6;G3V3Y4;G3V572;G3V3R9;A0A087WTC9;G3V411;G3V240;G3V4R5;G3V2X4;G3V473;H0YJ87	ZC3H14	2.87	0.685	0.277	0.546	1.17	0.138	-2.96	0.282	-0.638	2.07321	0.294644	0.103506	0.224148	0.587352	0.0488839	2.87347	0.132785	0.348456	41411	0	99296	8697.8	7413.3	0	26515	0	70439	0	68140	0	204330	8506	250720	8575.5	342890	6662.7	10894	3870.5	6920.6	0	10720	0
Q7L2E3;Q7L2E3;H7BXY3;F6R0H4	DHX30	1.09	0.475	0.988	0.983	-0.754	0.584	-1.01	-2.81	-1.7	0.785697	0.269247	0.68853	0.684082	0.480569	0.347368	1.22249	5.08112	2.57985	36238	0	56159	0	25340	3984.3	199370	12684	243600	27178	389980	54173	94351	0	86382	0	148800	0	18024	0	19040	0	11080	0
Q86U42;Q86U42;A0A7I2V383;B4DEH8;G3V4T2;H0YJH9	PABPN1	1.75	0.24	0.0447	-0.247	-0.321	1.3	-4.07	-3.1	-1.6	1.05202	0.0908484	0.0156956	0.0936745	0.12505	0.692523	3.56908	2.43465	0.953147	311190	0	578200	0	62842	0	167380	0	206380	0	163410	0	197590	0	590050	0	850780	0	54302	0	21799	0	28648	0
Q86V48;Q86V48;E5RFK8;E5RHU7	LUZP1	-2.74	-4.01	-1.36	-1.24	-2.47	-3.56	-0.959	0.191	0.681	2.56921	4.40489	0.933514	0.823464	2.21335	3.74257	0.48432	0.0737299	0.314115	195470	313460	178670	160250	88162	188180	0	4368.9	180690	379200	331010	221430	0	3583.9	3673.3	0	20858	0	4582.8	2666	0	0	4471.4	0
Q86W42	THOC6	2.24	2.82	-0.984	-1.75	-2.21	-0.686	-0.614	-0.0557	0.317	1.39899	1.95207	0.449984	0.982518	1.36543	0.286158	0.261255	0.0193369	0.121419	86350	54844	201510	52500	29252	43158	14911	0	0	0	0	0	522170	205870	647380	227620	712890	228040	0	27433	0	19356	0	0
Q8NI27;Q8NI27;A0A0C4DG98;H0Y815;H0Y7U4;H7C477;H0Y594;F2Z2V2;B7ZBA0	THOC2	2.63	4.15	-3.01	-1.26	-1.54	0.311	-1.1	0.0333	-2.21	2.33356	4.46134	2.83845	0.811344	1.07671	0.142135	0.920563	0.0170369	2.49411	159180	73837	188680	72856	126480	0	197620	0	40931	0	4916.9	0	380540	101530	399780	63993	428620	70148	143210	0	0	0	0	65191
Q8WUD4;J3KR35;Q8WUD4;C9JUN5;S4R331	CCDC12	1.61	2.46	3.85	3.74	1.98	2.46	-1.24	-0.644	-1.55	1.16617	2.15949	4.1006	3.94584	1.57849	2.1686	1.2827	0.522037	1.76341	76007	34040	72605	41035	41862	0	1209300	679640	1545700	690570	1165200	1792500	74608	122700	79120	104450	103780	31009	173410	71585	211740	99979	140360	77086
Q96FV9;Q96FV9;R4GMN4;J3KT14;J3KRD7;R4GN58;J3QQZ3	THOC1	1.81	3.69	-2.34	0.13	-0.664	1.28	-1.31	-0.62	0.201	1.45192	4.04656	2.10735	0.0577653	0.370935	0.885991	0.734882	0.280866	0.077729	59035	6219	68322	23920	20995	10550	12665	0	18987	18705	19925	0	196460	32213	292900	57033	424510	42176	0	10154	14262	12285	12918	15448
Q96PV6;Q96PV6;C9JMY0;A0A087WUE4;A0A0G2JNN3;E7EWC7;B0VJY8;A0A0G2JPW6;C9J1N5;A0A0G2JN70	LENG8	0.359	0.938	9.68	9.58	7.57	10.4	1.92	-0.444	0.158	0.124297	0.387312	9.08936	8.98839	6.85979	9.75723	0.905435	0.14432	0.0470496	0	0	0	0	0	0	36515000	19400000	35593000	23124000	43200000	22280000	117600	23001	95591	0	127230	16350	7779800	4965100	6780400	6156100	5629100	4441000
Q99459	CDC5L	0.695	3.19	2.91	4.94	0.396	4.52	-0.901	-0.392	-0.504	0.334248	2.74261	2.408	5.03745	0.170488	4.47116	1.24716	0.405247	0.561196	275180	44307	375960	102430	161260	37007	3154000	1494700	4743200	1779700	3659000	1190100	442220	150950	371340	93253	601490	105600	631480	194430	581030	366730	384110	218520
Q99547;H3BSB3;H3BNT4;Q99547;H3BNK8;H3BU96	MPHOSPH6	0.545	0.219	5.22	2.97	2.09	-0.0338	0.633	-0.841	-1.77	0.201366	0.0727038	4.28451	1.91775	1.14807	0.0105436	0.455883	0.66249	1.88059	0	0	0	0	0	0	1083600	417130	1707000	565620	1732500	802620	0	0	0	0	0	0	0	0	0	0	0	0
Q99575;Q99575;E5RK39	POP1	-0.165	0.75	-1.17	1.47	0.288	1.86	0.481	-1.17	0.471	0.0721897	0.417661	0.751687	1.03983	0.133109	1.44788	0.239022	0.744981	0.232934	0	0	0	0	0	0	0	0	27468	0	105040	23860	0	0	0	0	0	0	0	0	0	0	0	0
Q9BY77;Q9BY77;F6VRR5;F8WCX5;Q6R954	POLDIP3	3.09	3.32	-1.32	-0.772	-0.0529	-0.554	-1.24	-0.694	-1.16	2.37822	2.6306	0.70388	0.349856	0.0185186	0.233344	1.26815	0.569463	1.1471	224620	70129	283380	71494	68210	101690	41365	0	182540	128150	234330	0	845890	223490	964000	300400	1298200	212840	23565	11168	24334	8151.5	74864	14476
Q9GZR7;G3V529;Q9GZR7;F5GYL3;A0A1W2PRR2;A0A087WXU8	DDX24	0.29	1.89	0.615	2.38	0.0683	0.907	-0.279	-0.4	-1.68	0.120646	1.28971	0.289199	1.81011	0.0259478	0.472023	0.157815	0.239727	1.60345	0	0	6648.6	0	0	0	36080	8442.5	54653	44730	209590	171100	0	0	0	0	0	0	0	0	0	0	0	0
Q9GZT3;Q9GZT3;A0A087WUN7;H0YJ40;G3V4X6;G3V2S9;H0YJW7;H0YJI1;H0YJ07;H0YJU7	SLIRP	1.57	4.58	-0.466	2.31	0.648	2.02	0.492	0.143	0.192	0.88059	4.0736	0.186889	1.52624	0.276737	1.25175	0.387517	0.0921533	0.127427	179910	97871	106260	127030	119780	37872	122550	58451	198080	141770	323140	104400	313660	317400	396820	197410	450360	220780	93263	63953	251370	102130	108220	61338
Q9HCS7	XAB2	1.33	1.43	4.09	4.84	1.73	4.14	-1.47	-0.321	-0.585	1.09439	1.21255	5.38453	6.65562	1.59706	5.46401	2.36458	0.297854	0.642724	51962	7807.5	75692	17383	53500	6173.2	1816500	709010	2225800	1407500	1622600	921680	105880	25037	81595	8506.7	186750	7274.7	251430	56324	225320	68133	123590	61177
Q9NPA8;Q9NPA8;E5RHX8;J3KNT2;E5RI00;E5RHT9;E5RJ84	ENY2	11.4	8.56	1.88	0.61	5.03	7.13	-0.585	-0.312	0.552	5.38745	3.65649	0.436869	0.114422	1.69997	2.82117	0.191693	0.0946235	0.179431	3567500	2641900	3791700	2584100	2791800	58324	2630900	2427300	601150	625250	3245600	669050	981960000	1029700000	993060000	700070000	1265500000	746520000	172870000	144080000	205220000	224230000	154780000	178180000
Q9NR30;A0A8I5KNP3;Q9NR30;A0A8I5KNN2;A0A8I5KYZ4;A0A8I5KND9	DDX21	-1.08	0.631	-0.119	-0.0205	-1.91	-0.0511	-1.3	-2.09	-0.637	0.642984	0.322345	0.049545	0.0081247	1.44224	0.0205531	0.808709	1.57351	0.318654	164620	0	264330	5482.9	69629	3554.1	146740	0	276910	153150	1286900	447420	38592	0	73395	0	101760	6094.6	0	9486.1	0	0	0	0
Q9NYL9;Q9NYL9;H0YKU1;H0YNJ8;H0YNU8;G5EA42;Q9NZR1	TMOD3	-2.92	-1.76	-0.876	-0.598	-3.99	-3.66	-1.46	-1.33	-1.9	1.7906	0.865961	0.344801	0.217155	2.81523	2.48636	0.869344	0.765346	1.26882	3238200	765010	2873200	357180	2448400	492800	350580	50784	8174700	3021500	10833000	2473000	438340	102740	499400	109060	729390	110070	70234	13751	76021	28993	83739	7168.8
Q9UHB6;Q9UHB6;F8VQE1;F8VRN8;F8VS07;F8VTU2;F8VVQ7;J3QQM5;Q9BT23	LIMA1	-2.25	-2.77	0.0347	-0.378	-6.03	-4.68	-0.403	-0.225	-0.457	1.21928	1.6485	0.0104297	0.127225	4.95845	3.51004	0.133115	0.0701841	0.15352	5048300	4055400	5262400	2038300	2655100	2053300	687770	250560	23151000	12639000	54564000	25242000	544530	250070	769620	199730	1308100	185580	184010	30621	125630	85207	182220	59443
Q9ULR0;Q9ULR0;A8MVI5;D6RC18;H0YA89	ISY1	0.708	0.0306	2.76	4.21	1.75	4.52	-1.8	-0.0854	-0.219	0.311861	0.0105423	1.99353	3.65728	1.03582	4.04209	2.40182	0.0542276	0.151475	112210	22519	149720	44075	95863	22947	3235000	1809700	6395000	3071700	4460500	2027300	205880	59329	234420	31121	297940	20682	249920	201130	270110	200940	223980	133160
Q9Y3Y2;X6R700;Q9Y3Y2;A0A087X1B7;Q5T7Y7	CHTOP	3.53	4.13	0.228	-0.182	-0.0855	0.48	-0.92	-0.5	-0.935	2.94693	3.68637	0.0871237	0.0683345	0.030863	0.201015	0.533344	0.248468	0.545452	105950	0	174580	0	0	0	56676	0	52622	0	76017	42303	650440	118990	926310	137020	939950	187930	48049	28019	0	0	24489	0
O00303;H0YDT6;O00303;A0A7I2YQA0;A0A1W2PP79	EIF3F	0.638	1.83	-0.877	-1.23	-1.36	0.736	-1.84	-1.2	-1.52	0.298464	1.21939	0.445164	0.694369	0.796336	0.356189	1.28097	0.70879	0.978265	103780	77442	122430	32689	150770	73291	91242	21927	177950	32439	483100	99948	187290	37525	131320	25194	232140	26931	49241	0	42442	31469	30538	23831
O00425	IGF2BP3	1.12	0.506	-0.219	0.253	-2.02	-0.218	-3.96	-3.26	-2.91	0.44981	0.170751	0.0677715	0.0788846	0.9949	0.0674002	5.1256	3.99366	3.42091	154810	0	203000	0	106470	0	265110	0	229590	0	482260	0	284210	0	213500	0	333110	0	57530	0	60377	0	45931	0
O00541;B5MCF9;O00541;B3KXD6;H7C267	PES1	-2.45	-0.801	-1.25	-0.905	-0.255	0.165	-0.0175	-0.0909	1.16	1.71579	0.371223	0.66673	0.433924	0.0974362	0.0609902	0.00683188	0.0367095	0.700043	46484	0	93757	14588	8898.7	25194	0	0	0	0	41335	72121	9426.2	15151	9291.9	0	50289	15294	0	10433	0	6443.5	0	12782
O00767	SCD	-3.24	2.1	-3.11	-1.48	-2.91	-0.755	-0.38	-0.0564	-0.466	1.40444	0.758827	1.32456	0.474323	1.20001	0.207507	0.13955	0.0185039	0.176323	367830	105960	457420	163760	307220	122340	174610	35355	84943	127800	109830	132970	269480	117530	232170	85767	256490	56440	143140	33883	175130	171190	144070	104420
O14744;O14744;G3V580;H0YJX6;G3V5L5;G3V2L6;C9JSX3;G3V2X6;H0YJ77;H0YJD3;H7BZ44;G3V507;G3V2F5;G3V5T6	PRMT5	2.73	0.916	-0.455	-2.06	-2.18	-2.39	-0.0932	0.0568	-2.42	1.57382	0.354957	0.153972	1.04981	1.13808	1.29354	0.0376315	0.0225491	1.96367	402440	372960	612200	154990	376680	116310	176710	118880	147020	126550	222180	94820	499310	221730	730160	191670	973610	229570	36754	8732.7	74701	60437	34762	36456
O14974;O14974;F8VZN8;H0YHI8;A0A3B3ISH4;H0YIS4;H0YIS3;H0YIM2;A0A0U1RQZ1;F8VW28;H0YHL8;H0YIL7;E1CKY7	PPP1R12A	-2.28	-3.91	-1.04	-1.41	-2.94	-2.73	0.538	-0.399	-0.157	1.4888	3.25666	0.504091	0.752078	2.15644	1.93751	0.175032	0.124735	0.0455986	425090	521180	396010	290930	331710	282200	5445.5	14989	988150	748050	2520400	1101300	16054	17556	65684	19062	84647	17461	14243	23333	4964.2	21136	12686	4804.1
O15042;O15042;E7ET15;H7C4V2;E7EW00;H0Y8D9;C9JDJ7;C9J5L1	U2SURP	0.043	0.543	-1.5	-1.41	0.167	1.43	-0.214	-0.235	-0.0407	0.0207267	0.334298	1.3132	1.19802	0.0856076	1.22331	0.265054	0.297101	0.042188	95819	27658	161640	36946	84130	34403	71702	24700	41828	7591.7	112190	37450	94075	15816	55324	9470.3	87170	23434	81956	27939	79312	55335	60558	25557
O15119;O15119;Q13207	TBX3	-0.282	-1.68	-3.42	-3.26	-0.68	0.458	-1.69	-0.589	-0.427	0.0969933	0.858874	2.39391	2.23357	0.265831	0.166932	0.962831	0.244897	0.167802	90554	52291	145820	113400	116320	37576	46450	28709	53705	17978	87158	0	94358	20056	65177	13919	183090	8799.1	130170	36147	197500	43341	54948	28859
O15143;O15143;C9JEY1;C9K057;A0A1W2PNV4;F8VXW2;C9JTT6;C9JBJ7	ARPC1B	-2.95	-1.78	-0.697	0.745	-1.15	-2.86	0.368	1.09	0.257	1.55478	0.760009	0.229448	0.248461	0.426096	1.48405	0.109925	0.395988	0.0744055	126370	202080	112880	69683	95449	92609	0	8998.8	760380	599260	1393400	1302900	0	0	11497	0	38814	0	0	0	0	0	0	0
O15226;A0A8I5KX72;O15226	NKRF	0.217	-0.974	-0.434	-0.593	0.571	-1.8	0.0605	-0.5	-2.23	0.0741656	0.422945	0.159536	0.229561	0.219534	0.964352	0.0302924	0.312946	2.40038	26202	12803	108410	13085	18271	21199	49187	13190	76590	119590	219140	36642	23309	11178	19463	0	102310	10447	28394	10283	10623	6430.9	16707	0
O15234;O15234;J3KSY7;J3QSC4	CASC3	3.77	0.644	-0.871	0.483	1	-0.202	-4.38	-1.12	-1.86	2.58811	0.236574	0.341747	0.168814	0.406934	0.0646464	6.86972	1.08886	2.24127	29283	0	30970	0	59437	0	59893	0	17919	0	41953	38563	260350	31244	156400	9440.5	197760	14803	12186	0	12119	0	0	0
O15355	PPM1G	1.66	-0.613	0.942	-0.76	3.67	-0.398	-0.892	0.607	-1.48	0.638768	0.184653	0.308747	0.238049	1.97225	0.113207	0.580542	0.353327	1.16001	0	0	0	0	0	0	0	13083	181500	0	0	0	19476	0	20121	14956	16446	0	0	0	0	0	0	0
O15372;B3KS98;O15372;E5RGU4;E5RHC7;E5RH59;E5RFW7;E5RFH0;E5RJT0	EIF3H	0.522	1.13	-2.36	0.348	-1.17	0.565	-2.5	-0.791	0.585	0.185947	0.477115	1.31829	0.11739	0.50327	0.203858	2.34983	0.474704	0.324293	99767	38256	134040	28003	94006	21418	37024	18095	90867	23139	165020	0	141740	26138	110040	10903	176900	10390	34738	19832	33494	29075	21993	23344
O43143	DHX15	0.13	0.827	-1.03	-1.26	-0.764	0.273	-0.927	-1.24	-0.664	0.054547	0.456716	0.608618	0.79797	0.412247	0.121276	0.839437	1.26259	0.535899	591680	58385	692730	110700	281750	86892	310200	67779	483310	60937	815340	124750	459240	98615	397250	42987	621990	38894	240570	52095	278100	124620	173800	62058
O43172	PRPF4	0.456	-0.421	-1.31	-0.823	0.138	-0.939	-0.332	0.514	-1.7	0.17833	0.162727	0.662295	0.363089	0.0481027	0.428941	0.156988	0.262011	1.26807	25082	12196	9091.3	9493	10333	9046.2	14762	14308	42458	0	22247	11221	15003	0	0	0	14476	0	12516	0	0	13706	14625	0
O43175;A0A286YF22;A0A2C9F2M7;O43175;A0A286YFM8;A0A286YFL2;A0A286YFA2;A0A286YER3;A0A286YFC8;A0A286YFB2;A0A286YF34;A0A286YF78;A0A286YFF3;A0A286YFE1;A0A286YFK5	PHGDH	1.31	1.51	-0.0513	0.0102	0.84	1.78	-0.59	-0.693	-1.58	0.865926	1.04976	0.0210224	0.00410906	0.47445	1.3391	0.325327	0.398242	1.20914	272270	55823	384610	116100	185820	62248	135610	54206	887200	390960	1216400	237600	399780	133930	415880	98163	647170	98197	327690	20569	307360	146210	279130	135190
O43290;O43290;E9PQI8	SART1	0.0126	1.17	-1.88	0.707	0.6	0.61	-3.97	-0.297	-2.14	0.00477071	0.682637	1.32349	0.35357	0.28847	0.294649	4.46731	0.146096	1.90019	62973	0	196120	0	9167.4	0	0	0	71669	0	24048	13233	21214	0	14222	0	45580	0	11740	0	7472.9	0	0	0
O43395	PRPF3	0.613	-0.0518	-2.16	-0.546	-0.34	-0.785	-2.53	-0.952	-2.49	0.197847	0.0141946	0.997238	0.172998	0.101489	0.265232	1.38321	0.368278	1.35297	70152	27485	131780	58624	42891	43469	35245	19511	44994	220210	35497	25765	84794	49287	109990	0	168340	4966.4	34560	0	51709	0	0	0
O43670;J3QRS9;X6R4W8;O43670;J3KS31;J3QS27;J3KTL1;J3KRB6;J3KRW6;H0Y3M2	ZNF207	0.0904	1.82	0.14	1.37	-0.602	-0.852	-2.25	-1.49	-1.57	0.0298715	0.998224	0.047093	0.6773	0.236892	0.362687	1.59057	0.885115	0.953745	39667	29191	70259	0	53325	0	185580	89865	195460	57276	65458	57213	76717	0	53314	0	133010	0	20016	26926	54572	58826	44636	0
O43684;O43684;J3QT28;J3QSX4	BUB3	0.279	-0.312	1.36	1.09	-1.05	1.88	-0.995	-1.03	-0.952	0.117979	0.133875	0.833212	0.615586	0.583426	1.32327	1.10298	1.15573	1.03751	199120	93411	495410	74014	222610	43565	2621800	493320	2763200	739860	2059100	489850	292840	78535	263530	66976	430000	27310	318360	72277	334730	111820	138790	89627
O43707;O43707;A0A8V8TL71;F5GXS2;H7C144;H7C5W8;P35609;A0A804HI95;A0A494C1A0;H0YJW3;G3V2E8;M0QZQ3;A0A087WSZ2;A0A494C060;K7EP19;A0A494C166;A0A804HJQ9;G3V2N5;G3V2W4;A0A804HJN7;A0A494C033;A0A804HKG0;G3V2X9;G3V5M4;Q08043;Q9H254	ACTN4	-1.73	-0.523	0.607	0.512	-0.606	-1	-0.0161	-0.611	-1.07	1.00306	0.213408	0.254586	0.208086	0.25419	0.476569	0.00551945	0.259657	0.523528	36231	10283	11831	5092.1	35306	5243.8	5173.6	0	231970	82203	365870	137540	0	3571.1	2284.2	0	5479.9	0	0	0	0	0	0	0
O43809;O43809;H3BND3;H3BV41	NUDT21	-0.788	-0.461	-1.52	-1.82	-0.672	1.02	0.172	0.248	0.102	0.400377	0.208069	0.968025	1.24771	0.327774	0.559883	0.180461	0.278033	0.100455	893930	664880	761330	385730	635710	586370	351150	270230	562650	122850	1297400	797580	463310	276900	311050	157110	340540	135300	553890	80565	839180	930980	516770	257920
O43823;A0A7P0T893;O43823;M0QX51;A0A7P0TBC8	AKAP8	0.843	2.32	-0.661	1.21	-1.36	1.97	-3.21	-1.39	-0.654	0.446048	1.81643	0.328228	0.72033	0.845216	1.43855	2.91036	0.886054	0.329563	0	0	42629	0	29573	0	50147	12350	106700	16798	150080	45112	66068	11184	51223	0	99608	0	33607	0	14295	11516	0	0
O60264;O60264;A0A0A0MRP6;B7ZLQ5;P28370	SMARCA5	0.0294	-1.07	-2.58	-1.94	-1.83	-0.637	-0.55	1.19	0.134	0.00791539	0.383032	1.269	0.848934	0.784215	0.204887	0.153374	0.386057	0.033557	92913	22579	275610	49331	24951	25848	0	7450.2	25217	0	134170	144470	26795	43137	34575	0	127080	24526	36480	44289	0	41921	15009	12986
O60506;A0A7I2V4Z0;A0A7I2YQN2;O60506;A0A7I2V5Q6;B7Z645;A0A7I2YQV8;A0A7I2V2F2;A0A7I2V346;A0A7I2V309;A0A7I2V4J0;F6UXX1;A0A7I2V2F0	SYNCRIP	0.08	0.42	0.0837	0.0432	1.08	0.702				0.0224744	0.130529	0.0235371	0.0119847	0.403432	0.236542				0	0	24314	0	0	0	0	0	12911	0	39595	0	15121	0	0	0	18243	0	0	0	0	0	0	0
O60508;Q5SRN1;O60508	CDC40	1.23	-0.669	3.98	2.98	1.86	0.367	-2.67	-0.73	-3.35	0.638043	0.293389	3.41469	2.25227	1.14212	0.144754	2.76684	0.456308	3.78846	54697	14380	55291	15727	16578	0	1440000	530170	1646000	698140	1361800	461450	88817	9892.8	64896	8031.8	118320	8594.7	184240	21335	184280	38229	79875	32287
O75179;O75179;H0YM23;H0YLQ3	ANKRD17	0.447	0.338	-0.7	0.527	-1.37	0.144	-1.65	-0.584	-2.9	0.142869	0.104622	0.240487	0.172395	0.559673	0.0418485	2.11153	0.497867	4.58964	16104	0	29139	0	19001	7659.8	34168	6241.7	41374	16796	82974	18980	65580	7313.2	29400	0	53882	0	28415	4095.8	43124	8193.4	13280	2760.4
O75369;O75369;E7EN95	FLNB	-1.1	-2.54	0.228	-1.05	-1.44	-3.35	-0.352	-0.216	-0.7	0.436726	1.37242	0.0703796	0.411945	0.619783	2.05373	0.0961122	0.0568274	0.209028	171780	160910	161220	82756	81078	86126	6106.1	3938.8	421330	466600	1189500	794810	1491.1	1429.4	10346	3699.3	41322	1082.7	1821.9	0	0	4825.4	2046.6	0
O75400;A0A8Q3SIG7;A0A8V8TM87;A0A8V8TM61;F5H578;A0A7N4I394;O75400;H0YG38;H7C2N3	PRPF40A	0.0966	0.24	-1.3	-1.44	-0.473	1.59	-0.452	-0.223	-0.256	0.0311432	0.08135	0.608214	0.696594	0.173276	0.799164	0.520909	0.216608	0.255296	1199300	550820	992650	208680	839210	426300	862530	481270	1096800	542490	884060	467250	998420	240990	724430	175380	1008900	130800	1199200	462990	1221500	569550	866790	504570
O75531;O75531;E9PJJ8	BANF1	-0.572	-0.236	-1.88	-2.1	-0.399	0.248	-0.145	-0.172	-2.02	0.237853	0.0871523	1.12829	1.32033	0.156097	0.0918334	0.0492929	0.0587947	1.16435	1719900	559370	2118300	681260	687820	506360	557130	219610	295250	93010	1333000	945900	498150	350550	476880	181400	1203700	241570	504830	327030	383430	269980	422630	86128
O75533;O75533;B4DGZ4;A0A494C1M2;H7C341;F8WC19	SF3B1	0.342	-0.151	-1.85	-2	0.169	0.653	-1.36	-0.942	-1.07	0.21684	0.0862072	2.07602	2.32588	0.0973783	0.482907	3.241	1.928	2.31245	877830	180760	1315000	200790	680580	191570	463710	94277	487280	121510	674320	180370	908040	151640	742520	118210	1104400	91713	549680	82061	508120	152470	484830	133170
O75534;E9PNG3;E9PLT0;A0A8I5KXH5;A0A8I5KPJ6;A0A8I5KV85;A0A8I5QKX0;A0A8I5KW72;O75534;A0A8I5KWW0;A0A8I5KXL1;A0A8I5KYL8;A0A8I5KTQ3;A0A8I5QJA6;A0A8I5KPC0	CSDE1	-0.675	1.81	-0.58	-0.242	1.06	-0.481	0.675	0.38	-0.46	0.296655	1.0931	0.246687	0.0911437	0.523212	0.198007	0.423184	0.209194	0.262524	0	0	12639	0	0	0	0	0	14724	0	21671	0	9605.1	0	10512	0	19201	0	0	0	6831	0	0	0
O75607	NPM3	-0.266	-0.658	-1.91	-1.66	-1.36	0.232	1.43	0.4	-1.56	0.064807	0.175989	0.667419	0.549862	0.424129	0.0560472	0.545795	0.117497	0.611507	0	0	90128	0	0	0	38062	0	83932	41242	44856	63054	44797	0	0	0	58233	26680	0	0	0	0	0	0
O75643;O75643;A0A494C1A5	SNRNP200	0.608	0.675	1.46	2	-0.106	2.27	-0.572	0.275	-0.178	0.268295	0.30445	0.834155	1.30546	0.0390027	1.5633	0.801221	0.308334	0.183624	401220	122690	533830	109900	291900	81075	2473800	1607700	2418100	2323500	2638500	1590100	478730	149060	437080	64042	623170	77235	509100	200470	552550	287430	446190	282140
O75821;O75821;K7ER90;K7EL20;K7ENA8;K7EP16;K7EL60	EIF3G	0.607	0.254	-0.919	0.174	-2.1	0.104	-3.39	-2.34	0.208	0.22068	0.0827198	0.365678	0.0551041	1.10765	0.0320836	2.70443	1.59517	0.0782817	88649	20682	98270	0	53781	0	28251	0	359630	19061	1302300	187990	45511	0	47161	0	60601	0	19370	0	21293	0	0	0
O75909;O75909;G3V5E1;G3V235;G3V2Q3	CCNK	-1.76	2.25	-2.06	1.82	-1.33	1.38	0.343	-0.636	-1.67	1.25952	1.80016	1.5847	1.31955	0.850696	0.890973	0.134354	0.276594	0.977099	14269	0	83168	0	69250	0	0	14133	25779	0	41156	0	24649	11501	23956	0	28147	0	0	0	28543	18265	12535	9797.8
O75955;O75955;A0A140T9R1;A0A140T9W4;A2AB09;A0A140T9X0;A2AB10;A2AB12;A0A140T959;A0A140T9C3;A0A0G2JJQ6;A2AB13;A0A140T905;A2AB11;A2ABJ5;A0A140T974;A0A140T907;A0A140T910;A0A140T957;A0A140T9B1;A0A140T9L9	FLOT1	-1.61	-0.339	1.36	2.66	-2.55	0.0282	0.993	-1.98	-0.471	0.843454	0.122486	0.669617	1.72401	1.62486	0.00911656	0.343291	0.848444	0.142006	248860	16084	337870	0	105520	0	20227	0	3090800	615010	12145000	1234600	0	0	0	0	8505.7	0	0	0	0	0	0	0
O76021;J3QSV6;O76021;I3L3U9;I3L234;I3L3C4;J3KPU7;I3L2F2;I3L4T8;I3L1Y4	RSL1D1	-1.09	0.936	-0.191	-0.16	-0.769	0.54	-0.196	1.54	-1.92	0.40365	0.334779	0.0553016	0.0460457	0.263377	0.173603	0.0796502	0.979028	1.34088	16183	0	20568	9467.8	0	0	0	0	86615	28977	55010	120450	0	0	0	0	0	0	10752	0	0	0	0	0
O76094;O76094;R4GNC1;D6RDY6	SRP72	-1.07	0.171	2.14	0.513	1.31	-0.784	-0.159	-1.2	-2.4	0.503394	0.059886	1.30913	0.203122	0.658858	0.338534	0.0631993	0.688557	1.83157	0	8559.1	0	0	0	0	123410	11675	334490	69819	770720	137830	34137	0	0	0	18152	0	11639	0	0	0	0	0
O94906	PRPF6	0.296	1.02	-1.3	-0.0808	0.522	0.887	0.247	0.329	0.0282	0.100021	0.428473	0.58909	0.0253927	0.18974	0.359913	0.335807	0.482725	0.0301969	140900	71980	173140	56139	85538	30616	52896	17564	70943	18483	133000	34220	127260	66705	125140	23570	196680	30041	84071	34266	62540	45689	66967	8805
O94915;O94915;F2Z2S2;A0A286YEZ9;A0A2C9F2R7;A0A669KB90;A0A6E1XQM6;H0Y9X0	FRYL	2.05	0.61	-1.39	-1.2	-0.651	-0.11	-3.11	-0.843	-1.63	1.3266	0.26509	0.768526	0.627285	0.286957	0.0396272	4.29685	0.691566	1.7478	5945.8	0	10034	2106.3	4998.9	0	0	0	0	0	0	0	27469	2679.7	23467	0	32061	0	0	0	0	0	0	0
O95071;E7EMW7;O95071	UBR5	1.16	2.21	-1.17	-0.421	0.0116	1.28	-0.944	-0.258	-1.67	0.472738	1.13805	0.475244	0.139097	0.00335892	0.537907	0.570745	0.119079	1.24965	0	0	0	0	0	0	0	0	0	1914.5	2590.2	0	17591	12825	17050	2716.3	26800	996.12	1845.7	0	2646.1	2772.6	1899.9	0
O95274	LYPD3	-2.92	-0.862	-0.754	-0.325	-1.95	-1.07	-0.141	-0.728	-0.41	1.35751	0.268086	0.228287	0.0878322	0.769682	0.351511	0.0482264	0.303365	0.154211	146820	69958	132850	0	89093	35725	33790	16356	881460	229530	2164100	407800	0	0	0	0	0	0	0	0	0	0	0	0
O95391;O95391;A0A0C4DGD2;E5RGM7;E5RK41	SLU7	1.53	0.18	1.18	1.19	2.9	2.82	-1.24	0.0817	-1.5	0.965517	0.0720426	0.668488	0.680347	2.41608	2.32462	0.759467	0.0328615	0.99475	50515	12071	101940	36477	56798	24743	296490	215100	319320	174300	271930	129850	102430	21263	92711	33898	103250	0	132500	0	89140	50205	77563	66075
O95425;A0A6I8PIX7;O95425;A0A0J9YWY6;A0A6I8PL75	SVIL	-2.66	-2.08	-0.114	0.248	-3.1	-2.84	-0.265	0.575	-1.12	1.52498	1.06821	0.0349027	0.0790023	1.9065	1.67397	0.0744646	0.17648	0.395268	130610	159650	131270	69269	89081	89856	46408	12492	722340	1329300	1758300	1648000	3240.2	10134	2878.6	4600.2	20259	1832.8	4798.8	30131	5818.5	4602.2	0	0
O95478;A0A0A0MQZ6;O95478	NSA2	0.0835	-0.239	0.367	-0.568	0.086	-1.57	-0.124	-0.604	0.767	0.025104	0.0756051	0.120648	0.198733	0.0258638	0.720074	0.040244	0.230641	0.307739	182390	0	188640	69453	0	66969	0	0	102260	63693	138910	163500	0	57495	0	0	95017	37103	0	0	0	0	0	0
O95639;O95639;B7Z7B0;H7C419;C9JEV9	CPSF4	-0.412	1.18	-1.4	-0.0319	1.39	2.7	-0.35	-1.03	-0.671	0.152279	0.552954	0.691367	0.0103103	0.686167	1.75752	0.125743	0.456866	0.267325	117460	0	113940	0	101690	33123	30909	37670	66806	29936	93648	0	46631	20454	78552	0	91519	0	86077	21545	92264	76564	70442	80929
O95816	BAG2	1.57	3.5	0.124	1.76	0.59	3.78	0.0916	0.0204	0.362	0.78089	2.4542	0.0402754	0.914913	0.223101	2.74418	0.068058	0.0143663	0.326227	375780	500160	634500	349310	60126	382730	727450	471810	1260300	994010	1477100	1159500	1298600	674660	1185900	697150	1678500	696610	704630	536660	733850	725440	429310	347450
O95831;A0A7I2PK44;A0A6Q8PG15;A0A6Q8PFM5;O95831;A0A6Q8PFA7;A0A6Q8PFQ8;A0A6Q8PFS4;A0A6Q8PHC0;A0A6Q8PHJ9;A0A6Q8PFE1;A0A6Q8PF87;E9PMA0;A0A7I2RLJ8;A0A6Q8PFN1;A0A6Q8PHJ4;A0A6Q8PFW2	AIFM1	1.67	1.24	0.151	0.656	1.14	0.3	-0.823	-0.0307	0.343	1.05784	0.694077	0.0581678	0.30596	0.624204	0.12254	0.4812	0.0128723	0.165583	0	0	0	0	0	0	34313	22361	49532	30107	79934	16021	68201	19745	63770	15204	90865	9635.1	0	0	11842	0	0	0
O95926	SYF2	-0.0351	0.799	3.6	3.18	1.33	1.33	-1.87	-1.34	-3.27	0.0123105	0.369858	3.00154	2.5038	0.71823	0.71824	1.22736	0.774267	2.73058	77427	47127	55742	24262	28905	0	215660	86127	350700	97792	309130	432610	149800	40466	145410	40121	200860	0	64455	28038	60367	79165	48809	55101
P01040;P01040;C9J0E4	CSTA	-1.96	2.81	-1.83	0.235	-1.66	-0.506	2.09	0.118	-1.26	0.936418	1.56964	0.854163	0.0720752	0.745146	0.168124	0.982079	0.0339333	0.49631	2199400	93276	122190	70245	73466	154520	956770	128360	73307	159950	69712	172020	69490	116350	83474	130650	105870	289700	43161	53290	0	0	0	61331
P02545;A0A6Q8PFJ0;P02545;Q3BDU5;A0A804HL68;A0A6Q8PHQ9;Q5TCI8;A0A6Q8PF80;A0A6Q8PGH0;A0A6Q8PFM1;A0A6Q8PF59;A0A6Q8PFF5	LMNA	-0.246	0.114	-2.58	-2.97	-0.645	0.677	0.532	0.178	0.513	0.116418	0.0506331	2.46521	3.02733	0.361368	0.384425	0.459155	0.124019	0.438529	1509800	838350	2136900	1052600	678700	842000	136090	168490	372520	194910	1318000	829420	491840	644660	636290	328090	1966100	460640	574830	661410	425380	450570	751800	419870
P04040	CAT	-0.81	1.75	-1.17	-1.92	-2.65	-2.28	2.38	-0.3	0.813	0.234709	0.622804	0.36933	0.706296	1.10203	0.891705	1.02644	0.0817026	0.252865	229660	43622	90531	86900	230360	90786	221510	18537	69638	34498	80556	322510	60327	68114	14090	64997	88337	311280	46964	52787	31097	0	0	67300
P04075;H3BQN4;J3KPS3;P04075;H3BUH7;H3BMQ8;H3BR04;H3BPS8;H3BU78;H3BR68	ALDOA	1.11	1.84	0.7	-0.421	1.31	0.631	-0.612	-2.38	0.566	0.47587	0.943685	0.267178	0.147473	0.59392	0.235684	0.3313	2.10974	0.301214	0	0	10188	0	26860	0	31538	0	105420	51171	117240	18501	41888	64289	32426	0	75396	0	0	0	0	0	0	0
P04264	KRT1	-2.11	1.17	-1.74	-1.05	-2.14	0.106	2.43	0.243	0.0716	1.17234	0.521185	0.898045	0.455568	1.19726	0.0341829	2.07121	0.108417	0.0296528	179140000	51301000	61361000	11307000	146520000	21724000	77675000	14717000	44254000	26724000	33110000	153690000	11401000	13124000	9817300	27915000	18232000	128600000	10910000	10280000	17313000	4429700	13688000	9706700
P04406;P04406;E7EUT5	GAPDH	-0.368	1.18	-0.647	-1.01	-3.35	1.1	1.36	-0.552	0.586	0.12599	0.510999	0.241711	0.419736	2.21794	0.468444	1.62898	0.467948	0.50632	952760	532790	1047600	680310	874370	423120	856690	290980	1458900	480670	3322500	935990	610800	696000	592570	312390	884800	1204000	222160	282180	101710	320610	89074	507070
P04792;A0A6Q8PFK8;P04792;A0A6Q8PGK1;A0A6Q8PHJ6;C9J3N8;A0A6Q8PFE7;A0A6Q8PF43;A0A6Q8PHA6;A0A6Q8PH65;A0A6Q8PGY2	HSPB1	0.00239	1.3	-1.51	-1.37	-1.07	0.939	0.325	-0.257	-0.576	0.000815756	0.686311	0.839679	0.736042	0.526375	0.445672	0.404803	0.301216	0.865046	2456000	896180	2371500	1099700	1938700	579240	1070100	417200	1455300	754930	2483200	1906300	1808800	2044900	1684800	548430	2194100	677420	1393300	504630	1114200	757950	953960	468500
P05089;A0A5F9ZH78;P05089;A0A5F9ZGN6	ARG1	-1.8	0.485	-1.53	-1.44	-1.83	0.347	1.47	0.0123	0.376	0.822571	0.158412	0.657644	0.603511	0.839945	0.10879	0.695001	0.00377586	0.130523	1063100	25601	244870	117350	304940	138210	801250	28308	1499200	349450	1368200	235660	133610	176430	48956	187730	184640	459610	122050	56164	23003	19381	56975	124480
P05109	S100A8	2.07	2.02	1.09	-2.26	0.53	0.0386	2.91	0.902	4.26	0.727249	0.699477	0.314021	0.819863	0.134959	0.00871087	0.957147	0.212103	1.64213	1023100	408920	108380	208950	197500	653490	753650	165070	625070	174060	564810	171000	286240	9383500	110410	100240	223230	132650	0	72607	84098	71966	43889	178780
P05141;P05141;Q9H0C2	SLC25A5	1.17	0.842	-1.11	-1.51	-1.22	1.4	-0.0487	0.308	0.2	0.465917	0.309012	0.437437	0.659295	0.496519	0.591493	0.0517082	0.425166	0.249903	13166000	11589000	14538000	5131100	10272000	8818200	8259600	6420800	9426500	8811500	15670000	9680900	11023000	11940000	18853000	8545700	25127000	7887800	7867400	6223900	14257000	11764000	10637000	8348800
P05783;P05783;F8VZY9;CON__H-INV:HIT000015463;CON__O76015;CON__O76013;CON__O76014;O76014;O76015;O76013	KRT18	-0.0579	0.175	-2.01	-2.29	-2.09	0.767	0.408	0.27	0.54	0.018021	0.0567053	1.07177	1.29733	1.13518	0.300165	0.329997	0.200326	0.469816	26179000	17948000	45370000	21660000	15526000	19164000	5183900	4201900	13043000	5848800	36576000	20574000	11209000	11333000	11075000	6818000	39802000	9649500	15036000	14959000	7858100	10494000	17528000	7331600
P06241;P06241;E5RFS5;E5RH71;E5RIX5;E5RK23;E5RFM4;E5RHF7;E5RGM6;E5RI25;E5RFM0;E5RGT0;E5RJX7;E5RHX7;E5RFM6	FYN	-1.08	1.07	2.37	2.52	0.246	-0.0682	-0.909	-0.547	-0.925	0.394522	0.387546	1.13895	1.24645	0.0713277	0.01877	0.344184	0.186833	0.351806	133630	40659	140540	26629	89728	31429	23063	10537	1661800	819290	6081800	1202000	32471	0	15583	0	23086	9130.5	0	0	0	0	0	0
P06733;P06733;A0A2R8Y6G6;K7EM90;A0A2R8Y879;A0A2R8YEM5;A0A2R8Y798;K7ERS8;A0A2R8YEG5;A0A2R8Y6I8	ENO1	-0.0965	2.48	-0.51	-0.652	-1.83	1.14	-0.824	-1.31	-0.561	0.0334735	1.66412	0.20558	0.275368	1.0701	0.559631	0.416215	0.766717	0.258443	207280	8124.4	62270	0	47946	13912	167250	0	288300	20407	472300	26239	74163	36079	55447	25246	294840	42811	22343	15381	7324.3	0	0	13662
P06748;A0A7I2V5S2;P06748;A0A7I2YQC0;E5RI98;A0A7I2V5J8;A0A7I2V2X9;A0A7I2V3U2;A0A7I2V433;A0A7I2V3G5;A0A7I2V579;A0A7I2V4G8;E5RGW4	NPM1	-0.477	-0.327	-1.46	-1.38	-2.42	0.406	-0.539	-0.551	-0.159	0.142603	0.0936289	0.558328	0.517688	1.11991	0.119099	0.276934	0.284795	0.0697674	2226300	955470	4680100	832720	1595300	607760	783350	627900	4457500	2402800	11603000	3987500	2292300	963760	2581800	1011400	7682100	1804900	813330	667000	741010	314390	1095300	182200
P07195;A0A5F9ZHM4;P07195;F5H793;C9J7H8;A8MW50;A0A3B3IS95	LDHB	1.47	0.681	1.05	-0.154	-0.619	0.276	-1.45	-2.74	-0.471	0.542969	0.208464	0.354177	0.0409403	0.186427	0.0758659	0.764398	1.8823	0.186299	0	0	129140	0	27459	0	20197	0	455840	32187	957020	115840	96076	0	28144	261730	344550	0	19890	0	0	0	0	0
P07910;P07910;B4DY08;G3V4W0;G3V2Q1;G3V4C1;G3V576;G3V555;G3V575;G3V2D6;G3V5V7;B4DSU6;G3V251;G3V3K6;G3V5X6;P0DMR1;O60812;B7ZW38;A0A0G2JPF8;A0A0G2JNQ3;B2RXH8;G3V4M8;G3V2H6	HNRNPC	0.358	-0.0258	-1.46	-2.19	-2.82	1.1	-3.41	-2.98	-2.67	0.113977	0.00739991	0.624274	1.0958	1.57809	0.43086	5.37568	4.53611	3.91033	11334000	901480	17716000	2206700	5630100	729330	4512200	540420	9710200	554330	14522000	1707900	10840000	995780	9457400	404690	21916000	595390	5270600	978510	2819500	692910	5906200	375970
P08195;P08195;A0A7P0Z4P5;A0A7P0TAN7;A0A7P0Z4A0;F5GZS6;A0A7P0T9F7;A0A7P0TBF8;A0A7P0TAS6;F5H056;A0A7P0T8U7;F5GZI0;A0A7P0T8F1;H0YH36;A0A7P0TAT7;H0YFS2;F5H0E2;A0A7P0T853;F5H867	SLC3A2	1.02	1.89	0.306	2.2	-0.47	1.55	-2.36	-1.08	0.0923	0.442143	1.01563	0.105853	1.26171	0.171612	0.772073	1.58802	0.536877	0.0328565	18031	0	28172	0	18303	0	12764	0	131170	42105	457740	165950	82596	21218	59629	15630	88679	23592	0	0	0	9929.1	11415	0
P08238;P08238;Q58FF7;Q58FF8;Q58FF6;Q14568;F8W026;A0A7P0Z405	HSP90AB1	0.718	1.26	0.00976	-0.508	-0.815	1.27	-0.42	-0.988	-0.107	0.474725	1.01439	0.00459771	0.307065	0.56117	1.0344	0.471308	1.52746	0.0943477	512400	235270	868290	209930	396970	118110	318160	118730	1399200	484190	3660600	836250	702210	396890	667930	173220	1153500	238000	361340	100120	355310	228980	285960	166410
P08579;P08579;M0R268	SNRPB2	0.583	1.21	-1.18	-0.0701	0.333	0.307	-5.04	-3.43	-4.89	0.33954	0.890393	0.863255	0.0321898	0.17369	0.15812	7.77271	4.94805	7.5173	914200	0	920000	0	530740	29019	846640	0	942660	0	908970	0	987300	0	947570	0	1263600	0	551990	0	785910	0	636980	0
P08670;P08670;B0YJC4;B0YJC5;A0A1B0GTT5;A0A1B0GVG8;P17661;H7C5W5;P41219;P14136;A0A1X7SBR3;A0A1W2PR46;E7EMV2;E7ESP9;P07197;Q16352;A0A1W2PRT3;F8W835;P12036	VIM	-0.361	-0.273	-2.28	-2.55	-2.29	0.661	0.894	0.856	1.06	0.118649	0.0872967	1.21295	1.42003	1.21893	0.237639	0.990248	0.931644	1.26336	27892000	34950000	54921000	36745000	20658000	28141000	8542500	9136400	14096000	6724000	33220000	33852000	16262000	21188000	15827000	15142000	44600000	21155000	17323000	28312000	6513500	18782000	18200000	10071000
P08708;H3BNC9;P08708;H0YN88;A0A075B716;H0YN73;A0A0J9YYC4	RPS17	0.652	0.07	-0.435	-0.764	-1.14	-1.22	-1.8	-0.843	-1.44	0.285736	0.0247882	0.176534	0.347551	0.582861	0.639382	1.69887	0.590991	1.24328	213600	41982	200160	120740	186870	19754	242840	12658	414730	255240	1333000	365790	337310	50089	377580	49080	584630	31445	9905.5	0	73297	43440	109640	15752
P08865;C9J9K3;A0A8V8TMX1;A0A0C4DG17;A0A8V8TLA4;P08865;A0A8I5KQE6;F8WD59;A0A8V8TMP3;A0A8V8TMZ8	RPSA	0.443	0.951	-0.196	-0.487	-1.49	0.727	-1.24	-1.53	-1.35	0.216619	0.562794	0.086416	0.242255	1.03971	0.396871	3.0282	4.04606	3.4266	4982600	1121600	5874100	1247500	3708300	1195600	7169500	983670	8376600	1841100	15362000	3928400	5979100	1078400	4880900	966480	6395100	956720	2340700	603130	2627100	860860	1947700	503060
P09497;P09497;D6RJD1;H0Y9Q6	CLTB	-1.3	1.72	0.903	2.5	-2.65	1.22	-2.33	-2.07	-0.832	0.601749	0.881746	0.373914	1.49769	1.63123	0.550112	1.61282	1.36757	0.396498	473810	0	382050	0	307590	0	229670	0	5843700	1178100	3488300	546080	62987	0	148580	0	175610	0	0	0	0	0	0	0
P09661;P09661;H0YLR3;H0YMA0;H0YKK0	SNRPA1	0.534	0.787	-0.861	0.616	0.014	1.5	-4.71	-4.71	-5.58	0.2711	0.440622	0.494956	0.323471	0.0056665	1.05997	6.60069	6.60046	7.95793	1426100	0	1994700	40515	1303000	0	1870000	0	2390200	0	1509100	0	2019200	0	1895300	0	2674800	0	1422800	0	1568000	0	1366600	0
P10809;A0A7I2V599;A0A7I2V2X6;P10809;A0A7I2YQK6;A0A7I2V5M1;E7ESH4;A0A7I2V5K3;A0A7I2YQ71;A0A7I2V369;C9JL25;E7EXB4;C9JL19;C9JCQ4	HSPD1	1.32	2.35	-0.321	0.156	1.07	2.9	-0.427	-0.457	-0.218	0.805332	1.8313	0.138253	0.0629364	0.604025	2.48458	0.486633	0.531752	0.212216	166060	85011	221970	48148	91514	8844.1	130260	42667	314370	130560	834880	202490	385370	101870	338290	97757	734100	55250	267170	59878	311240	165830	130740	84761
P11021;P11021;A0A7P0TB36;A0A7P0TAI0	HSPA5	1.39	1.62	-0.225	-0.331	-0.0755	1.54	-0.24	-0.22	-0.173	0.848789	1.04947	0.0921167	0.141164	0.0290411	0.980596	0.368569	0.330068	0.246165	2195400	1041900	2844600	718480	1499500	660880	2771200	1521800	5161800	2089200	7673200	2695400	5225800	2153800	4531600	1506500	5423100	1371500	1785600	698800	1986100	1486700	1726900	908430
P11142;P11142;E9PKE3;E9PNE6;E9PN89;A8K7Q2;E9PLF4;E9PQQ4;E9PQK7;E9PK54;P54652;E9PPY6;E9PS65;E9PN25;E9PM13;E9PI65	HSPA8	1.75	1.99	0.0993	-0.123	-0.41	2.15	-0.478	-0.53	-0.389	1.07605	1.29134	0.0362415	0.0452941	0.168192	1.44332	0.984457	1.13937	0.741048	7597700	3478100	10365000	2323400	5583200	2667200	9981400	4830400	22729000	9194100	32081000	9572100	21363000	7922100	18871000	5886800	27939000	4723800	11745000	5186200	14251000	7129600	8795400	4138900
P11388;P11388;J3KTB7	TOP2A	0.187	0.413	-3.48	-2.76	-0.835	0.941	-0.0822	0.84	0.392	0.074823	0.180479	3.13988	2.23906	0.424243	0.495476	0.0388107	0.5555	0.215196	237960	91292	330500	182130	75623	127790	4502.5	19010	42362	16024	118450	81498	132800	112350	128760	43717	423280	92900	103710	143050	24241	73524	116020	30348
P13639	EEF2	0.775	2.66	0.173	0.35	0.989	1.99	0.253	-0.881	-0.779	0.308513	1.63643	0.0568741	0.121756	0.419298	1.07929	0.166517	0.795789	0.672755	44595	9495.7	66107	24164	24203	6030	32237	16073	111490	29098	218880	34017	47615	42560	58483	49979	113770	32170	49035	10280	40909	37582	23962	24398
P14384;P14384;F8W111;F8VVI6;H0YHN7;F8VR29;F8VU13	CPM	-0.398	-0.448	1.98	0.987	-0.456	-0.174	-1.77	-1.97	-0.624	0.145296	0.166188	1.11095	0.432997	0.16982	0.0588164	0.945276	1.10373	0.245337	203460	63383	138750	21289	129920	29016	54858	0	2370500	898910	8030000	1526200	0	0	0	0	0	0	0	0	0	0	0	0
P14618;A0A804F6T5;A0A8V8TNX9;A0A804F729;P14618;A0A8V8TMM5;H3BTN5;H3BQ34;B4DNK4;H3BT25;H3BUW1;H3BTJ2;H3BN34;H3BQZ3;H3BU13;P30613	PKM	-0.11	0.782	-0.3	-1.41	-0.369	1.45	0.407	-3.02	-0.241	0.0422728	0.386351	0.124072	0.845858	0.156968	0.876404	0.201739	2.93989	0.111086	109380	0	123810	40428	66861	12873	60909	10380	225390	25607	437820	63951	35890	60767	23185	15387	173640	23673	33378	11507	22878	15025	31000	11922
P14923;P14923;C9J826;C9JK18;C9JKY1;C9JTX4;C9JPI2;K7ERP3;A0A2R8Y750;A0A2R8Y7Z0;A0A2R8YCH5;B4DGU4;A0A2R8Y5Z1;A0A2R8Y804;A0A2R8Y5C3;A0A2R8Y543;A0A2R8Y6G0;A0A2R8Y5A3;P35222	JUP	-3.49	1.68	0.839	1.11	-3.07	-1.85	3.46	-1.88	-0.788	1.95983	0.692791	0.282973	0.401446	1.62285	0.790391	1.68896	0.71739	0.236205	1854300	390080	521700	128550	1372200	118900	972580	78384	3513500	1549300	12726000	3928100	58585	107640	24892	514550	146310	579150	32291	29425	127880	5640.1	21270	8584.1
P15880;H0YEN5;P15880;I3L404;E9PM36;E9PMM9;E9PQD7;E9PPT0	RPS2	0.766	0.579	1.02	2.12	1.23	-0.427	-0.621	1.33	-0.897	0.235826	0.169949	0.335765	0.875674	0.422898	0.120263	0.193702	0.495349	0.300592	249100	177030	304910	149750	150350	208670	323840	269290	124200	198330	1787000	260530	226110	171920	273870	162460	230110	142580	183840	149500	50760	159870	60767	116990
P15924	DSP	-1.81	1.15	-1.99	-1.64	-2.07	-0.228	1.72	-0.23	0.372	1.0378	0.55432	1.18612	0.901808	1.25332	0.0818396	1.44808	0.113751	0.19636	780780	243150	296150	128740	622820	103140	284270	26921	165610	127270	299200	453160	88796	119320	66887	153520	261020	330190	38769	57204	54523	23083	52636	39257
P16383;P16383;C9JII4;H7C335	GCFC2	0.808	-0.132	0.861	-0.548	2.63	0.535	0.541	-0.958	0.3	0.370088	0.0477682	0.400919	0.229965	1.87013	0.223797	0.350034	0.738544	0.172412	0	0	0	0	0	0	33397	13983	52187	0	31431	0	0	0	0	0	0	0	0	0	3460.3	0	0	0
P17844;P17844;J3KTA4;A0A7I2V507;A0A7I2V2S0;A0A0G2JLI4;J3QR02;J3QRQ7;A0A7I2V5F5;J3QSF1;J3KTQ4;J3KRZ1;X6RLV5;J3QS79;J3QKN9;A0A0U1RQJ0	DDX5	0.756	0.605	-0.725	-0.802	-0.546	0.754	-0.297	0.286	0.421	0.54449	0.407445	0.515601	0.589058	0.358565	0.542847	0.458062	0.436005	0.727287	270920	114940	180910	64590	60806	61786	77057	105420	209530	245090	516440	485370	187090	142860	211910	79654	391570	56915	56764	46967	47717	53768	62767	83983
P17987;P17987;E7EQR6;E7ERF2;F5GZI8;F5H282;F5GYL4;F5H726;F5H676;F5H136;F5GZ03	TCP1	1.99	1.48	1.98	1.38	1.85	1.29	-1.75	-1.12	-1.35	1.31478	0.865511	1.30961	0.785734	1.18328	0.7158	1.16487	0.630229	0.807202	27045	0	19639	0	10772	0	37055	13369	273310	131330	718810	125560	20326	27280	41230	0	91666	0	11707	0	13100	15354	11438	0
P18124;P18124;A8MUD9;C9JIJ5;C9JZ88	RPL7	0.825	0.66	1.45	0.923	0.102	1.28	0.486	0.497	0.811	0.407509	0.308362	0.867299	0.470725	0.0386532	0.728296	0.959968	0.991739	1.99098	3955900	3711300	4545500	3932800	2410300	3460700	13057000	10346000	21387000	20608000	41281000	30274000	5102200	3265900	3746000	2382400	6439200	2372700	2920500	1963600	2373200	3181800	1730900	1665800
P19338;A0A7I2V428;C9JLB1;A0A7I2V3F3;P19338;A0A7I2V5M5;H7BY16;A0A7I2V2U7;A0A7I2V349;A0A7I2V506;A0A7I2V699;A0A7I2V2S8	NCL	0.158	0.184	1.21	1.31	-0.681	0.544	-2.73	-3.23	-0.831	0.056957	0.0671643	0.622725	0.687367	0.296864	0.226122	1.9506	2.49064	0.382928	86152	0	391840	9702.9	8644.9	0	133030	0	754730	0	2351400	151550	89575	0	31019	0	226190	0	12552	0	0	0	13787	0
P19525;A0A7P0TAL9;A0A7P0TBA9;P19525;A0A7P0Z4M0	EIF2AK2	0.204	0.739	-1.55	-0.497	0.173	0.514	-0.767	-0.0736	-1.22	0.0822758	0.363519	0.978818	0.224198	0.0685215	0.233496	0.414632	0.0300875	0.764232	0	0	96317	0	0	0	0	0	0	0	0	0	44827	0	59523	0	67970	0	0	0	0	0	0	0
P20700;P20700;E9PBF6;A0A0D9SFE5;A0A0D9SFY5	LMNB1	-0.11	-1.38	-3.1	-3.8	0.0761	0.709	-0.655	-1.11	0.806	0.034838	0.638968	2.00726	2.70126	0.0238159	0.272028	0.316352	0.621461	0.410944	293480	206110	513730	222120	127870	127280	9132.2	15997	36807	19265	278400	50033	96885	149800	127110	51103	399140	45317	69504	126970	68595	54873	167860	80696
P23284;A0A7P0Z497;P23284;A0A7P0TB45;A0A7P0T7U3	PPIB	0.0716	-1.53	-0.95	-2.6	-1.17	-2.68	-2.12	-1.94	-2.58	0.0202306	0.643417	0.345828	1.34619	0.448467	1.4091	1.41504	1.23919	1.87171	796060	531040	507700	91338	367490	133020	311990	136450	1508100	141180	656960	94245	262380	110880	250410	44268	394420	0	486460	50702	815890	211150	138810	79729
P23396;P23396;E9PPU1;E9PL09;F2Z2S8;H0YCJ7;E9PQ96;E9PJH4;H0YF32;E9PK82;H0YEU2;E9PSF4;E9PQX2;H0YES8	RPS3	0.682	0.11	-0.15	-0.491	-0.528	0.443	-0.596	-0.0459	-0.222	0.320596	0.041584	0.0576458	0.215536	0.235189	0.190978	1.30749	0.0578734	0.346025	2367600	1107000	3712200	1839900	1856500	1253400	3554200	1164100	5238200	2091400	11212000	4995800	3912900	1333100	2807800	838430	4176700	441590	1497500	598330	1373800	567940	1329800	630450
P23458;A0A5F9ZHN8;A0A5F9ZH07;A0A5F9ZHW0;A0A5F9ZI39;A0A0A0N0M2;A0A8V8TPQ9;P23458;A0A8V8TMY8	JAK1	2.96	0.341	0.657	1.11	1.87	-0.37	-1.74	0.968	-0.7	2.5584	0.148165	0.322542	0.632498	1.31285	0.162899	1.33693	0.591845	0.388047	0	0	6316	0	4231.8	0	0	0	6012.5	6160.2	0	0	22864	0	34198	5439.2	38481	0	0	0	0	0	0	0
P23588;P23588;E7EX17;F8VX11	EIF4B	0.357	1.63	-2.59	0.408	0.496	2.09	-1.2	0.692	-1.55	0.185222	1.32925	2.61309	0.216649	0.273736	1.9116	0.550838	0.273493	0.777056	46041	0	68843	8069.7	26007	0	0	0	13258	0	40075	0	40430	9984.1	31151	13712	85399	0	0	0	28411	17362	7641	7322.7
P25398	RPS12	3.09	4.93	-3.24	0.948	-3.09	1.72	-0.357	-0.419	-1.38	0.549171	1.03922	0.583625	0.130918	0.548455	0.261045	0.0484461	0.0572613	0.215582	1026300	490960	1149100	432870	682070	425510	1483500	460830	2237200	1147400	3850300	5836700	1424300	524240	1291100	320300	1760600	554290	613640	252020	527020	328820	515070	177880
P26368;P26368;K7ELP8	U2AF2	-0.524	-0.785	-1.47	-1.17	-0.503	-0.652	-2.11	-0.436	-0.144	0.16148	0.260004	0.576888	0.427992	0.154144	0.208465	2.27808	0.270872	0.0768259	714060	196990	966170	243120	518360	240010	462390	235700	519470	201490	1494300	561050	518870	109590	314850	63819	464000	31138	427640	274090	300710	399090	333190	206180
P26599;A0A0U1RRM4;P26599;A6NLN1;A0A7I2V621;A0A0D9SF20;K7EKJ7;A0A7I2V4H6;A0A6Q8PEX4;A0A087WUW5;K7EK45;K7ELW5;K7ES59;A0A087WU68;O95758	PTBP1	-0.19	0.855	-3.3	-2.09	-0.543	-1.16	-2.5	-4.23	-4.41	0.0721366	0.410033	2.69813	1.38781	0.234071	0.610899	2.43399	4.97971	5.23426	1181500	57548	1960200	159450	627800	50461	199530	0	369540	0	351720	0	1185100	124760	1243400	95890	2331100	57303	411760	16781	498910	44141	643990	24927
P26641	EEF1G	-0.818	1.77	0.0935	2.29	-1.61	-0.065	-0.249	0.117	-0.192	0.355127	0.99352	0.0317271	1.43692	0.867801	0.0218173	0.0566214	0.0256755	0.0429353	105050	33811	169400	0	63019	23938	0	13641	409050	154450	1200100	229990	41607	15590	33338	14280	109390	16095	22604	0	25422	17472	12182	0
P27105;P27105;F8VSL7	STOM	-2.52	1	1.51	2.37	-3.26	0.631	-0.751	-3.03	-0.807	1.54457	0.435605	0.74556	1.4178	2.24758	0.244717	0.327496	2.19658	0.357882	1108100	14841	1068500	0	581020	24515	202310	0	15316000	672650	42041000	1487400	0	0	79205	0	88060	0	22817	0	0	0	0	0
P27635;F8W7C6;X1WI28;P27635;H7C123;H7C2C5;Q96L21	RPL10	2.8	2.82	1.68	3.62	-1.86	1.53	-2.18	0.338	0.524	0.81481	0.82484	0.412876	1.17158	0.469366	0.367855	0.847257	0.0880012	0.143046	60467	70570	71694	57797	102840	73116	171830	122550	966630	240020	605140	1201400	59263	87580	73690	194930	145590	48625	515480	396760	333010	54130	42365	296290
P27708;P27708;F8VPD4;H7C2E4	CAD	0.191	0.0904	-2.38	-0.164	0.325	0.997	-0.75	0.339	-2.1	0.0568276	0.0261345	1.21923	0.0486624	0.101156	0.375156	0.40297	0.155533	1.64477	0	0	0	0	0	0	0	0	4452	9957.3	59762	29270	27100	6817.6	23083	3009.9	25305	2231.6	1604.9	0	0	0	0	0
P27816;A0A804HKE7;E7EVA0;P27816;H7C4C5;B5MEG9;H0Y2V1	MAP4	1.52	0.804	0.754	-1.01	-0.712	0.312	-1.65	-1.81	-1.2	0.955891	0.405859	0.374159	0.544506	0.347832	0.131236	1.26069	1.4402	0.808136	3588.2	1247.1	5836	0	1839.2	0	5965.9	1241.5	38360	2885.8	89911	5921.3	10826	2079.6	11681	903.67	23730	0	0	0	4304.8	1671	2260.9	2360.7
P29692;P29692;E9PPR1;A0A087X1X7;E9PK01;E9PI39;E9PQ49;E9PL12;E9PRY8;E9PIZ1;E9PMW7;E9PL71;H0YCK7;E9PN91;E9PK06;E9PQZ1;E9PKK3;E9PK72;E9PJD0;E9PNW6	EEF1D	-2.58	-1.6	-0.421	-0.586	-2.31	-3.41	-2.37	-0.535	-0.984	1.47153	0.746509	0.142811	0.208805	1.25006	2.20858	1.01861	0.154433	0.31806	196980	73286	233750	33572	97148	36400	37930	0	635580	206180	1728400	443500	29264	0	55580	0	125080	28932	20779	0	33410	25160	29950	0
P30048	PRDX3	1.28	-0.224	0.807	0.943	0.955	0.595	-1.47	0.274	-0.773	0.556008	0.0712626	0.307148	0.372846	0.378777	0.212992	0.903043	0.113166	0.384154	0	0	23716	0	11451	0	115250	83273	155200	138640	187990	187960	90356	10389	42132	17630	120130	21079	81919	46879	101800	96809	56037	29461
P30050	RPL12	0.581	0.143	1.57	-0.0782	-2.95	0.399	-1.42	-2	-0.911	0.277476	0.0572124	1.02672	0.0305395	2.54745	0.17739	3.01432	4.76096	1.59453	3360900	1786000	4727400	1788500	2597600	1568700	13567000	1845000	17196000	2590500	27923000	4516800	5541500	1446000	4007400	853300	6975800	925780	3052400	955060	2290200	1161000	1949200	459660
P31689	DNAJA1	2.91	3.16	0.848	-0.0632	1.67	-1.09	-0.0666	-0.799	-0.0562	1.32656	1.49742	0.258551	0.0157102	0.613764	0.352275	0.021326	0.325172	0.0179276	178440	16996	119420	134660	79142	58413	81675	13438	152770	23826	164330	68374	171820	113360	215440	70587	263230	48699	34940	25011	56607	69476	77075	60766
P31943;P31943;G8JLB6;E9PCY7;D6RBM0;D6RIU0;D6RFM3;D6RIH9;D6RJ04;D6RDU3;E7EN40;D6RIT2;D6R9T0;D6RAM1;E7EQJ0;E5RGV0;D6RDL0;H0YB39;D6RF17;D6R9D3;E5RGH4;H0YBG7;H0YBD7;E5RJ94;H0YAQ2	HNRNPH1	0.88	0.931	-1.34	-1.01	-0.162	1.12	-1.02	-0.466	-0.944	0.626996	0.677	1.12444	0.759934	0.083462	0.86782	2.24174	0.737633	2.00234	1482000	177500	1654300	376630	589130	345060	497310	184530	501500	198240	568770	202540	1554300	416350	1315500	366150	2333100	330610	515290	95276	704340	318070	668140	267610
P32119;P32119;A6NIW5	PRDX2	-0.0323	1.03	-1.73	-1.74	-0.178	1.17	0.85	-2.01	-0.183	0.0101355	0.441262	0.893121	0.89689	0.0586242	0.521977	0.312936	0.971688	0.0551563	435770	108810	203960	98310	443040	137270	191730	77671	313380	188300	448410	105400	172410	289900	241170	110000	381990	404020	164410	170460	313780	171160	214710	135570
P32969;D6RAN4;P32969;A0A2R8Y5Y7;H0Y9V9;H0Y9R4	RPL9	0.697	-1.75	0.361	-0.31	-4.04	-0.0941	-5.02	-2.98	-3.55	0.262457	0.870479	0.122649	0.103437	2.89517	0.0292221	3.92187	1.88833	2.42003	937200	254700	786710	202140	329060	0	1410200	62151	1980200	428380	5511300	606340	841550	91950	729180	28805	1056800	53697	443240	0	229810	53747	103650	0
P35052;H7C410;P35052;H7C024;H7BZL4;H7BZE9;C9J4Y6	GPC1	-2.47	-1.3	0.807	1.3	-0.206	-1.67	0.646	1.51	0.185	1.26862	0.521717	0.28654	0.522527	0.0615097	0.73272	0.266521	0.795496	0.0649824	33269	57718	102880	36528	21814	32888	24330	16292	804240	1164500	1929200	2193600	11187	17270	0	16294	0	18178	0	0	0	0	0	0
P35249;C9JZI1;P35249;C9J8M3;C9JXZ7;C9JGY5;F8WE44;C9JW34;H7C1P0	RFC4	1.53	1.32	0.292	-0.562	1.68	1.23	0.105	0.201	0.846	0.776427	0.631906	0.102879	0.216471	0.880138	0.578655	0.0459389	0.0916511	0.501697	31611	0	15200	0	0	0	0	0	14629	0	0	0	0	0	25998	0	0	0	0	18703	0	0	17327	0
P35250;P35250;H7C5P4;A0A087WVY3;H7C5S7;H7C5P1;H7C5Q7;F8WC37;H7C5A0;H7C5G4	RFC2	-0.477	-0.188	-0.664	-1.39	0.266	-0.506	-0.16	-0.372	-2.35	0.216101	0.0760067	0.322146	0.853865	0.111171	0.231565	0.0786528	0.201835	2.34092	0	0	0	0	0	0	0	0	0	0	0	0	0	0	0	0	19285	0	0	0	18528	0	0	0
P35251;P35251;H0Y8U4;H0Y9P8	RFC1	1.01	0.268	-0.301	0.0311	1.42	0.301	0.639	0.663	-0.261	0.560008	0.112753	0.128318	0.0118572	0.882227	0.128306	0.4317	0.453045	0.147287	0	0	0	0	0	0	0	0	0	0	0	0	0	0	0	0	0	0	0	0	0	0	0	0
P35268;K7EP65;K7EKS7;K7ELC4;K7EMH1;K7ERI7;P35268;K7EJT5	RPL22	0.589	0.302	-0.865	-1.73	-2.15	0.997	-1.47	-1.51	-0.716	0.158989	0.0759279	0.249285	0.59765	0.806902	0.296157	0.951895	0.993836	0.367107	3877200	398520	4425100	1423300	2501800	1418500	4093500	170210	7501900	2036500	15181000	2832900	4216500	299210	3504200	130010	5823500	567060	2168500	707610	2198400	1168700	2111300	1007200
P35579;A0A8I5KWT8;P35579;A0A8I5KYI1;Q5BKV1;A0A8I5KU92;B1AH99;A0A2R8Y4C3;REV__S4R3H4;REV__E7EQT4;REV__Q9UKV3	MYH9	-1.04	-1.39	-1.32	-1.08	-3.19	-2.59	0.268	1.13	0.719	0.745583	1.11061	1.03834	0.78031	3.687	2.74069	0.164394	1.01815	0.551721	7030800	8331900	6341300	4812900	5196600	5800400	619580	936550	18766000	26821000	12267000	13203000	1992300	1215400	2289300	1181400	3795500	1281800	236060	258010	281550	453560	323540	261330
P35580;A0A8I5KZ38;P35580	MYH10	-1.21	-2.57	-0.894	-1.58	-1.51	-2.57	-1.32	0.623	-0.568	0.523038	1.48683	0.354623	0.751621	0.701831	1.48903	0.901454	0.337156	0.300391	22731	40862	21037	16276	18750	23760	0	0	21542	62695	46834	62041	0	3767.2	9858.1	0	9031.2	3704.7	2755.4	0	0	0	0	0
P35658;A0A8Q3SHZ4;A0A494C1F2;P35658;A0A8Q3WLX1;A0A494BZU9;H0Y837;H0YF36;A0A494C104;E9PKD2;B7ZAV2	NUP214	0.343	0.502	-2.11	-1.21	0.479	0.879	-0.541	-0.0343	-0.344	0.178028	0.280424	1.96783	0.880461	0.26493	0.570886	0.854487	0.0344471	0.466591	81375	44559	109420	45225	79382	29183	37476	29893	32105	20214	38693	21429	115080	40320	122340	35043	196310	32730	80440	24835	35989	24531	60767	24515
P36578;P36578;H3BM89;H3BTP7;H3BU31	RPL4	0.712	1.22	1.93	1.51	-1.88	-1	0.935	0.247	1.78	0.253944	0.49802	0.929163	0.662206	0.897618	0.387932	0.631914	0.125061	1.55335	305260	77678	630000	265720	475450	237990	1630800	1315000	2058200	2422900	5293600	6370500	458350	290380	995950	289200	585280	263520	430670	170110	336890	405940	264990	177500
P36873;P36873;F8VYE8;F8W0W8;A0A087WYY5;F8VR82	PPP1CC	-0.179	-0.262	2.78	2.22	-0.0911	-0.928	-2.43	-2.62	-2.53	0.0521593	0.0783502	1.47737	1.07337	0.0258166	0.334583	2.28249	2.54954	2.4164	180740	43320	197980	18017	113560	0	873440	174440	1713800	495850	2908700	662730	68596	0	65159	0	142830	0	114420	0	100070	22161	56093	0
P37108;P37108;H0YLA2;H0YLW0	SRP14	1.65	2.05	0.0134	-0.863	0.683	1.74	-0.426	-1.68	-1.71	1.01576	1.38322	0.00482259	0.42346	0.315364	1.09718	0.209207	1.24856	1.28253	0	0	63728	0	95643	0	139950	76228	276130	71962	142580	0	213620	70439	258230	66285	424220	57281	0	0	0	0	69669	0
P37198;M0QXN5;P37198;M0QX10;M0QYY0;M0QX13;M0QZL5;M0R1S1;M0QX64;M0R302	NUP62	1.86	1.48	-0.304	1.85	-0.0615	2.19	-0.898	0.24	1.14	0.890665	0.650945	0.0964763	0.880804	0.0180783	1.11657	0.347761	0.0761973	0.472535	115990	78505	393510	52741	42853	0	189930	98686	175520	0	192750	0	263500	110010	206270	92913	262030	0	218920	109800	0	178660	0	99114
P38159;P38159;H3BT71;H0Y6E7;Q96E39;H3BR27;H3BUY5;H3BNC1;A0A1B0GUK8;O75526;Q8N7X1	RBMX	-0.0365	-1.48	-3.07	-3.44	-1.88	-1.29	-3.86	-2.63	-3.34	0.0124675	0.804302	2.29565	2.70468	1.1245	0.664743	3.78683	2.2185	3.10412	2143000	129960	3130300	360320	1043400	177490	230540	9882	446150	0	1198400	73844	687920	36864	521370	14516	2318600	38216	532310	38952	502940	22707	917170	0
P38646;A0A7I2V2G2;D6RCD7;P38646;A0A7I2YQB2;A0A7I2V3F7;A0A7I2V2S7;H0Y8K0;A0A3B3ITI4;H0Y8S0	HSPA9	1.68	1.66	-0.369	0.015	-0.238	1.64	-1.62	-1.06	-1.18	1.58433	1.55172	0.212782	0.00718872	0.128407	1.52866	5.33808	3.03468	3.53687	1427100	260470	1635700	203810	992930	166360	1189400	279870	2127600	602900	3091500	699240	3058000	436510	2494100	274540	3955000	326600	1199300	273450	1426700	435590	814750	189090
P39019;P39019;A0A075B6E2;M0R2L9;M0QYF7;M0R140	RPS19	1.14	0.97	0.00766	0.045	-0.402	0.966	-0.623	0.0811	0.0181	0.964265	0.770197	0.00382889	0.022989	0.248471	0.765674	1.31394	0.102264	0.0211379	3001400	1907300	5491300	1308400	3074500	1815400	4119900	2279600	7507200	5813600	13108000	10169000	6669500	2534800	5512000	1644100	8551900	1863300	816290	1461700	1615800	1767400	1421400	709120
P41223	BUD31	-1.06	0.157	0.661	1.21	0.976	0.511	-0.211	-2.96	-1.37	0.544399	0.0589129	0.29853	0.652453	0.489006	0.219243	0.0614537	1.58343	0.543047	0	0	46714	0	0	0	56231	135010	592480	143100	649570	423570	0	0	0	0	26793	0	35696	19085	59518	29617	56839	0
P42166;P42166;G5E972;P42167;H0YJH7	TMPO	0.189	-0.486	-1.04	-1.42	-0.0175	0.668	-0.103	0.0607	0.218	0.0777749	0.225141	0.585825	0.897344	0.00669251	0.330665	0.0725688	0.0416617	0.167622	196100	98971	279540	87650	96050	81552	71961	31064	231290	165720	402980	248230	139180	73188	112640	30729	268900	62741	48246	53863	68982	84379	63708	30516
P42696;P42696;A2A2V2;Q5TCT4;H7C5M1	RBM34	0.393	1.61	-1.82	-0.223	1.6	0.0888	1	-1.71	-0.719	0.139646	0.807695	0.95925	0.0749607	0.804344	0.0284624	0.603043	1.26088	0.390302	0	0	0	0	0	0	0	26447	0	0	0	11088	0	0	0	0	0	0	0	0	0	0	0	0
P43243;P43243;A8MXP9;A0A0R4J2E8;D6REM6;D6R991;B3KM87;H0Y8T4;D6RE02;D6RIA2;D6RBI2;D6R8Z5;D6RAY2;D6RAM9;A0A1B0GX04;D6RBK5;D6REK4;D6RCM3;D6RBS2;D6R9F3;D6RB45	MATR3	0.59	0.41	-1.83	-1.33	-0.659	0.993	-1.23	-0.382	-0.635	0.385375	0.246327	1.83492	1.15355	0.443842	0.765604	1.96267	0.394689	0.771005	577010	161550	1028100	228840	178260	102990	183940	81322	361040	138800	655840	227590	503090	134800	464870	70820	1080300	99453	268750	113160	145580	101370	234650	74630
P43355;P43355;P43358;P43361	MAGEA1	1.27	-0.161	2.23	0.503	2.15	0.181	0.363	-2.09	-1.84	0.579784	0.0524108	1.26959	0.1838	1.19835	0.0594431	0.114642	1.00932	0.846344	0	0	0	0	0	0	158540	41308	436240	239010	666820	168710	0	0	0	0	0	0	64836	0	159850	0	0	0
P45880;A0A0A0MR02;P45880;Q5JSD2;Q5JSD1	VDAC2	0.662	1.97	-0.604	-1.01	0.705	2.24	0.0628	-1	-0.624	0.288627	1.23135	0.25814	0.488782	0.311378	1.48512	0.0189199	0.402035	0.224422	95259	50108	95283	43666	58406	41115	76208	38785	148260	328050	641940	117540	313870	68561	373950	58568	629690	47710	76805	51303	194620	61117	152390	45951
P46013	MKI67	0.138	0.182	-1.52	-1.68	-0.594	0.702	-0.681	0.727	0.851	0.0488993	0.0656146	0.833451	0.961735	0.248711	0.304215	0.448413	0.487504	0.60039	52743	8083.6	114840	23427	15697	34873	18896	9375.7	19389	14073	87370	69733	29258	16288	27437	10734	86675	10528	15430	29058	4673.3	17400	18940	10919
P46060;P46060;B0QYT6;B0QYT5;B0QYT4;H0Y4Q3	RANGAP1	0.907	1.27	-2.83	-2.36	0.424	-1.34	-0.237	0.381	-1.1	0.372649	0.575478	1.7813	1.36969	0.150196	0.62168	0.100446	0.170922	0.633138	75201	65289	194960	99102	81377	93344	17029	20922	31760	16915	187480	42342	170900	48034	127440	39965	240070	32389	25448	22982	46753	48387	45898	16497
P46087;P46087;F5GWB7;F5H709;F5H5X6;F5H359;F5GYR3;F5H8G6	NOP2	0.482	1.12	-0.167	0.97	0.595	0.859	0.348	0.748	-0.396	0.147081	0.401936	0.0464635	0.337151	0.187135	0.290147	0.15987	0.401706	0.1858	46142	0	48241	0	0	0	8774.3	0	26452	13256	301330	677830	0	0	6658.8	0	0	0	0	0	0	0	0	0
P46778;P46778;G3V1B3;M0R181	RPL21	1.03	-0.954	0.809	0.797	-2.37	-4.01	-0.81	0.699	-1.96	0.456518	0.415582	0.337336	0.331081	1.44271	3.09825	0.408695	0.339189	1.35728	567890	317810	614910	349940	295070	92383	1926100	1790600	2774900	3849300	5750000	6552800	619140	679690	699310	476340	724290	517100	510350	365910	0	540610	0	331810
P46781;P46781;B5MCT8;C9JM19;F2Z3C0;A8MXK4	RPS9	0.109	0.92	-0.424	-0.022	-2.25	0.859	0.691	0.75	0.905	0.0444771	0.517772	0.198575	0.00866514	1.80783	0.473079	0.738982	0.827955	1.0748	2254300	1408700	2867500	1306600	1006400	1342100	2420400	1553700	2959300	5103300	12673000	13479000	3157300	2217800	3211100	1968800	3244700	1337400	908640	677910	430040	987210	291010	1149900
P46782;M0R0F0;M0R0R2;P46782;M0QZN2	RPS5	0.676	0.127	-0.0994	-0.421	-0.653	0.41	-0.774	-0.229	-0.51	0.518309	0.0730639	0.05617	0.284844	0.49519	0.275972	1.57122	0.305965	0.870445	1941900	1020100	2449900	781070	1336500	894770	2471700	998620	4824900	1923700	8910600	6298700	3622500	667210	2475000	496750	4835200	704570	550560	325740	189830	372420	458350	220540
P46940;P46940;H0YLE8;A0A0J9YXZ5;A0A087WWP1;F2Z2E2;Q86VI3	IQGAP1	1.57	1.4	0.164	-1.48	-0.608	-1.63	-0.526	-0.271	-1.98	0.966194	0.821168	0.0633999	0.89095	0.278766	1.01946	0.241321	0.112392	1.38755	35832	23165	52368	14373	14478	13150	3586.1	0	149650	124240	301560	127410	132310	49954	129900	35962	215650	46719	4073.4	0	15394	4685.7	10559	2889.4
P47914;A0A3B3ITT5;P47914	RPL29	-0.919	1.73	0.675	0.679	0.701	1.1	-1.11	3.19	-0.0165	0.304365	0.689444	0.210014	0.211592	0.219564	0.383147	0.610949	2.69347	0.00611026	0	0	61741	0	0	39737	323510	245340	112890	527390	582760	875500	0	105250	0	0	0	0	0	0	0	37137	0	0
P47929	LGALS7	0.582	0.0748	-2.35	-4.09	-1.06	-3.96	1.47	-0.906	-0.889	0.114644	0.0133374	0.623413	1.34938	0.227712	1.28547	0.35189	0.196211	0.191803	889070	289400	430050	850460	642560	419200	499970	56160	146400	376550	148480	126140	170530	2973200	93392	87178	841860	33367	96282	0	0	0	17270	184020
P48634	PRRC2A	0.0624	0.953	-2.42	-0.192	-0.766	1.39	-1.48	-1.66	-0.987	0.0299267	0.683078	2.58828	0.0984802	0.510213	1.15262	1.09521	1.28119	0.625211	0	0	2799.7	0	0	0	0	0	0	0	0	0	9928.1	0	10196	0	8611.6	0	0	0	0	0	0	0
P49207	RPL34	-0.864	-0.0779	1.82	3.1	0.761	1.24	2.28	-0.216	0.91	0.249345	0.0184934	0.645185	1.35505	0.214485	0.38763	1.42823	0.0773559	0.409838	497360	48506	725400	380310	206200	191180	1764300	335930	2639000	2679400	4920100	5444400	247170	342210	372780	271450	406420	234640	199080	140550	0	140290	0	111750
P49327;P49327;A0A0U1RQF0;A0A0U1RRG3	FASN	1.15	1.44	0.638	1.14	1.04	1.05	-2.13	-1.11	-0.677	0.479726	0.649711	0.230965	0.476122	0.42436	0.428145	1.99916	0.794404	0.412752	22743	3714.8	29482	5605.1	8593.9	4337.6	2361.9	1111	77729	23832	273470	55905	24644	9413.3	28033	0	52367	1288.9	25547	5267.5	25513	17783	11606	4658.5
P49368;P49368;B4DUR8;Q5SZX6	CCT3	0.855	0.801	-0.0361	-0.953	0.439	1.45	-0.89	-1.07	-1.02	0.341738	0.315214	0.0111128	0.391731	0.154825	0.68244	0.491691	0.62994	0.591554	16336	0	38148	0	21351	0	24650	7861	162170	65268	445630	55108	53601	20618	42544	0	51391	9065.9	20095	0	10168	7704.8	10519	10303
P49411	TUFM	2.29	0.734	-1.02	0.275	-0.514	-0.277	-1.74	0.0763	-0.787	1.29451	0.284346	0.428278	0.092019	0.186166	0.0929176	0.945835	0.0253652	0.33263	0	0	34534	0	0	0	0	0	41041	39877	66467	44938	70058	35644	50028	0	72696	13837	20310	0	19154	15246	0	14945
P49756;P49756;E9PQU5;H0YE46;E9PSE8	RBM25	0.0253	0.178	-1.13	-1.04	0.839	1.57	-0.136	0.168	0.264	0.0131775	0.101411	0.991341	0.881852	0.658887	1.59295	0.138739	0.175872	0.301473	2630100	1793800	3428400	1257500	2121100	1355700	2490100	2041800	3224000	2660300	3477800	1712800	2480400	1077100	2227000	633290	3192900	842120	1820600	803630	1623700	1451800	1492100	819170
P49790	NUP153	2.92	1.03	-1.77	-3.93	-0.284	-1.93	0.187	-0.531	0.0371	1.35607	0.333989	0.670189	2.08563	0.0758006	0.757356	0.0531196	0.167021	0.010085	32837	15779	82808	36500	6344	38665	0	0	0	0	20954	3166.2	68631	49018	55101	16766	114190	33393	11265	46943	4271.9	7662.7	23643	0
P49792;P49792;A0A8V8TLN4;A0A8V8TMN6;J3KQ37;A0A8Q3SII5;A0A8Q3SII4;J3KNE0;A0A8Q3SIN4;A0A8V8TMX6;Q99666;O14715;A6NKT7;Q7Z3J3;F8VYC4;P0DJD0;P0DJD1;A0A8V8TL79;A0A286YES2;H7BZ48;A0A8V8TLA0;F8WBP7	RANBP2	0.457	1.49	-1.44	1.08	0.385	2.13	-1.08	0.252	-0.67	0.221939	1.02541	0.975816	0.655007	0.18156	1.72406	0.51093	0.0917162	0.280703	5804.6	1492.6	26966	4528.9	0	1640.5	0	0	1487.6	1226.9	8158.8	4957.7	9461.8	3709.6	10775	0	36234	0	1177.1	4523	0	1577.1	5126.7	0
P50402;P50402;A0A804HIV7;Q5HY57;A0A804HLA2;F8WEQ1;A0A804HIG7	EMD	0.66	0.829	-1.02	-1.14	-0.296	0.97	0.344	0.599	0.441	0.304432	0.405117	0.527946	0.617482	0.11947	0.495695	0.153276	0.294514	0.204016	331700	267810	671040	289740	124280	204380	185460	80158	224760	240970	808990	774200	208460	153410	155090	116460	427270	134780	193260	194210	125430	117360	110000	121270
P50750;P50750;F8VXD2;E7ESI2;J3QSD7;F5H6Z0;A0A2R8YD28;E5RGN0;G3V5T9;A0A2R8YEB7;E7EUK8;X6RE90;F8VZZ0;A0A2R8Y644;K7EJ83;H0YAZ9;F8VZ51;Q00535;Q00537;Q00536;Q07002;Q96Q40;O94921;P24941;Q00534;Q00526;Q9NYV4	CDK9	0.0246	-0.317	-1.53	-1.38	-0.433	0.825	-2.98	-3.65	-3.66	0.0069723	0.0983119	0.657605	0.572578	0.138884	0.296239	2.30166	3.0642	3.07347	153060	25424	152510	69537	108610	71799	78309	19618	1141200	570200	3845400	1063400	116670	0	120350	6545.3	134970	0	104100	0	108090	25081	71504	0
P50914;P50914;E7EPB3	RPL14	0.69	2.15	1.13	2.8	-4.9	0.461	-0.0555	0.445	2.8	0.191679	0.810212	0.348202	1.17205	2.64377	0.121124	0.0291969	0.288982	3.54432	1131600	385370	1806900	747330	416250	462280	4142000	2456700	6885500	6845200	20819000	18428000	1468200	1636400	1080100	805790	3541800	411130	803620	392390	175700	776450	209390	191780
P50990;P50990;H7C4C8;H7C2U0	CCT8	0.969	0.125	1.12	1.45	1.01	0.157	-1.01	-0.629	-1.12	0.475033	0.0455845	0.575686	0.8179	0.49813	0.0579333	0.520652	0.285553	0.591923	62622	11664	94167	12767	9550.9	9000.5	38056	35200	458160	153980	1145400	311160	62761	21028	57306	0	120220	13684	41612	8085.3	36082	28370	10013	9459.4
P50991	CCT4	0.654	1.07	0.66	0.0446	-0.318	-0.898	-1.47	-0.85	-0.738	0.367969	0.69829	0.372854	0.0192268	0.155566	0.554475	0.927421	0.443272	0.370351	43579	15392	102530	3285.1	44088	0	142670	55570	300000	146790	542280	180210	37974	24087	89146	16528	134860	12562	45785	9339.1	57463	20920	22062	19637
P51114;A0A8V8TMQ1;P51114;A0A8V8TNP6;B4DXZ6;E9PFF5;E7EU85;C9JZE0;C9JY20;C9JAJ4;H7C4S4	FXR1	1.73	2.47	-1.01	-1.7	0.0251	0.653	-1.38	-1.91	-2.27	0.881105	1.46589	0.431327	0.858982	0.00779179	0.249701	0.75297	1.17675	1.50936	407310	142860	372760	66432	271210	68187	439130	53773	776860	418590	442670	21395	1108700	165170	1129300	207520	1161800	121900	163690	26155	138870	48376	171870	38832
P51116;P51116;I3L1Z2	FXR2	1.36	2.53	-0.966	0.558	-0.898	1.18	-3.44	-1.05	-1.42	0.670255	1.60399	0.42589	0.216893	0.38826	0.553339	3.63409	0.687586	1.04178	84341	0	39480	6156.8	23000	0	85306	0	116920	14960	77409	0	188340	9034.1	177500	13485	203980	0	0	0	0	0	23685	0
P51991;A0A7I2V2R3;A0A7I2V5D8;A0A7I2V402;P51991;A0A7I2V4J6;A0A7I2V4G0;H7C1J8	HNRNPA3	0.0175	-0.127	-1.61	0.434	-0.868	-0.676	-3.88	-2.47	-3.5	0.00568412	0.0429052	0.852017	0.162962	0.374332	0.274556	4.89011	2.64764	4.26887	150800	10702	183450	21225	34355	0	24044	0	46411	0	166760	0	46944	0	41067	0	173950	0	39521	0	20366	0	96512	0
P52272;A0A087X0X3;P52272;M0R019;M0R2T0;M0QYQ7;M0R0N3;M0R2I7;M0R0Y6;M0QY96;M0QYL3	HNRNPM	0.733	0.307	0.788	-0.785	-0.471	0.962	-1.37	-2.29	-1.45	0.520817	0.178855	0.573644	0.570131	0.29739	0.750558	2.92759	5.75198	3.15014	2449200	735460	4513900	801270	1450200	523870	5218600	544850	9040400	794780	20008000	2185100	2949600	589310	2726500	385480	5268200	332420	1569500	492020	960370	452730	1220700	333470
P52292;A0A7I2V3Z3;A0A7I2V351;A0A7I2V487;A0A7I2YQE1;P52292;J3QLL0;J3KS65;J3QL07	KPNA2	1.73	1.52	-1.42	1.5	1.04	1.73	-2.72	-0.416	-2.13	1.21155	1.00852	0.916011	0.985455	0.59908	1.2096	1.69917	0.149971	1.19939	105010	36389	178510	22450	45319	0	35447	0	69631	45107	156850	20256	162610	41286	140520	48147	390500	27565	43266	15228	39742	0	35454	22379
P52298;P52298;F8WE41;C9JQX9;B3KSB0	NCBP2	1.35	2.27	-0.202	1.07	0.542	1.67	-1.55	-0.809	-0.735	0.904078	1.91184	0.0893899	0.661719	0.275905	1.2237	1.85153	0.738009	0.648827	58980	0	111020	0	0	0	65476	0	126550	0	99061	0	81678	20913	80451	0	104140	0	33566	0	29582	0	36384	0
P52597;P52597;A0A1B0GW42	HNRNPF	1.1	1.29	-0.782	-0.683	-0.885	-0.779	-0.43	-0.16	-0.0212	0.310274	0.378291	0.205191	0.175065	0.237269	0.204179	0.224463	0.0740341	0.00915705	358160	131790	310100	115070	235770	106830	350600	189580	503240	199330	530270	357770	600820	186150	555950	127810	785330	152910	163900	102030	177390	118400	167460	78045
P52948;A0A3B3ITD8;A0A8V8TRC7;A0A8V8TPX4;H0YCR0;A0A8V8TR21;A0A8V8TQF7;H0YEN4;P52948;H0YDA1;A0A8V8TQG5;A0A8V8TRD0;A0A8V8TR23;A0A8V8TPW9;A0A8V8TPX8;H7C3P6	NUP98	0.139	0.324	-2.49	-2.8	-0.535	0.904	-0.982	0.271	-0.568	0.0608864	0.154809	2.2653	2.68504	0.279343	0.54226	2.15507	0.369647	0.986589	213410	76024	254600	68982	166000	47493	78549	21335	74379	16393	49409	0	140870	60644	118270	31467	254040	42265	122720	59703	140640	85422	100550	41768
P55081;P55081;Q00653	MFAP1	-0.752	-0.647	-2.3	-2.07	-1.36	1.07	-0.618	0.0303	-0.25	0.380253	0.315004	1.76471	1.52113	0.831648	0.602191	0.900026	0.0274232	0.276661	1992500	821480	3428200	964760	2099000	1122200	1108500	716290	584340	375880	3330800	829140	1373600	466600	906840	231670	1636800	135610	2138200	519110	2305100	1081700	657360	290930
P55884;P55884;C9JZG1;C9JQN7	EIF3B	0.699	-0.0501	-0.562	-1.77	1.03	-0.203	-0.433	-0.524	-1.72	0.349592	0.0193761	0.267341	1.21771	0.575701	0.0836567	0.273806	0.345771	1.74138	86949	36290	115080	23687	40858	14091	26404	14452	91889	23896	281950	61437	102040	34583	92170	10554	121740	19722	9959.5	7928.9	20151	16628	15957	10196
P56537;P56537;B7ZBH1;A0A0U1RQV5	EIF6	-0.0844	0.136	-1.85	-3.05	-0.557	0.463	1.23	0.403	3.76	0.0250019	0.0408202	0.884936	1.80756	0.191105	0.154451	0.428628	0.113984	1.99883	743430	417860	881050	922910	234680	581290	231080	146350	264530	71258	445100	868690	239890	468110	231310	203610	653550	677490	219440	396410	126060	386660	226120	390760
P57088;P57088;D6RAA6;H0Y8N0	TMEM33	0.764	2.69	-1.45	0.797	-3.03	1.52	-0.337	0.115	-0.0319	0.239746	1.2561	0.537146	0.252532	1.49702	0.572277	0.098945	0.0316612	0.00854943	844730	469430	1062200	490090	590410	631650	577140	195780	682160	453590	929350	310420	1259400	480010	1065000	348030	1337700	318120	601300	200490	599290	601920	473920	205080
P57678;I3L2C7;P57678;I3L4A4;I3L399	GEMIN4	1.8	0.417	-0.13	0.545	-0.66	1.33	-2.36	-1.93	-2	1.27007	0.189196	0.0526132	0.260137	0.32885	0.821213	1.67741	1.25898	1.32742	24366	17879	24625	0	24730	8368.6	21597	7432.1	26388	28630	56761	20292	47324	17853	67120	8239.5	78797	0	22267	5638.5	12992	0	7936.2	6394.5
P60174;P60174;U3KPZ0;U3KPS5;U3KQF3	TPI1	0.552	1.71	0.333	0.424	-0.488	-0.61	-0.793	-0.974	0.201	0.192061	0.804269	0.108245	0.141884	0.166427	0.216076	0.292911	0.378053	0.0622944	55569	0	31959	18996	32384	0	46811	0	48486	0	135400	32844	19245	16392	0	24235	64555	21795	10430	0	0	0	0	17475
P60660;F8W1R7;G3V1V0;P60660;J3KND3;G8JLA2;B7Z6Z4;F8VPF3;G3V1Y7;F8VZU9;F8W180;H0YI43;F8VXL3	MYL6	-0.766	-1.12	-1.09	-1.25	-4.06	-2.21	0.457	0.982	0.611	0.176259	0.275973	0.268124	0.316604	1.55447	0.661311	0.296019	0.799393	0.426462	22760000	28858000	18762000	21246000	17946000	20605000	2959400	3365300	85554000	127660000	46434000	58747000	8447600	6241500	10279000	6682400	14586000	4270800	1956600	1568700	1961500	2448700	1849500	1935600
P60866;P60866;A0A7P0S5H5;E5RIP1;E5RJX2;G3XAN0	RPS20	0.955	1.6	-0.0818	0.595	-2.89	1.68	-1.5	-1.01	-0.201	0.349849	0.686583	0.0232904	0.197654	1.5778	0.730591	1.70431	0.970801	0.129743	629470	96926	727950	215140	489430	94508	639980	127360	1274500	428350	2426200	811360	844420	127110	703970	100080	1103300	81804	197800	427780	259780	67146	123920	528210
P60900;G3V295;G3V5Z7;P60900;G3V3U4;G3V3I1	PSMA6	0.886	0.631	0.00182	-0.642	-1.01	-0.313	1.34	-1.03	-1.86	0.377985	0.248836	0.000577389	0.254067	0.446605	0.110922	0.752305	0.532262	1.19682	52530	0	69181	30945	50921	18699	54983	0	141460	28057	374610	136370	0	38973	15834	0	65860	68324	14132	0	0	0	8969.4	0
P61158;P61158;B4DXW1;F8WDR7;Q9P1U1	ACTR3	-1.52	-3.94	-0.583	-1.28	-2.25	-3.92	0.758	0.893	0.0319	0.781625	3.08031	0.229962	0.620443	1.3673	3.05627	0.192154	0.233162	0.0068302	114830	137590	31430	90620	80915	88065	0	0	267550	624140	852580	875180	24832	28988	23378	16133	53992	0	19421	0	0	0	0	0
P61160;P61160;A0A1B0GWD0;A0A1B0GWH0	ACTR2	-2.99	-1.19	-0.524	-0.157	-0.554	-2.51	1.16	0.876	-1.19	1.67526	0.46699	0.171675	0.0459374	0.182967	1.30462	0.53748	0.376344	0.558868	198040	179160	162520	138110	148720	122420	28970	47241	741270	1884400	983270	1692800	0	0	0	17484	42232	0	0	0	0	0	0	0
P61247;P61247;H0Y9Y4;D6RAT0;D6RG13;E9PFI5;D6R9B6;H0Y8L7;D6RB09;D6RAS7;D6RI02;D6RED7;D6RGE0	RPS3A	0.578	0.425	0.289	0.806	-1.08	-0.678	-0.748	0.198	1.08	0.217311	0.152103	0.0990387	0.325086	0.473835	0.263443	0.387693	0.0831567	0.628621	536160	99534	859560	238050	162390	317220	175330	83859	2621900	644830	4965100	3015400	429330	208300	381690	75441	518470	75476	100960	23149	0	107620	0	56366
P61513;G5E9R3;Q6P4E4;E9PEL3;P61513;M0R0A1;C9J4Z3;M0R2L6	RPL37A	0.511	-0.114	0.861	1.88	1.57	-0.55	0.383	1.13	-0.293	0.133611	0.0269621	0.24469	0.661543	0.519681	0.145362	0.114113	0.40729	0.0849849	427620	98991	153320	145060	249030	61930	922150	276080	347180	705280	1497400	1910400	797460	209780	131980	143070	165970	0	347280	116910	37666	159910	60606	132040
P61626;P61626;F8VV32;A0A0B4J259	LYZ	-0.959	-2	-2.46	-5.58	-0.809	-0.458	1.19	-1.25	2.17	0.222709	0.559838	0.73785	2.38417	0.182302	0.0961811	0.349593	0.370663	0.767841	607070	424410	190600	343660	322230	485410	216540	55326	95253	117760	0	91735	138970	177340	121190	176190	149630	135020	0	361630	79467	48121	40881	318640
P61978;P61978;Q5T6W2;S4R457	HNRNPK	0.828	-0.509	-2.3	-3.13	-2.43	-2.76	-3.17	-2.35	-4.98	0.394859	0.21743	1.60327	2.50716	1.738	2.08764	2.47786	1.6158	4.59169	724330	45687	998840	88537	340990	33587	134910	0	170890	12828	150240	11174	533180	27264	693590	37536	1327800	61453	126870	0	118040	9137.2	124760	25397
P61981;P61981;A2IDB2;Q04917	YWHAG	0.268	0.871	-1.56	-2.42	-1.36	-1.72	0.333	-0.559	0.0428	0.0815421	0.314428	0.671203	1.23393	0.556066	0.761342	0.0964007	0.172249	0.0113834	641820	475860	663600	293830	371170	251460	214010	104300	736900	218970	1541000	475970	512420	352370	493070	342020	645780	231710	174040	111850	183140	156500	180760	146470
P62081;P62081;B5MCP9;A0A2R8Y623	RPS7	0.681	0.563	-0.0851	-0.537	-3.27	-0.465	-1.08	-1.01	-0.886	0.373803	0.295321	0.0363087	0.278329	3.3335	0.23409	0.931322	0.850944	0.709402	1573100	252340	2319100	1250200	1221600	358020	2122300	225150	3142700	1172800	7141600	2092700	2641900	759650	1676400	366560	2750400	364070	354250	113290	986720	180620	350400	89189
P62241;Q5JR95;P62241	RPS8	0.567	1.36	-0.00741	0.782	-0.839	1.09	1.56	1.85	2.44	0.289531	0.914956	0.00298032	0.433068	0.474887	0.668463	1.08028	1.37982	2.04288	314590	160530	387530	381060	36521	401650	605710	660450	340660	1287500	743920	1970900	94840	452510	376660	369540	261700	390460	73606	232010	0	385870	0	185990
P62244;I3L3P7;P62244;I3L246;H3BN98;H3BV27;H3BT37;I3L303;H3BVC7	RPS15A	0.986	2.72	0.286	0.473	-1.87	0.142	-0.933	-0.624	-3.81	0.288346	1.10625	0.0708505	0.122595	0.656664	0.0337944	0.319008	0.196693	2.16729	1570900	695940	1563000	1330400	1051500	1160700	2633100	640110	2878400	1565100	11138000	3980900	2719700	673580	2535700	693080	1800000	325700	667530	347900	590450	732560	631260	384960
P62249;P62249;M0R210;M0R3H0;M0R1M5;M0QX76;Q6IPX4	RPS16	2.53	2.67	1.85	2.02	-0.523	2.63	-0.276	0.36	1.55	1.35142	1.45497	0.863775	0.980304	0.17475	1.42484	0.122178	0.165347	1.05927	405810	132950	958210	617400	229430	315680	681800	313060	1727100	1366700	11434000	6506500	792530	498890	767440	259090	1326700	234310	186270	219200	40242	354010	38288	109180
P62258;P62258;B4DJF2;I3L3T1;I3L0W5;K7EIT4;K7EM20	YWHAE	1.8	4.82	-2.04	1.08	-0.463	-0.0906	0.795	-0.344	-0.555	0.588189	2.37947	0.697618	0.307242	0.114139	0.020401	0.289304	0.109835	0.188466	135860	97554	132800	83166	100150	25563	53384	0	129340	78958	464010	126570	128800	59474	111680	179970	208650	75870	51603	15328	34091	18434	55177	43996
P62263;P62263;A0A2R8Y811;E5RH77	RPS14	1.24	1.87	0.26	1.53	-1.05	1.25	-1.59	-1.24	-0.83	0.41154	0.705736	0.0677849	0.537743	0.33156	0.415563	0.718954	0.515826	0.309114	922970	217720	1942800	592060	277890	143350	369540	0	2226300	820780	12904000	4370700	1529500	467970	901260	313780	1594900	179330	263800	64530	73685	241040	238740	0
P62266;P62266;D6RD47;D6RDJ2;D6RIX0;D6R9I7	RPS23	1.53	-3.62	0.157	-2.87	-2.29	-0.46	0.554	1.31	1.27	0.555722	1.85874	0.0406518	1.33032	0.960323	0.129126	0.455059	1.48517	1.42342	944010	637170	1579200	842260	480690	623570	1187400	990480	1854300	3315600	3895000	5976500	954590	989020	1219000	368530	2177600	672760	694100	539860	385960	798280	349860	570620
P62269;P62269;A0A0G2JQH2;Q5GGW2;J3JS69	RPS18	-0.485	1.53	-1.08	1.14	-1.82	1.83	0.848	1.05	0.626	0.211003	0.920497	0.570886	0.612752	1.17808	1.18601	0.455634	0.600643	0.31067	879190	15374	1769400	467740	248270	270140	464300	172380	356180	1063100	4224600	4357400	378390	593860	521930	355880	484890	131200	500280	142720	118570	355710	14999	170700
P62273;P62273;A0A2R8Y851;A0A2R8Y6P7;A0A087WTT6	RPS29	1.88	2.98	1.39	2.13	-2.3	1.97	-3.66	-3.97	-0.000658	0.979074	1.90018	0.643273	1.16774	1.30326	1.04117	1.76092	1.97971	0.000156528	837080	2570900	1904700	510510	764690	0	1403100	237250	3643500	1304200	9872700	2138100	1413100	3294900	10894000	474600	1707300	446220	710870	0	571100	454020	666510	0
P62277;P62277;J3KMX5;E9PS50	RPS13	0.7	0.612	-0.225	-0.605	-0.801	0.556	0.198	0.329	0.564	0.467128	0.393	0.120092	0.386906	0.556791	0.348119	0.293147	0.56089	1.17514	2532300	1202100	3322500	1308800	997500	1863500	2565900	1638100	4708300	3797500	10339000	6613600	3078300	1794000	2609500	1278300	3909300	1363400	1456000	1185000	1082100	1426800	1015900	550810
P62280;M0QZC5;P62280;M0R1H6;M0R1H5	RPS11	0.546	0.734	-0.462	-0.619	0.0747	0.771	0.283	0.428	0.508	0.426051	0.628571	0.344882	0.502308	0.0444493	0.672411	0.448068	0.776265	0.982875	4109800	2296600	5154400	2291600	887800	2599100	3633100	1901700	4053600	4580300	13742000	9388100	4223300	1884900	2699700	2176900	6342300	1272100	1874200	1567200	1233100	1879000	1543200	1434800
P62304;P62304;A6NHK2	SNRPE	0.0373	-1.03	0.0135	-1.39	-3.99	3.74	-4.87	-3.56	-1.03	0.00891306	0.317072	0.00319248	0.459826	2.00764	1.82134	4.06028	2.64555	0.47295	4231100	264910	4432400	532720	2843500	551580	6460700	808050	8530300	1811800	7153300	621260	3012000	363680	3383800	187940	4556600	164280	2599500	519570	3467600	805380	2838400	454450
P62306;P62306;A0A0B4J254;F8W0W6	SNRPF	0.425	-0.142	0.16	2.77	0.448	-0.446	-4.12	-0.813	-4.82	0.164368	0.049458	0.0562284	1.92521	0.174794	0.173787	6.16801	0.664684	7.3742	917930	82379	1028800	126210	858440	62854	2788000	425670	3033300	338740	1870500	229030	897170	0	1148400	47387	1153600	87921	908120	57760	1167900	88452	746730	0
P62316;P62316;K7EJB5;K7ERG4	SNRPD2	0.321	-2.05	-0.11	-0.351	-3.1	-0.643	-3.96	-0.691	-4.76	0.0930534	0.903623	0.02997	0.102693	1.62708	0.204384	3.54235	0.324147	4.52279	1434100	158490	1560200	158200	563620	150000	1852800	298860	1566300	546910	1720300	482060	834590	49300	1003900	55681	1650900	43400	617820	118470	880880	232450	536360	134440
P62750;P62750;H7BY10;K7EJV9;K7ERT8;A8MUS3;K7EMA7	RPL23A	-0.405	0.728	0.381	0.35	-0.29	0.0905	0.0842	-0.333	0.683	0.158797	0.317939	0.14812	0.134428	0.108997	0.0315877	0.028738	0.124474	0.287177	194700	75225	893650	116460	143300	54676	143510	41543	367250	423620	4305700	3572700	113670	83067	125410	68791	139110	224840	61379	51939	0	60751	0	59775
P62753;P62753;A2A3R5;A2A3R7	RPS6	0.563	1.38	-0.842	-0.102	-3.94	0.567	0.405	1.01	1.9	0.144892	0.425243	0.230972	0.0234361	1.81329	0.145929	0.37717	1.29769	3.18866	865590	1034600	3336800	1417500	1579600	1658600	3527700	2436300	6626200	7882800	9900500	12524000	3155300	1920000	2521100	1753200	4145000	1930600	1152000	216460	447870	1299600	456620	816180
P62829;P62829;C9JD32;B9ZVP7;J3KT29;J3KTJ3	RPL23	3.72	-0.587	1.2	2.09	1.26	-0.00421	0.352	1.25	-3.42	1.87714	0.166726	0.39543	0.823961	0.421449	0.00102357	0.0969431	0.429636	1.71623	360040	274520	787590	401840	283030	302540	415770	267720	779990	1151000	2253400	2082600	602670	445080	600570	308190	935940	317480	303290	50706	203370	86719	139870	164780
P62851;P62851;E9PQK3;E9PK60	RPS25	0.524	-0.455	-0.061	0.114	-3.44	-2.89	-1.91	-0.0675	1.1	0.147016	0.125395	0.0151156	0.0286703	1.68893	1.31182	0.933465	0.0201654	0.447801	2192900	514280	3942300	1169400	1087400	726410	1297500	532670	4380300	3346700	26625000	17736000	2761800	1135200	2126600	758980	3003200	75478	1017600	234980	137550	393000	309530	231800
P62857	RPS28	0.362	0.21	-0.284	0.684	-0.512	-0.184	-0.913	-1.2	-2.63	0.143173	0.0784795	0.108801	0.302456	0.213488	0.0679476	0.590909	0.856456	2.61801	2826500	119070	2926400	153770	386850	148770	3317100	194950	5906900	625810	9729700	1910300	1553800	205800	2644400	134550	3569000	124080	218300	167020	297570	241420	332740	84126
P62879;P62879;C9JZN1;C9JIS1;C9JXA5;E7EP32	GNB2	-2.35	0.221	1.61	2.53	-2.27	-0.49				0.979933	0.0573929	0.582979	1.08317	0.933154	0.136396				263530	45236	215240	27825	161090	32509	81667	14694	2640800	562190	10444000	1391200	39704	0	32482	0	37732	0	22399	0	0	0	0	0
P62899;P62899;H7C2W9;C9JU56;B7Z4E3;B7Z4C8;B8ZZK4	RPL31	-1.08	-1.01	-0.657	0.268	-1.58	0.934	-2.21	0.249	0.513	0.377951	0.347501	0.207032	0.0758706	0.623567	0.316313	1.0458	0.0734074	0.163722	422650	0	781800	249490	183960	201910	102200	0	532830	365230	2376000	1358200	213570	30022	317180	76542	330810	0	54277	31610	73353	42808	25442	61825
P62906	RPL10A	1.32	1.8	2.79	-0.331	-2.71	-2.56	-3.88	-5.8	-4.6	0.745193	1.1571	2.18424	0.135107	2.08418	1.91826	4.64807	7.50529	5.74333	2688500	36824	3234900	93331	226790	92790	8742300	38544	13385000	214720	22198000	474390	3793300	130140	2766800	20024	4557200	38603	1097300	29970	241710	50856	216320	0
P62913;Q5VVC8;P62913	RPL11	0.615	1.15	1.49	0.469	-0.69	0.945	-0.764	-0.984	-0.574	0.29468	0.661988	0.941449	0.212573	0.339335	0.506876	0.454086	0.633954	0.316961	3168500	577370	3016700	1149800	1645300	1002000	6991000	2524800	13560000	3753200	18115000	4692500	3232700	1243300	2548700	659670	4086800	711520	1577800	770070	769670	971240	1385300	572370
P62917;P62917;E9PKZ0;E9PKU4;E9PP36;G3V1A1	RPL8	0.161	1.89	0.673	1.45	-2.35	1.54	1.15	0.415	1.03	0.0526586	1.00342	0.25995	0.697512	1.37506	0.752832	0.837772	0.22687	0.718691	562680	241150	1304200	571090	291180	321220	4363700	2560100	5675500	5578800	9956400	12312000	777900	719740	844910	501640	827720	535650	511980	308250	165080	352700	96827	445970
P62995;P62995;H7BXF3;H7C2L4	TRA2B	-0.0267	-1.04	-2.16	-0.424	-2.23	-1.65	-3.65	-0.974	-0.925	0.00756911	0.39723	1.06429	0.136169	1.1124	0.729534	3.22871	0.511122	0.478004	216510	48039	373410	63599	112490	46964	59414	18924	0	0	80642	0	52734	35050	22948	24774	175580	37169	98480	15512	0	26619	86786	0
P63096;P63096;A0A3B3ITM0;A0A3B3IUA8	GNAI1	-2.28	-4.64	1.28	1.09	-4.34	-4.14	-2.32	-0.743	-0.469	0.977964	2.73808	0.449909	0.365061	2.4895	2.31845	1.0362	0.23613	0.138562	2252800	1182400	1980700	587520	1435500	522190	510420	232430	15837000	10324000	63532000	21471000	184010	55573	203700	38054	210170	27433	103100	34589	91570	74950	51734	26166
P63104;P63104;E7EX29;E7ESK7;E5RGE1;E5RIR4;E9PD24;E7EVZ2;B0AZS6;B7Z2E6;H0YB80	YWHAZ	1.02	2.32	-1.48	-1.27	0.0217	0.83	-0.171	-1.43	-0.373	0.485235	1.51663	0.802665	0.64762	0.00734095	0.373407	0.063948	0.804398	0.150711	110850	43774	62930	26677	29023	22987	0	0	77642	30509	255190	41946	93882	72331	98399	75531	142560	0	0	0	23515	22666	0	0
P63173;P63173;J3KT73;J3QL01;J3KSP2	RPL38	0.634	4.61	-2.03	2.27	-3.39	-0.973	0.576	1.86	-1.78	0.147332	1.96744	0.616226	0.715846	1.26082	0.242737	0.133718	0.553667	0.523265	4212400	2747600	4480700	627560	2342200	1805400	1366000	1404600	8006000	3157100	6628200	3762600	1852700	719180	1731800	464920	2605600	329290	2379800	331760	2395600	1735800	2319400	1468000
P63220;Q8WVC2;P63220;Q9BYK1;Q9BYK2	RPS21	0.756	0.952	0.345	0.227	-0.527	-0.054	-1.63	-1.46	-1.88	0.411486	0.555168	0.159723	0.100129	0.262961	0.0220299	2.16231	1.8417	2.63983	3459100	299660	3500600	352870	1994700	286460	3891900	956070	7850600	1061200	11849000	1542700	4084600	1005300	3881300	240480	4864900	501240	1384000	362710	1744300	514640	1733000	380110
P78371;P78371;F5GWF6;F8VQ14	CCT2	0.946	0.154	1.14	1.42	-0.253	0.0117	-2.19	-0.911	-0.977	0.550307	0.0657777	0.709715	0.956175	0.112584	0.00467473	2.21915	0.644919	0.708181	28325	9076.9	60987	9256.7	7948.4	0	76474	21377	411320	151390	942140	182530	39902	13362	38882	0	83262	0	9599.7	0	9587.8	10675	0	0
P78406;P78406;E9PQ57;E9PPG9	RAE1	2.02	1.16	-3.2	1.27	0.761	3.48	-0.385	-2.5	-1.85	0.8924	0.4242	1.73193	0.477306	0.252078	1.95229	0.120934	1.27855	0.840654	155770	157110	64754	94170	223270	86872	62560	47274	46692	94300	132040	155510	394000	116480	316050	215710	373460	99907	216250	56382	84179	119760	56832	103730
P80723;P80723;U3KQP0	BASP1	-1.9	0.894	1.58	3.72	-2.77	-0.438	-2.29	-2.92	-0.0879	0.629079	0.241239	0.492268	1.61213	1.0543	0.106559	0.858226	1.20408	0.0205798	718650	22715	674220	31009	516510	15054	272490	33728	10083000	1748100	28024000	5072500	27749	0	189990	0	283050	0	55405	0	17710	20723	0	0
P81605	DCD	-1.2	1.02	-1.61	-1.23	-5.12	0.82	1.26	0.0413	0.722	0.321999	0.263765	0.4683	0.332366	2.37423	0.204162	0.811603	0.0168241	0.389456	67750000	13268000	4687000	1338600	8719500	1175200	54132000	10708000	8571600	12189000	8065900	6769900	10742000	5808700	9352200	12874000	7445500	10564000	4925800	4473100	4389000	2489700	4566100	4243000
P82930;C9JJ19;P82930	MRPS34	1.11	1.07	1.16	0.663	0.0341	0.143				0.43119	0.413146	0.457987	0.228478	0.00971468	0.0420993				0	0	0	0	0	0	46094	0	44233	35640	96148	30277	0	28053	0	0	47514	0	0	0	22179	0	0	0
P83731;C9JXB8;C9JNW5;P83731	RPL24	2.56	2.66	1.34	1.8	-0.255	1.45	0.596	1.49	0.0117	1.15818	1.22779	0.480689	0.710483	0.0694084	0.530755	0.323969	1.09811	0.00492612	39170	51437	45238	194450	0	55120	326600	174690	157410	894940	444370	1640900	193030	212760	244280	310080	286740	343370	0	0	53205	144760	0	30848
P84090;P84090;G3V279	ERH	1.06	1.38	-1.64	-1.81	-1.56	0.933	0.0359	-0.0479	0.121	0.484535	0.6841	0.867489	0.996385	0.814796	0.410005	0.0222404	0.0299156	0.0793879	72222000	42343000	56133000	31781000	40033000	27268000	49273000	28673000	46999000	29532000	21617000	11301000	84649000	45669000	99133000	35337000	100260000	32019000	23882000	14170000	29231000	22655000	33127000	23618000
P84098;J3QR09;J3KTE4;A0A7I2YQG2;P84098;A0A7I2V4U6;A0A7I2V2L0;A0A7I2V512;A0A7I2V638	RPL19	1.18	-1.27	1.49	1.37	-1.4	1.44	0.294	0.615	1.59	0.464797	0.5106	0.631579	0.561134	0.580662	0.600673	0.161183	0.390606	1.41776	782790	872710	2351200	1165300	674130	1092500	4083500	2389600	4736200	4977700	8205600	10402000	1179900	1095900	1156500	975600	1732400	1076400	922470	1229900	516370	1136700	722460	796740
P84103;P84103;A0A087X2D0	SRSF3	-0.319	0.463	-2.57	0.195	-2.24	1.32	-2.51	-0.0668	-1.98	0.112763	0.171753	1.61109	0.0660634	1.32083	0.627806	1.427	0.020417	1.01627	349110	74426	683900	80733	238910	75180	0	34995	0	0	437860	0	249520	54268	232940	61765	361260	39393	161830	56538	116260	81394	161110	78800
P98082;P98082;D6REB1;D6RIA5;D6RFF7;D6RGZ1	DAB2	-1.01	1.49	0.202	-0.41	-0.489	-0.593	-0.272	-2.13	0.0837	0.437277	0.734946	0.0681029	0.148141	0.181087	0.227002	0.103634	1.37214	0.0297306	106400	0	81504	0	44530	0	0	0	638370	139680	526090	20683	16009	0	8017.3	0	49809	0	0	0	0	0	7743.7	0
P98175	RBM10	0.145	-1.44	-3.43	-0.894	0.182	-1.55	-3.76	-0.557	-2.76	0.0517293	0.771351	2.69201	0.411477	0.0657742	0.853977	5.18554	0.379921	3.45331	198070	13186	281640	29296	157010	0	8371.6	8189.4	10449	10743	18245	0	156850	0	183450	0	280510	0	0	0	72313	0	49020	5215.8
Q00325;Q00325;F8VVM2;F8VWR4;F8VWQ0	SLC25A3	1.24	0.94	-1.08	-1.95	-0.93	1.36	-0.199	0.0368	-0.253	0.564631	0.396011	0.470454	1.05563	0.390739	0.641623	0.232481	0.036517	0.31106	1916600	1311400	2307500	1115800	1817300	1199400	1905000	838140	2306100	1423200	2999900	1575400	3309600	1332400	2769100	997470	4013600	1006100	1666200	962560	2118500	1476700	1595400	1133400
Q00839;A0A1W2PPS1;Q00839;A0A1X7SBS1;A0A1W2PP35;Q5RI18;A0A1W2PQL0;A0A1W2PP34;A0A1W2PPL4;A0A1W2PPH7;A0A1W2PRZ7;A0A1W2PQ74;A0A1W2PQD4;A0A1W2PPE9;A0A1W2PRI6;A0A1W2PP22	HNRNPU	-0.314	-2.25	-2.72	-3.65	-1.24	-0.467	-2.76	-3.19	-2.16	0.120685	1.48093	1.95407	2.99602	0.643935	0.189533	2.47409	3.03502	1.74425	1839800	92995	2200800	394390	414020	156650	83840	0	444800	24236	1372200	150370	665150	92443	544350	23424	2019500	55105	429870	43995	148110	26949	591930	45329
Q01081	U2AF1	-4.18	0.554	-1.9	-0.693	-3.14	-1.43	0.644	-0.238	-3.67	2.07553	0.14771	0.675832	0.190891	1.37202	0.465808	0.17336	0.0580439	1.67269	605480	199980	902520	81202	556440	105750	92836	42825	538670	61849	1842300	780920	117920	28523	73318	0	90329	0	530520	164030	502840	106990	81409	61271
Q01804;Q01804;D6RI06	OTUD4	-0.378	-1.28	-3.43	-0.937	-2.39	-0.432	-2.57	0.483	-0.697	0.163972	0.752819	3.09881	0.496464	1.83526	0.191358	2.31882	0.245586	0.385559	49866	8126.3	89898	9657.5	72246	15795	0	0	0	0	0	13199	43196	0	18161	0	26451	4518.7	0	0	6212.9	0	0	0
Q01813;B1APP6;A0A7I2V3Z0;A0A8V8TMY4;Q01813;V9GY25;H0Y3Y3	PFKP	0.335	-0.146	-1.27	-0.876	-0.00579	1.02				0.103191	0.0424981	0.503856	0.314779	0.0016097	0.382081				0	0	0	0	0	0	0	0	33109	26821	49785	41174	37278	0	25034	0	41272	0	0	0	0	0	0	0
Q02241;A0A2U3TZL8;H7BYN4;A0A7I2V5Y5;Q02241;H0YME6;A0A2R8Y531	KIF23	-1.62	-2.07	-0.822	-1.1	-2.01	-0.314	0.324	2.15	-0.358	0.745689	1.05312	0.309062	0.446979	1.00751	0.101485	0.0879338	0.880247	0.0980326	63235	22284	158430	45819	18684	19163	12404	2749.1	18932	15348	291980	284310	15833	9262.9	30050	11711	20636	0	0	0	18188	20466	13649	9364.6
Q02413	DSG1	-2.09	1.15	-2.28	-1.55	-1.98	-1.42	2.16	-0.272	-1.35	0.850933	0.386247	0.96464	0.569221	0.792844	0.508548	1.04066	0.0824147	0.546545	518120	116270	211100	66355	610600	92116	369890	6446.9	229120	66779	26583	765780	47675	62085	25166	105980	60863	509420	24004	23367	47409	5899.7	127640	30475
Q03252	LMNB2	-2.01	-1.03	-2.99	-1.28	-1.55	-0.347	-0.915	-0.0872	-0.44	1.04761	0.422824	1.85351	0.563939	0.725232	0.116305	0.479826	0.0335944	0.195217	24426	10876	200070	15177	14587	10943	0	0	7410.5	0	0	0	0	6056.3	9199.7	0	158970	0	8032.5	6285.2	0	0	9372.3	0
Q03701;Q03701;C9J9W7	CEBPZ	-1.21	-0.00448	-1.02	0.182	-0.682	-0.504	-0.221	-1.05	-0.381	0.618907	0.00152456	0.495769	0.0664949	0.296542	0.206227	0.0971219	0.631262	0.178799	7630.8	0	20711	0	0	0	0	0	21509	20525	42813	6983.1	0	4795.1	0	0	0	0	0	0	0	4694.8	0	0
Q04837;C9K0U8;A0A0G2JLD8;E7EUY5;Q04837	SSBP1	0.639	0.619	-2.71	0.369	0.819	1	-4.53	-0.48	-3.84	0.231262	0.222492	1.57757	0.122905	0.312405	0.401402	3.30857	0.168512	2.62851	569470	50504	798190	0	493970	0	184610	0	696300	0	1102300	0	613490	52538	658340	0	1226800	0	376130	0	415650	0	279280	0
Q05519;Q5T760;Q05519;B4DWT1;B4DTC1;A0A8I5KQP9;Q5T757	SRSF11	0.112	0.36	-1.51	0.306	0.0936	2.9	-0.0781	-1.12	0.132	0.0293808	0.100773	0.558659	0.084502	0.0243272	1.38998	0.0461186	1.11296	0.0804582	96877	51485	275330	78251	188970	96844	270770	136360	97484	33174	116600	229280	608560	127770	322790	80901	597710	164220	162430	46786	450410	325510	70822	198900
Q05682;E9PGZ1;E7EX44;Q05682;C9J813;A0A6Q8PGI1	CALD1	-1.16	-0.934	-1.27	-0.358	-1.31	-0.973	1.08	0.789	-1.31	0.660673	0.493313	0.741251	0.153587	0.775801	0.520273	0.894324	0.582229	1.17169	41082	34537	29398	24412	24445	16193	0	0	0	0	0	0	0	0	0	0	23325	0	0	0	0	0	0	0
Q06787;A0A8I5KZ21;A0A8I5KT56;A8MQB8;G3V0J0;A0A8I5KWH0;A0A8I5KUC2	FMR1	2.12	3.1	-1.02	-0.26	-1.71	-1.14	-2.89	-0.13	-0.149	1.28082	2.22863	0.470286	0.0932781	0.941777	0.540801	2.51288	0.0532739	0.0615189	23263	0	22125	0	8470.2	0	19801	0	27772	0	19798	0	48193	6924.2	46026	0	59878	0	0	0	0	0	11390	0
Q07020;H0YHA7;J3QQ67;Q07020;F8VYV2;G3V203;A0A075B7A0;F8VUA6	RPL18	0.189	1.95	0.267	1.59	0.0589	2.35	1.58	1.91	1.31	0.0734923	1.30089	0.10701	0.97621	0.0216991	1.70476	1.30287	1.71547	0.996131	239840	148670	404720	222660	155330	430880	1273300	1833000	757980	2463600	2081900	3962900	93695	285840	207610	240250	233350	240050	178440	256700	52960	323710	120420	52864
Q07021;Q07021;I3L3Q7;I3L3B0	C1QBP	0.512	-0.525	-0.769	-0.178	-2.12	-0.458	-2.34	-2.87	-0.858	0.144983	0.149279	0.232591	0.0459804	0.857965	0.128013	1.63839	2.19015	0.413735	79788	30597	52888	48597	23331	63339	53368	93608	256950	94232	52554	43314	30104	29530	165170	26414	61847	30793	43564	28627	113210	65319	47592	31668
Q07065	CKAP4	2.86	2.61	-1.76	-1.16	0.708	-1.19	-0.293	-0.145	-1.49	2.12523	1.86528	1.05692	0.593393	0.314741	0.610605	0.146808	0.0675537	1.15407	0	6888.8	16818	0	0	0	10060	0	24457	0	136620	28974	159990	51632	124290	30151	225130	38609	0	0	8926.2	6961.2	10071	0
Q07157;A0A0G2JNH2;A0A7I2V5U5;G5E9E7;A0A087X0K9;G3V1L9;Q07157;H0Y3R8;H0YKB1	TJP1	0.104	-1.7	0.216	-1.76	1.26	-1.58	0.00892	-1.23	-1.79	0.0354925	0.940928	0.0769015	0.99003	0.624904	0.84788	0.00389604	0.88761	1.50549	7668.9	0	8453.4	4338.3	5747.6	4662.5	0	0	8625.2	4699.6	99645	8522.9	0	0	0	0	4227.7	0	0	0	0	0	0	0
Q07666;Q07666;A0A6Q8PGH5;Q5VWX1	KHDRBS1	0.64	2.02	-1.38	0.35	0.00996	1.72	-1.55	-0.81	-1.04	0.226347	1.00475	0.593667	0.113439	0.00289059	0.80498	0.893582	0.378219	0.522487	101200	42483	132430	32879	52711	0	0	0	89812	44429	223420	76233	101050	59442	113000	29077	193430	0	22907	27388	0	27508	32872	0
Q08188;A0A494C0J7;Q08188	TGM3	-1.78	1.08	-2.51	-0.796	-0.426	0.837	1.61	0.356	0.63	0.665726	0.349501	1.07103	0.239652	0.116652	0.254418	0.815583	0.126723	0.24484	44294	20237	16150	36945	40973	35484	31206	10146	16551	13974	37578	44546	10521	14916	18447	23000	16934	111380	6828	10079	6432.1	5349.1	15433	15222
Q08211	DHX9	-0.364	0.595	-2.33	0.478	-1.1	1.88	-3.29	-2.15	-4.71	0.129829	0.228674	1.38515	0.176825	0.491772	1.02208	2.42864	1.32428	3.99978	254250	4799.4	390380	27979	86430	13831	21500	2049.1	31342	0	121280	9970.3	91747	3051.5	90986	0	332850	0	80560	7737.9	41979	11169	119300	0
Q08380;Q08380;K7EQT9;K7ES75;K7EN99;K7ERZ6;K7EJD3;K7ESM3;K7EKQ5;K7EP36	LGALS3BP	0.846	0.95	-0.383	-1.22	0.852	0.524	-1.48	-1.15	-2.1	0.370784	0.42963	0.144139	0.593786	0.373838	0.207059	1.24832	0.87315	2.0509	17656	19154	18314	0	16481	0	17535	13803	38300	24723	43038	32295	34659	14664	24303	0	29709	0	19636	17770	18918	10149	12092	18718
Q08554	DSC1	-1.87	3	-2.81	-4.66	-2.83	-0.865	2.39	-2.41	-0.994	0.502871	0.95925	0.872917	1.80192	0.884042	0.194361	1.0606	1.07358	0.330979	232590	38921	63074	41376	7620.4	23159	44695	11961	56579	16606	41303	128460	21523	16392	11218	26162	28044	23951	21075	17279	28497	3183.5	24522	32431
Q08J23;Q08J23;A0A140T9Y7	NSUN2	-0.0427	0.739	0.0821	-0.224	0.638	0.668	-0.274	0.58	-0.833	0.0174843	0.404218	0.0342544	0.0996088	0.336052	0.355963	0.134931	0.325793	0.516711	0	0	4765.2	0	0	0	0	0	0	4249.5	10077	4554.3	5556.6	0	0	0	27216	0	0	0	0	0	0	0
Q09666;Q09666;E9PQE3;E9PJZ0;E9PKR9;E9PJC6;E9PLK4	AHNAK	-2.79	-1.99	0.985	1.23	-2.25	-1.49	-1.77	-1.35	-2.07	1.11498	0.698771	0.281903	0.37018	0.827597	0.472661	0.534104	0.378629	0.658821	140730	51943	163350	28422	73109	15335	10704	2151.5	822110	256740	4357000	842430	8674.5	6064	16455	4763.5	34593	7457.5	4636.8	1917.7	1776.4	1587.7	1943.6	1274.9
Q10570;Q10570;E9PIM1;A0A087X101	CPSF1	-0.00692	0.125	-1.47	-1.54	0.433	1.32	-0.116	0.147	0.0836	0.00272863	0.0520827	0.986358	1.05215	0.204731	0.853585	0.100065	0.130447	0.0704258	157040	91744	158560	71309	113660	61844	107670	73233	95125	61480	82625	52038	101170	29736	81419	20041	115810	20551	125500	63272	144290	100020	107540	71167
Q10589	BST2	-0.347	-3.62	3.61	1.46	-2.41	-2.15	-0.692	-0.849	-1.58	0.0917865	1.78264	1.77423	0.50131	0.992626	0.843837	0.26325	0.337748	0.763444	1083300	464340	1418900	183750	408340	110200	241890	181710	15374000	5178300	38777000	9839200	51492	0	100840	0	132490	0	61279	0	41946	0	62142	0
Q12788;Q12788;J3KNP2	TBL3	-0.353	-1.33	-0.682	-3.76	-0.158	-1.18	0.922	-0.325	-1.06	0.123248	0.617059	0.264919	2.71833	0.0518453	0.531499	0.357733	0.105686	0.426853	39754	81257	140480	97732	17173	67193	26328	20128	45227	9833.7	98787	49092	41318	58057	25612	20661	124770	38129	32613	58152	0	6360.4	26098	25999
Q12872	SFSWAP	1.5	0.0972	-0.105	-0.378	-0.913	0.476	-2.82	-2.55	-0.706	0.557028	0.0254047	0.0273854	0.106978	0.297033	0.138419	1.24014	1.07186	0.204847	21589	38955	86343	10786	23490	9113.5	75038	10690	87468	21446	83596	25156	99846	10555	55884	0	82892	6045.5	99646	9828.8	22683	70924	20274	70689
Q12874	SF3A3	-0.0884	1.29	-2.07	-1.22	-0.915	0.491	-2.54	-1.96	-2.92	0.0299696	0.639417	1.24454	0.598139	0.409238	0.192043	1.71601	1.18265	2.09834	171550	30117	192150	16876	107500	12084	46048	15213	92641	0	168930	0	118770	17767	94490	0	165290	9683.4	46614	17527	72177	16527	71864	0
Q12906;Q12906;K7EKJ9;K7EQ75;K7ERM6;K7ENK6;K7EM82;K7EJ09;K7ER69;K7EQR9;Q96SI9	ILF3	-0.223	0.0795	-1.85	-0.194	-0.819	-0.681	-2.97	-2.37	-3.08	0.101782	0.0339938	1.46305	0.0872504	0.476448	0.376258	3.47066	2.54065	3.66183	290540	0	405750	11261	137370	0	16850	4812.3	66474	0	255990	0	136970	0	97945	0	363490	0	72328	0	30046	0	106740	0
Q13045;Q13045;J3KS54;J3KS39	FLII	-0.883	-1.56	-1.14	-0.919	-1.37	-2.93	-0.97	-0.428	-1.1	0.358478	0.759839	0.496783	0.377148	0.632259	1.85448	0.430497	0.160402	0.509349	107990	63018	112630	15719	53771	55215	0	0	195390	243530	354110	166550	4892.7	0	13578	0	34400	0	0	0	0	0	0	0
Q13151	HNRNPA0	0.152	0.562	-2.56	-0.0799	-0.324	-0.466	-2.87	-0.897	-3.17	0.0479248	0.201943	1.47886	0.0245827	0.108085	0.162719	1.73122	0.356784	2.00149	233830	0	323390	0	38870	0	0	0	0	0	156450	0	57304	0	101050	0	343270	0	82495	0	0	0	131300	0
Q13162;Q13162;H7C3T4;A6NG45	PRDX4	3.09	0.405	2.81	4.5	3.78	4.38	-2.41	0.212	-1.58	1.82366	0.131761	1.58804	3.14063	2.43905	3.02005	1.52677	0.0750791	0.842816	107930	16117	113670	0	79673	0	275860	121100	463410	520410	944130	516610	198100	22870	182650	19929	241460	78767	63348	72728	154670	206630	200610	161410
Q13185;Q13185;S4R2Y4;C9JMM0;B8ZZ43;K7ELA4;B5MD17;J3KS05;P83916	CBX3	0.0683	-0.473	-3.41	-2.64	-2.09	0.823	-0.28	0.246	0.188	0.0166978	0.128608	1.62671	1.12665	0.808283	0.244022	0.126133	0.109294	0.081555	1048000	352860	1764400	476120	408380	258990	173890	52123	226480	57374	185580	122960	477320	262710	546840	198800	1368500	322250	453450	347480	277510	237300	488130	95119
Q13283;Q13283;A0A7I2V5M7;A0A7I2YQN9;A0A7P0P2U7;A0A7I2V651;A0A7I2YQU8;A0A7I2YQH0;A0A7I2V548;A0A7I2YQM1;E5RIF8;E5RH42;A0A7I2V2X7;E5RJU8;A0A7I2V2S5;A0A7I2YQF2;A0A7I2V4D8;A0A7I2V5H1;A0A7I2V2V1;A0A7I2V565;A0A7I2V496;A0A7I2V494	G3BP1	0.568	0.235	-2.53	-0.69	-0.286	0.0941	-4.4	-1.22	-3.71	0.194756	0.0726335	1.36621	0.245362	0.0900044	0.0278463	5.77798	0.982373	4.68163	252210	0	255240	0	96251	0	0	0	205550	0	368120	0	271900	0	239860	0	369620	0	94302	0	78938	0	92819	0
Q13310;A0A7I2V4L7;B1ANR0;Q13310;A0A7I2V598;A0A7I2V5W9;H0Y5F5;H0YEU6;H0YCC8;A0A7I2V4V6;H0YEQ8;B1ANR1;H0Y6X6;H0YER0;Q5JQF8;P0CB38	PABPC4	0.861	0.0528	-1.05	-2.1	-0.922	-0.136	-5.62	-4.88	-4.5	0.366336	0.017177	0.469643	1.22056	0.399447	0.0454177	5.51258	4.6181	4.14748	992640	0	1169200	82938	753830	7683.8	788060	0	953190	0	1324200	0	1469700	29302	1296400	0	1606100	9581.8	398410	0	422500	0	280970	0
Q13347;Q13347;A0A7I2YQU2;A0A7I2YQF8;A0A7I2V613;A0A7I2V607;A0A7I2V3N2;A0A7I2V2M3;A0A7I2V3U3;A0A7P0MRT9;A0A7I2V640;A0A7I2V685;A0A7I2YQC8;A0A7I2YQT9;A0A7I2V5V8;A0A7I2V4C2;A0A7I2YQI2;Q5TFK1;A0A7I2V4S8;A0A7I2V3K6;A0A7I2YQI6;A0A7I2YQP9;A0A7I2V3T4;A0A7I2V391;A0A7I2YQN1;A0A7I2V5E4;A0A7I2YQX4	EIF3I	0.137	-1.42	-0.904	-1.51	-0.873	-0.708	-3.46	-0.76	-2.08	0.0440926	0.666721	0.37027	0.7278	0.354673	0.2738	2.76575	0.345761	1.34124	48125	13204	160250	18836	118610	18237	40319	0	194500	0	339660	64520	37034	28196	110150	0	111110	25106	0	0	23954	33077	25060	0
Q13421;H3BMA1;H3BUX1;Q13421	MSLN	-0.634	0.427	1.55	0.793	-0.486	0.887	0.27	-1.41	-1.27	0.255643	0.160695	0.810536	0.336331	0.18698	0.386983	0.100806	0.749192	0.651219	33665	0	31760	0	31242	0	0	0	502370	141900	1056800	244840	0	0	0	0	0	0	0	0	0	0	0	0
Q13501;Q13501;E7EMC7;E9PFW8;D6RBF1;C9J6J8;E3W990	SQSTM1	1.44	0.787	2.09	2.17	0.0149	-2.52	-0.807	0.634	-0.986	0.869567	0.387783	1.46849	1.55369	0.0054579	1.93622	0.282499	0.211719	0.36171	42492	0	57061	78120	56840	21576	93282	64824	499990	638930	887770	850690	104050	30104	90000	27515	95841	32002	52973	37417	18606	77942	88426	0
Q13573;Q13573;G3V3A4;G3V4X8;G3V5R3	SNW1	1.09	1.41	3.04	3.21	2.42	2.85	-1.11	-0.515	-0.87	0.605974	0.862652	2.61722	2.8315	1.87446	2.38384	1.28993	0.454563	0.918995	258720	76889	402840	76829	167240	20554	5205700	2412300	7151000	2949900	4970100	1577400	454230	104360	472450	61271	669890	58262	597200	246060	618630	310790	464590	159430
Q13610;Q13610;B4DJV5	PWP1	-2.77	-0.0385	-0.479	-1.44	-1.54	-0.51	0.332	-0.974	-0.988	1.93546	0.0130029	0.189599	0.761364	0.834206	0.204088	0.147961	0.549184	0.559566	0	17698	34815	19748	16227	16617	100660	38916	123180	38623	149780	65058	19753	14331	25557	0	34183	10559	24956	16356	25051	17787	16067	0
Q13769;Q13769;H7C072;C9JXG5;F8WCP5;F8WES8;C9JXU6;F5GZF3;C9JCL9;H7C441	THOC5	1.43	1.38	-2.12	-2.76	-0.71	-0.327	-0.566	-1.17	0.61	0.489258	0.464755	0.828905	1.20454	0.205894	0.0858452	0.231617	0.57408	0.253162	13581	8298.5	33662	22048	20564	8263.2	0	0	0	0	10580	0	105290	53132	267800	66418	329440	97894	17421	12498	8782.2	7053.5	0	11360
Q13813;Q13813;A0A0D9SGF6;A0A0D9SF54;A0A1B0GTB7;A0A1B0GUH3;A0A0D9SFF6	SPTAN1	-0.892	-1.7	-0.66	-0.184	-1.19	0.244	-0.75	-1.45	-0.508	0.395979	0.935735	0.272596	0.0646018	0.575997	0.0875273	0.360124	0.860681	0.223917	15795	10200	37537	9839.7	12445	2986.4	0	0	96019	33041	188850	35872	0	0	2232.6	0	4064.4	0	0	0	1318.6	0	3864.9	0
Q14126;Q14126;A0A804HJ09;A0A804HLK9;A0A804HJQ3;J3KSI6;A0A804HIA2	DSG2	-2.52	-1.02	1.41	1.65	-2.17	-1.51	-1.81	-0.433	-0.855	1.01157	0.305985	0.458842	0.567199	0.821948	0.503583	0.705608	0.122531	0.269563	481300	187850	533040	79265	293220	130480	49199	97866	4764700	2258000	16681000	5087200	179360	92078	166230	68613	33995	74878	0	100670	183770	0	135550	1306.5
Q14151;Q14151;K7EQU4;K7ERX3	SAFB2	1.51	0.225	-1.07	-0.427	1.34	-0.878	0.86	0.313	-0.694	0.679175	0.0704642	0.428876	0.142535	0.575085	0.33434	0.312883	0.0971073	0.240961	12989	7989.1	65822	9542.1	24380	16414	0	0	0	0	0	0	17300	8452.7	23217	5661.8	38134	0	15318	8122.6	0	13520	0	0
Q14152	EIF3A	0.422	-2.79	-1.17	-1.82	0.516	1.44	-4.04	-1.65	-3.45	0.176942	2.15771	0.627366	1.16232	0.223982	0.834266	2.51996	0.710818	2.01406	15290	11682	34428	10136	5954.6	0	620930	2807.4	9469.7	5696.5	126460	5758.4	18359	0	22586	3526.2	29006	9195.9	192440	77521	63901	71781	111870	4710.4
Q14157;Q14157;F8W726;Q5VU77;Q5VU81;Q5VU80;Q5VU78;Q5VU79;H0Y5H6;H7C2T8	UBAP2L	0.629	0.589	-1.61	-1.48	0.0398	1.37	-0.82	-0.612	-0.538	0.447434	0.411274	1.6378	1.45302	0.0208301	1.29951	1.62334	1.06968	0.892638	568080	154220	619680	176180	265580	96746	172820	25166	406720	78355	344040	106900	612280	161860	588360	128230	795700	99042	398920	156140	470560	132870	320570	70899
Q14244;Q14244;A0A087WZ40	MAP7	0.939	0.727	-0.497	-1.16	0.265	0.686	0.122	-0.617	-0.442	0.695841	0.494538	0.305509	0.933824	0.145455	0.458909	0.0608801	0.388375	0.257231	59877	70938	159580	68399	25983	70918	35359	9290.5	183480	160400	332070	253460	119310	28556	122820	22492	191620	61619	11385	29181	53819	51402	42653	8275.1
Q14247;Q14247;H0YCD9;H0YEV2	CTTN	-1.78	0.508	0.252	1.67	-1.11	-0.802	0.3	-1.3	-1.55	1.04307	0.206873	0.0937423	0.954612	0.549373	0.359829	0.0689803	0.373604	0.464133	157080	207770	360230	180590	131500	155940	49497	53795	1141200	446100	2282000	591390	75822	72927	57532	43458	168190	56851	128180	144950	8378.5	96070	116210	126670
Q14254;Q14254;J3QLD9;E7EMK3;K7EKW9	FLOT2	-1.13	-1.02	1.2	0.666	-0.758	-2.04	1.68	-1.22	-1.82	0.568422	0.499145	0.616384	0.290361	0.340727	1.2892	0.706344	0.462527	0.787044	236850	0	224860	0	105210	0	9809.7	0	3005200	668410	9929900	1244400	0	0	0	0	0	0	0	0	0	0	0	0
Q14444;Q14444;E9PLA9;G3V153	CAPRIN1	0.868	0.466	-2.34	-4.08	-2.9	-3.2	-1.52	-2.28	-2.86	0.443972	0.207024	1.75105	3.89922	2.40357	2.76939	1.42108	2.54767	3.49872	327150	136290	577870	107730	183760	92937	126450	27414	344280	27600	601830	36770	526770	74855	538480	114400	746480	101740	61640	0	91297	29584	99250	0
Q14498;Q14498;G3XAC6;H0Y4X3;A0A0U1RQH7;A0A0U1RQW2;Q5QP23;Q5QP22;F8WF24;A8MYG5;F2Z2Z5;H0YJJ3;G3XAP0;Q86U06;G3V5Z6;F2Z3E6;H0Y6I9;F8WF73;A0A087X122	RBM39	-0.275	-0.118	-1.97	-1.62	-0.625	1.77	-0.513	-0.197	-0.295	0.12084	0.0486605	1.49022	1.1264	0.316292	1.27574	0.671968	0.201422	0.328404	3715600	1677900	5052900	1120000	2882900	1354100	2817000	1703300	2511800	1041900	3218100	1386200	3668600	1167200	3741900	1082600	4789100	768490	3097900	1629000	4425300	3010400	3539300	2473300
Q14562;F5H658;Q14562	DHX8	0.668	2.04	0.825	2.46	-0.1	2.07	-1.95	-0.693	-0.0867	0.284066	1.25289	0.369139	1.64046	0.034953	1.28436	2.58681	0.602387	0.0535156	31434	7372.6	66047	5015.3	28449	5669.6	327070	136460	271570	89778	199310	65525	45886	12414	35234	0	68028	0	79905	9513.5	56025	18558	45023	9093.3
Q14573	ITPR3	-1.24	-1.37	1.29	1.15	-0.566	-1.96	1.26	0.719	-1.75	0.465005	0.531305	0.489075	0.420351	0.178491	0.861185	0.494276	0.24472	0.765344	35260	47173	32094	19607	27127	24482	4147.9	8881	260210	431300	1027500	945940	3196.6	0	0	4620.3	3271.5	5346.8	0	0	0	0	0	0
Q14643;Q14643;A0A3F2YNW8;A0A3B3IU04;A0A3B3ITU8;A0A8C8KBY2;A0A3B3ITQ1;A0A3B3IU05;A0A3B3IU13;A0A3B3IRP0;A0A3B3ITM6;B7ZMI3;A0A3B3IRT5;A0A3B3IS59;A0A3B3ISR4;A0A3B3ISE3;A0A3B3ITQ4;A0A3B3ITM1	ITPR1	-1.28	0.499	-0.129	3.23	-0.888	1.07	-0.417	0.624	-0.577	0.431224	0.139716	0.0327166	1.54844	0.273975	0.344848	0.118201	0.186722	0.170566	104850	24670	6097.3	4542.4	10085	8004.8	0	0	95587	256600	585610	379460	1509.7	0	1619.5	2039.3	2292.5	7042	0	0	0	0	0	0
Q14677;Q14677;H0YDU9;H0YD52	CLINT1	0.404	0.136	1.95	3.49	-0.0285	0.471	-0.0327	1.4	-1.17	0.128688	0.0399665	0.914592	2.11945	0.00807029	0.152891	0.00836145	0.506734	0.402785	77963	92901	198610	34039	137220	19358	35561	84739	1816500	2392500	2648400	2010500	70841	0	51062	0	104830	0	9650.1	0	0	0	0	0
Q14690;A0A3B3IUD7;Q14690	PDCD11	0.583	2.88	-0.328	2.25	-0.395	0.756	-0.618	-1.09	-0.697	0.210929	1.75333	0.109393	1.22746	0.134892	0.287845	0.266113	0.545253	0.308072	33136	0	61068	0	0	4714.8	3685.8	1674.8	27670	0	84004	16232	0	1897.1	3271	0	75163	0	0	0	0	0	4608.8	0
Q14692	BMS1	-1.04	-0.249	-0.17	-0.723	0.0473	0.667	-0.211	0.0902	-0.0873	0.491374	0.090809	0.0601475	0.309405	0.0159935	0.280311	0.0769817	0.0314072	0.0303693	0	0	0	0	0	0	0	0	0	0	0	0	0	0	0	0	0	0	0	0	0	0	0	0
Q14974;Q14974;J3QR48;J3KTM9;J3QRG4	KPNB1	2.09	1.06	-2.08	0.097	-0.955	1.31	-3.12	-0.202	-4.25	1.19125	0.46796	1.1849	0.0316348	0.410738	0.618363	3.77231	0.107818	5.6159	68088	0	110350	7821.2	12882	0	4572.9	0	20640	4385.1	54471	8728.6	182600	0	93344	0	280700	0	44063	0	35896	0	21857	0
Q14978;Q14978;A0A0A0MRM9;S4R349;S4R402;S4R341;S4R3C2	NOLC1	1.34	0.0678	-1.7	-3.6	-0.414	0.563	0.518	1.91	0.983	0.437474	0.0163093	0.600749	1.72333	0.109121	0.154073	0.252536	1.42661	0.5669	61887	25572	282480	80120	60360	61049	17308	6642.5	19676	223810	164300	190840	15083	14013	12500	10698	138520	32717	20132	46241	11707	27783	54372	16969
Q14980;Q14980;H0YFY6;F5H4J1;F5H6Y5;K4DIE0	NUMA1	3.02	-4	-5.23	-4.96	-6.88	-3.18	-1.88	0.212	1.56	0.388537	0.558395	0.804071	0.746975	1.18261	0.415201	0.334426	0.0298597	0.266748	17913	0	28783	11269	0	8360.6	5073.1	0	11384	0	12923	27910	2067.5	963.41	6549.1	977.96	22911	1371.1	0	14869	0	0	0	1520.1
Q15007;Q15007;A0A087X1R4	WTAP	1.14	-0.154	-0.798	-2.86	-0.473	-1.8	-0.814	-1.22	-1.16	0.558366	0.0542802	0.351158	2.0304	0.187118	1.03974	0.662243	1.15763	1.07476	107060	43432	127030	0	20174	39164	0	0	0	0	0	106710	77168	17417	70556	19264	84564	0	0	0	0	0	21300	0
Q15024	EXOSC7	-0.37	0.188	3	2.45	-1.28	1.56	-0.269	-1.02	-0.953	0.13195	0.0631523	1.99399	1.48839	0.59747	0.783434	0.109097	0.540738	0.491806	0	0	0	0	0	0	612120	211910	731870	213600	1040200	284670	0	0	0	0	14057	0	0	0	8784.4	0	28204	0
Q15029;Q15029;K7EP67;K7EJ74	EFTUD2	0.467	0.588	1.06	1.37	-0.213	1.75	-0.145	0.524	0.0799	0.242111	0.319914	0.684369	0.985351	0.0987308	1.38653	0.148028	0.72832	0.0767868	714130	448830	875960	295290	548000	251630	2938100	2179600	3544800	2967900	2531600	2201400	798040	356220	779500	237940	1055300	187420	530170	359270	762040	608550	601890	355640
Q15149;Q15149;A0A8I5KSD5;A0A8I5KUE3;A0A8I5KYZ1;E9PMV1;H0YDN1;A0A075B730;P58107;A0A5F9ZGX0	PLEC	-0.482	-0.319	-1.47	-1.49	-0.251	0.156	0.72	0.824	0.897	0.242413	0.14969	1.0418	1.05547	0.114425	0.0682464	0.504548	0.602698	0.675949	943600	715730	1438100	868680	445250	739240	123820	174800	686570	777640	2942200	2099300	301300	457900	328380	202480	1078000	322380	277340	417590	153220	277150	287590	201230
Q15208	STK38	0.164	-1.31	-4.05	-4.28	-0.794	-2.57	-2.01	-2.41	-3.28	0.0557514	0.635123	3.17239	3.42751	0.331629	1.64153	1.24313	1.61246	2.50909	483130	181980	242050	141510	156710	200030	22653	17216	33702	40328	219640	23580	372140	108870	279800	42591	368680	54175	109220	43012	142800	25927	97338	8445.4
Q15287;H3BV80;H3BMM9;H3BTC0;Q15287;H3BMS0;H3BPG5;H3BRK4;H3BTV0;H3BNI3;H3BP82;H3BTR6;H3BUG0;H3BTY0;H3BNU7;H3BUL0	RNPS1	0.383	2.91	1.32	-0.783	2.48	1.31	0.27	-2.04	-0.419	0.0944965	1.1751	0.402828	0.212406	0.937533	0.397739	0.0989911	1.22847	0.161644	231960	88474	849440	115730	110470	64913	226830	0	55527	86561	635620	0	272000	360990	247450	103450	926070	103070	395400	96381	477720	134160	243220	108090
Q15365;Q15365;J3QT27;E9PFP8;P57721;H3BSP4;C9K0A2;F8WC71;F8VTZ0;C9IZV9;C9J7A9;C9JSA6;C9J5V4;C9JTY5;C9JZY3;C9J0A4;P57723	PCBP1	0.204	0.596	-1.31	-1.1	-0.336	1.52	-0.518	-0.185	-0.361	0.0968444	0.335363	0.954024	0.7475	0.169318	1.18027	0.867685	0.23135	0.532051	1853000	750940	1790400	365700	1745800	372110	1674500	755260	1715700	858330	2515400	1209500	1779400	374530	2172900	343450	2967800	411820	1545000	640860	2495900	1200400	1433200	728110
Q15366;Q15366;H3BRU6;F8VZX2;F8W0G4;F8VXH9;H3BSS4;F8W1G6;F8VRH0	PCBP2	1.71	2.61	-0.633	-0.303	-0.389	0.187	-2.31	-0.563	1.03	1.53183	2.8298	0.393194	0.162111	0.216973	0.0946512	1.42431	0.222936	0.469107	145910	39504	230720	27508	67839	19460	70744	26367	274220	79160	453240	47298	239840	45645	204210	32313	349950	50056	56226	21745	61964	70227	56987	17145
Q15393;Q15393;J3QL37;I3L4G7;J3QRB2;H3BMB0	SF3B3	0.278	0.346	-1.66	-2.05	-1.24	0.666	-0.949	-0.84	-0.799	0.114429	0.146064	1.06538	1.44275	0.707639	0.316503	1.85613	1.55808	1.45038	1254600	389710	1775200	426730	1238000	301910	889080	236990	990150	268790	1180600	280270	1428400	312980	1323800	207450	1842300	179580	711880	138780	852990	270910	719640	230440
Q15427;Q15427;Q5SZ64	SF3B4	-1.99	-0.842	-1.63	-0.386	-0.981	-0.709	-1.4	-0.361	-6.39	0.822021	0.270006	0.629348	0.109931	0.325631	0.219813	0.554325	0.108942	4.56815	675000	104010	662700	123600	535170	98642	396630	86545	342460	61845	404290	79218	359290	78266	507060	81585	490920	75417	286630	47728	493800	66898	335470	63498
Q15459;Q15459;H7C1L2;F8WC79;F8WB66	SF3A1	0.297	0.111	-1.89	-1.82	0.529	0.136	-1.24	-0.651	-3.09	0.179303	0.0606508	2.07923	1.95659	0.358761	0.0749682	0.9117	0.388494	3.3363	263130	52770	295680	20024	161360	44977	115830	45273	140050	18291	167040	45909	199230	49141	203340	25831	305250	54439	127240	29472	162840	11106	48381	9983.9
Q15637;Q15637;A0A7P0T9U7;F8WEV5;C9J792;H7C561	SF1	1.15	0.195	0.592	-1.92	1.57	-0.944	-2.84	-2.34	-3.48	0.407361	0.0539023	0.18255	0.805661	0.61495	0.318998	2.86612	2.1797	3.79414	178740	27577	68771	19049	98037	29989	93780	23143	147810	31538	265150	35856	134970	26428	117570	0	96222	19504	141600	16950	132110	26509	42721	0
Q15717;Q15717;M0QZR9;A0A494C0Q5;A0A494C0M6;A0A494C011;M0R055;A0A494C173;A0A494C015;A0A494C1D9;A0A494C0F8;B1APY9;A0A494C147;A0A0R4J2E6;P26378	ELAVL1	0.595	0.871	-1.74	0.16	-0.415	0.144	-4.2	-2.53	-4.13	0.216475	0.343491	0.856859	0.0507539	0.142651	0.0451906	6.85596	3.62911	6.71015	536090	0	739410	43565	282920	0	144650	0	187330	0	474700	0	620580	23655	643030	0	1170400	0	110020	0	172310	0	347060	0
Q16531;A0A7P0TB30;A0A7P0T965;A0A7P0T870;A0A7P0TAK7;A0A7P0Z4B9;Q16531;A0A7P0Z3Z5;F5GY55;F5GWI0	DDB1	0.524	1.05	-2.37	-1.99	0.811	-0.756	0.18	0.527	0.88	0.192493	0.452844	1.38193	1.07552	0.325632	0.298418	0.0802579	0.272716	0.52052	16453	21032	48253	63477	24141	37146	19926	18321	69131	32051	91497	55877	85027	49288	78211	17664	135120	44025	38989	31096	11867	33449	27634	23237
Q16540;A6NJD9;A8MVT4;A8MYK1;Q16540;H7C2P7	MRPL23	0.15	0.855	-0.616	1.19	0.204	-0.141	-0.392	1.84	0.217	0.0562688	0.413223	0.27472	0.636234	0.0782158	0.0528691	0.214807	1.65521	0.10921	0	0	0	0	0	0	25472	53171	79901	93444	128570	104390	0	0	0	0	44161	0	0	0	0	0	0	0
Q16576;E9PC52;Q16576;Q5JP01;Q5JNZ6;H0YF10	RBBP7	2.01	1.36	0.854	0.922	0.0752	2.92	-0.0199	-0.0994	-0.968	0.821953	0.483263	0.270607	0.297	0.0193338	1.39135	0.00600731	0.030802	0.392176	239650	136220	317410	99542	134320	101780	201230	141500	262170	107270	319690	178190	205650	145890	197230	78212	367690	124150	134950	111330	120270	125290	115300	67552
Q16629;A0A0B4J1Z1;C9JAB2;Q16629;F8WEA1	SRSF7	-2.86	0.406	-4.33	-0.786	-3.54	0.433	-3.85	-1.25	-1.56	1.55624	0.127785	2.8481	0.275389	2.12118	0.137392	3.76849	0.768909	1.05381	356360	40584	481700	39390	168610	44107	119630	0	57373	0	270000	0	97533	0	93518	0	110310	0	67277	0	27190	25709	49600	0
Q16643;D6R9W4;D6RCR4	DBN1	-2.27	-3.21	1.96	0.966	-3.33	-2.65				0.96847	1.58674	0.787991	0.312474	1.67353	1.20391				0	0	0	0	0	0	0	0	58930	42334	155830	66613	0	0	0	0	0	0	0	0	0	0	0	0
Q16666;Q16666;H3BM18;X6RHM1	IFI16	-0.529	-0.886	-0.652	-0.857	0.646	-0.754	0.48	0.37	0.373	0.297704	0.574888	0.38579	0.549453	0.381053	0.464596	0.234131	0.172887	0.174544	0	0	0	0	0	0	0	0	0	0	0	0	0	0	0	0	0	0	0	0	0	0	0	0
Q16891;B9A067;Q16891;C9J406;H7C463;D6RAW4	IMMT	1.32	0.57	-0.709	-0.259	0.36	-2.67	0.215	1.32	1.01	0.660987	0.229077	0.298143	0.0933872	0.134681	1.7968	0.0951736	0.867195	0.601898	81240	131080	104970	78255	92850	81576	15759	20477	377440	480210	624980	566990	228910	141780	151320	53207	241720	64415	19249	18998	25581	33093	19792	9004.1
Q2TBE0;Q2TBE0;H7C3G7;H0YE03	CWF19L2	-0.543	0.148	1.12	1.89	1.18	2.1	-1.33	-0.486	0.0381	0.23619	0.055634	0.586629	1.21963	0.631141	1.41405	0.872812	0.23875	0.0154449	90099	82996	88627	79542	105910	96834	166640	137520	224210	88299	220240	129910	71855	66518	88129	71697	63281	70683	95782	93551	94781	97219	96047	97868
Q32MZ4;Q32MZ4;A0A8V8TLX7	LRRFIP1	-1.42	-1.56	-1.08	-0.768	0.124	-1.61	-0.377	0.503	-1.31	0.885964	1.01292	0.614162	0.391718	0.0492299	1.05884	0.182919	0.257724	0.892144	38271	37254	59941	21838	38965	8249.5	0	0	156960	108000	328210	179710	5979	0	5141.2	0	30866	0	0	0	0	0	0	0
Q3MHD2;Q3MHD2;K7ELG9	LSM12	0.291	2.15	-3.22	-2.14	-0.776	-0.626	-0.495	-1.03	0.105	0.102867	1.26467	2.26439	1.25579	0.321497	0.247401	0.284298	0.735069	0.0501249	217710	59877	224450	99383	76782	64703	86875	0	89225	71895	100650	0	176110	161450	281950	82918	416510	120430	53748	0	133490	0	0	80393
Q5BKZ1;Q5BKZ1;A0A0A0MRN4	ZNF326	-0.976	1.59	-1.8	-0.479	-1.62	1.22	-2	-1.62	-2.93	0.388773	0.738683	0.880361	0.165177	0.757895	0.516603	1.75533	1.29785	3.02418	157590	0	429310	15503	71249	0	37016	0	58419	0	78221	0	222130	31469	190500	10152	508010	22371	67309	10797	52295	5214.4	64977	0
Q5M775;Q5M775;A0A7I2V486;A0A7I2V416;A0A7P0TBP2;A0A7I2YQJ3;A0A7I2V451;A0A7P0Z4I1;A0A7P0TB87;A0A7I2V562;A0A7P0TAS3;J3QS22;A0A7P0T9K0;J3KRB9;J3KSG2;J3QQM0;A0A7I2V5G2;A0A7P0TBD3;J3KRN9	SPECC1	-1.96	-2.73	-0.152	-0.362	-1.43	-3.94	0.0199	-0.449	-0.178	0.968947	1.5594	0.0466087	0.118242	0.630284	2.65155	0.00551407	0.141726	0.0520133	113210	124470	105830	49835	77995	45158	6009.9	7628.4	663450	509040	1685100	629250	0	0	3356.2	0	11423	0	0	0	0	0	0	0
Q5RKV6	EXOSC6	0.832	0.00481	4.44	-0.385	2.63	-0.674	1.96	-0.625	-1.17	0.26783	0.00123545	2.63014	0.110055	1.22881	0.20826	1.823	0.381859	0.873199	0	0	0	0	0	0	1480100	426940	2103600	895060	3666000	1137800	0	0	0	0	39101	0	41261	0	41197	0	34296	28293
Q5T3I0;Q5T3I0;A0A0A0MRK1;E9PAV9;F8W895;E9PPY4;F2Z3C6	GPATCH4	-0.667	0.0877	0.16	-0.782	-0.993	0.774	0.205	0.054	-1.04	0.26529	0.0287067	0.0537257	0.322328	0.43548	0.317904	0.0864767	0.0213158	0.598457	0	0	0	0	0	0	0	0	0	0	0	0	0	0	0	0	0	0	0	0	0	0	0	0
Q66PJ3;F5GYV5;F8WCT1;A0A0C4DH18;H7BZV4;A0A0C4DG62;A0A8C8KBE9;Q66PJ3;F8WEP2	ARL6IP4	0.339	0.315	-0.92	-0.737	0.515	-0.255	-0.335	0.0363	-0.225	0.0942717	0.0870994	0.297473	0.227915	0.150224	0.0692744	0.131643	0.0127092	0.0847091	721000	357390	1231300	309660	777270	216550	1088200	421090	834420	577940	1010300	67071	1006500	295720	731220	232930	802170	199110	1112000	444710	1003100	708190	699300	94282
Q69YN2;Q69YN2;A0A286YF56	CWF19L1	-0.956	0.101	0.297	0.14	0.144	0.112	1.66	-2.62	-2.23	0.512446	0.0392533	0.125291	0.0555035	0.0570162	0.0439686	1.35781	2.6194	2.07684	0	0	0	0	0	0	61419	28353	74600	23539	76661	0	0	0	0	0	0	0	13373	4263	14717	0	10615	0
Q6NYC8;A0A0G2JHC2;Q6NYC8	PPP1R18	-2.24	-2.01	-0.71	-2.05	-1.33	-1.4	-0.179	0.199	-1.82	1.73823	1.48439	0.360636	1.5281	0.827333	0.883722	0.0677008	0.0759789	1.14161	170570	192160	129770	62156	36558	63379	0	0	291790	192810	757600	233100	0	0	0	0	0	0	0	0	0	0	0	0
Q6P2Q9;Q6P2Q9;I3L0J9;I3L3Z8;I3L1T8	PRPF8	0.554	0.636	1.04	1.6	0.291	1.93	-0.157	0.389	0.0573	0.312233	0.370959	0.705844	1.29495	0.14614	1.70236	0.172118	0.526156	0.0570017	415080	248600	505460	230640	353800	197720	2269800	1611300	2505000	2263700	2290700	1445700	497890	226660	492130	134250	788690	140720	482930	223150	600290	341380	427160	256310
Q6PK04;I3L0U5;Q6PK04	CCDC137	0.95	0.14	-1.59	-0.378	-1.4	0.2	0.0338	-0.125	-1.19	0.37561	0.0431772	0.739124	0.12644	0.623004	0.0631265	0.0127754	0.0489489	0.680829	25968	17904	36236	0	13931	0	0	0	27211	0	71888	41356	0	0	0	0	35153	0	0	0	0	0	19865	0
Q6PKG0;Q6PKG0;A0A8I5KWU3;A0A0B4J210;A0A8I5KSP1;E5RH50;H0YC33;H0YBW1;H0YBM7;H0YC73;H0YBJ5;E5RHK4;H0YAN4;A0A3B3ISF0;Q659C4	LARP1	2.25	2.49	0.482	-0.322	0.283	1.98	-1.8	-3.59	-3.2	1.62732	1.88714	0.212218	0.133734	0.115445	1.35258	1.97671	5.08871	4.38364	41280	0	79122	6563.2	11311	4755.9	45780	4225	52233	0	162790	3634.8	97371	18231	73409	6508.8	121820	6396.8	8191.6	0	8414.5	2940.8	7712.4	0
Q6UN15;Q6UN15;A0A0B4J203	FIP1L1	-0.18	-0.597	-1.67	-0.0997	-0.24	2.85	-1.34	-0.0131	0.239	0.0658177	0.253081	0.970756	0.0353446	0.0895963	2.0933	1.17702	0.00643384	0.132976	472860	23831	658400	90148	181370	89356	198280	73071	260410	113480	419430	204830	360650	124490	205030	13776	265610	0	194070	59490	130720	150110	126510	117970
Q6UWP8;Q6UWP8;K7ESC4	SBSN	-2	1.17	-1.69	-1.25	-0.814	0.62	2.44	0.118	1.15	0.753352	0.372915	0.600588	0.404567	0.238415	0.173188	1.1749	0.03286	0.422676	72086	7657.6	12994	18697	19227	8967.1	29135	16232	51432	10251	11590	49887	7990.9	26409	0	8642.3	8964.7	7082.2	9766.7	26463	26349	0	9113.4	11479
Q6WCQ1;A0A494BZV2;Q6WCQ1;J3KSW8;H0Y2S9;H0Y7E2;A0A1W2PPU9;H7C3G6;F6WMF4;K7EL39;J3KSK7;J3QRL2;F6WYE2;F6TR96	MPRIP	-2.45	-1.89	-0.794	-0.154	-2.92	-2.43	0.705	1.44	-0.798	1.37563	0.946714	0.303273	0.0483478	1.77689	1.35864	0.233526	0.571884	0.270836	49626	77211	59116	48194	30709	42030	4751.2	7825.7	195470	341900	391570	442580	4680.2	8239	11125	5843.6	33724	8878.3	0	1945.3	0	1358.4	0	0
Q6YHK3;Q6YHK3;REV__H7C005;REV__Q96M89	CD109	-3.09	-0.836	1.14	2.17	-1.99	0.091	0.855	-1.22	-0.54	1.4656	0.256667	0.376971	0.883378	0.786532	0.0229637	0.232083	0.359335	0.136544	208500	21533	237740	12507	154100	17899	24059	23361	4134700	1162800	13223000	2445300	0	0	9596.2	0	3649.1	0	0	0	0	0	0	0
Q71RC2;Q71RC2;Q96J85;X6RLN4;F8VY40;F8W1I4;F8VNV1;F8W1Z5	LARP4	1.85	1.7	1.5	-0.00529	1.16	0.118	-1.68	-0.771	0.062	1.08557	0.961598	0.809926	0.00176782	0.568471	0.0411323	1.10013	0.387965	0.0237559	84412	0	24684	0	12294	0	15053	0	58725	0	150790	0	21542	0	71776	0	22719	0	0	0	0	0	0	0
Q7L014;A0A0C4DG89;Q7L014;D6RJA6;H0Y9U3	DDX46	-0.743	-0.723	-1.82	-1.78	-0.302	1.6	-1.06	-0.443	-0.359	0.503428	0.485252	1.75064	1.69611	0.167433	1.45703	1.67166	0.503515	0.383715	762410	377270	1253500	418720	989280	443750	458720	175080	303730	187900	967340	297590	913920	211270	415210	60240	615570	78447	957360	346670	1055800	535250	517630	237870
Q7RTV0	PHF5A	-1.21	-1.15	-4.28	-1.71	-1.45	-2.05	-3.16	-2.74	-5.05	0.286546	0.269879	1.57114	0.442079	0.360009	0.560897	1.22257	1.00041	2.39368	1204600	259140	1196300	336080	1001900	206260	1156100	228550	1016100	0	1189200	342610	1294200	241220	1243100	0	155900	0	1043100	0	1172900	289330	734230	0
Q7Z2W4;Q7Z2W4;C9J6P4;A0A7P0T8C6;H7C5K1	ZC3HAV1	0.418	-0.869	0.0172	0.417	-0.334	-2.24	-1.54	-1.04	-1.09	0.206497	0.512133	0.00710573	0.205936	0.159359	1.93061	1.68812	0.962276	1.0259	24718	7734.9	47971	10369	23165	9385.6	193220	62802	308220	95967	433500	87284	60999	8548.8	46542	2363.4	91087	2846.3	44050	0	24710	7740.9	11936	4731.3
Q7Z3B1	NEGR1	-2.82	2.18	-0.0412	1.61	-0.282	2.09	-0.064	-0.697	0.119	1.73114	1.19003	0.0126537	0.776921	0.0939473	1.12064	0.0216465	0.29382	0.0411225	168770	28936	198340	13983	117490	38571	0	0	965880	378740	2714500	612450	0	0	0	0	0	0	0	0	0	0	0	0
Q7Z417	NUFIP2	1.99	2.49	-0.022	0.936	-0.0667	0.892	-1.01	-0.454	-1.42	1.2859	1.77694	0.00774589	0.457151	0.0239058	0.429555	0.835593	0.296566	1.35563	36388	5678	123690	24382	12822	0	0	0	46199	0	155000	12472	180840	28244	129710	28085	178700	9383.4	0	0	0	0	0	0
Q86UN3;Q86UN3;G3V1D7	RTN4RL2	-2.2	-0.304	-0.0598	1.93	-1.55	-0.385	-0.378	-0.545	-0.596	1.05597	0.0918227	0.0167639	0.879763	0.647505	0.119137	0.105924	0.159781	0.177372	187190	43945	164130	19223	170810	18462	0	0	1784900	744830	5933700	1324200	0	0	0	0	0	0	0	0	0	0	0	0
Q86V81;E9PB61;Q86V81	ALYREF	1.69	-1.44	0.225	-1.47	-0.184	-1.17	-2.47	-0.871	-1.06	0.662229	0.53401	0.0615375	0.55013	0.0496866	0.408538	1.48535	0.361434	0.463682	111750	51670	56033	0	18988	36470	0	0	61263	75751	89564	0	88174	68780	37122	68032	85685	20682	0	0	73472	43302	71250	63905
Q86VM9;E7ERS3;Q86VM9;H3BRH3;H3BP01;H3BRN6	ZC3H18	0.155	0.62	-1.59	-0.785	0.494	1.4	0.157	0.507	0.238	0.0828269	0.418515	1.52073	0.569579	0.314246	1.2665	0.186084	0.819353	0.305147	16890	26666	65104	18778	11092	21857	54609	22391	103780	20160	974820	1214600	141990	34375	121360	27586	98613	26573	1611700	29841	121780	44323	44841	1326000
Q86X95;Q86X95;H3BLY3	CIR1	0.674	1.8	-1.46	-0.427	0.934	0.428	-0.478	0.365	-0.41	0.211489	0.735831	0.554405	0.12534	0.313209	0.125486	0.232594	0.169761	0.194063	132700	19488	51080	29733	24891	24357	39134	23189	50366	66450	41218	15596	34497	16908	45182	13310	48704	36252	44692	17547	42462	21856	35228	25723
Q8IVT2	MISP	-2.88	-3.02	-0.384	0.131	-3.18	-2.47	-1.26	-0.771	-1.23	1.40287	1.5024	0.109962	0.0350236	1.62177	1.12352	0.492535	0.266511	0.478521	748660	623920	764750	442100	426800	435080	42540	14700	4187100	2424400	8356100	3308500	45199	40521	67125	26054	223730	12487	35354	73808	46857	18155	136390	29286
Q8IWX8;J3QK89;Q8IWX8	CHERP	0.23	-1.2	-2.84	-1.52	-1.56	1.53	-0.505	-2.33	0.101	0.0760125	0.528879	1.76363	0.729891	0.754057	0.736149	0.273667	2.15451	0.045634	97458	43371	216830	13760	118520	19943	46670	18721	48454	20088	43876	18760	122400	39824	93164	17090	176970	27759	47244	16214	47174	51070	58016	42458
Q8IWZ3;Q8IWZ3;E9PDP5;H7C2F5;H3BLS9;H0Y785;H0Y472;H0Y4P6;A0A0A0MQZ8;H0Y7Y3;D6RHC4;H7C0V5	ANKHD1	0.233	-0.405	-1.27	-0.388	0.853	0.429	-1.97	-1.26	-2.39	0.0904542	0.167642	0.698016	0.159618	0.412648	0.179494	1.4168	0.757076	1.86183	34497	7275.4	40375	0	39388	0	20018	10526	32486	7455.1	38614	10181	42955	11522	34495	5231.3	49627	5618.1	37726	5701.8	32606	12113	18356	3664.2
Q8N1F7;Q8N1F7;H3BVG0;H3BV11;H3BRI8;H3BM93;H3BNN5	NUP93	0.369	-0.586	-3.48	-1.7	0.329	0.797	-1.18	-0.505	0.0157	0.171121	0.296014	3.45576	1.22958	0.14978	0.435659	0.72739	0.245667	0.0062257	83716	31056	90412	38451	29221	11860	9155	7677.9	8272.1	0	12427	20303	59500	22110	53570	16240	93457	15083	24005	21662	22644	13458	21877	9373.1
Q8N684;F5H669;Q8N684;F5H6M0;F5H047;J3QT54;C9J286;C9J323;F5H5B7;F5H1W4;F5H2K8;F5H6P5;F5H6A8;F5GXA3;C9JM38	CPSF7	-1.65	-1.75	-1.17	-1.83	-0.711	-0.841	0.00434	1.16	-2.09	0.903151	0.987797	0.567825	1.04861	0.300407	0.369957	0.00176232	0.737783	1.69829	59877	0	122040	13061	59386	0	0	0	37441	0	336470	75774	18500	0	0	0	33588	0	33957	0	24423	16241	0	10427
Q8NC51	SERBP1	1.56	1.57	0.559	-0.669	1.11	1.91	-2.02	-4.14	-2.08	1.1652	1.17334	0.297004	0.371354	0.71811	1.55111	2.06223	5.47301	2.16296	295370	51244	484180	49987	145080	38346	338730	13847	910900	25746	1481100	42884	699480	60593	494110	59006	874090	22266	219140	14764	245570	40202	118950	23879
Q8NCA5;E9PH82;A0A8I5KR56;A0A8I5QKV5;A0A8I5KZA5;Q8NCA5;B4DT23	FAM98A	1.5	-0.233	0.981	-0.964	1.01	-0.322	-1.53	0.785	-1.52	1.01711	0.101674	0.569534	0.556278	0.588961	0.145772	1.38203	0.551368	1.37421	0	0	0	0	0	0	0	0	0	0	0	0	0	0	61103	0	80781	0	0	0	0	0	0	0
Q8NE71;Q5STZ8;Q8NE71;H0YGW7;F5GYK6;A0A0G2JJB9	ABCF1	-0.102	-0.758	-0.866	0.00664	0.371	1.15				0.0336426	0.310749	0.366739	0.00211203	0.13412	0.530431				0	5565.1	13152	0	0	0	0	0	21303	0	15807	0	0	0	7345	0	13479	0	7202.9	0	7191.4	0	0	0
Q8TA86;A0A804HI79;Q8TA86;A0A804HL29;C9J6V2	RP9	0.573	-1.36	-2.68	-1.66	-2.34	1.4	-3.49	-1.04	-0.0428	0.14043	0.392563	0.978091	0.509886	0.811267	0.409203	2.63794	0.487099	0.0143799	127630	146940	392200	125950	81038	117950	129380	118050	114210	159070	24959	0	149520	106490	150960	101250	226030	97709	436750	160350	374310	113500	366750	294070
Q8TDD1;Q8TDD1;H0YHH7	DDX54	1.9	-0.46	0.00105	0.602	1.06	-0.768	-1.07	0.608	-0.868	1.2436	0.197251	0.000377451	0.271488	0.555826	0.367184	0.819359	0.386431	0.614355	0	0	0	0	0	0	11122	0	0	0	0	0	19365	0	17362	0	18463	0	0	0	0	0	0	0
Q8TDN6	BRIX1	0.568	0.0338	-0.422	-0.0976	0.411	1.41	-0.27	0.136	-1.05	0.187151	0.00946605	0.133382	0.0279311	0.129191	0.581231	0.105198	0.0504372	0.52867	0	0	17694	0	0	0	16837	10145	0	0	52078	37955	0	10526	14749	0	20803	0	0	0	0	0	0	0
Q8WTT2	NOC3L	-0.375	0.849	-0.434	1.1	0.853	-0.271	0.546	0.949	-1.2	0.121928	0.317748	0.14396	0.440917	0.319671	0.0854685	0.251231	0.501557	0.684169	0	15076	0	13727	0	0	7224.1	0	0	0	0	54009	0	10798	19784	9020	32135	7814.8	12833	8519.6	10633	10882	7741.7	0
Q8WU79;X6RCC3;A0A087WV97;Q8WU79	SMAP2	0.637	1.62	-2.2	1.27	-1.57	2.32	-1.18	-0.368	-1	0.269474	0.912193	1.41138	0.651155	0.875061	1.52327	0.750179	0.175109	0.605374	47691	0	50763	0	44645	0	0	0	0	0	0	0	52516	0	50370	0	77032	0	35039	0	28794	0	28513	0
Q8WWI1;A0A0A0MTE2;A0A8V8TKQ1;E9PMT2;F8WD26;J3KP06;Q8WWI1;E9PMS6;E9PMP7;H0Y424;H0YDQ3;H0YDG6;E9PK58;H0YE95;E9PJ10;E9PLU6	LMO7	-2.39	-2.24	-0.0446	-0.622	-1.81	-1.2	-0.397	-1.74	0.108	1.68314	1.53214	0.0159163	0.275736	1.13087	0.637827	0.113382	0.684056	0.0283151	195500	83881	228560	61874	114610	66711	0	0	1289900	301080	1041400	178690	16533	3289	15847	3917.4	70637	0	4884.9	0	0	0	4871.8	0
Q8WWM7;Q8WWM7;H3BUF6;H3BSK9;H3BRB0;A0A0C4DGL7	ATXN2L	0.605	-0.776	-2.15	-1.78	-0.141	0.214	-2.38	-0.892	-1.59	0.275457	0.375036	1.50865	1.14691	0.053757	0.0842862	1.65017	0.430071	0.928536	21891	16700	25195	0	26888	4065.4	12270	8356.2	61843	16438	30180	16581	116360	7595	90676	19786	125680	7850.5	12543	11342	10414	18152	7896.5	0
Q8WWY3;Q8WWY3;E7EVX8;E7EU94;E7ESX0;E7EN72	PRPF31	1.33	1.07	0.344	0.65	2.49	-0.606	-2.06	-0.658	-1.08	0.607896	0.456308	0.117997	0.245914	1.46813	0.226351	1.11537	0.250169	0.463368	24920	11325	65474	13380	34029	0	26458	33971	57199	22275	19129	31958	20869	11495	59396	6241.8	69321	21302	23162	0	11656	0	32096	0
Q92598;Q92598;A0A0A0MSM0;R4GN69;D6RJ96;E9PDE8;O95757	HSPH1	2.14	-0.482	-1.12	0.438	0.851	0.606	-1.29	-0.149	0.0475	1.52293	0.212986	0.614548	0.190399	0.427774	0.280148	0.794189	0.0610635	0.0185767	253580	0	25378	0	0	0	6795.4	0	23516	0	48634	10597	61862	27537	49775	8143.8	87799	6519.8	7099.7	0	21728	20767	20223	19239
Q92841;A0A5H1ZRQ2;A0A1X7SBZ2;Q92841	DDX17	0.695	0.603	-1.06	-1.11	-0.43	0.474	-0.182	0.175	0.129	0.39812	0.333433	0.69647	0.738725	0.221476	0.24812	0.24204	0.230872	0.161274	517240	279920	626150	272750	316150	257960	358710	120550	515350	330210	1142800	756390	638060	241410	620080	135380	843160	163220	141390	107960	127000	91056	157550	105840
Q92900	UPF1	1.15	0.769	0.162	0.509	0.949	0.422	-2.79	-1.91	-3.4	0.769027	0.450938	0.073595	0.269099	0.594323	0.21519	4.11134	2.44364	5.30084	83120	0	81836	0	75804	0	123230	0	182750	0	322260	11195	192770	2394.6	128270	0	182290	0	32133	0	32497	0	25092	0
Q92945;M0R0C6;Q92945;M0R0I5;M0QYH3;M0R3J3;E9PEB5;Q96AE4;M0QXW7	KHSRP	0.566	2.58	-0.845	1.51	0.0592	2.39	-0.639	-1.26	-3.29	0.180888	1.29111	0.29139	0.611473	0.0163002	1.16052	0.321963	0.776004	3.03416	91303	27954	141460	13898	108650	20460	63957	8406	180650	22336	212520	8672.3	172990	40055	156860	18235	220240	29941	78554	10841	107370	52368	66985	8718.6
Q92974;A0A8Q3SIN5;V9GYM8;A0A5F9ZI21;Q92974;V9GYF5;V9GYG5;V9GZ14;V9GZ58;V9GYF0	ARHGEF2	-0.0278	-0.487	0.11	-2	1.13	-0.0691	0.163	-0.25	-1.08	0.00972921	0.203024	0.0396609	1.28539	0.581455	0.0246374	0.065369	0.103875	0.603389	0	0	0	0	0	0	0	0	6551.5	0	6712	0	0	2593.5	3164.2	0	5301.6	0	0	0	0	0	0	0
Q93009;Q93009;H3BND8;A0A669KBL1;F5H2X1;H3BMF6	USP7	1.63	-0.258	2.8	1.65	1.56	0.731	-0.183	-0.216	-2.65	0.923821	0.0962705	2.01594	0.940207	0.87081	0.321356	0.0737224	0.0881234	2.11436	4280.3	0	0	0	0	0	172130	56072	150690	87138	151570	63758	4483.1	0	20285	0	12544	0	18818	0	17705	5317.7	10834	0
Q93062;B4E3T4;Q93062;E5RJD7;H0YC46;E5RFP4;H0YBU9;E5RJ31	RBPMS	0.22	0.0477	-0.649	-0.512	-1.45	-0.548	-1.51	0.461	-1.8	0.0700199	0.0143657	0.236597	0.179279	0.657937	0.193751	0.628346	0.146163	0.799384	179570	119130	207850	98113	180780	87666	184980	84634	263420	146880	200120	69630	189670	124090	190830	62039	170710	29286	170310	99255	183340	79748	83540	0
Q96B26;A0A8I5KRX4;A0A8I5KRG4;A0A8I5KVC8;Q96B26;A0A8I5QJI7	EXOSC8	0.293	-0.245	3.82	2.3	0.73	-0.586	0.34	-1.5	-1.18	0.0952208	0.078399	2.5965	1.24164	0.271225	0.208882	0.180274	1.22294	0.864834	43364	0	55630	0	0	0	1512100	462840	3564000	1190100	4380400	895590	0	0	0	0	30326	0	75462	41519	73076	0	42097	0
Q96HS1;Q96HS1;F5GXG4	PGAM5	0.21	0.255	-1.6	-1.58	-2.25	-0.157	0.324	0.651	0.431	0.0836111	0.103586	1.0026	0.985646	1.64189	0.0610468	0.460723	1.19123	0.671465	4938100	4722400	4675000	2615300	2233600	1665500	1954300	1624100	2206500	3259300	4403300	3356900	2618000	2010800	2352400	1057800	2680400	1117800	998740	658350	934450	931860	629310	556750
Q96I24;Q96I24;A0A494C1K6;A0A8V8TNQ2	FUBP3	0.972	1.83	-0.816	1.79	1.34	1.71	-1.66	-0.191	-1.62	0.529283	1.2739	0.421595	1.22652	0.818852	1.1526	1.03202	0.0742278	0.993398	16144	0	32902	9548	19183	0	11654	0	20964	0	0	0	31919	0	26664	0	41514	0	0	10266	15260	0	0	0
Q96I25;Q96I25;Q5W011;Q5W010;Q5W012;H0Y6J6	RBM17	0.106	-0.249	-1.21	-1.44	-0.668	0.955	-0.0381	0.383	0.267	0.0431175	0.108171	0.743333	0.946012	0.34251	0.541468	0.0369776	0.512409	0.32307	1835400	1946000	2231500	1766800	2344600	2087400	1802200	1514300	2131900	1523900	3400100	1913100	2724500	1316300	1982100	843950	2153600	670980	2134700	1040800	2086500	1541600	1160900	1052500
Q96IZ7;A0A804HJC0;A0A804HLK3;C9JVB3;Q96IZ7;H7C5Q0;A0A804HJI2;C9J713	RSRC1	-0.262	-2.17	-1.56	-0.33	0.459	1.72	-3.29	-2.33	0.674	0.0766594	1.01278	0.642731	0.0985654	0.142368	0.731438	1.87468	1.1453	0.228104	269790	101540	420460	85421	276960	102350	190150	109800	169300	54832	327500	105770	215310	69081	152760	45416	187250	46489	235550	115580	58936	32828	27018	79082
Q96J01;Q96J01;D6RGZ2;D6REC9;H7C0C5	THOC3	4.07	0.176	0.582	-0.723	0.666	-1.14	-3.29	-0.519	-1.03	2.59599	0.0515691	0.192105	0.248313	0.225076	0.435357	2.44012	0.207872	0.483854	93305	65406	132280	61472	66791	36936	41767	21394	23507	0	37174	0	291010	108530	329050	93032	391390	146860	35008	0	47982	38404	41861	35841
Q96KR1;Q96KR1;H0Y8W1	ZFR	1.13	1.37	-0.333	-0.162	0.643	0.73	-3.55	-1.88	-0.439	0.634636	0.822914	0.141482	0.06443	0.306957	0.359608	5.72576	2.44966	0.334679	23885	5130.7	84549	0	14030	0	9120.3	0	57408	10422	80385	17501	42489	0	24234	0	129280	0	19903	0	15413	0	13034	0
Q96MU7;Q96MU7;J3QR07;J3KS01	YTHDC1	-0.602	1.11	-2.45	-1.17	0.298	-0.57	1.3	1.28	-2.29	0.223129	0.477861	1.42145	0.513722	0.100394	0.209346	0.682877	0.669043	1.52001	50870	14094	15907	15670	19930	0	0	0	23533	0	0	28354	31096	20904	44039	18241	24999	32478	15509	18626	0	18112	8198.3	0
Q96PK6;Q96PK6;A0A0A6YYI9;F8WDX3;A0A0A0MSL8;B8ZZ74	RBM14	0.311	0.479	-1.44	-1.38	-0.671	0.924	0.402	0.519	0.547	0.144139	0.23845	1.00062	0.939067	0.360033	0.544041	0.209362	0.28442	0.303563	447200	163220	548820	289540	180360	308260	121510	138920	206270	144120	929250	539610	276310	249650	369580	74081	772460	67166	129610	154540	107990	161000	209740	106420
Q96QA5;J3KRG2;Q96QA5	GSDMA	-1.23	2.41	-1.63	1.82	-0.458	0.711	1.61	1.47	-0.532	0.343103	0.834264	0.490523	0.570538	0.108291	0.178096	0.567125	0.503376	0.146914	285780	89077	277860	310830	361810	94222	111420	0	0	68275	0	335660	75899	332270	34667	87348	244420	324030	0	40503	0	62861	62099	101540
Q96SB3	PPP1R9B	-1.53	-2.11	0.029	-0.293	-0.339	-1.03	-0.488	1.11	-0.968	0.941286	1.49797	0.0107417	0.120741	0.141983	0.547681	0.229878	0.646833	0.541918	61285	74075	85574	30866	28656	45788	0	0	219520	213260	556330	530970	0	0	0	0	10642	0	0	5120.8	0	0	0	0
Q99417;Q99417;A0A087WV05;A0A0D9SEI7	MYCBP	-0.054	0.142	-2.22	-2.37	-2.41	-3.98	0.227	0.183	-2.21	0.0132884	0.0358015	0.89584	0.982453	1.00573	2.07082	0.09987	0.0787383	1.79144	1489800	2431000	3085700	2021600	1519000	927250	1316500	436680	1396100	448910	968060	1225400	2758700	1421700	2180300	988950	2515000	962850	551750	282100	656820	400860	471140	60963
Q99567;Q99567;A0A8V8TPS0;A0A8V8TPT0;A0A8V8TQB1;A0A8V8TQZ0;A0A8V8TQC3;J3KMX1;A0A8V8TQD5;A0A8V8TRA5;A0A8V8TPT4;A0A8V8TQA5;A0A8V8TQC2;A0A8V8TQZ7;A0A8V8TQC7;A0A8V8TPS5;A0A8V8TQB7;A0A8V8TQD1;A0A8V8TR00;A0A8V8TQZ4;I3L4K7;A0A8V8TRA1;I3L2W3;A0A8V8TRA7	NUP88	0.521	0.648	-1.26	-1.44	0.848	-0.957	0.0469	0.123	-0.0878	0.217535	0.28246	0.662414	0.797037	0.395007	0.46147	0.0236812	0.0646814	0.0453462	202140	139050	338550	51514	264000	18775	150550	11474	122310	61283	175730	57576	278340	11132	223690	8958.1	292340	11454	140710	89636	144220	86538	142530	11065
Q99623;F5H3X6;F5GY37;Q99623;F5GWA7;A0A7I2V5F0;J3KPX7;F5H2D2;A0A3G2KQ93;F5H0C5	PHB2	1.07	0.505	-0.561	0.447	-0.662	1.77	-2.46	-0.708	0.396	0.474493	0.18923	0.214185	0.164336	0.260554	0.937021	1.42012	0.270877	0.137649	0	0	75613	0	68425	26212	0	0	114610	0	196220	66804	67397	12786	93106	0	95400	12862	0	0	0	0	0	33797
Q99700;H0YH87;F8W0B5;A0A2R8Y7P6;A0A2R8YDM9;A0A5F9ZHH4;F8VQP2;F8WB06;V9GY86;A0A5F9ZI57;A0A2R8Y7E6;A0A2R8Y5A6;A0A5F9ZHX3;A0A5F9ZHW5;Q99700;F8VRK6;A0A5F9ZH85	ATXN2	1.42	-1.07	-1.36	-1.66	0.879	0.0757	-3.27	-0.485	0.0473	0.912349	0.622062	0.858956	1.13763	0.477592	0.0301199	3.72918	0.277782	0.0219234	13946	0	29680	0	12285	0	0	0	12924	0	17062	0	12885	0	10204	0	13628	0	0	0	0	0	0	0
Q99832;Q99832;F8WAM2	CCT7	1.33	-1.66	2.35	0.192	1.3	-1.03	-1.12	-1.32	-1.13	0.615873	0.828646	1.35631	0.0630431	0.596427	0.440884	0.575395	0.717293	0.586662	30914	0	79314	21030	0	0	82754	33421	282180	157300	620500	132850	30849	11482	38780	14683	88130	10237	45575	0	25121	26075	25333	23988
Q99848;H7C2Q8;Q99848	EBNA1BP2	-0.0244	1.37	0.736	0.229	1.71	0.153	0.477	0.262	-0.667	0.00591324	0.461659	0.214643	0.0586849	0.61923	0.038276	0.210121	0.106545	0.314813	0	0	36541	0	0	0	0	0	0	0	53610	106440	0	0	0	0	0	0	0	0	0	0	0	0
Q9BPX5	ARPC5L	-2.23	-0.773	-1.12	-3.76	-0.869	-3.6	0.147	1.18	-1.47	1.21115	0.295685	0.470863	2.58603	0.341768	2.43459	0.0445781	0.482993	0.64707	233070	218650	202560	79014	151480	132540	0	0	232140	994350	1311500	325600	50391	36569	25516	29569	46850	0	0	0	0	0	0	0
Q9BQ67;Q9BQ67;M0QX71	GRWD1	0.775	0.0481	-0.575	-0.275	1.07	0.517	1.01	0.538	0.174	0.265238	0.013307	0.186263	0.0815186	0.394089	0.164762	0.759466	0.333266	0.0904261	0	0	0	0	0	0	15837	0	13412	0	0	0	0	0	0	0	0	0	0	0	0	0	0	0
Q9BQG0;Q9BQG0;I3L1L3;I3L2H8	MYBBP1A	0.538	-0.828	0.348	0.283	0.804	0.795	2.15	-0.328	-1.64	0.257974	0.441276	0.155066	0.122649	0.424821	0.418855	1.43786	0.1311	0.983337	0	0	28397	0	0	0	18252	0	8900.3	10233	36172	43274	0	0	0	0	6387.1	0	1959.7	0	0	0	0	5257.5
Q9BRR8	GPATCH1	-1.81	1.35	2.53	3.43	-0.167	1.33	-0.322	0.0907	-1.48	1.04158	0.695885	1.68541	2.62994	0.0587002	0.676159	0.11815	0.0306143	0.769645	0	0	0	0	0	0	479900	232760	595780	381520	282890	245420	0	0	0	0	5972.3	0	50157	0	30534	19045	19241	14691
Q9BRX9;Q9BRX9;H0YIE8;H7C0S9;F8VSE4	WDR83	0.372	0.443	3.81	4.63	1.8	1.76	-0.337	0.447	-2.33	0.103518	0.125493	2.04162	2.70725	0.701407	0.678749	0.102867	0.140733	1.135	54372	54301	38809	30059	34456	39941	395630	288360	505800	447020	252370	247340	44577	43730	53508	38533	87809	50552	156030	20392	142620	76283	82024	88508
Q9BU76	MMTAG2	1.04	0.96	-1.3	0.243	-1.8	2.7	-2.01	0.151	-0.00732	0.441079	0.399449	0.595456	0.0810012	0.925485	1.65181	2.00454	0.0776703	0.0034809	109490	64738	110580	27975	75290	45144	127950	60494	67733	38142	141320	0	123050	39893	157410	22845	187250	18219	136080	75502	143470	117150	142830	83970
Q9BUJ2;A0A0A0MRA5;B7Z4B8;Q9BUJ2;M0R3F1;M0QYZ0;M0QZV6;M0R0K8;M0R203;M0QYI8;M0QYM5	HNRNPUL1	0.414	0.125	-1.22	-3.23	-2.68	0.693	-5.24	-6.64	-4.42	0.158092	0.0429347	0.596923	2.37922	1.8091	0.29043	7.73367	9.83927	6.38764	1427200	22323	1869900	116680	1394500	19338	942840	28779	1179100	28738	2202900	25536	2195300	30983	1685700	27702	2875100	17512	1261600	33032	1322300	40141	819490	10760
Q9BV38;U3KQC1;A0A0A0MQU0;Q9BV38;K7EIR0;K7EML4	WDR18	1.6	1.56	-2.01	-1.93	-1.56	-0.357	0.357	0.687	-0.196	1.0833	1.043	1.50737	1.41722	1.04454	0.159835	0.134443	0.289021	0.069766	47437	74955	112110	67557	16604	40504	15566	12759	20914	42376	62151	119690	363380	263330	225660	124130	354430	165980	20914	68346	30356	53274	0	35863
Q9BVJ6;Q9BVJ6;X6RJY0;Q5TAP6	UTP14A	-1.05	-1.37	-0.389	0.6	1.05	-0.000375	-1.44	0.596	-1.98	0.611511	0.880551	0.178553	0.299083	0.613375	0.00014576	0.839877	0.267371	1.30886	40461	5110.3	97589	6563.9	0	14468	48530	21932	29816	0	85652	31526	7077.8	4952.5	13532	0	50762	0	10659	12471	9585.7	11368	10561	0
Q9BWF3;Q9BWF3;E9PB51;E9PLB0;E9PM61;D6R9K7;U3KQD5;J3QRR5;Q9BQ04	RBM4	1.54	0.612	0.0764	-0.92	-0.766	-1.45	-0.0255	0.349	-0.259	0.898432	0.270666	0.027672	0.450726	0.357209	0.831576	0.0101957	0.160435	0.114985	0	0	32220	0	0	0	0	0	25126	0	49193	0	42027	0	0	0	49338	0	0	0	0	0	0	0
Q9BWJ5	SF3B5	0.529	1.57	-4.2	-0.372	-4.1	0.404	-0.728	-2.6	1.05	0.137838	0.515366	2.04551	0.0931013	1.97312	0.102082	0.196396	1.0072	0.305586	421370	118580	430750	139170	286210	143620	667300	258870	334140	258730	384530	130980	454210	161790	342510	118460	607240	111320	210820	83796	801260	423550	620290	123440
Q9BY89;Q9BY89;A0A1B0GVJ7	KIAA1671	-1.18	-1.06	0.14	-0.126	0.389	-1.71	1.33	1	-0.668	0.547526	0.472268	0.0467292	0.0420166	0.141439	0.909187	0.704223	0.485951	0.291179	6998.3	19161	12622	9025.6	5539.4	10372	0	0	42513	70245	171680	112460	3478.9	0	0	0	2782	0	0	0	0	0	0	0
Q9BZJ0;Q5JY65;Q9BZJ0	CRNKL1	1.15	1.41	3.62	3.98	0.885	2.47	-1.82	-0.612	-0.941	0.615588	0.809365	3.13284	3.58752	0.43424	1.80337	1.85295	0.413522	0.729708	38086	6608.6	65861	16001	26209	4397.7	1355500	695310	1734900	698250	1453800	531720	81503	25322	90031	6466.7	106100	0	128900	47927	175090	49785	135060	61321
Q9H0A0;Q9H0A0;E9PJN6;E9PMU0	NAT10	0.78	-1.46	-1.22	-1.03	0.0546	1.48	-1.54	0.244	0.0537	0.321736	0.730922	0.572891	0.4603	0.0176859	0.744918	0.855831	0.0906901	0.0186035	26329	0	108550	3798.4	4205.6	0	0	0	0	9748.7	42547	79422	5675.9	4211.9	5433.5	0	74473	0	6520.2	10077	0	0	0	4212.5
Q9H0D6	XRN2	0.8	2.4	0.141	0.908	0.00174	-0.466	-0.664	-0.577	-2.07	0.280772	1.20691	0.0408935	0.328065	0.000481142	0.149057	0.386256	0.324434	1.83648	10097	12938	27962	15038	6592.6	8151	35561	10899	56681	19551	87130	34818	9741.6	11680	13223	3853.5	34567	5903.9	7105.3	42329	4604.5	6127.5	8673.4	0
Q9H0S4;Q9H0S4;F5H1N9	DDX47	-1.23	1.03	-1.28	0.418	1.02	1.86	-0.612	-1.3	-0.378	0.625284	0.49166	0.658792	0.164581	0.491495	1.11379	0.318743	0.858546	0.179294	25673	9087.2	84003	9258.5	9265.9	9882.3	0	0	22147	0	0	0	10305	0	0	0	51578	0	0	0	13798	0	0	0
Q9H147;Q9H147;H7C1J2;H7C1M5;F2Z2A4	DNTTIP1	-0.586	-0.518	-0.0752	0.822	-0.797	-0.13	0.659	0.311	-0.99	0.238533	0.206175	0.0255522	0.361049	0.34725	0.0451837	0.425575	0.171158	0.728318	0	0	0	0	0	0	62668	55694	98990	70973	116440	53528	0	0	0	0	0	0	0	0	0	0	0	0
Q9H2H8;H7BZ14;Q9H2H8;B8ZZ77;C9K058	PPIL3	0.451	2.06	0.258	-1.17	-1.61	2.93	-0.126	-0.0722	-0.29	0.140778	0.948315	0.0760513	0.440946	0.675711	1.57486	0.107256	0.058891	0.281613	779040	249150	598040	191350	417490	186640	2321300	736890	2219100	1499500	1427300	277270	561850	240510	830670	167360	746500	198980	503570	209650	558410	223190	531980	255640
Q9H2U1;Q9H2U1;E7EWK3;A0A0G2JRP3;A0A0G2JQU7	DHX36	0.644	1.83	-0.528	0.551	0.339	0.428	0.188	-1.64	0.0778	0.262632	1.03201	0.207233	0.21781	0.124786	0.162308	0.118096	1.89995	0.0457364	0	0	10826	0	5671.3	0	6386.5	0	12409	0	14426	0	5441.7	0	6924.5	0	0	0	0	0	0	0	0	0
Q9H307;Q9H307;G3V5F0;G3V579	PNN	0.397	3.69	-2.71	-0.166	0.268	2.28	-0.731	1.02	0.235	0.101424	1.73027	1.10717	0.0400764	0.0663139	0.867614	0.562673	0.886391	0.141152	12751	18095	101500	18618	34497	17254	15099	29075	33479	20763	40067	25985	70429	27498	58907	19534	117430	20058	84961	19753	43021	23727	41979	20606
Q9H444;Q9H444;P59074	CHMP4B	-0.822	-0.663	0.529	0.99	-1.4	-2.36	0.82	1.04	0.882	0.292315	0.225572	0.173446	0.368403	0.577055	1.18995	0.372267	0.504015	0.408716	522030	563360	480540	344010	266340	397250	193030	205810	2351000	3202400	6438100	8874400	157450	184510	101190	126730	231270	141450	0	70795	0	76525	0	0
Q9H5Z1;Q9H5Z1;Q5THR1;Q5THQ7;F2Z2Z2	DHX35	-0.386	0.758	4.04	5.56	1.45	1.8	0.438	0.296	-1.95	0.127769	0.280805	2.77929	4.35469	0.643451	0.866944	0.219184	0.139191	1.57134	7715	0	0	0	0	0	712430	520720	905410	833480	288540	330300	21654	0	10147	0	13675	0	22381	12302	17725	12206	13954	0
Q9H6R4;A0A0A0MRW6;Q9H6R4	NOL6	0.45	-0.0754	-0.268	1.18	0.767	1.24	-0.653	-0.507	0.15	0.170069	0.0249789	0.0949678	0.559072	0.320938	0.595471	0.38278	0.280162	0.0703929	72638	6930.9	26774	10361	11782	9222.3	0	0	16570	0	29635	15238	8399.4	6671.4	7545.9	6805.3	12688	0	6457.5	5331.3	4772	0	0	0
Q9H6S0;Q9H6S0;D6RA70;D6R9T8;D6RF50	YTHDC2	0.959	0.428	-0.72	0.613	0.667	2.02	-0.237	0.455	-0.8	0.345412	0.133021	0.243504	0.201063	0.222307	0.925414	0.12046	0.256058	0.519813	0	0	0	0	0	0	2598.5	0	9109.3	0	12280	0	0	0	0	0	0	0	0	0	0	0	0	0
Q9H7E2;Q9H7E2;B1AMN9;F2Z2Y2	TDRD3	0.962	-0.175	0.355	-1.49	2.43	-1.23	-1.35	-0.167	-1.04	0.456904	0.0636316	0.137627	0.820801	1.64953	0.629661	0.71496	0.0603175	0.504466	0	0	0	0	0	0	0	0	0	0	0	0	38326	0	17354	0	40067	0	0	0	0	0	0	0
Q9HCC8	GDPD2	5.81	0.714	0.323	-0.358	2.7	4.29	1.34	0.994	0.545	1.47361	0.10415	0.0445572	0.0496004	0.508885	0.953268	0.750868	0.503553	0.237947	525930	399380	458560	431840	435170	412300	210850	331630	416150	372610	469060	323420	370550	467180	393270	414760	357680	423590	529170	563640	553890	581970	602790	470020
Q9HCE1;Q5JR04;Q9HCE1;A0A8I5KZ07;A0A8I5KXC3;A0A8I5QKW4	MOV10	1.21	0.166	-0.464	0.426	-0.485	-1.21	-2.91	-1.94	-1.32	0.986818	0.0859357	0.279085	0.251496	0.294566	0.977677	5.14247	2.99489	1.72337	26234	0	60343	0	13569	0	36371	0	132620	0	196210	0	139680	0	127910	0	111950	0	11123	0	4758.8	0	2926	0
Q9HCK8;H0YJG4;A0A2R8Y840;Q9HCK8	CHD8	-5.58	4.96	-3.7	2.82	-1.43	1.64				0.902299	0.764884	0.515503	0.363487	0.161044	0.189004				21367	0	0	0	0	16031	0	0	0	0	0	0	0	0	0	0	0	0	0	0	0	0	0	0
Q9NP64;A0A087WYV3;A0A0D9SEW3;A0A087WXF8;Q9NP64;A0A087WXU5	ZCCHC17	1.25	0.598	-0.92	-2.06	0.551	-0.922	-0.907	0.0835	-2.19	0.624679	0.24634	0.419884	1.26311	0.22365	0.421025	0.569716	0.0371502	1.95923	0	35326	69960	0	61727	0	0	0	59607	0	0	0	88964	0	55100	0	83480	0	99792	51442	112890	46411	0	53659
Q9NPD3;Q9NPD3;E9PPI9;E9PI41	EXOSC4	1.95	-0.564	4.94	3.02	0.241	0.702	-0.465	-1.02	-1.37	1.0526	0.21124	4.00532	1.97681	0.0813171	0.274293	0.265982	0.733042	1.10252	0	0	32249	0	0	0	735570	227760	1346900	458320	2418200	403070	0	20738	0	0	37033	0	0	0	32888	34758	24795	0
Q9NQT4;M0R102;Q9NQT4;M0R050;M0R289	EXOSC5	1.89	0.836	2.93	2.57	1.45	0.552	-0.132	-0.0481	0.0299	0.901459	0.308315	1.68541	1.39105	0.628098	0.187436	0.0610005	0.0213157	0.0131379	0	0	33744	0	0	0	591330	254640	898660	348440	1050100	314460	0	0	0	0	0	0	28312	0	0	0	28551	0
Q9NQT5	EXOSC3	0.588	1.14	4.04	3.35	2.6	0.647	0.998	-1.01	-0.381	0.226644	0.517073	3.09873	2.36496	1.63355	0.254227	0.594772	0.606769	0.180315	0	0	25932	0	0	0	319170	169010	523340	171530	971340	203600	0	0	0	0	23433	0	26455	0	17053	0	0	0
Q9NQX4;Q9NQX4;H0YMK3;H0YM93;H0YM96	MYO5C	-0.467	-0.766	1.3	0.915	0.545	-1.87	0.822	0.59	-0.551	0.147212	0.262626	0.510147	0.326595	0.175564	0.835474	0.25177	0.170324	0.157606	52531	48697	38102	15935	18445	23078	0	8196.9	380160	699060	1163500	871060	4602.5	0	0	0	11118	0	0	0	0	0	0	0
Q9NSC5;Q9NSC5;M0QYF9;M0R2U7;M0R1B8;M0R2T8;M0QZN1	HOMER3	1.93	0.753	-0.583	0.655	0.901	0.971	-2.07	0.00891	0.901	1.04781	0.300849	0.2209	0.253891	0.376448	0.41408	2.33397	0.00457326	0.71832	0	0	0	0	0	0	0	0	0	0	0	0	36549	15266	70099	12572	70584	0	0	0	0	0	0	0
Q9NUL3;E5RJN7;E7EPX0;E7EVJ4;Q9NUL3;E7EVI1;E5RJ67;H0YBY0;E5RFK1;Q5JW30;O95793	STAU2	1.64	1.89	-0.969	-0.876	-0.0807	0.361	-0.768	0.265	-0.922	0.799107	0.975919	0.397789	0.35051	0.0251086	0.123217	0.403706	0.114538	0.510472	42834	0	0	0	26293	0	33257	21988	49884	25379	241430	0	54064	17528	33364	0	82402	0	0	0	0	0	0	0
Q9NUQ6;B8ZZZ7;Q9NUQ6;F2Z2S1;C9JKE4;F8VZ02;F8VT91;C9JGM8;C9JW67;F8W6C2	SPATS2L	0.685	2.11	-0.306	-1.49	0.0845	-0.316	0.849	-0.477	0.0395	0.321756	1.47207	0.125006	0.893671	0.0316485	0.129812	0.424369	0.209388	0.0146199	0	0	0	0	0	0	0	0	12621	0	17407	0	0	0	0	0	13700	0	0	0	0	0	0	0
Q9NVI7;Q9NVI7;Q5SV16	ATAD3A	2.68	3.49	0.444	0.475	1.92	2.94	-0.361	-0.732	-2.02	1.82527	2.67205	0.171878	0.185677	1.12818	2.08058	0.135032	0.309439	1.18945	0	23402	37712	20623	9018	17041	26959	0	67099	37131	74222	51902	139990	16901	108280	16514	72781	13649	48679	9686.2	47803	15575	13341	29661
Q9NVP1	DDX18	-1.03	0.559	-3.5	-0.684	-2.22	-0.483	-1.6	0.361	-0.933	0.419681	0.199519	2.32062	0.253795	1.19434	0.168475	1.16066	0.172284	0.553375	8174.5	0	42988	0	0	4579.7	0	0	0	0	45734	33725	0	0	0	0	33106	0	0	12293	0	0	0	0
Q9NW13;Q9NW13;H7C5G8;C9JE21;C9JAA9	RBM28	-1.27	0.822	0.808	0.829	0.511	0.668	-0.744	-0.542	1.03	0.700306	0.394173	0.385541	0.398504	0.220242	0.303927	0.554228	0.368716	0.862749	9752.6	0	75169	0	0	0	68366	0	108850	22679	424330	160740	16329	0	0	0	10951	0	8907.9	7048.7	13208	0	0	0
Q9NW64;Q9NW64;E5RJW4;E5RHA8	RBM22	1.22	2.01	3.81	3.55	0.966	0.352	-0.988	-0.326	-3.52	0.477218	0.9346	2.35806	2.12409	0.354231	0.108563	0.663406	0.167239	3.93972	0	0	0	0	0	0	532340	250020	668850	365660	367490	214860	18595	0	30458	0	25148	0	52737	0	26629	28154	45058	0
Q9NWB6	ARGLU1	0.0665	0.276	-1.65	-1.54	0.434	-0.694	-0.476	-0.119	-2.84	0.0183067	0.0808543	0.690482	0.62484	0.133143	0.229074	0.210769	0.0458719	2.27016	3787500	2940700	6323300	2037300	4485500	1450600	4357300	1432600	4613000	2639100	4138800	3039700	4238400	1291500	3889500	1528300	6734800	1346800	5538900	1533100	4219500	2994600	4041700	3004000
Q9NWT1	PAK1IP1	2.77	0.163	-0.862	0.493	1.02	0.614	0.745	-2.14	-0.796	1.8451	0.0555812	0.370169	0.188483	0.457274	0.244214	0.405964	1.72392	0.441381	0	0	0	0	0	0	0	0	0	0	0	0	0	0	0	0	0	0	0	0	0	0	0	0
Q9NX63;C9JRZ6;F8WAR4;Q9NX63;A0A286YEX5	CHCHD3	1.49	1.45	-1.38	-1.35	0.18	-1.58	0.482	1.97	0.0712	0.586025	0.56238	0.527394	0.51191	0.0502086	0.632711	0.181792	1.10793	0.0233019	32829	78097	203190	82360	153230	280900	36528	116390	721420	1108200	1291200	1272300	503070	396750	393180	288230	653810	266440	58305	55161	120200	119710	93988	147730
Q9NXE8;Q9NXE8;A0A087WY60	CWC25	1.32	-0.0887	-0.0738	-1.68	1.97	2.9	-3.35	-2.17	-0.0951	0.466452	0.0228253	0.0189092	0.638479	0.796539	1.37177	2.82673	1.5198	0.0357964	207250	27550	134240	7019.1	28396	0	110110	0	126770	0	0	0	112350	18908	144330	13536	255390	0	196710	30972	198950	144780	71469	66265
Q9NXV6;Q9NXV6;J3KNE1;D6RGD2	CDKN2AIP	-0.319	1.39	-1.6	-0.561	1.42	0.0686	0.792	-0.618	-0.669	0.122843	0.75397	0.912275	0.234938	0.76993	0.0240139	0.560927	0.406333	0.449928	0	0	0	0	0	0	9416.5	0	23795	0	12129	0	0	0	0	0	4272.9	0	0	0	0	0	0	0
Q9NYF8;Q9NYF8;E9PK91;E9PK09;E9PQN2;E9PKI6;A0A1W2PQ43;E9PJA7;H0YF00;H0YF14;H0YF63	BCLAF1	0.768	1.18	-2.08	-1.66	-2.04	-0.285	-0.405	-0.223	0.0479	0.301532	0.518439	1.13341	0.82607	1.10062	0.0958894	0.380644	0.185671	0.0348391	584510	92531	718200	89006	270640	130590	302460	130120	333030	130320	221020	83908	606110	205320	758060	1043100	897850	139240	238420	56849	130450	156510	132520	118220
Q9NZ01;Q9NZ01;M0R2N5;M0R3C3;M0R329	TECR	4.47	2.03	2.18	1.43	-1.73	5.16	0.0845	-0.862	-0.0525	1.34927	0.45596	0.501415	0.293005	0.3736	1.66127	0.0204238	0.253353	0.0125855	124460	743450	158750	55225	851180	70506	672990	489560	980350	607400	1141300	37834	1386600	509700	1092000	513770	1489400	64148	971450	579800	829740	692930	83547	610620
Q9NZB2;Q9NZB2;A0A8V8TNY3;A0A0C4DG79;A0A494C0Y9;A0A0C4DH52	FAM120A	1.86	-1.99	0.443	-2.01	-0.0331	-0.16	-2.98	-1.62	-0.795	1.30815	1.43762	0.201261	1.46744	0.0127055	0.0648992	3.65417	1.54433	0.57414	10383	0	22692	0	0	0	33451	0	34284	6446.3	49018	0	54088	0	50395	0	73479	0	5597.3	0	0	0	0	0
Q9NZI8;Q9NZI8;F8W930;Q9Y6M1	IGF2BP1	0.847	1.53	-0.48	0.0329	-0.389	0.311	-4.3	-3.93	-4.34	0.372715	0.816408	0.187674	0.0109438	0.14723	0.114718	5.99274	5.36253	6.04926	473140	0	482780	12632	251990	5417.9	402890	0	686060	0	828510	19596	805860	0	562910	0	935390	0	143340	0	167940	0	105240	0
Q9P013	CWC15	1.24	0.579	3.78	3.99	2.39	0.423	-0.958	-0.78	-3.06	0.447045	0.177359	2.12254	2.30269	1.09454	0.124323	0.495288	0.380865	2.49666	505650	60068	712640	52723	286920	0	7569100	3515000	11170000	4339800	7413300	3019200	569700	216300	783840	103290	954780	109190	1142300	418400	1022100	564210	926680	179290
Q9P0K7;Q9P0K7;D6RB27;D6R9G4;D6RBY4;D6REL2;D6R9G6;D6RF74;D6RE17;D6RB25;D6RBW6	RAI14	-1.95	-2.33	-0.188	-0.714	-1.35	-2.29	0.547	1.16	-0.644	1.18008	1.52722	0.0676786	0.308871	0.707695	1.48541	0.189947	0.47975	0.230346	106570	187890	157750	89888	109200	101930	0	7316.6	511200	827220	941320	1171000	22060	5197	26970	7297.8	43530	0	9159.2	0	11674	0	8698.3	0
Q9P2E9;Q9P2E9;F8W7S5;A0A087WU26;V9GY78;A2A2S5;H9KV85;E9PN67;C9J066;Q8N4C6	RRBP1	-0.522	-2.05	-0.58	-1.21	0.879	-0.056	-0.388	-0.462	-1.74	0.253832	1.58077	0.288505	0.749091	0.487572	0.0224037	0.209497	0.258356	1.50028	0	0	0	0	0	0	5596.2	0	20843	12622	56068	31070	0	0	0	0	5259.6	0	0	0	0	0	0	0
Q9UBB9;Q9UBB9;H0Y4U8;F6SQZ1;F6XM96;F6UKU9	TFIP11	0.253	0.389	-0.141	-0.049	-0.0489	1.69	-0.626	-0.239	-0.461	0.115512	0.187938	0.0609261	0.0203563	0.0203097	1.26602	1.11761	0.311519	0.731204	262660	98790	333290	104340	246110	104680	534760	249760	556000	341340	688680	338660	215680	60667	137740	18417	185880	16177	344470	116940	350470	174480	235680	90043
Q9UBI6	GNG12	-2.34	-0.133	1.73	1.52	-3	-1.71	1.34	-3.43	-0.643	1.18204	0.0388335	0.770725	0.645931	1.69136	0.761797	0.51286	1.8934	0.206701	3910400	341850	2983300	0	1909900	230500	546270	65127	23265000	4872700	113580000	13600000	0	0	162930	0	165610	0	0	0	223840	0	0	0
Q9UBM7;A0A8I5KRR9;A0A804HJQ7;A0A804HI25;Q9UBM7;E9PRL8;E9PQ71;E9PIP9;E9PJ54;A0A804HJI8;A0A804HL56;B4E1K5;E9PM00	DHCR7	0.124	2.05	-0.0203	0.875	-0.697	1.74	-3.18	0.144	-2.72	0.037256	1.02175	0.0059145	0.330494	0.250346	0.81253	3.01716	0.0612866	2.41999	145900	114790	240150	42428	153190	103320	120320	67108	134900	35205	180200	97726	201760	43726	124330	33417	251240	0	163940	74681	182020	0	0	56152
Q9UHB9;Q9UHB9;K7EN53;K7EQC2	SRP68	0.237	-0.0196	2.06	0.946	0.821	1.17	1.35	-0.919	-0.259	0.0833102	0.00637954	1.20698	0.418457	0.349844	0.553322	1.09725	0.645802	0.137122	9137.1	0	10365	0	0	4996.9	137830	9861.8	173920	61166	435140	83505	12437	0	14563	0	12857	0	0	0	0	0	0	0
Q9UHI6;A0A7P0T9T8;Q9UHI6;A0A7P0TB94;A0A7P0T8G7;A0A7P0Z4I9;A0A7P0TBA6;A0A7P0Z4K8	DDX20	0.804	-0.546	-0.755	0.956	1.1	0.724	-3.51	-0.237	-2.48	0.329132	0.206383	0.304502	0.409508	0.489926	0.289284	2.86123	0.0903663	1.74149	61159	16152	74474	10277	34571	12074	38649	13690	110610	82961	177240	117090	47508	10135	88685	9556.8	132760	9879	9640.6	11340	13993	8593.6	18452	8131.5
Q9UHR5;J3QQJ0;Q9UHR5;J3KS14;F5H478;J3KRU5;X6R3T8;J3QLH3	SAP30BP	-0.093	0.0207	-2.9	-1.43	0.392	-0.437	0.734	0.548	0.518	0.0229215	0.00500314	1.29028	0.487543	0.104471	0.118007	0.695501	0.472333	0.439663	201830	241350	223800	133640	292260	314030	161740	244600	357480	154300	322420	264330	360260	208180	195950	116460	296620	34304	191050	29002	190000	226150	110180	101590
Q9UHV9	PFDN2	1.8	1.5	1.02	0.477	2.53	2.87	0.354	-0.146	0.625	1.14926	0.89061	0.53087	0.205277	1.8849	2.26138	0.173704	0.0654396	0.342957	0	0	0	0	0	0	172700	102780	223060	50681	105150	113250	134610	111760	109230	90484	208780	38990	114290	77159	121960	154330	90487	80943
Q9UHX1;A0A0J9YVP6;A0A0J9YYL3;A0A0J9YXX5;Q9UHX1;A0A0J9YXJ8;A0A0J9YVR6;A0A0J9YWM1;H0YEM1;E9PN18;E9PMU7;E9PL19;H0YCP8	PUF60	-0.0613	-0.106	-1.53	-1.43	-0.335	1.45	-0.527	-0.165	-0.231	0.0267237	0.0472357	1.16356	1.05347	0.165651	1.07159	0.811978	0.186621	0.279507	6235400	3362700	6144100	1969300	5743600	2329000	4232600	1528900	4860700	1424500	6404400	2423500	5812300	1853100	4596800	866740	6096700	1095600	4307900	1423400	3768200	2876500	2935100	1896700
Q9UJS0;Q9UJS0;R4GN64	SLC25A13	2.02	3.28	-0.725	1.02	-1.42	0.868	-0.31	0.385	0.43	1.29126	2.61982	0.326688	0.503175	0.79002	0.41006	0.149152	0.191305	0.217844	64265	51182	49527	8628.4	64693	44298	83654	65466	151540	148890	168450	115880	347500	133050	280690	101630	372320	80419	109210	28711	94786	82370	27333	53480
Q9UJV9;Q9UJV9;A0A499FJW5;D6RGI7;H0YA06;H0Y8L8;D6RD33	DDX41	0.803	0.478	0.34	-0.0502	-0.0801	1.63	-0.951	-0.577	-0.701	0.446722	0.235001	0.15778	0.0205257	0.0332069	1.17344	1.50431	0.746385	0.975885	721790	221900	632410	169830	436190	185780	1715700	518160	2072200	750870	1401000	403650	618760	157530	725370	103770	1012900	142190	621750	160370	765140	298800	554300	184340
Q9UKJ3;Q9UKJ3;K7EKU0	GPATCH8	-0.17	-0.631	-2.81	-1.8	0.466	0.873	-1.13	-1.13	-1.23	0.0635279	0.279727	2.12971	1.11818	0.194913	0.418961	0.554786	0.552597	0.621719	9737.9	4395	26836	3024.6	9467.1	8807.5	14735	0	6683.5	11580	8042.6	7231.4	21232	23067	21571	0	25428	0	27010	14542	16863	11648	3826.2	9979.3
Q9UKM9;Q5QPL9;Q9UKM9;Q5QPM1;Q5QPM0;Q5QPM2	RALY	1.14	-0.514	-0.978	-1.01	0.608	-0.894	-4.32	-2.91	0.9	0.685782	0.247166	0.556416	0.579974	0.303374	0.494123	3.82305	2.20655	0.434997	724280	0	1619300	270110	565560	66427	536280	55209	634910	21413	1104500	86833	801750	51810	943330	0	1800200	0	261610	824320	209970	1137900	1313800	1239000
Q9UKV3;S4R3H4;E7EQT4;Q9UKV3;G3V3B0;G3V3T3	ACIN1	0.482	-1.02	-2	-1.61	-0.82	-0.602	-3.01	0.325	-1.18	0.182101	0.456924	1.14156	0.842364	0.344619	0.236505	2.68564	0.14482	0.71354	10011	0	65362	0	0	0	0	0	0	0	0	0	11022	0	16966	0	36153	3717.3	6730.1	0	0	0	0	0
Q9UKX7;Q9UKX7;B0QY21	NUP50	2.53	3.79	-1.89	-0.924	0.439	-0.645	0.305	-0.508	-0.166	1.5985	2.87202	1.05052	0.400388	0.163548	0.256797	0.0934929	0.165799	0.0488946	0	16118	160580	19064	0	29112	0	0	0	0	0	0	71302	101470	146080	70907	257200	135030	18124	33354	0	10015	19391	12553
Q9ULV0;Q9ULV0;A0A8V8TM52;A0A0A0MR36;A0A8V8TKV2;K7EPI3	MYO5B	-1.6	-1.7	-0.835	0.281	-1.43	-2.63	0.96	1.15	-2.23	0.794016	0.866059	0.337958	0.0953331	0.682824	1.60765	0.449878	0.572719	1.42694	80600	104380	94340	56506	86080	54665	2233.5	2772.5	310630	695340	737070	772290	2732.1	0	7301.4	0	6513	0	3063.6	0	0	0	0	0
Q9UM54;A0A0A0MRM8;A0A1Y0BRN3;A0A590UJ40;Q9UM54;A0A590UKB0;A0A590UJ75;A0A0D9SGC1;A0A590UK22;A0A590UK86;A0A590UK71;A0A5F9ZI03;A0A590UJY4;Q5JVM0;A0A590UJW9	MYO6	-3.34	-1.22	0.267	1.6	-1.54	-1.38	-0.347	0.614	-1.38	1.85758	0.459118	0.0774277	0.65439	0.619112	0.536556	0.109548	0.209951	0.575886	270350	219050	220320	147480	215920	76326	15701	11173	2083100	2894900	1844000	1646200	13604	3575.8	18421	0	39967	0	0	0	0	2021.2	0	0
Q9UMS4;Q9UMS4;F5GY56;H0YGF3;F5H2I0;H0YGZ5	PRPF19	0.933	0.694	2.84	2.5	0.171	1.81	-0.988	-0.379	-0.814	0.631732	0.428343	3.08	2.5668	0.0833846	1.59991	1.44462	0.392851	1.09713	985390	534610	1234100	524260	607740	287020	10779000	3259000	12797000	8426600	11465000	5618900	1259200	1068900	1367900	798280	1961600	802460	1657400	420480	1487700	799230	1072600	623510
Q9UN86;Q9UN86;A0A7I2YQD9;A0A7I2V3P9;A0A7I2V3E2;A0A7I2V647;A0A7I2YQS2;D6RB17;A0A7I2V382;A0A7I2V3Z6;D6RAC7;D6RBW8;E5RI46;D6RBR0;D6R9A4;A0A7I2V3C4;A0A7I2V2R0;A0A7I2V547;A0A7I2V4Y8;D6RGJ4;E5RH00;A0A7I2YQL7	G3BP2	2.67	-0.063	-0.231	-0.948	0.942	0.216	-3.02	-2.69	-0.752	1.62413	0.0197419	0.0764896	0.392943	0.389837	0.0712465	1.77226	1.50621	0.274911	71591	0	141640	0	34091	0	33364	0	102990	13309	17011	0	19830	0	135850	0	42258	0	35114	0	24307	0	42872	0
Q9UNP9;E9PEQ6;Q9UNP9;E9PKY5;E9PK21;E9PIB0	PPIE	-1.51	0.294	4.04	3.72	4.25	-1.8	-1.4	-0.832	-0.11	0.737285	0.10096	3.03038	2.68757	3.25387	0.941672	0.560064	0.288043	0.0309792	176470	41038	191380	44893	40475	54862	2464000	1563600	4364100	1869700	3197100	1422400	120750	95227	149020	141430	199900	46596	459160	121010	463120	158450	195590	124170
Q9UNQ0;Q9UNQ0;F8S0F2	ABCG2	-2.6	-0.415	1.88	1.81	-1.76	0.0357	0.0109	-1.98	-1.85	1.18791	0.117971	0.753116	0.71572	0.689673	0.00913022	0.00296452	0.881216	0.802367	324740	42300	269630	23263	179040	27831	52002	28703	4201900	1169000	12490000	2360500	0	0	0	0	13267	10167	0	0	0	12027	17587	0
Q9UPQ9;H0Y720	TNRC6B	0.238	0.0425	-2.42	-2.72	-0.344	0.128				0.132886	0.0213721	2.79817	3.308	0.203367	0.0676205				51368	29168	55797	0	52085	0	20780	8989.9	31787	0	38661	0	52045	14654	34135	13098	54321	12522	28812	13212	27951	13656	22942	11317
Q9UQ35;Q9UQ35;I3L4D8;I3L182;I3L1I8;A0A087X1W1;I3L0N7;I3L3Q8	SRRM2	-0.642	1.27	-3.77	-2.63	-1.28	0.77	0.28	-0.102	0.381	0.312865	0.757822	3.61111	2.14796	0.769422	0.392563	0.214153	0.069162	0.30993	262190	52722	365490	38795	175150	130120	72400	25254	14470	27029	38152	16641	136700	68950	170110	73749	133470	89301	52658	19295	23831	35402	41582	23613
Q9Y221;J3QLW7;Q9Y221;J3QRD6;J3QRR4	NIP7	0.692	0.379	3.3	0.747	3.13	1.11	-0.467	-3.42	-0.435	0.270815	0.133941	2.26559	0.29683	2.0964	0.4885	0.187483	2.64121	0.172656	0	0	193520	0	0	0	221190	0	299270	0	732780	0	0	0	0	0	66877	0	0	0	0	0	0	0
Q9Y230;Q9Y230;M0R0Z0;A0A1W2PS48;X6R2L4;M0R0Y3	RUVBL2	0.768	0.509	0.63	0.0272	1.31	-0.578	0.532	-1.07	-1.52	0.321741	0.196153	0.252932	0.0088609	0.642261	0.227747	0.181175	0.42544	0.672814	59566	9759.5	66690	15287	17785	7992.1	23221	12596	36725	18208	173410	29021	22253	15329	24809	11616	73590	11192	17343	0	32831	28198	26083	9236.8
Q9Y262;B0QY89;Q9Y262;B0QY90;C9JHP4;C9K0Q7;H7C3A0	EIF3L	0.56	0.511	-0.836	-1.59	-1.23	-0.169	-0.813	-0.923	-0.955	0.202264	0.181989	0.328023	0.760583	0.540763	0.0538498	0.499692	0.590323	0.61754	43649	11927	76713	12986	39514	11848	16778	4946.3	56492	14394	158200	44423	98603	12835	66194	7811.3	86132	10347	11349	0	13388	0	12633	0
Q9Y265;Q9Y265;E7ETR0;H7C4G5	RUVBL1	0.843	0.346	-0.176	-1.56	-0.0989	-1.85	-0.836	-0.881	-1.23	0.295373	0.105318	0.0508138	0.650807	0.0279492	0.823006	0.43326	0.463462	0.720623	106740	33698	196430	37036	18222	19567	107410	13615	103870	40280	546980	87896	101480	49003	109250	22717	251420	62447	36498	17033	50921	33634	47320	34860
Q9Y2P8;Q9Y2P8;Q5VYW8	RCL1	1	0.647	-0.0488	1.13	1.14	1.02	-1.91	-0.679	-1.45	0.412582	0.240239	0.0149404	0.481125	0.48946	0.420075	1.8642	0.446161	1.25009	56921	18731	65034	23076	19969	13253	25491	0	30772	0	56150	20266	21398	13144	22636	0	49206	0	26839	0	19808	14379	27090	16391
Q9Y2R4	DDX52	0.784	-1.24	-0.777	-0.778	1.28	-0.532	0.0288	-0.0979	0.0824	0.512071	0.95902	0.505936	0.506474	0.995258	0.31286	0.0142524	0.0504166	0.042088	0	0	0	14313	14396	13723	0	0	43989	21141	63298	64202	0	0	0	0	45578	0	0	0	0	0	20168	0
Q9Y2W1;A0A3B3ITZ9;Q9Y2W1	THRAP3	0.761	0.841	-2.29	-2.18	-0.522	1.01	-0.659	-0.303	-0.00777	0.467431	0.532855	2.17861	2.02689	0.290422	0.680719	0.775029	0.283951	0.00577533	1254700	422510	1536600	351200	926880	355900	580770	252280	423340	265950	329310	155950	1419000	356350	1833200	411880	2416200	441060	438380	159250	463840	344510	519160	355830
Q9Y2X3;Q9Y2X3;H7BZ72	NOP58	-0.624	-0.495	-2.24	-1.71	-0.739	-1.67	0.199	0.227	-0.78	0.283436	0.214939	1.58317	1.07389	0.349328	1.0374	0.0805967	0.0927978	0.392017	65110	0	78144	26320	16370	0	0	0	18436	0	37102	67443	39446	11146	35388	10183	59745	10232	28799	0	0	14415	10048	17188
Q9Y383;Q9Y383;A0A0A6YYJ8;V9GZ75;F8WEU3	LUC7L2	-0.313	-0.16	-1.72	-1.9	-0.279	1.61	-0.416	-0.263	-0.248	0.138729	0.0663837	1.20858	1.3929	0.121923	1.10376	0.570545	0.317912	0.295005	1995500	996480	3381200	1213700	3232200	1257300	1246000	432150	1032300	595590	3121600	1239300	2380500	739520	1497900	308580	1940300	350870	2860300	1395100	2623700	1662300	1724800	997620
Q9Y3B2;Q9Y3B2;R4GNH9;R4GMQ7;B1AMU4;B1AMU7;B1AMU3	EXOSC1	-1.71	0.197	2.71	2.45	-0.0561	-1.18	-0.2	-0.352	-1.28	1.05218	0.0753382	2.05382	1.76827	0.0203041	0.628959	0.0813605	0.152706	0.759351	0	0	60397	18717	25258	0	736300	297310	1661800	287560	1064700	579110	35214	0	22138	0	0	0	54513	25986	44315	31341	0	20929
Q9Y3B4	SF3B6	0.0877	0.822	-2.06	-1.39	-0.882	1.07	-0.895	-0.564	-0.985	0.0390096	0.501021	1.80337	1.02175	0.549735	0.711031	0.729292	0.397575	0.831657	2233500	876580	3066700	456810	1285000	705510	794430	353790	1028700	448510	1197800	133010	1307600	437500	1389200	335390	2704400	334330	1279000	255170	1695200	367880	1315900	307510
Q9Y3B9	RRP15	-0.932	-0.101	-0.964	-0.919	0.296	-0.275	-0.618	-0.26	-0.819	0.448887	0.0362346	0.469253	0.440709	0.114693	0.10554	0.360113	0.12953	0.516184	77139	15071	112310	45119	13545	36185	65499	27912	128520	13780	275460	131670	38596	47798	46846	9442.4	120700	16642	34883	82584	0	15860	0	0
Q9Y3C6	PPIL1	1.79	0.892	4	3.42	0.374	3.36	-0.473	-0.593	-0.314	0.983746	0.387868	3.15518	2.51383	0.13798	2.45289	0.39739	0.531503	0.240184	243550	165380	100370	116640	67304	0	2457900	787030	9088800	3800600	5204500	1611600	127350	106140	125240	317810	131300	305540	247820	91360	238900	103930	151950	104430
Q9Y3D9;Q9Y3D9;J3QLR8	MRPS23	0.651	0.201	1.35	-0.642	2.62	0.0702	0.508	-1.39	-1.41	0.319596	0.0827589	0.832968	0.314342	2.15525	0.0273754	0.508038	2.06632	2.0992	0	0	0	0	0	0	130300	0	222150	0	238930	19071	0	0	0	0	25248	0	0	0	16976	0	0	0
Q9Y3F4;Q9Y3F4;H0YH33	STRAP	1.33	0.942	-0.475	-0.0868	-1.83	1.04	-2.21	-1.49	-2.35	0.594047	0.379844	0.166548	0.0268209	0.920489	0.430669	1.96573	1.11439	2.15066	38328	10267	38875	0	0	0	26097	0	38413	0	29828	0	27349	0	32056	48620	59767	20240	48089	0	55163	20892	41824	10266
Q9Y3I0	RTCB	1.37	1.27	-1.96	-0.449	1.71	0.345	-1.7	-0.0585	-1.46	0.680162	0.618818	1.12351	0.169801	0.930192	0.125882	1.32396	0.0251768	1.06674	15684	0	105100	22451	18357	0	15206	0	28253	0	90680	20677	115320	29455	91430	0	171430	16541	14153	0	0	0	15458	0
Q9Y3T9	NOC2L	-0.567	-0.533	-0.404	2.17	-0.779	0.774	-0.37	1.23	-2.43	0.211245	0.196448	0.142783	1.21406	0.309705	0.307154	0.134716	0.581388	1.49351	0	0	105240	0	12413	12141	25153	40754	103110	23067	126250	131770	14211	10585	18318	8539.5	62159	11337	9121.8	12450	0	9851.2	21519	0
Q9Y3X0;A0A2R8Y4Z8;Q9Y3X0;M0QYB4;M0QZR0;M0R2W0	CCDC9	2.2	-0.274	-0.153	-1.04	0.562	-0.0746	-3.2	-0.0782	-0.989	1.25163	0.0934263	0.0501011	0.449532	0.211083	0.0237728	4.44638	0.0433677	0.856677	11992	0	10556	8305	0	0	0	0	0	0	0	0	99691	0	103550	0	27103	0	0	0	0	0	0	0
Q9Y4C8	RBM19	1.52	0.296	0.598	-0.196	1.81	-0.253	1.06	-0.253	-1.55	0.538645	0.077905	0.17049	0.0501494	0.675895	0.0659159	0.643035	0.113579	1.09135	0	0	0	0	0	0	0	0	0	0	0	0	0	0	0	0	0	0	0	0	0	0	0	0
Q9Y4I1;Q9Y4I1;A0A8I5KTF1;F8WE88;A0A8J8YWI7;G3V394;A0A8I5KYM3;A0A8I5QKS7;A0A8I5QKR9;A0A8I5KWE1;E7ERV5;A0A8I5KX10;A0A8I5QJE6;A0A8I5KV14;A0A8I5KUG0;A0A8I5KYS5;A0A8I5QJA8;A0A8I5KRA4;H0Y3R0;A0A8I5KRS2;A0A8I5QJF6;A0A8I5KXP8;A0A8I5KXW9;A0A8I5KXS5;A0A8I5KQ70;A0A8I5KVK9;A0A8I5KTM5;A0A8I5KRP9;A0A8I5KRL5;A0A8I5KWM1;G3V3C9	MYO5A	-3.1	-3.63	-0.536	-0.321	-2.76	-4.36	-1.84	1.02	0.368	1.84953	2.32825	0.182956	0.102471	1.56392	3.03905	0.933881	0.420598	0.12555	383010	470900	323800	162110	319330	211970	35825	30700	1571300	2906900	1894300	2083900	4406.1	1741	45610	0	56943	7890.7	0	0	0	0	0	0
Q9Y4P3;E9PF19;Q9Y4P3;A0A087WXC6;F8WCR3;F8WDI9	TBL2	-0.39	-0.15	-0.349	-1.49	0.989	0.0998	-0.0501	-0.18	1.13	0.128154	0.0457812	0.113203	0.658329	0.386854	0.0299139	0.0207719	0.0790172	0.713932	0	0	0	0	0	0	16553	4389.2	0	0	0	0	0	0	0	0	0	0	0	0	0	0	0	0
Q9Y520;E7EPN9;Q9Y520;A0A2R8YET2;H7C5N8;A0A2R8Y424	PRRC2C	1.69	0.0314	-0.608	-1.31	-1.52	-2.56	-2.1	-1.94	-0.564	1.01727	0.0111035	0.266927	0.714289	0.877595	1.8599	1.6811	1.50144	0.288515	30469	2349	62266	5226.2	18535	0	25031	3817.4	28013	7821.5	57234	0	94146	10076	68278	5974.4	100660	5891.9	4274.4	34559	18653	4250.6	8162.8	0
Q9Y5A9;Q9Y5A9;S4R3V3;S4R3J8	YTHDF2	1.52	3.26	-1.27	0.465	-0.774	1.46	-2.95	-1.32	-1.16	0.577052	1.68883	0.459609	0.136593	0.246788	0.551215	1.73107	0.56391	0.479268	132980	20279	131160	53525	101300	23919	42003	17958	39453	36792	145580	47826	154220	64617	154150	18568	166570	17909	42147	12188	156500	21312	30296	16811
Q9Y5B6	PAXBP1	0.118	-0.00728	-0.785	-0.767	0.0173	0.89	-0.265	0.139	-0.11	0.0641775	0.00372531	0.596699	0.577995	0.00892124	0.706819	0.325635	0.151335	0.115995	191240	75553	179160	76260	133020	78022	179040	106100	157080	110910	397090	132510	143710	48383	115200	44804	128200	27447	136370	71329	184400	102490	75234	42794
Q9Y5B9	SUPT16H	-0.627	-2.29	-0.864	-2.2	1.09	-2.12	-0.978	0.586	0.83	0.207942	1.11456	0.305741	1.05673	0.406915	0.999313	0.49524	0.260573	0.401045	24132	15536	47790	32240	0	25445	0	0	9330.4	0	55992	57452	8311	11111	0	4661.2	32673	0	11196	33698	0	9558.4	3092.8	8652
Q9Y5S9;Q9Y5S9;A0A0J9YW13	RBM8A	2.68	2.9	-1.28	-0.481	-0.12	-1.18	-2.43	-2.09	-2.51	1.24355	1.39141	0.454629	0.139614	0.0313671	0.407351	2.19643	1.77521	2.30433	739800	271210	1020000	221020	423330	200950	586240	145470	736410	138600	707910	168980	2953300	449500	3009400	286020	3815300	350860	320290	190380	312090	140820	377710	90660
Q9Y608;Q9Y608;C9JSU1;C9JJC9;C9JC17;C9J321;C9J0U5	LRRFIP2	-0.408	0.279	-0.12	1.12	0.323	-0.109	0.28	0.0123	-1.04	0.194521	0.12615	0.0505281	0.693661	0.148733	0.0458127	0.104548	0.00415474	0.500457	20392	15375	37618	0	26199	10510	0	0	125820	87541	126910	54207	4924.6	0	0	0	9461.2	0	0	0	0	0	0	0
Q9Y6A4	CFAP20	-0.261	-0.179	-1.35	-1.43	-0.299	1.39	0.398	0.531	0.33	0.0958037	0.0636281	0.694172	0.75667	0.111173	0.722121	0.503431	0.740829	0.396559	3030000	2725000	3261500	2342400	2937000	2534800	2476100	2177400	2686400	2334900	3085300	2139700	2560900	1596700	1746900	1021600	2142400	920630	3191600	1865700	3182200	3032100	2143900	2215200
A0A7P0Z4F9;A0A3B3ISU1;A0A7P0Z4K3;P55265;A0A3B3IRQ9;A0A3B3ISX1;A0A3B3ITG9;A0A7P0TA14	ADAR							-2.07	-0.989	-1.97							1.88451	0.665998	1.753	45467	0	119770	0	23249	0	21210	0	31527	0	64061	10752	16844	4841.3	39155	0	141100	0	21147	0	11265	0	21011	0
K7ES02;Q13867;J3KSD8;K7ESE8;J3KS79;K7ENH5	BLMH							4.76	2.01	-1.8							4.24993	1.27013	1.0815	34188	0	29320	14709	46675	7981.9	71568	31723	66717	0	0	353550	68614	40976	0	71508	19313	87661	0	0	0	0	0	8146.7
Q9P2I0	CPSF2							1.15	-0.375	-5.16							0.776792	0.188755	6.10889	106120	13541	129070	0	98193	0	17742	0	51998	20316	56695	14096	24997	0	21381	0	25727	0	65049	0	88275	11088	95905	8718.3
G5E9W3;Q9UKF6	CPSF3							-3.22	-0.546	-3.32							4.36249	0.380101	4.54974	57494	9989.5	61649	7345.9	27296	0	0	0	11560	0	16970	0	39790	0	35208	0	38590	0	46767	0	52797	11859	42577	10618
P63244;J3KPE3;D6RHH4;H0YAF8;D6RFZ9;D6R9L0;H0Y8W2;D6RAC2;D6R9Z1;D6RFX4;E9PD14;D6RAU2;D6REE5;H0YAM7;D6RBD0;D6RGK8;D6R909;D6RF23;D6RHJ5;H0Y8R5;H0Y9P0;D6RDI0	GNB2L1							-1.55	-1.33	-1.38							2.96334	2.3727	2.52486	690030	101380	826430	129300	488510	99646	688490	129740	1794300	419320	3690500	967750	833220	142600	574130	63883	940550	42940	268260	66298	257290	33818	224760	25868
Q8NFJ5;A0A3B3ITN8;H0YFN2;F5GWG3	GPRC5A							0.458	-2.53	-0.506							0.156943	1.41681	0.176104	1130800	218470	1240100	145510	802340	161560	385680	63436	19314000	3535900	57934000	8579700	51562	0	140310	0	139560	0	26699	0	0	0	0	0
D6R9P3;D6RD18;D6RBZ0;Q99729	HNRNPAB							-0.818	0.374	-4.26							0.378096	0.148462	3.68281	166480	0	246220	0	80825	0	36365	0	95036	0	212290	0	69352	0	72426	0	417270	0	151890	0	98235	0	234920	0
Q9H0H5;F8VRD2;H0YIK5;F8VV37;F8W1E5;F8VVE5;F8VWY4;F8VV47;F8VYH6;F8VUW9;F8W0L1;F8W1T4;F8VWX0;F8VS54;F8VQZ5;F8VV39;F8VZ66	RACGAP1							-1.99	1.75	0.44							0.997453	0.836089	0.148854	93300	178120	423090	249590	43708	40185	0	72263	0	19303	359810	229180	28993	33139	69722	60312	55969	0	0	0	51344	99323	0	0
J3QL56;O75880	SCO1							-4.21	-0.168	0.293							3.58466	0.0614871	0.112338	0	0	0	0	0	0	0	0	0	0	0	0	286330	98573	245260	67219	278380	67172	40824	20235	58681	0	36997	17321
A0A494C1P1;A0A494C1G0;F8W8M4;A0A3B3IS55;O14639;H0Y7N6;F6XFR5	ABLIM1							-1.13	-0.116	-0.663							0.590966	0.0429779	0.299442	34270	43833	68469	16582	53445	29436	17588	0	0	18827	33568	25994	28387	0	0	0	41111	0	0	0	0	0	0	0
P60709;E7EVS6;A0A2R8Y793;G5E9R0;A0A6Q8PH58;A0A2R8YGF8;C9JUM1;C9JZR7;C9JTX5;A0A6Q8PGD7	ACTB							0.642	0.00178	-1.05							0.179282	0.000421707	0.323238	191900	165860	161690	50078	159440	45884	12914	45382	2582300	2121500	5352600	3569600	28253	19107	24614	0	94244	0	0	0	0	0	0	0
O95782;O94973;A0A8I5KPP9;A0A0G2JS82;A0A0G2JQM1;A0A0G2JQP3;A0A0G2JRF9;A0A0G2JQA4;E9PPY8;M0R2D9;A0A0G2JQT9;A0A0G2JS17;A0A0G2JQV2;A0A8I5KV06;A0A0G2JQF7;A0A0G2JRP9;E9PQP4	AP2A1							-0.0362	-1.77	0.131							0.0120285	0.989577	0.0451623	20413	0	26637	0	19022	0	0	0	840550	120160	886080	57347	16677	0	26360	5337.8	33401	0	0	0	0	0	0	0
A0A087X253;P63010;A0A087WYD1;A0A087WU93;A0A087WZQ6;Q10567;C9J1E7;A0A087WXS3;K7EKZ5;K7EJX1;K7EN71;K7ERB2;K7EJ01;H7C034	AP2B1							-2.17	-3.72	-0.828							1.29641	2.80155	0.354953	43517	0	69561	0	27784	0	0	0	1125500	195780	1282800	82100	35665	0	48279	0	80572	0	0	0	0	0	0	0
A0A8I5KWD3;C9JTK4;H7C4C3;A0A087WY71;C9JGT8;C9JPV8;E9PFW3;Q96CW1;A0A8I5QJU5;C9JJ47;C9JJD3;A0A8I5KT55	AP2M1							-1.76	-2	-0.291							0.915123	1.0901	0.100269	72355	7141.8	61897	0	50050	0	21048	0	462040	74353	918320	0	33711	0	55156	0	69162	0	0	0	0	0	0	0
O15144;C9JTV5;G5E9J0;G5E9S7;H7C3F9	ARPC2							0.297	0.285	-0.916							0.115915	0.110584	0.440936	65838	66943	55130	47930	41900	50335	0	0	332950	514030	668170	642050	0	0	0	0	0	0	0	0	0	0	0	0
O15145;C9JZD1;F8VR50	ARPC3							0.548	0.895	-0.906							0.273545	0.506806	0.514582	276560	264520	196080	149590	196820	141530	61514	61134	915340	1396300	1511900	1853200	45877	62885	60495	34874	75139	31184	0	24382	0	0	0	0
P25705;K7ERX7;K7EK77;K7EQH4;K7EJP1;K7ESA0;K7ENJ4	ATP5A1							0.537	-1.16	0.561							0.262986	0.702446	0.2774	33554	7624.3	68774	15282	11080	8946.8	24745	0	198130	86084	393990	159510	64389	55813	72476	83439	163840	24320	0	0	0	9259.9	14376	9218.4
H0YH81;P06576;F8W079;F8W0P7;H0YI37	ATP5B							-0.0693	-1.12	-1.66							0.0231249	0.525798	0.891439	45699	9871	52709	33493	0	0	32694	0	121070	46569	214780	97787	57555	62526	37028	61238	84691	0	10049	10149	22090	17183	21958	0
P36542	ATP5C1							-2.03	0.308	-2.35							1.24206	0.116292	1.53256	31751	37501	47196	0	0	0	25463	0	178500	101020	363130	152100	283650	153810	218700	24630	486980	11726	0	13492	45411	0	0	0
P30049	ATP5D							-3.47	-0.42	-0.724							2.84725	0.173469	0.332888	124770	0	176820	119520	86246	0	196280	0	387420	197310	514280	232370	489720	172520	535490	171330	709930	181140	137760	0	177430	83621	149340	0
Q6ZUT6	C15orf52							-0.741	0.765	-0.293							0.297674	0.309128	0.102003	0	0	0	0	0	0	0	0	0	0	0	0	18055	0	34774	0	17521	0	0	0	0	0	0	0
Q53F19;K7ELP6	C17orf85							0.638	0.532	-2.08							0.409707	0.325923	2.09157	0	0	0	0	0	0	0	0	0	0	0	0	0	0	7302.9	0	35060	0	0	0	0	0	0	0
Q6NW34;E9PFF8	C3orf17							2.29	0.37	-0.259							2.43056	0.212697	0.14129	0	0	0	0	0	0	0	0	0	0	0	0	0	0	0	0	0	0	0	0	0	0	0	0
C9JQV0;Q9BRJ6;H7C0T1;H7C2R9	C7orf50							1.06	-0.332	-0.696							1.02188	0.226252	0.571859	0	0	0	0	0	0	74127	0	104860	0	183630	0	0	0	0	0	0	0	0	0	0	0	0	0
P13994;K7ELI4;K7ES43;K7EJZ6	CCDC130							-0.0167	0.156	-0.591							0.00781929	0.0789451	0.365698	0	0	0	0	0	0	32068	31745	68705	38971	21984	17754	0	0	0	0	0	0	0	0	0	17604	0	0
Q9P031;F8VNY5	CCDC59							-0.458	-0.313	-1.88							0.223488	0.144215	1.42934	0	0	0	0	0	0	0	0	0	0	0	56956	0	0	0	0	0	0	0	0	0	0	0	0
Q9H6F5;H0YG79	CCDC86							-0.205	0.0894	-1.11							0.064409	0.0270877	0.45641	121840	0	205620	53306	43619	0	20542	0	0	0	133060	23351	22706	0	28129	0	127000	0	28241	0	0	0	20659	0
E7ENZ3;B7ZAR1;E9PCA1;P48643	CCT5							-0.968	-0.457	-1.97							0.614522	0.238342	1.66123	22062	11771	24681	9024.6	8979	0	22477	12212	78744	42140	375160	56983	17051	10669	21616	6894.8	37089	0	10250	0	16752	10583	12004	8737.5
H0YD13;P16070;H0Y2P0;H0YE40;J3KN83;H0YDW7;H0YCV9;H0Y5E4;E9PKC6;Q86UZ1;H0YDX6;H0YD17	CD44							0.538	-0.185	-0.766							0.155049	0.0484626	0.233665	201380	17701	278960	0	54608	9502.4	0	0	4658700	793080	15384000	2195300	0	0	0	0	0	0	0	0	0	0	28785	0
P31327;A0A669KBF2	CPS1							-1.62	0.338	-1.86							0.801615	0.116477	0.964886	6165.2	0	4319.7	0	0	0	0	0	16118	4176	38350	18019	32096	4632.5	16683	0	31440	0	34773	13014	30841	25876	24608	17791
Q9H5V9	CXorf56							-2.23	-1.99	-1.97							1.6748	1.41925	1.39436	247150	0	186560	0	140380	0	201950	25105	247850	0	153260	0	128280	0	105140	0	142860	0	171360	0	189870	0	117340	0
Q9H8H2	DDX31							0.257	-0.504	-1.17							0.118137	0.256833	0.757925	0	0	0	0	0	0	0	0	0	0	0	0	0	0	0	0	0	0	0	0	3642.3	0	0	0
B4E1G1;E5RGY0;Q9BUN8	DERL1							-1.57	-1.73	-2.37							0.770852	0.881016	1.37146	280510	146400	383380	0	190540	75551	137710	0	146070	35962	258970	42484	207390	83675	261540	111430	303790	47621	228150	55964	222060	191660	211520	129200
Q96DF8;F8WEF8	DGCR14							0.452	0.253	-1.07							0.178336	0.0931749	0.511449	0	0	0	0	0	0	256340	335090	467300	269140	360140	171720	0	0	0	0	0	0	50130	0	74739	0	18148	0
P60228;A0A7I2V3S3;A0A7I2V3I0;A0A7I2V4B4;A0A7I2V2H9;A0A7I2V2W0;A0A7I2V5Z6;B3KW56;E5RGA2;A0A7I2V3I2;A0A7I2V4G3;A0A7I2V5P9;H0YBP5;E5RHS5;A0A7I2V2Q9;A0A7I2V429;A0A7I2V570;A0A161SXE1;H0YBR5;A0A7I2V3W9;H0YAW4	EIF3E							-0.982	1.52	-0.396							0.429287	0.763904	0.144447	53194	34432	69399	35834	59457	17259	16628	11251	34785	15047	72924	0	67979	14871	37575	10829	21604	12356	25737	0	19625	10597	24681	14276
A0A0A0MRX1;Q12926;C9JB16;B1AM48	ELAVL2							0.247	0.494	-0.446							0.148291	0.336753	0.296895	0	0	0	0	0	0	0	0	0	0	28122	0	28320	0	19827	0	42731	0	0	0	0	0	0	0
P07814;V9GYZ6;V9GZ76	EPRS							-0.409	0.034	-1.39							0.124772	0.00928243	0.54486	18471	13913	35272	7477.7	11396	2733.3	0	0	147830	145380	478510	254560	21657	15961	19658	3052	40143	4034.9	4694.4	0	14314	8404	3283.3	2839.3
E9PR30;P62861	FAU							0.355	1.22	-1.3							0.17157	0.809108	0.887765	0	0	0	0	0	0	0	0	0	0	141720	0	0	0	0	0	0	0	0	0	0	0	0	0
P22087;M0R0P1;M0R299;M0QXL5;M0R2Q4;M0R2U2;M0R1H0;M0R2B0;A6NHQ2	FBL							0.461	0.295	-0.0855							0.223783	0.133632	0.0354004	18393	0	38052	0	0	0	0	0	0	0	0	17231	11876	0	0	0	0	0	0	0	0	0	0	0
K7EMM8;Q49A26;K7EPU6;K7EQB2	GLYR1							-0.829	-0.165	-1.58							0.460992	0.0707235	1.10842	37644	15334	55068	17800	8604.1	13963	39217	9151.4	49317	13686	195920	79294	11743	19824	17449	0	73588	0	15094	0	0	0	0	0
A0A7I2V5R6;P63092;Q5JWF2;B0AZR9;A0A590UJQ9;A0A0A0MR13;A0A590UJY2;A0A804HIH4;A0A590UJS2;P38405;Q5JWD1;K7EQ80;K7EPE2;H0Y7E8;A0A590UJX3	GNAS							-0.459	-2.57	0.826							0.142688	1.27704	0.283845	43434	22831	39415	28850	35192	9418.9	23360	0	1108800	342490	4400600	1100400	0	0	0	0	0	0	0	0	0	0	0	0
Q9HAV0;A0A7I2S2S9;H7C5J5;A0A6Q8PFW8;A0A6Q8PFE0;A0A6Q8PFV8;A0A6Q8PG88;C9JD14	GNB4							-1.14	-1.26	-2.11							0.388665	0.439871	0.878427	1086200	142990	989350	18714	681350	23498	283410	0	11929000	1954600	40148000	5362100	83011	0	94472	0	143380	0	75928	0	16521	0	0	0
Q9BVP2;C9JYH9;C9JZT7;B4DMU5	GNL3							0.725	-0.662	-0.714							0.441725	0.39321	0.433644	0	0	20433	0	0	46353	0	0	100360	0	0	0	0	0	0	0	0	0	0	0	0	0	0	0
Q9BZE4;Q5T3R7	GTPBP4							-1.18	0.971	-0.297							0.728803	0.563037	0.133501	37208	0	97424	15899	6297.2	20905	0	0	0	0	70375	49948	0	0	0	0	56082	0	0	0	0	0	0	5125.8
P62805	HIST1H4A							1.37	1.3	0.708							1.15366	1.06254	0.467825	19434000	2982900	15747000	13095000	3809700	7113300	3186200	3060600	2775000	3887500	13042000	16176000	2582300	7122000	4147600	4637800	8042400	4453200	5653800	6736500	1041300	3013900	3012400	2042500
P14866;M0QXS5;A0A3B3ITJ4;M0QYL7;M0R1W6	HNRNPL							-2.06	-0.386	-0.419							1.59201	0.179454	0.196995	70405	0	158470	8592.7	0	0	23609	0	41100	0	70239	0	70388	5574.8	70835	8426	103960	0	0	0	24188	0	25120	0
O43390;B4DT28;A0A6Q8PHG0;A0A6Q8PH31;A0A6Q8PH35;A0A286YEZ8;A0A6Q8PEX7	HNRNPR							-1.17	-1.84	-0.883							0.707807	1.33128	0.486101	36810	0	161120	0	0	0	10077	0	19649	0	121630	0	24704	0	23384	0	54716	0	12360	0	0	0	14180	0
A0A7P0T917;A0A087WT78;A0A7P0TAE1;H0YIV0;A0A7P0TAT8;P14625;A0A7P0TAY2;A0A7P0T823;A0A7P0TBC2;A0A7P0T8R3;A0A7P0T885;Q58FF3	HSP90B1							-0.248	-1.52	-1.8							0.0949396	0.865755	1.10205	13682	13295	55738	12413	20991	0	7605.1	0	241710	6509.8	627530	30306	7024.6	0	7975.7	0	25391	5611.8	10691	5075.7	0	0	0	0
J3KR24;A0A804HHW9;A0A804HL54;A0A804HJN6;A0A0A0MSX9;P41252;A0A804HJ36;A0A804HIV9;A0A804HKU1;A0A804HK69;A0A804HIG2	IARS							-1.14	-0.159	-0.413							0.708834	0.0685744	0.197993	8772.4	0	24111	8119.2	9274.8	0	0	0	51408	78179	244520	113980	11772	0	9083.2	0	7997.9	3540.7	4742.4	0	0	4816.7	0	0
A0A7I2V2T3;H0Y4R1;P12268;E7ETK5;A0A7I2YQK5;C9K0R9;A0A3B3IRL5;C9J381;P20839	IMPDH2							-1.7	-0.111	-0.648							0.952164	0.0386012	0.270593	0	24074	69017	40336	0	0	0	0	92024	48022	191010	84664	36532	14075	35796	0	55363	0	13441	0	7897.1	0	12121	0
Q15397	KIAA0020							0.695	0.0216	-0.996							0.39212	0.00913343	0.626487	61154	59318	8948.3	0	0	18585	26342	49859	0	0	64162	16245	0	0	36506	0	0	0	35356	0	14809	27354	0	15614
P31153	MAT2A							-1.04	-0.143	0.64							0.601086	0.0593107	0.324425	41071	0	33590	0	0	0	0	0	0	0	53302	0	26864	0	24319	0	42661	0	0	0	0	0	0	0
A0A024RCL3;Q96QC4;A0A0G2JK11;A0A0G2JJ55;A0A1W2PRA6;A0A1W2PPN1;Q29983;A0A140T986	MICA							-0.467	-0.238	-1.62							0.159915	0.0759318	0.752035	54788	27287	55156	16986	42346	0	0	0	844280	313680	2612600	577790	0	0	0	0	0	0	0	0	0	0	0	0
A0A8Q3WKJ5;A0A8Q3WKE1;E7EPW2;A0A8Q3WKH6;A0A8Q3SHU8;P82663;A0A8Q3WLJ1;A0A8Q3WKE3;A0A8Q3SHT9	MRPS25							-0.316	0.231	-1.36							0.198319	0.138142	1.31572	0	0	0	0	0	0	63312	42740	86593	0	95592	50328	0	0	0	0	0	0	0	0	0	0	0	0
J3QQS1;J3QLS3;Q9Y2R9;J3KSI8;J3QKW2	MRPS7							-0.378	0.887	-0.829							0.193379	0.557453	0.510219	89333	15844	84639	0	57084	0	78952	50525	58755	0	72372	52150	55177	0	63886	0	100550	0	46230	0	38529	0	40382	0
Q9UKD2	MRTO4							-0.6	-1.13	0.665							0.22083	0.483992	0.249265	154640	0	242170	0	0	26447	0	0	153790	0	346830	105400	31628	17889	23534	0	206770	11541	0	32164	16819	15621	21730	21058
J3KTC1;B4DHE8;A0A6Q8PF05;Q96DH6;A0A6Q8PHT3;J3QKT5;A0A6Q8PFU8;B4DM51	MSI2							0.325	0.619	-2.01							0.138489	0.294604	1.41571	0	0	0	0	0	0	41739	0	109810	0	125540	0	73768	0	0	0	152680	0	39379	0	0	0	0	0
F8VZJ2;F8VNW4;F8W0W4;A0A7I2V2K5;H0YHX9;A0A7I2V473;Q13765;E9PAV3	NACA							-1.38	-0.2	-2.51							0.729865	0.0727962	1.68788	132290	82676	128020	0	119230	0	0	0	180460	0	618040	0	122810	64375	252030	0	379390	0	86378	0	84711	60534	52790	0
B1AHD1;A0A3B3IUA2;P55769;A0A3B3IRU2	NHP2L1							0.382	1.38	0.614							0.132489	0.634209	0.228671	989030	540470	1311800	912310	415090	711190	221540	219720	413830	385770	858310	657530	508190	592230	564630	338450	1269700	466400	468550	942590	393250	611760	703210	473130
A0A7I2V4K9;A0A7I2V4J2;A0A7I2V5Y7;A0A7I2V535;Q15233;C9JYS8;A0A7I2V4N2;A0A7I2V464;A0A7P0MRW0;C9IZL7;H7C367;C9J4X2;A0A7I2YQK8	NONO							-2.98	-1.89	0.604							2.292	1.19955	0.266112	56496	33882	54740	34930	41280	0	30743	18724	0	0	21475	0	100930	63425	84741	30007	118010	0	22170	0	0	0	0	33792
O00567;A0A494C128;H0Y653;H0YDU4;Q5JXT2	NOP56							1.28	0.368	-1.19							0.591578	0.130141	0.535786	37743	0	44789	15476	12736	0	12047	0	0	17456	37175	40729	10201	12461	17104	12332	36884	0	13731	13403	0	0	0	9664.3
E9PR16;G3V198;A0A8V8NBT1;Q12769;E9PSI3;A0A8Q3WK58	NUP160							-1.53	0.178	0.0926							1.31666	0.0904162	0.0449949	29085	0	50529	9941	0	0	0	0	0	0	17180	28651	39731	29497	30786	0	60946	0	13151	0	10325	0	10993	0
Q15646;A0A7P0T9H8;A0A7P0TB39	OASL							0.839	0.311	-0.598							0.506754	0.151855	0.329074	0	0	0	0	0	0	0	0	0	0	0	0	0	0	0	0	0	0	0	0	0	0	0	0
C9JC63;E7EVY0;A0A087X0L7;J3KNA0;Q15070	OXA1L							-3.27	0.0635	-2.1							2.00025	0.0188854	1.06583	440360	217260	161320	160300	88840	136490	255800	113350	258550	150620	0	175260	127190	145640	153040	28091	199520	103250	84869	140310	303730	187090	280020	122370
Q96IZ0	PAWR							1.01	0.619	-1.09							0.663818	0.352805	0.742165	74526	166970	100740	100370	73765	117390	0	0	57762	73186	0	0	39188	0	54427	28708	93625	48349	0	0	0	0	0	0
Q8WUM4	PDCD6IP							-0.544	-0.438	-1.32							0.264476	0.204174	0.834968	26822	0	18048	0	15980	0	5975.2	0	21910	8467.7	14477	8310	8355.3	0	10433	0	6926.1	0	15952	2616.2	15623	7069.7	0	0
Q8IZL8;C9JFV4;E7EV54;I3L445;I3L1P4;I3L4M7	PELP1							-0.697	0.835	-0.854							0.391478	0.494024	0.508876	0	11973	13018	11264	5425.4	8632.9	0	0	10503	7481.7	0	0	20924	9969.1	16574	5495.7	22702	19566	0	4016.8	0	0	0	0
K7ERD7;O95707;K7ESH8;A0A0A0MQS4;K7EQV2	POP4							0.658	1.2	-0.856							0.522474	1.19435	0.743702	0	0	0	138850	0	99936	0	0	106440	231670	186020	220950	0	0	0	0	0	0	0	0	0	0	0	0
E9PKG1;Q99873;E9PQ98;E9PIX6;E9PNR9;H0YDE4	PRMT1							-1.83	-0.0357	-0.25							0.602478	0.00793232	0.0584482	99427	34379	101150	34307	64264	21655	105310	52829	87545	36984	252820	36684	95321	35493	148880	24231	157040	25474	47453	18559	60607	27747	61547	20360
Q8NAV1	PRPF38A							-2.04	-1.75	-3.97							1.31481	1.06171	3.4012	148080	65651	129150	0	104800	63009	51884	19546	52486	0	63774	0	52190	41455	37427	23077	46446	0	86658	66667	74377	0	73513	70702
Q6NZI2	PTRF							1.67	1.63	-0.311							0.651871	0.630102	0.0870212	45930	226920	306610	405650	125860	177540	25789	15931	2475300	5102700	10841000	13711000	116500	188930	0	22345	163390	89979	18210	54308	8122.9	74178	21404	18561
P40938	RFC3							-0.552	1.23	-1.21							0.237387	0.6536	0.641993	0	0	19506	14224	0	10168	0	31927	21962	22741	0	0	45959	26800	42667	8253.7	72041	14855	0	11142	9933.8	13272	12109	0
P42766;F2Z388	RPL35							1.03	-0.11	1.41							0.307969	0.0262577	0.458567	528660	213770	905310	357550	337030	246510	830330	358450	347710	891470	2923200	2197400	349130	389260	441940	187470	231320	200280	368840	296040	187530	258450	212790	251690
H0YMV8;C9JLI6;Q71UM5	RPS27L							-1.78	0.00882	-1.72							1.13514	0.00318612	1.08799	90454	0	113730	107250	50996	0	97715	88049	174310	153120	655400	413910	173440	109670	181240	86125	201400	0	61004	65635	84099	0	0	0
P06702	S100A9							-0.991	0.264	-2.02							0.153334	0.0366881	0.357845	896290	435040	83068	420700	194840	79367	1086700	178690	45537	164880	237580	171540	105940	5287700	49525	96551	335870	159550	249240	72335	32102	28508	169000	201080
Q15428;K7EMT0	SF3A2							-0.749	-2.79	-5.14							0.218752	1.21074	2.90083	73154	45514	225250	63831	199060	65356	144480	31380	198900	48787	264400	51173	58862	0	491610	111480	639850	136410	137600	41059	246000	55189	187900	61801
P53985;Q5T8R3;Q5T8R5	SLC16A1							-2.81	0.287	-2.71							2.31597	0.121235	2.19902	55096	19304	43000	0	48005	21839	0	22290	43619	81540	196850	35074	40759	21927	42289	18867	53730	21510	31986	0	79463	34698	41903	22701
J3QQV2;J3KTM6;O15427	SLC16A3							-0.513	0.0246	-3.31							0.237557	0.00934506	2.92963	58280	30444	50986	0	41363	0	21801	18846	42184	30207	66206	105570	54622	17222	43975	18336	58326	55255	17800	28053	22100	36861	16642	17807
P62318;H3BT13	SNRPD3							-1.51	-2.5	-1.74							0.327565	0.625926	0.390992	2433100	353140	2562200	355990	1629100	357270	3699700	867730	5059600	1361800	4769700	992270	2044300	280080	2106600	165470	2852200	157180	1719900	224120	1917800	406210	1480800	301890
P18583;H7C1M2	SON							0.0154	-0.828	-0.98							0.00869361	0.727017	0.915808	0	0	15715	0	0	0	0	0	0	0	0	0	8028	0	0	0	10109	0	0	0	0	3024.5	0	3145
Q68D10	SPTY2D1							0.259	0.14	-2.51							0.130648	0.0664191	2.50304	0	0	0	0	0	0	0	0	0	6801.7	31117	30430	0	0	0	0	0	0	0	0	0	0	0	0
M0R088;A9Z1X7;Q8IYB3	SRRM1							1.26	-0.661	-1.38							0.957326	0.405362	1.08706	15164	0	17072	4976.5	0	0	16302	0	0	17077	0	0	20138	0	24167	0	35325	8589.8	20116	0	13344	0	20157	20779
J3KTL2;Q07955;J3QQV5;J3KSW7;J3KSR8	SRSF1							-2.18	0.079	-0.836							1.0566	0.0226396	0.299423	113300	0	370630	66044	89336	0	31334	0	0	0	417720	221770	183530	29683	34798	0	169490	0	0	0	0	0	36779	0
E9PHV5;P28290;E7EUL7;H7BZ26	SSFA2							-0.0457	0.919	-2.09							0.0122751	0.315119	0.928269	131170	129850	102120	69028	81637	107120	22814	20285	658250	1112600	2566800	2390600	22091	10493	16134	6583.1	36516	7304.9	0	0	0	0	0	0
Q08945	SSRP1							-1.24	0.612	0.407							0.749032	0.300994	0.185306	64929	7517.9	27499	61920	0	0	0	0	9060.4	0	102220	65488	0	15458	0	0	63772	0	0	6928.3	0	0	0	0
P53999;D6RC37;D6R970	SUB1							-2.32	0.298	0.042							0.926271	0.0770572	0.0101309	3351300	2701100	3751300	1626600	2952100	1465500	2423800	1555300	3327900	1720900	6832400	2902400	2766000	131680	2222900	1117600	3233000	980620	3050500	2018100	3969800	3337900	2238500	2222700
R4GMY8;E5RHG8;A0A8I5KYG1;A0A8J9AD82;Q15369	TCEB1							-3.66	-3.66	-2.84							2.50549	2.50453	1.74398	246010	107190	268660	122180	241220	87561	861260	235490	1100100	348950	1319100	360850	532250	243880	492620	173790	585380	164260	341490	103320	353800	0	0	138090
H7BYY1;F5H7S3;B7Z596;H0YKJ4;H0YK48;A0A494BZZ2;H0YKX5;H0YN06;H0YL42;A0A494C0V8	TPM1							-0.359	0.0995	-1.47							0.126438	0.0320415	0.711419	195640	315950	300430	148110	238430	261860	0	0	495690	461500	272080	224490	67233	37613	64647	31673	156350	33412	0	0	0	0	11578	0
Q13595;A0A8J9ASM4;F8WEH2	TRA2A							-2	-0.101	-1.27							1.32024	0.037645	0.705655	77294	0	154920	0	23217	0	0	0	0	0	0	0	81675	0	26664	0	64883	0	0	0	0	0	19969	0
Q13263;M0R0K9	TRIM28							-1.17	-0.678	-1.47							0.487668	0.247495	0.658938	0	0	65130	0	0	0	61298	0	30931	0	150090	51722	25790	0	24266	0	106770	0	0	0	0	0	0	0
Q9BZI7	UPF3B							-1.29	0.632	-1.83							0.736853	0.292323	1.20129	13892	0	0	0	0	0	0	8073.9	25967	0	42570	0	69882	0	69192	0	94111	0	0	0	0	0	0	0
Q96IX5	USMG5							-1.64	-0.073	-1.4							1.14796	0.029757	0.92171	0	0	0	0	0	0	0	0	0	0	0	0	345340	172000	324780	0	588020	101130	0	0	0	0	0	0
Q14694;H3BQP1;H3BNS8;J3KT19	USP10							-0.438	0.305	0.707							0.228643	0.150114	0.412031	0	0	0	0	0	0	0	0	0	0	0	0	8572.8	0	6900.8	0	24795	0	0	0	0	0	0	0
Q9Y5J1	UTP18							-0.385	-0.207	0.215							0.167636	0.0839105	0.0875647	0	0	56169	0	0	0	0	0	0	0	0	18133	0	0	0	0	0	0	0	0	0	0	0	0
Q9C0J8;B9A053	WDR33							1.42	1.7	-0.0818							0.333377	0.417944	0.014951	28011	9938.4	28751	12039	18102	9069.9	18264	10895	22700	10210	24894	14214	20413	7863.6	17137	0	27179	7403.8	21278	10048	20929	13354	16911	13386
H7C5E4;Q8IZH2	XRN1							-0.832	0.0156	-1.03							0.546291	0.00709449	0.723751	5870.8	0	0	0	0	0	8581.7	0	5042.3	0	7262.1	0	8214.4	0	9141.9	0	6781.6	0	5694.3	0	5111.4	0	0	0
Q96TA2;R4GNA5;Q5T8D2;Q5T8D1	YME1L1							-1.31	1.41	0.306							0.807209	0.890137	0.132885	0	0	0	0	0	0	0	0	6483.8	0	0	0	27767	5685.5	25987	4250.1	29827	0	0	0	0	0	0	0
Q9BYJ9	YTHDF1							-2.77	0.0919	0.0843							3.16625	0.0458359	0.0418395	53991	17053	76658	21075	45800	17906	38506	11151	41786	0	0	0	97859	12690	64869	9020.3	130810	0	37236	0	21873	0	20243	0
A0A8I5KRR0;O95625;A0A8I5KRB5;A0A8I5QKX4;A0A8I5KU41	ZBTB11							0.925	0.262	-1.01							0.538087	0.118052	0.60226	0	0	0	0	0	0	0	0	0	0	0	0	0	0	0	0	0	0	0	0	0	0	0	0
O95218	ZRANB2							0.0945	-1.45	-4.85							0.0194531	0.394558	2.08268	293490	147180	643810	178920	503730	253630	178160	84887	157470	81778	53658	34458	303080	116970	172930	0	180580	46201	374110	146800	460830	25405	0	125120

## Sheet: IP-MS endogenous LENG8lowstring
Low stringency endogenous LENG8-3xFLAG IP-MS results in HeLa
Protein	UNIPROT	LENG8_Benz_vs_Ctrl_Benz_log2_ratio_lowstringency	LENG8_Benz_revlog10_p.val_lowstringency	LENG8_BSA_vs_Ctrl_BSA_log2_ratio_lowstringency	LENG8_E_BSA_revlog10_p.val_lowstringency	LENG8_Benz_1_lowstringency	LENG8_Benz_2_lowstringency	LENG8_Benz_3_lowstringency	LENG8_BSA_1_lowstringency	LENG8_BSA_2_lowstringency	LENG8_BSA_3_lowstringency	HeLa_Benz_1_lowstringency	HeLa_Benz_2_lowstringency	HeLa_Benz_3_lowstringency	HeLa_BSA_1_lowstringency	HeLa_BSA_2_lowstringency	HeLa_BSA_3_lowstringency
AAAS	Q9NRG9	-0.345	0.316137	-0.247	0.211797	1	1	1	1	1	1	1	1	1	1	1	1
AAK1	Q2M2I8	-0.0684	0.0732089	-0.693	1.25526	1	1	1	140341	90839	1	1	33271	1	1	1	1
AAR2	Q9Y312	-0.269	0.305818	-0.039	0.0357562	1	292811	597201	888731	493831	542021	1	1	1	1	1	1
AATF	Q9NY61	1.05	1.63394	1.44	2.56995	1	260791	800211	866041	730661	938131	1	1	1	276251	344921	1
ABCD3	P28288	-0.338	1.47544	-0.345	1.51789	796971	3.2469e+06	5514001	1.4025e+07	9.7372e+06	6173101	457171	3.8478e+06	2093001	1.9965e+07	27364001	13871001
ABCF1	Q8NE71	0.938	1.77854	0.289	0.358067	99165	674541	1.9862e+06	11918001	8.6471e+06	4936001	13651	327731	213411	1.0159e+07	11454001	5058501
ABCF2	Q9UG63	0.0172	0.0210583	0.33	0.584375	310971	1983401	2.1182e+06	4265901	5072401	3.0786e+06	82135	1148001	1007001	2.4859e+06	1.984e+06	1482201
ABCG2	Q9UNQ0	0.0147	0.00619646	0.576	0.3101	64416	489981	1.1017e+06	9.2274e+06	5910301	1501701	17457	453241	187551	4.2452e+06	9890501	4.1401e+06
ABI1	Q8IZP0	-0.383	0.468047	-0.955	1.64732	52669	195411	197891	694401	304441	177301	1	1	1	590781	821331	431871
ABLIM1	O14639	-0.162	0.403647	0.0864	0.188288	4.1192e+06	2.9717e+07	45568001	105980001	79745001	4.6253e+07	1.7294e+06	1.7256e+07	1.1061e+07	9.7794e+07	119170001	64273001
ABT1	Q9ULW3	-0.407	0.416119	-0.549	0.615511	1	1	1	1	1	1	1	1	1	1	1	1
ACBD5	Q5T8D3	0.274	0.297526	0.64	0.901243	26382	166211	204911	579351	423521	246851	1	140651	48223	219281	220681	183811
ACIN1	Q9UKV3	-0.295	0.433599	0.102	0.122587	3.6012e+06	8.833e+06	1.4859e+07	16649001	12196001	10833001	1229501	7.2432e+06	4074301	10549001	21117001	12589001
ACOT9	Q9Y305	-1.37	2.51297	-0.0858	0.0756061	22351	147311	749491	2494801	1.3915e+06	1.0491e+06	102791	414051	295181	2183701	3.1108e+06	952491
ACTB	P60709	-2.6	0.949177	-0.859	0.227462	25914	5793701	2913001	33088001	22435001	1.3824e+07	207801	4276401	3430201	85897001	6.6374e+07	25228001
ACTC1	P68032	-1.26	0.797006	-0.809	0.441662	1154101	1.2037e+08	2.1754e+08	827680001	758870001	3.214e+08	1783501	1.1672e+08	5.6378e+07	1.9769e+09	2.0112e+09	852080001
ACTG1	P63261	-0.556	1.13506	-0.623	1.33383	7.3375e+08	4316700001	6.5308e+09	1.0516e+10	8.7031e+09	4.9318e+09	6.0889e+08	4266100001	2.4034e+09	22363000001	19011000001	1.1346e+10
ACTN1	P12814	-0.2	0.277969	-0.349	0.561881	1.2742e+06	1.3215e+07	1.8824e+07	50621001	4.021e+07	21397001	629971	11561001	6.6956e+06	67810001	8.7433e+07	44200001
ACTN4	O43707	-0.346	0.546282	-0.387	0.634585	5077201	4.4332e+07	7.009e+07	166990001	156770001	71767001	3250001	3.9646e+07	20902001	2.6439e+08	2.8937e+08	1.4213e+08
ACTR10	Q9NZ32	0.337	0.285173	-0.8	0.880128	1	1	1	1	1	1	1	1	1	995201	647031	1
ACTR2	P61160	-1.94	2.97445	-1.05	1.23718	134811	806691	1.3195e+06	2.4338e+06	2047701	1409801	157351	1.8604e+06	912391	1.6909e+07	1.3153e+07	7602401
ACTR3	P61158	-1.87	2.17468	-1.68	1.87485	64589	435491	866491	804431	1149601	749831	171151	1047301	651931	1.4664e+07	1.4218e+07	3055201
ADAR	P55265	0.000706	0.00132752	0.167	0.433358	333211	1.6272e+06	2.0919e+06	6.1947e+06	5.3263e+06	3452601	117931	947111	583481	5.4652e+06	8.2968e+06	5231001
ADD1	P35611	-0.72	2.66069	-0.72	2.65905	1049301	8435701	1.0017e+07	31049001	2.5818e+07	1.1574e+07	786821	7.4115e+06	3786401	4.7451e+07	56563001	2.5864e+07
ADD3	Q9UEY8	-0.496	1.28224	-0.583	1.61431	887321	8.2476e+06	11481001	29359001	23875001	1.276e+07	434531	7730301	3.937e+06	4.934e+07	5.5445e+07	2.6699e+07
ADNP	Q9H2P0	0.282	0.604561	-0.0279	0.0418638	50444	218781	242041	674661	433451	308071	3793.7	91207	57379	777521	847541	379961
AFAP1	Q8N556	-0.876	2.33119	-0.441	0.878887	1732001	6712901	12546001	27350001	2.746e+07	13819001	1.3459e+06	7626601	3506401	57210001	49381001	23899001
AFDN	P55196	-0.202	0.141558	-0.254	0.183908	1	1	6179	22128	18827	9578	1	21120	7099.7	407101	572501	100391
AFG3L2	Q9Y4W6	0.18	0.150567	0.48	0.493942	17594	42695	115371	282381	112551	50890	1	1	1	120511	1	1
AGO2	Q9UKV8	-0.579	0.859717	-0.179	0.193359	54212	429421	886941	5006701	3781701	2458901	51479	429311	219531	5262701	6578601	3063501
AGO3	Q9H9G7	-0.202	0.236923	-0.45	0.654412	1	1	1	1	1	1	1	1	1	159651	246001	123921
AHCTF1	Q8WYP5	-0.00736	0.00949649	0.263	0.471572	14943	59611	83776	160661	126591	127171	2630.2	19014	12612	106451	129271	127601
AHNAK	Q09666	-0.0795	0.054334	-0.218	0.164407	667271	5.5207e+06	6.8274e+06	56156001	4.2682e+07	10794001	188451	4238401	2282001	47835001	7.0467e+07	3.1619e+07
AHNAK2	Q8IVF2	0.643	0.69453	0.766	0.882041	1	2968.4	9892.7	138251	79880	4888.6	1	3026.1	1178.3	15302	15986	51426
AHR	P35869	0.233	0.200117	0.405	0.392668	1	29656	37923	102601	84882	31904	1	1	1	1	1	1
AIFM1	O95831	0.0398	0.0884545	0.24	0.775797	383171	1328401	2.1089e+06	4501901	3375101	2347301	100351	689451	424061	5503401	5145201	1760401
AIMP2	Q13155	0.798	1.37367	-0.0952	0.0962193	11389	430991	923601	1673101	1598001	899451	1	82288	44576	1392201	2247701	1128701
AKAP13	Q12802	1.37	1.08267	0.345	0.184293	5053.2	285141	186651	260891	209291	184541	1	1	5335.2	152931	217501	116481
AKAP17A	Q02040	-0.832	1.48952	-0.485	0.699986	22638	71881	81400	397721	1	1	1	1	1	1	1	1
AKAP2	Q9Y2D5	-0.706	1.36943	-0.798	1.63284	1058401	1.1614e+07	18374001	4.8586e+07	37607001	20255001	1.0029e+06	12613001	5539601	103920001	9.785e+07	45509001
AKAP8	O43823	0.112	0.12572	0.576	0.966009	206611	648581	1.4413e+06	2783401	2.0615e+06	1.6589e+06	145411	551511	320021	1758201	2.3572e+06	1.0165e+06
AKAP8L	Q9ULX6	0.483	0.748464	-0.14	0.159948	127661	673631	866321	1135501	1.1463e+06	775991	39238	378221	214081	1495401	1.5687e+06	865451
ALDOA	P04075	-0.0683	0.0495116	-0.0894	0.0658679	1	1	1	2.106e+06	2184701	179351	1	1	1	2.175e+06	1903501	768051
ALPP	P05187	-1.41	1.49845	-2.4	3.18265	1	1	1	1	1	1	1	341891	133091	2.4688e+06	1.0099e+07	2730901
ALYREF	Q86V81	0.52	0.916104	0.462	0.777266	4568901	3.4687e+07	5.5568e+07	94514001	76458001	61593001	1.7098e+06	1.48e+07	8855501	7.6065e+07	9.1136e+07	4.934e+07
AMOTL1	Q8IY63	-2.3	4.12417	-2.12	3.68692	1	1	1	213221	366391	145971	8330.1	161691	171461	1.189e+07	999811	485491
ANK3	Q12955	0.593	0.681454	0.157	0.133469	19463	224071	375801	1183801	1.0267e+06	367811	7215.7	67712	34748	1376401	1134701	459061
ANKRD17	O75179	-0.0925	0.0889066	-0.686	1.04118	1	9069.9	23200	70431	155071	30876	1	1	1	177671	73620	36100
ANTXR1	Q9H6X2	0.436	0.269073	-3.51	4.5443	369071	678751	1701601	1.3123e+06	894561	932321	111791	526791	254661	2.4916e+06	2661201	905651
ANXA2	P07355	-0.138	0.0873211	0.115	0.0716286	4909401	6.0288e+07	1.3825e+08	698130001	830440001	181180001	2860701	4.9001e+07	22735001	7.5821e+08	8.4786e+08	375630001
AP1B1	Q10567	-0.0287	0.0226046	-0.556	0.649348	31760	84605	281221	987271	571321	370171	6318.2	121041	77190	1500601	2.0247e+06	979441
AP2A1	O95782	-0.286	0.484138	-0.22	0.346833	1.3637e+06	7.763e+06	1.87e+07	69593001	48792001	28622001	800451	7473201	3512501	95006001	1.0895e+08	43673001
AP2A2	O94973	-0.338	0.215159	-0.318	0.200349	6903	174351	1.4739e+06	8759901	6135801	3.1899e+06	17112	502771	209781	12035001	1.7232e+07	6235401
AP2B1	P63010	-0.345	0.581098	-0.347	0.58401	1.3364e+06	8.1797e+06	18664001	70462001	49450001	2.8368e+07	813121	8506501	4.7131e+06	9.2821e+07	1.1483e+08	47510001
AP2M1	Q96CW1	-0.329	0.678113	-0.239	0.444909	3.1811e+06	13066001	27364001	98973001	68408001	4.6868e+07	1987901	16204001	7422801	1.45e+08	1.6735e+08	6.8903e+07
AP2S1	P53680	-0.0259	0.0240068	-0.637	0.976604	2447501	1.0379e+07	20023001	7.3179e+07	57546001	29162001	1095901	1.0452e+07	4.7897e+06	76786001	90357001	6.3416e+07
AP3B1	O00203	0.629	1.17267	0.286	0.405008	61036	438221	878391	1.5339e+06	1096501	647211	4307.3	101601	69479	1410401	1468501	403891
AP3D1	O14617	1.16	2.14468	0.425	0.528524	1	89187	217111	628841	472111	234031	1	1	22035	326401	528231	175761
AP3M1	Q9Y2T2	0.924	1.07127	0.424	0.378343	51665	559721	773671	1435001	1358101	787531	1	131171	70527	979971	1256801	175441
APEX1	P27695	-0.253	0.188524	0.635	0.591816	1	60210	103091	3.9699e+06	3838201	580591	1	1	1	4306201	2.192e+06	396961
API5	Q9BZZ5	-0.513	0.581048	-0.53	0.606952	1	1	111061	1354701	1.1228e+06	672821	1	1	1	881441	1381601	604911
APOB	P04114	-0.231	0.0782952	-0.352	0.124393	19501	85494	147171	269121	259781	128401	15054	87213	34031	578661	460591	177151
APOBEC3B	Q9UH17	0.401	0.381575	0.776	0.918651	1	13357	66243	98602	1	158221	24464	121241	79457	247281	351241	237921
APOBEC3C	Q9NRW3	1.29	1.91386	-0.107	0.0833164	229751	1.1198e+06	1.4172e+06	3.5115e+06	2.7894e+06	1809101	39275	286311	170261	1911901	2845401	1331501
APOOL	Q6UXV4	-0.889	0.989168	-0.641	0.631295	1	1	193691	1	1	1	30160	355471	147401	2271701	1.6625e+06	761001
APTX	Q7Z2E3	0.142	0.109492	-0.0218	0.0153053	1	1	1	1	1	389001	1	1	1	1	1	1
AQR	O60306	0.748	1.68774	1.24	3.44177	2.3097e+06	6429501	10050001	1.2114e+07	10697001	8.8071e+06	325241	1.9285e+06	956621	2.8196e+06	4980801	3.43e+06
ARAF	P10398	0.383	0.562751	-0.048	0.0507671	1	124911	305751	441561	246841	207841	1	1	1	78139	355431	137471
ARGLU1	Q9NWB6	-0.143	0.089607	0.965	0.91765	712381	1562101	2792201	3584101	3.6148e+06	2170501	320571	1797001	948861	3894601	7.1535e+06	3787801
ARHGAP21	Q5T5U3	-0.697	1.81372	-0.729	1.93656	151541	830961	1856701	3.8713e+06	3126701	1565301	122261	1358101	575311	1.2265e+07	9.4596e+06	3914901
ARHGEF17	Q96PE2	-1.42	1.65283	-2.54	3.74126	1	1	17366	1	1	1	4280.8	200431	61422	1896101	1631101	834671
ARHGEF2	Q92974	-0.0772	0.0821837	-0.449	0.674922	51699	712151	1.0543e+06	2.7045e+06	1.8353e+06	1.2233e+06	19152	421541	180151	4426801	4.5181e+06	1313501
ARPC1A	Q92747	-0.114	0.105446	-0.225	0.228857	1	1	1	1	1	1	1	1	1	360531	279261	309021
ARPC1B	O15143	-3.53	5.77643	-1.99	2.7029	39846	376831	461751	764741	3411601	777571	338681	1.8353e+06	1138801	1.2542e+07	1.2258e+07	4.1303e+06
ARPC2	O15144	-1.64	1.50514	-2.05	2.06745	1	439071	650361	770441	666781	474821	92037	1241001	568671	1.0258e+07	8905801	2227601
ARPC3	O15145	-1.23	1.91252	-0.875	1.18079	98891	1.4863e+06	2328101	4.1202e+06	3791201	2.3057e+06	334271	3325901	1.2693e+06	2.3655e+07	21929001	6942701
ARPC4	P59998	-1.4	3.57966	-1.26	3.10371	606731	3647701	5.6602e+06	11208001	7.9031e+06	5.11e+06	883361	6.2321e+06	3.0521e+06	3.6122e+07	2.9335e+07	17008001
ARPC5L	Q9BPX5	-1.75	1.49194	-1.59	1.30609	1	736131	1.7345e+06	1756801	2.3961e+06	619371	57449	2127301	1.1601e+06	1.6043e+07	9.2479e+06	5417601
ASCC2	Q9H1I8	-0.525	0.777423	0.0827	0.0837131	18750	91435	114621	222651	1	1	1	1	1	1	1	1
ASCC3	Q8N3C0	0.743	2.17248	0.117	0.18881	14261	123831	293921	669301	463891	361921	1	66976	30514	373891	650271	336811
ASPH	Q12797	1.41	3.39307	0.89	1.77956	877761	3.6262e+06	5.2987e+06	12277001	8463801	4763401	103191	647411	479151	5.1966e+06	5294001	3084101
ATAD3A	Q9NVI7	0.0528	0.122977	0.00802	0.0168813	2.4998e+06	8.1563e+06	1.1913e+07	22934001	2.1517e+07	12839001	1002801	6876001	2865301	30546001	29433001	1.4496e+07
ATAD3B	Q5T9A4	2.56	3.25162	-0.0489	0.0264426	214961	445791	860141	291181	186061	118091	1	39573	1	285121	2133601	153001
ATP1A1	P05023	0.348	0.466859	-0.211	0.250901	1	1	1	1	1	1	1	1	1	1	1	1
ATP5F1A	P25705	0.0266	0.0477534	0.29	0.792477	214141	939691	1626301	3597801	3.4525e+06	2474901	55510	620401	348661	3.8409e+06	4338001	2204101
ATP5F1B	P06576	0.105	0.088835	-0.0684	0.0560008	35906	288411	486291	768691	569871	416531	1	223731	114001	856381	1047801	314301
ATP5F1C	P36542	0.0494	0.0815121	0.27	0.614269	1231401	4.6159e+06	8627501	11881001	1.1497e+07	8581101	477201	2.594e+06	1593601	1.2485e+07	13617001	8.2344e+06
ATP5MD	Q96IX5	1.6	1.81928	0.112	0.0667057	835261	3283701	4499401	1	1531601	4795101	155121	725721	621421	7305101	2.3552e+06	1
ATP5MF	P56134	0.31	0.341249	-0.228	0.233879	1	1485101	2.275e+06	3145001	2407101	2021501	1	871821	511301	5593401	7087901	1992601
ATP5PO	P48047	0.00986	0.0118765	0.385	0.712833	125131	683361	912441	2749301	2.8851e+06	1843301	57384	401471	265641	2975301	3.4293e+06	1767501
ATP6V0A1	Q93050	-0.766	1.04796	0.674	0.876129	13399	43098	1	821651	573201	78105	1	1	1	1	1	1
ATXN2	Q99700	0.00533	0.00394962	-0.27	0.246173	103771	505131	292081	1.6877e+06	1.182e+06	672361	46659	133381	197701	1025301	1317701	1.2484e+06
ATXN2L	Q8WWM7	-0.451	1.22471	-0.193	0.390722	190011	587491	982041	3.4438e+06	3077801	1159901	50564	949891	483031	3698301	5978001	2.3019e+06
AURKA	O14965	-0.667	1.48658	-1.04	2.82164	1	92501	144991	278091	261671	179491	1	1	1	85195	1	1
AURKB	Q96GD4	0.196	0.341509	-0.491	1.16395	64087	557891	921221	1.1821e+06	1.2699e+06	353871	18442	359281	283431	3179201	4.3703e+06	2.1631e+06
BAG2	O95816	0.151	0.276015	-0.108	0.185006	818721	2.3055e+06	6088501	1.268e+07	8.602e+06	5861801	244701	1282401	791601	6824101	1.3988e+07	8.0581e+06
BAG3	O95817	0.251	0.236182	0.455	0.496664	56710	1876101	2559801	5254301	5.6197e+06	3042101	36675	682461	506041	3960901	5.6532e+06	2.5411e+06
BAIAP2	Q9UQB8	0.0503	0.0357011	-0.273	0.22819	1	32739	85743	189891	125761	126061	1	25566	19451	431881	370861	91450
BAIAP2L1	Q9UHR4	-0.0254	0.0160528	-0.747	0.727457	1	1	50304	187941	161221	72806	1	1	1	795231	778481	224291
BANF1	O75531	0.359	0.222016	0.227	0.130763	111081	3324101	6.7224e+06	17234001	21332001	10450001	63509	2729301	806181	12757001	45854001	1.2922e+07
BASP1	P80723	0.205	0.0862773	1.64	1.1176	69679	530621	1.1135e+06	62243001	41583001	2996401	1	328291	320211	7.0584e+06	9228601	3.6382e+06
BAZ1B	Q9UIG0	0.0849	0.0605482	-0.503	0.473774	9127.5	71233	67187	356911	161121	94708	1	40182	1	593271	567901	263901
BCAS2	O75934	0.0651	0.0882917	0.308	0.559472	3279501	13844001	1.938e+07	28364001	2.685e+07	1.8514e+07	1121301	7383001	4.1175e+06	8.9641e+06	20522001	13081001
BCCIP	Q9P287	0.289	0.397797	-0.896	1.87422	67934	150611	183771	547241	447261	377471	1	1	1	788541	2.5364e+06	1.5028e+06
BCLAF1	Q9NYF8	-0.286	0.526596	0.016	0.0208273	12074001	3.0537e+07	5.8042e+07	72112001	56875001	48304001	3.8588e+06	29387001	1.6484e+07	5.2944e+07	1.09e+08	76298001
BMP1	P13497	-0.146	0.17248	5.82	15.2775	2108501	5.2704e+06	1.2369e+07	4796301	6.2422e+06	5184001	1998901	6.0319e+06	3891201	3104801	5441401	6.7092e+06
BMP2K	Q9NSY1	-0.256	0.342634	-0.308	0.434387	51653	355321	243031	1.5764e+06	650101	419871	16510	238521	176261	1.1278e+06	1385601	426461
BMS1	Q14692	2.23	8.53723	0.594	1.53347	118971	1162001	2.0243e+06	3440101	1546801	1.6629e+06	1	94364	44618	804151	1.4127e+06	941361
BOP1	Q14137	1.68	4.05225	-0.0421	0.0413445	126231	742341	1171101	1936201	1528201	1.0098e+06	1	299801	167831	2282201	2520401	1.1695e+06
BRI3BP	Q8WY22	0.324	0.26927	1.33	1.78498	128751	911701	843571	2324001	2249301	1.3263e+06	45774	207171	127741	826731	2420601	747291
BRIX1	Q8TDN6	1.51	4.17525	0.224	0.307799	3.1812e+06	19425001	32737001	5.4332e+07	3.8008e+07	21038001	358211	5123201	1.7261e+06	4.9134e+07	5.1434e+07	25645001
BST2	Q10589	0.794	0.502051	0.266	0.134504	916201	4135901	5.7816e+06	32194001	2.0731e+07	5080401	79634	3.7727e+06	1.9357e+06	12043001	23147001	1.4738e+07
BTF3	P20290	-0.713	0.989926	0.738	1.03872	1	567401	1.2581e+06	19312001	21530001	7.4129e+06	1	1	1	1.9521e+07	14342001	5479401
BUB3	O43684	0.369	0.55848	0.713	1.38602	3.8158e+06	7098101	1.1403e+07	4.0822e+07	33922001	23159001	861791	3.749e+06	2.147e+06	18737001	26015001	1.5767e+07
BUD31	P41223	0.142	0.214947	0.539	1.21919	1.2747e+06	7431601	10743001	2.0655e+07	1.8174e+07	1.4985e+07	461291	3354101	2.044e+06	9485501	22634001	1.1742e+07
BYSL	Q13895	1.01	2.69052	-0.62	1.3436	58301	654101	1.1215e+06	1.1752e+06	1.1699e+06	1.0865e+06	14872	118461	38359	1.4506e+06	1.7152e+06	718161
C11orf98	E9PRG8	0.46	0.416234	2.13	3.47681	309661	988661	1405501	4525201	4.3593e+06	2.1961e+06	1	370311	184651	2.2408e+06	4377201	2.2729e+06
C19orf47	Q8N9M1	-0.5	0.516882	-0.0301	0.0221538	1	1	1	1	1	1	1	1	1	1	1	1
C19orf53	Q9UNZ5	-0.381	0.310359	2.42	3.88949	172611	594201	1073001	6393201	4600501	1.8492e+06	48040	300831	174061	2.5563e+06	3.437e+06	1.3497e+06
C19orf70	Q5XKP0	-0.141	0.120906	-0.894	1.23809	1	1	823621	3.4534e+06	3517101	1.5602e+06	1	1	1	1.3336e+07	1.6392e+07	3068201
C1D	Q13901	2.42	2.749	-0.156	0.0838451	2841101	4.4736e+06	2.2662e+06	3.8826e+06	3.0096e+06	1.448e+06	1	1	1	1	1	1
C1orf35	Q9BU76	0.621	0.534553	1.26	1.42245	83795	500411	555381	285261	661481	582361	1	204271	1	322411	356101	602331
C1QBP	Q07021	1.4	1.02523	0.45	0.235755	1	1.168e+06	1.632e+06	4361001	3541401	753081	1	55137	37803	1231501	1773601	2123101
C2orf49	Q9BVC5	0.0279	0.0279058	0.6	0.9917	1	1	1	1	1	1	1	1	1	1	1	1
C4BPA	P04003	-0.104	0.0557176	-0.184	0.103406	3373701	1.8173e+07	32005001	6.0124e+07	47443001	3.3746e+07	1.5476e+06	23751001	1.1982e+07	1.1883e+08	133580001	58251001
C4BPB	P20851	-0.346	0.20495	-0.948	0.734105	302661	1277201	2.5437e+06	3.5792e+06	2.8371e+06	2011801	164671	1361101	968211	9581901	11590001	5929601
C7orf50	Q9BRJ6	1.8	3.49922	0.445	0.499392	320631	848631	1525701	8064901	6601101	3437601	50647	244371	134751	6451101	7.2867e+06	3.4591e+06
CAAP1	Q9H8G2	-0.412	0.391817	-0.577	0.605703	83560	186081	356021	530931	412481	220071	30321	362691	72955	1	1054201	839121
CACTIN	Q8WUQ7	0.381	0.417668	0.517	0.622836	1	271621	125011	208681	197031	109521	1	45945	34331	151441	168481	1
CAD	P27708	-0.594	0.904344	-0.943	1.74282	16590	33622	46678	179441	104271	26806	1	8388.3	4549.6	117561	252761	106371
CALM1	P0DP25	-0.124	0.129414	-0.204	0.229651	987291	7.1041e+06	11568001	3.6603e+07	1.8296e+07	9781501	413551	4.519e+06	3.6462e+06	3.0197e+07	29963001	2.2601e+07
CAMK2D	Q13557	2.72	3.14135	0.579	0.372553	177111	1351001	2458701	5.4199e+06	4220301	551311	31704	53594	159071	3.1318e+06	4980601	1.6665e+06
CAMK2G	Q13555	-0.242	0.190136	0.152	0.112152	2160101	14206001	21305001	57805001	47322001	23813001	828811	8625501	4697801	5.5616e+07	60774001	2.3721e+07
CAMSAP3	Q9P1Y5	-0.0746	0.0692624	0.516	0.687115	1	1	1	54820	71647	20295	1	1	1	1	1	1
CAPN1	P07384	0.431	0.373182	0.82	0.873308	96722	1701601	3.0564e+06	4666801	4.4801e+06	3414601	41250	875721	375811	3939201	4993001	2.1241e+06
CAPNS1	P04632	-0.843	0.792445	0.688	0.602077	1	1	1	2022901	1855201	807001	47386	307801	203531	1.1666e+06	1.6134e+06	1.1179e+06
CAPRIN1	Q14444	0.433	1.24419	0.0752	0.135024	2.1165e+06	4.7668e+06	6492501	43164001	32683001	13677001	288751	2341601	1982701	3.7885e+07	43620001	24680001
CAPZA1	P52907	-1.36	4.86887	-0.928	2.9252	3665401	2.4204e+07	39841001	9.3774e+07	8.8683e+07	4.3937e+07	4939201	3.6506e+07	1.8851e+07	2.2991e+08	2.3607e+08	125130001
CAPZA2	P47755	0.26	0.155169	-0.577	0.404024	170641	4510901	8905801	1.8335e+07	15536001	9017201	86905	3.6595e+06	1969401	33352001	3.5406e+07	1.6298e+07
CAPZB	P47756	-1.13	3.09312	-0.807	1.92343	959861	9971001	1.7741e+07	34420001	3.2101e+07	1.5906e+07	1.2031e+06	1.2518e+07	6677201	7.2575e+07	8.2554e+07	45511001
CARD10	Q9BWT7	-0.675	1.29967	-0.523	0.90678	21075	71458	201991	302071	293091	194531	17177	109291	81830	942681	1290001	552221
CARD19	Q96LW7	-1.58	1.90559	-1.51	1.79984	128541	519551	1877101	5278801	3.0171e+06	1.452e+06	343921	2.7033e+06	943951	8.112e+06	1.2499e+07	5960401
CASC3	O15234	0.368	0.264929	0.802	0.718691	63194	1	1	603721	328901	225311	33127	117651	148991	877181	1454201	244261
CAV1	Q03135	-0.844	0.451631	-0.358	0.160059	851541	2525801	3.2564e+06	1.3208e+07	9.0491e+06	2.933e+06	518111	3680701	1873801	1.1328e+07	10072001	5.3148e+06
CAVIN1	Q6NZI2	-0.777	1.27558	-0.762	1.23995	1.2452e+06	2.5872e+06	4383501	6382601	5.8981e+06	2527501	1036201	3656001	2.0236e+06	1.6283e+07	12261001	8861201
CAVIN3	Q969G5	0.706	0.422894	-0.946	0.619685	94795	744761	866941	1.3063e+06	909261	368441	170071	346571	89899	1.9036e+06	2102101	1043701
CBX3	Q13185	0.0967	0.0862243	0.334	0.362149	1	1	1	1	1	1	1	1	1	1	701021	1
CCAR1	Q8IX12	-0.37	0.634066	0.0118	0.0135884	740261	2397301	3.1826e+06	5208801	5.5897e+06	4148401	373041	1.9726e+06	1871401	7811101	13548001	7.6783e+06
CCAR2	Q8N163	-0.712	0.828532	-0.569	0.610644	247271	449361	249091	955561	497771	715861	155981	484021	355111	1151801	2.8611e+06	1801201
CCDC12	Q8WUD4	0.284	0.376199	1.38	3.34369	2986701	1.1403e+07	17373001	2.2184e+07	15870001	1.2098e+07	804151	3281401	2332701	5.6814e+06	8.6298e+06	5171301
CCDC120	Q96HB5	0.105	0.116321	-0.262	0.33847	12459	178111	764211	1.5209e+06	1.1754e+06	679171	1	90135	40585	1853901	2.0095e+06	1.1305e+06
CCDC124	Q96CT7	-0.178	0.231394	-0.155	0.197379	1	1	125611	5114501	4183601	2121601	1	1	1	6.7238e+06	9.1947e+06	2259501
CCDC127	Q96BQ5	0.0403	0.0231067	-0.583	0.454545	1	1	235521	186701	466081	205211	1	1	115281	1.3083e+06	1.1723e+06	358061
CCDC130	P13994	0.909	1.74537	0.25	0.306526	114791	417571	188411	1	1	1	1	1	1	1	1	1
CCDC137	Q6PK04	-0.161	0.3073	-0.00312	0.00465628	372001	1.2294e+06	1305901	3.1907e+06	2911701	1.8109e+06	51601	743641	412211	2.8157e+06	3.1182e+06	1303101
CCDC86	Q9H6F5	1.1	3.18006	0.11	0.152568	216811	628351	683571	1592601	1337501	742271	19770	291411	174601	2.7951e+06	1801401	609911
CCDC9	Q9Y3X0	-0.0653	0.0417668	0.436	0.352261	36721	143781	137581	272731	202971	4236601	1	1	1	1	465451	483811
CCNT1	O60563	0.0655	0.0498107	-0.346	0.324234	24293	216021	286031	643331	208621	318141	20641	161291	122501	952251	776631	452521
CCT2	P78371	0.316	0.253212	0.0886	0.0608264	1	109311	281201	838571	795711	331181	1	37574	21350	1354901	992281	239991
CCT3	P49368	0.732	0.681527	0.0672	0.0425187	27759	253451	443351	1035001	1012001	266491	1	25882	14451	1263801	1.1003e+06	482001
CCT4	P50991	1.3	3.49035	0.353	0.565968	83173	481001	640221	1.552e+06	1.3066e+06	768561	1	137401	65962	1.9177e+06	2.5248e+06	870441
CCT5	P48643	0.321	0.353088	-0.189	0.186681	1	1	154701	298701	593101	221391	1	1	1	404221	993571	234641
CCT6A	P40227	0.488	0.464572	-0.225	0.180418	20937	118041	477111	988181	871831	404211	1	66829	1	988901	1005301	706451
CCT7	Q99832	1.39	3.05408	0.429	0.587866	1	1	60222	377511	377481	170621	1	1	1	291341	380261	199391
CCT8	P50990	-0.385	0.160833	-0.0952	0.0355106	21940	156511	194501	385261	952481	461181	46431	382711	262151	652471	2.8583e+06	998261
CD109	Q6YHK3	0.417	0.210891	0.458	0.235768	5518.1	515781	813751	6.5153e+06	3972501	979561	1	284771	103101	1653901	5.0299e+06	2.2629e+06
CD2BP2	O95400	-0.316	0.432611	0.162	0.191221	2549201	5.598e+06	9319201	10311001	7243101	5.1034e+06	1.3278e+06	4.6049e+06	2516001	3307101	6181201	7.063e+06
CD44	P16070	0.514	0.37986	0.644	0.507921	80103	874801	1004401	6169901	4.7986e+06	930151	1	247211	172671	1522701	3886301	1987101
CDC40	O60508	0.581	1.2126	1.09	2.96631	1838701	7133201	9.276e+06	13433001	10731001	1.1106e+07	319661	1.8437e+06	1203801	3.5098e+06	5.5936e+06	4666201
CDC42	P60953	0.471	0.337922	-0.852	0.730821	237171	1.0461e+06	1929201	11590001	8.5877e+06	3073001	218991	1126801	304551	25999001	24450001	5003101
CDC42BPB	Q9Y5S2	0.38	0.364645	-0.106	0.0830281	1	1	23923	298571	117221	88628	1	23038	40293	188321	179881	352201
CDC42EP1	Q00587	-0.605	1.07242	-0.909	1.91711	1	81381	161111	424811	195831	92895	1	1	1	1123001	1521501	378521
CDC5L	Q99459	0.139	0.191919	0.506	1.00056	9.44e+06	2.8541e+07	39445001	5.3811e+07	44986001	36956001	3.2127e+06	1.4497e+07	8.3983e+06	30400001	45743001	3.0734e+07
CDC73	Q6P1J9	-0.538	1.94645	-0.655	2.5751	103131	275741	451441	842561	1070601	686931	44369	295821	96778	2.8372e+06	3090601	1689201
CDH10	Q9Y6N8	-1.53	2.46047	-0.168	0.137675	18983	62093	334231	348831	638961	162201	6345.4	117381	61794	842651	666171	524131
CDK1	P06493	0.52	0.421741	-0.55	0.453433	1	123011	148891	265711	191241	250911	1	60963	1	391851	990951	126691
CDK11B	P21127	0.358	0.380429	-0.42	0.466914	104871	276121	263961	377921	223271	152341	11944	166321	84150	1	203501	323131
CDK12	Q9NYV4	-0.824	0.670363	-0.509	0.358455	1	51145	67403	211631	1	1	1	65553	36874	623471	782601	477221
CDK9	P50750	0.069	0.0574166	0.146	0.12943	52347	175661	160701	223801	717881	426511	13087	76026	48930	235791	686121	652031
CDYL	Q9Y232	-0.261	0.295236	-0.544	0.763005	1	1	1	84521	99012	1	1	1	1	1	1	1
CEBPZ	Q03701	1.02	4.12591	0.533	1.655	181591	617721	998821	2455301	1965901	1.4163e+06	30581	322161	167851	2060801	2229401	997821
CENPV	Q7Z7K6	0.868	0.923947	-1.05	1.20448	1	1	358161	820461	875361	290371	1	127471	176241	1.5917e+06	2.2644e+06	795531
CEP131	Q9UPN4	-0.786	0.951791	-0.825	1.01737	1	43395	120261	337221	221761	128201	1	126781	58056	1070601	1222201	681361
CEP72	Q9P209	0.655	0.55251	0.379	0.27664	171091	420541	557531	1480001	1.8736e+06	1.44e+06	72081	543131	253691	1834201	2586601	1.1983e+06
CFAP20	Q9Y6A4	-0.475	0.813253	-0.0559	0.0633302	1807701	2962601	5.2071e+06	7672301	5389301	4.8344e+06	1.05e+06	3.7582e+06	2.6265e+06	5.6663e+06	12183001	7.734e+06
CFL1	P23528	-0.437	0.795431	-0.574	1.16535	3.1971e+06	20517001	3.0168e+07	98890001	9.0015e+07	2.7502e+07	1.5539e+06	13563001	6164201	1.1517e+08	114720001	6.1005e+07
CFL2	Q9Y281	-0.994	1.11522	-0.172	0.123506	212441	1.9645e+06	2893301	1.0103e+07	10975001	3775501	256051	1.7187e+06	913581	1.2726e+07	16558001	7.8835e+06
CGN	Q9P2M7	-1.31	5.44423	-0.997	3.8326	249601	1821501	3.6955e+06	7.5091e+06	6.386e+06	3.8631e+06	429281	4.1561e+06	2518601	2.4579e+07	2.8277e+07	11632001
CHCHD3	Q9NX63	-1.7	5.436	-1.55	4.83746	3.9196e+06	13110001	24571001	76360001	44904001	2.5304e+07	5.6025e+06	33599001	18655001	205450001	219580001	9.8197e+07
CHCHD6	Q9BRQ6	-1.52	4.64534	-1.06	2.87213	550791	2313001	5448401	1.5222e+07	9406701	4.3974e+06	729021	7870101	4.1229e+06	27681001	32691001	16233001
CHD1	O14646	-0.242	0.429011	0.216	0.36993	1	1	1	1	1	1	1	1	1	1	1	1
CHD4	Q14839	0.304	0.708712	-0.305	0.711281	53051	292151	392911	1184101	1054501	667041	9968.2	174711	95958	1416501	2437901	818741
CHERP	Q8IWX8	-0.504	0.913834	-0.127	0.161317	2924601	6284601	1.0876e+07	1.4848e+07	1.068e+07	1.0712e+07	991461	7.0377e+06	3483701	12011001	2.7235e+07	1.655e+07
CHTF18	Q8WVB6	0.412	0.419011	1.26	1.94526	11787	56907	150371	259851	265851	109561	1	1	1	162831	227711	183801
CHTOP	Q9Y3Y2	0.577	1.28348	0.476	0.979105	5.1082e+06	13447001	1.9856e+07	2.6492e+07	20172001	14349001	746521	7113401	3.3493e+06	13324001	2.1299e+07	1.3316e+07
CIRBP	Q14011	0.00533	0.00297885	-0.108	0.0643101	1	1	789151	7813401	6550001	2.9243e+06	1	1	1	8.8796e+06	9.1857e+06	4930701
CKAP4	Q07065	0.194	0.655616	0.186	0.620151	1.0219e+06	2.3518e+06	3694401	9949901	6.6099e+06	4529001	211851	1.287e+06	708541	9867201	9955501	5.2052e+06
CKAP5	Q14008	0.401	0.339742	0.395	0.333555	9273.7	166381	252101	1242201	1.1771e+06	737871	7901.1	109661	61516	870461	1.2242e+06	687621
CKMT1A	P12532	1.05	2.57287	1.12	2.82695	54735	161121	322751	2.6158e+06	2.7916e+06	1105401	1	38821	18133	1.1526e+06	1191801	390481
CLASP1	Q7Z460	0.766	1.20122	0.202	0.212229	13819	118931	168561	433151	302451	207991	1	27908	16028	251121	290221	70369
CLASP2	O75122	0.0506	0.0369707	-0.599	0.635664	1	22158	59115	135261	105221	24939	1	1	22590	357931	369631	119441
CLASRP	Q8N2M8	-0.517	0.752209	-0.0416	0.0399582	378841	781061	1601801	2214501	1370101	1025501	146051	591561	399561	1428201	3402701	2.2941e+06
CLINT1	Q14677	-0.412	0.476436	-0.188	0.182839	158511	581331	1.8463e+06	6282001	4063401	1.3091e+06	90631	1.1504e+06	498511	5.5703e+06	5820801	2.3526e+06
CLK2	P49760	0.116	0.0899117	-0.145	0.115033	1	1	1	1	1	1	1	1	1	1	1	1
CLPB	Q9H078	0.743	0.864298	-0.377	0.352803	15044	144471	257441	1.1994e+06	812971	526911	1	44439	25360	1608701	2.0281e+06	616401
CLTA	P09496	-0.716	1.88352	-0.642	1.61088	13120001	4.9371e+07	94366001	2.1905e+08	136580001	80068001	9169301	59540001	33257001	3.2999e+08	345480001	1.5251e+08
CLTB	P09497	-0.349	0.819821	-0.153	0.282112	5076301	9.4203e+06	18055001	58013001	34594001	18362001	1907301	1.137e+07	6226601	40223001	5.1066e+07	2.7055e+07
CLTC	Q00610	-0.0741	0.0810493	-0.395	0.589699	8393801	5.6166e+07	1.0165e+08	2.6966e+08	1.9199e+08	98521001	3.6659e+06	52846001	26524001	360860001	4.2385e+08	1.8851e+08
CLTCL1	P53675	-0.415	0.42422	-0.539	0.596859	1	20621	112011	242341	345691	180781	1	42655	23101	861241	936091	320251
CMAS	Q8NFW8	0.0847	0.0571327	0.224	0.166524	1	1	1	1.126e+06	1.0767e+06	227171	1	1	29630	1047401	1067101	450691
CMSS1	Q9BQ75	0.17	0.159833	-0.107	0.0947951	40096	258441	432481	1296201	1536101	1.2414e+06	1	92765	60005	1766501	2.0079e+06	1
COBL	O75128	-0.498	1.65457	-0.409	1.25087	1913201	8651701	1.4826e+07	3.4691e+07	27781001	14825001	1.3221e+06	8.9176e+06	4.6601e+06	58117001	56807001	23128001
COIL	P38432	0.024	0.047341	-0.0281	0.0558892	419341	1660701	2.1032e+06	3869201	2186301	1644401	73693	704601	365861	4223001	5562101	2.9597e+06
COL12A1	Q99715	0.22	0.162604	0.0204	0.0131186	1	7358.7	27750	61737	43657	12814	1	11252	2963.2	21065	78825	37150
COL5A1	P20908	-1.13	1.93947	-0.512	0.640696	13330	228691	323921	605071	538611	406511	16046	239181	106201	1394901	1186001	781351
COL5A2	P05997	0.388	0.461851	-0.217	0.224426	5578.9	14250	69740	186321	150701	86802	1	17554	11218	266391	389481	296921
COLGALT1	Q8NBJ5	1.53	3.15967	0.483	0.621988	129071	629251	543291	1996401	1.4829e+06	824821	1	1	62281	456871	1.1115e+06	699731
COPA	P53621	0.378	0.844878	0.0323	0.0465386	88351	605311	1.1882e+06	2146201	1.6831e+06	1412201	13453	365741	187111	2729101	3.1405e+06	1.4767e+06
COPE	O14579	0.153	0.100923	-0.202	0.136774	1	508191	678641	298201	720141	385181	1	266171	122231	1117101	1075001	717251
CORO1B	Q9BR76	-0.713	1.11109	-0.466	0.618349	760941	6274101	1.2023e+07	3.1258e+07	2.6025e+07	1.3466e+07	667091	4868901	3446801	62494001	5.6135e+07	2.5529e+07
CORO1C	Q9ULV4	-0.293	0.851835	-0.081	0.169043	2.6067e+07	1.2005e+08	246110001	558470001	499860001	238950001	19195001	128330001	54542001	627220001	7.6332e+08	3.7505e+08
CORO2A	Q92828	-0.0421	0.044642	0.323	0.455239	170291	1417801	1.9679e+06	5462901	3585201	1861201	101501	1062801	781641	5186401	6.055e+06	2663401
CPM	P14384	-1.85	2.20116	-0.493	0.359013	1	235171	341971	4.5522e+06	1869701	276121	10784	304781	93375	1.1655e+06	3.3461e+06	1.5961e+06
CPNE3	O75131	0.245	0.236132	0.144	0.128015	1	1	121141	368061	340741	176191	1	1	1	375061	504671	134591
CPNE8	Q86YQ8	-0.181	0.0854611	0.0499	0.0220788	32244	1175901	1768601	5.958e+06	7.0473e+06	2279401	1	1.0023e+06	579691	5377801	9.4362e+06	4.3097e+06
CPS1	P31327	-0.0161	0.0268521	-0.068	0.124489	189061	1.2474e+06	2.9992e+06	6.2415e+06	5089701	3160801	94402	1004401	609001	7.5327e+06	7.5593e+06	3.5529e+06
CPSF1	Q10570	-0.924	2.24061	-0.308	0.486059	318821	503191	599761	1126101	931271	676431	222401	811091	462601	1.1511e+06	2.1206e+06	1405401
CPSF2	Q9P2I0	-0.455	0.753396	-0.428	0.694561	78662	189411	325401	603961	292331	116341	38006	196851	76372	392721	697621	690431
CPSF3	Q9UKF6	0.346	0.38653	0.419	0.493123	10109	207041	249741	329301	258641	233871	10226	206581	90941	145041	413611	547031
CPSF4	O95639	-1.13	0.974929	-1.47	1.4113	152101	367491	221561	321431	255941	182261	121951	538781	389901	655271	952861	345141
CPSF6	Q16630	0.372	0.873134	0.377	0.889727	962281	3365701	3.5759e+06	10951001	1.0676e+07	6.0847e+06	157021	1300001	827501	5.5757e+06	9.0299e+06	5510801
CPSF7	Q8N684	0.124	0.188586	0.385	0.783514	1766301	6722101	7830601	20113001	17975001	1.3804e+07	730231	4131901	2342001	1.3973e+07	2.2303e+07	1.4516e+07
CPT1A	P50416	1.66	2.87466	-1.03	1.45904	90783	506271	1.7456e+06	218151	444881	565331	21993	143611	34790	1.4419e+06	1222301	595281
CRNKL1	Q9BZJ0	0.835	1.72117	1.23	2.97131	2.1195e+06	3.9975e+06	5882101	7.5539e+06	6.0666e+06	4784901	372441	1.2003e+06	750471	1864501	2772201	2151301
CRTAP	O75718	0.808	1.53423	0.585	0.970021	1	90363	327761	729241	669761	370071	10742	57061	22386	1	1	183541
CRTC3	Q6UUV7	0.0632	0.0411382	-0.515	0.444966	1	267101	635771	2445301	1855901	561261	1	174661	1	5.4017e+06	4871501	802551
CRYBG1	Q9Y4K1	0.556	0.653532	-1.31	2.19351	1	7932.8	15048	47768	46852	22283	1	11139	6622.7	545011	355121	96016
CSDE1	O75534	0.326	0.205462	-0.673	0.504788	1	57716	1	749171	345881	127561	1	47009	28886	806871	695131	187081
CSNK1A1	P48729	0.119	0.258935	0.264	0.720913	6285301	2.6203e+07	48334001	9.3155e+07	77447001	49196001	2.1538e+06	16717001	1.0187e+07	79080001	103780001	5.5888e+07
CSNK1D	P48730	0.111	0.0741579	1.02	1.10676	121041	356241	498961	1567401	624611	968111	27247	222511	121701	1234301	972791	1154201
CSNK1E	P49674	-0.298	0.252776	0.345	0.302964	202731	2.1861e+06	4703201	9129201	7661201	4943601	102321	1593901	1050201	8161401	1.1021e+07	5038601
CSNK1G1	Q9HCP0	0.127	0.100214	-0.299	0.267048	38674	205161	285731	848581	527051	176881	1	185231	94561	1.4628e+06	1.2362e+06	1151201
CSNK2A1	P68400	0.892	0.853446	-0.0304	0.0181511	301221	2.9463e+06	4.9188e+06	6997801	4948201	4.0989e+06	39947	1547201	797941	8.9344e+06	6824701	4235301
CSNK2A2	P19784	-0.125	0.0819083	0.401	0.31097	15279	888171	1096501	2381701	2254801	1.0267e+06	1	269111	108191	1274401	1.1467e+06	174151
CSNK2B	P67870	-0.437	0.858988	0.156	0.229011	769861	2484401	2165301	3.159e+06	3102501	1.8424e+06	305581	1.7295e+06	864601	3925801	6.0059e+06	1548301
CSTF1	Q05048	-1.02	1.81139	-0.21	0.222585	1	1	1	1758701	1518301	932601	1	1	1	1.763e+06	2585701	2785301
CSTF2	P33240	0.302	0.316872	-0.0375	0.0315486	1	1	1	1	1	1	1	1	1	1	469791	421261
CSTF3	Q12996	-0.0681	0.0643217	-0.547	0.765958	1	1	1	191901	150091	154721	1	1	1	238921	646301	784771
CT45A2	Q5DJT8	0.126	0.0941264	-0.408	0.371191	1	1	1	1	1	1	1	1	1	1	1	1
CTAG2	O75638	-1.2	3.87591	-0.407	0.84093	101281	316981	541201	1.135e+06	888161	370761	1	460961	140131	1482401	1.641e+06	1.179e+06
CTNNA1	P35221	0.717	0.90322	0.155	0.133894	1	115621	177811	695221	213541	85357	1	1	1	234851	922681	200181
CTNNB1	P35222	1.04	1.32168	0.588	0.602043	1	1	1	124981	74981	41226	1	1	1	142241	201151	62297
CTNNBL1	Q8WYA6	0.528	0.766108	-0.227	0.259067	79584	541571	546471	523431	472501	251471	15613	194811	138911	1.3681e+06	2047701	841671
CTNND1	O60716	0.199	0.113878	0.0895	0.0482766	34229	357171	872661	2.3423e+06	1844901	889381	1	228901	107581	2.0209e+06	2422201	911571
CTR9	Q6PD62	-0.0468	0.0504589	-0.554	0.9542	6529.8	86992	248421	637101	487701	226531	1	70399	43781	1.3172e+06	1.5496e+06	544261
CTSA	P10619	0.0557	0.0346517	-0.144	0.0950807	482661	5960101	1.1366e+07	2.482e+07	2.2615e+07	11501001	198781	4.2721e+06	2.299e+06	3.8993e+07	42894001	2.0283e+07
CTTN	Q14247	-2.21	2.11383	-1.85	1.64589	1	216351	883471	1975201	1.4406e+06	727701	167641	1559301	445411	1.2251e+07	9.4715e+06	3751501
CWC15	Q9P013	0.197	0.196693	1.08	1.855	9217901	1.4554e+07	2.8542e+07	2.7908e+07	24102001	21721001	2762701	8804601	6034601	10368001	17566001	9.6519e+06
CWC22	Q9HCG8	1.19	1.36066	0.509	0.4267	85297	216001	193091	156371	114981	1	1	1	1	126331	181571	77347
CWF19L1	Q69YN2	0.23	0.261558	0.407	0.536456	39434	89842	204861	166401	202651	186721	1	173401	113931	775781	1.3491e+06	688071
CWF19L2	Q2TBE0	1.56	4.81157	0.86	2.12811	122431	265001	381551	341361	128461	240131	1	1	1	1	1	39739
CYC1	P08574	-0.169	0.296463	-0.473	1.15653	104621	587991	606031	1298901	1064001	677171	47488	389561	157401	1.9389e+06	1.3546e+06	1083501
CYFIP1	Q7L576	0.303	0.261613	-0.203	0.163355	59587	236261	336451	2128501	1092501	512481	5154.1	141341	72430	1.2678e+06	1.5946e+06	398211
DAB2	P98082	-0.4	0.632244	-0.392	0.616733	669611	6290001	1.1516e+07	3.6844e+07	25863001	14692001	399771	6.9805e+06	3536601	50636001	58373001	2.6214e+07
DAP3	P51398	0.983	3.06226	0.34	0.684855	147861	540781	1.4184e+06	1.0408e+06	936991	1331501	1	81774	113781	545601	1247201	596981
DAPK3	O43293	-0.294	0.227348	-1.84	2.65609	1	64559	1	338681	231431	213411	1	216871	102701	1.8782e+06	1642401	952741
DARS	P14868	0.0154	0.0148531	1.1	2.26886	274861	644581	671661	789241	962021	983961	49147	264021	179371	498561	202211	568771
DAZAP1	Q96EP5	0.365	0.278233	-0.361	0.27435	1	125841	266351	7.2719e+06	5905901	3279901	1	126511	64556	9859201	1.2859e+07	4959201
DBN1	Q16643	-0.773	1.24327	-0.415	0.529631	8.7119e+06	58430001	1.1288e+08	278720001	236430001	1.1457e+08	8133301	5.7319e+07	2.7065e+07	486450001	395870001	154060001
DBT	P11182	-0.445	0.543738	0.359	0.41245	1	5364001	1	407761	275001	329301	5997.6	1	1.5289e+06	369761	791851	280791
DCAF1	Q9Y4B6	-0.207	0.153683	-0.454	0.394499	1	54738	147251	467041	159621	97103	5971.4	44813	22485	469491	424581	159641
DCAF13	Q9NV06	0.0619	0.07296	0.213	0.29832	209921	517051	533491	695581	707211	613081	126401	556021	325751	1.9628e+06	2.368e+06	972761
DCD	P81605	-2.3	0.610897	1.64	0.393931	3.041e+06	1886001	2525801	9.5734e+06	1.2306e+07	1.8803e+07	2245601	2.0579e+06	10197001	1776301	9.7548e+06	7528801
DCTN4	Q9UJW0	-0.997	1.22344	-1.45	2.08363	1	57963	103601	1	1	1	26311	169131	36261	845991	663811	470641
DCTN5	Q9BTE1	-0.275	0.218437	-0.207	0.157337	1	1	1	1	1	1	1	1	1	1	1	1
DDB1	Q16531	0.279	0.368316	-0.28	0.369789	53529	435411	804151	1.8201e+06	1.7826e+06	915931	19076	269741	129001	2.4695e+06	3.9952e+06	1788401
DDOST	P39656	1.09	1.73208	0.471	0.540326	62807	314441	662591	2407201	1.7756e+06	1.0141e+06	15752	140231	70471	3.0013e+06	1.0967e+06	663121
DDX1	Q92499	0.32	1.06863	0.0717	0.159692	509151	4308601	6.7256e+06	25293001	23968001	11190001	258841	2.3982e+06	875531	16179001	20610001	11059001
DDX10	Q13206	-0.511	0.657774	-0.152	0.147855	1	64461	59900	117561	72226	91443	1	1	1	1	1	1
DDX17	Q92841	-0.149	0.411592	-0.0863	0.211079	2.7246e+06	1.1914e+07	16530001	40219001	37672001	2.1506e+07	954301	9071901	5709201	40172001	45804001	32099001
DDX18	Q9NVP1	1.45	3.26211	0.0618	0.0611064	348081	1.8735e+06	3728001	7.3877e+06	5.5685e+06	3.5934e+06	12339	873021	250851	7104201	9.5338e+06	3.9656e+06
DDX20	Q9UHI6	0.0778	0.143186	0.0352	0.0601681	202871	1015001	1.706e+06	2415101	1940901	1614401	71182	736501	286801	2.1921e+06	2.6409e+06	1.7509e+06
DDX21	Q9NR30	0.637	3.43172	0.081	0.214919	3688501	12148001	1.8927e+07	3.0904e+07	2.3615e+07	1.6336e+07	560431	5.6319e+06	2.6329e+06	33391001	38627001	1.974e+07
DDX23	Q9BUQ8	0.186	0.31305	0.151	0.242644	5.3454e+06	1.1022e+07	1.8324e+07	22800001	18552001	13485001	1330501	7702901	5.0384e+06	1.5487e+07	2.6356e+07	1.8647e+07
DDX24	Q9GZR7	0.464	1.95894	0.138	0.37436	470771	1.4561e+06	2.4296e+06	4104401	2576601	2027001	55941	436921	297251	3.7573e+06	4451901	1.9779e+06
DDX27	Q96GQ7	1.69	4.03446	0.435	0.605266	630491	2.247e+06	3016501	5.2959e+06	4260901	3066301	20840	690891	395321	5.4575e+06	5726501	2859901
DDX28	Q9NUL7	0.809	1.41517	-0.221	0.25339	1	50366	70137	261401	83031	54979	1	29562	19420	248101	244111	116341
DDX31	Q9H8H2	1.42	2.9492	0.309	0.359759	45717	292481	525551	922071	540021	338571	1	34457	22980	732611	665971	254431
DDX39B	Q13838	2.48	7.00459	0.116	0.131217	93491	350781	438801	4515501	3850001	2596801	1	74844	43158	3.8385e+06	5.7372e+06	3.9697e+06
DDX3X	O00571	0.0372	0.0903486	0.431	2.00979	4.2125e+06	2.0504e+07	34913001	88782001	76556001	39597001	1.9166e+06	13291001	7.3617e+06	8.0151e+07	8.8538e+07	39264001
DDX41	Q9UJV9	0.287	0.916374	0.355	1.23386	548771	1.9335e+06	2691301	4.0993e+06	3161201	2.5982e+06	138821	778301	440531	3796501	4.0094e+06	2336901
DDX42	Q86XP3	-0.939	2.64896	-0.212	0.344804	446771	1401801	2.0974e+06	4184101	4185601	2617001	282481	1476101	1.0452e+06	4514701	9468801	4767401
DDX46	Q7L014	0.159	0.21043	-0.105	0.130827	183391	800921	1.1435e+06	1.4208e+06	1647301	726151	44398	508871	295141	1.773e+06	1524201	1398401
DDX47	Q9H0S4	0.564	2.27495	0.37	1.24655	610721	2770301	3.8006e+06	8.1439e+06	6500301	5.3496e+06	100851	1063801	571141	1.014e+07	8983001	4.2237e+06
DDX49	Q9Y6V7	-0.132	0.177515	0.475	0.896079	1	19012	36334	63828	56458	133401	1	10691	8649.6	77478	88008	1
DDX5	P17844	-0.114	0.29895	0.261	0.883894	9187401	37116001	54195001	1.261e+08	9.6025e+07	69543001	3642701	24720001	1.6102e+07	1.0072e+08	1.2571e+08	8.0179e+07
DDX50	Q9BQ39	1.14	3.2196	0.472	0.92154	95714	315321	480191	855491	678661	320331	1	53678	26366	519891	959261	336191
DDX52	Q9Y2R4	1.7	3.01971	0.169	0.146294	40857	145911	396391	1.8209e+06	1.3769e+06	1.0275e+06	1	238221	119301	1471501	2.3904e+06	879431
DDX54	Q8TDD1	2.21	7.62741	0.183	0.278373	333811	1.4223e+06	1987701	3.367e+06	3.369e+06	1821901	1	129301	69740	3.0226e+06	3068901	1569701
DDX56	Q9NY93	0.942	2.77802	0.0975	0.142358	134581	409151	1.0463e+06	1.8826e+06	1.5304e+06	706931	12203	204031	113091	1572401	1.7415e+06	994221
DDX6	P26196	0.328	0.275403	0.0476	0.0328119	1	70797	320241	2.7844e+06	2.9571e+06	889481	1	34936	26756	3.7725e+06	3.8074e+06	1.607e+06
DDX60L	Q5H9U9	-0.0947	0.068943	0.1	0.0731752	10958	44723	98161	118391	42711	65965	1	1	1	19773	25018	9642.8
DECR1	Q16698	-0.201	0.334869	-0.299	0.55489	195771	493141	1.0577e+06	2.9047e+06	1803201	3100601	44962	879321	524631	7027601	7.3679e+06	4463101
DECR2	Q9NUI1	-0.317	0.565052	-0.00243	0.00296847	1449401	1.1451e+07	1.8198e+07	42241001	36983001	19867001	1.0694e+06	7552301	3837701	42696001	52449001	25890001
DEK	P35659	-0.799	1.27193	-0.0504	0.045961	6971.5	78621	160141	1.0098e+06	819221	1.0518e+06	1	46460	35633	953781	3338101	1.2042e+06
DENND1A	Q8TEH3	0.501	0.454548	-0.094	0.0654018	21246	298311	385851	1.4526e+06	650781	285261	1	157121	79849	889021	1260701	690031
DHX15	O43143	-0.479	1.04403	0.033	0.0435351	12885001	3.8676e+07	56756001	72920001	58961001	5.5534e+07	7.7161e+06	36467001	20161001	7.1613e+07	1.2791e+08	81807001
DHX16	O60231	0.661	0.753374	0.381	0.365401	81675	435501	484571	2.7246e+06	1.8747e+06	793271	10427	94574	42535	1400001	1919901	929191
DHX29	Q7Z478	-0.84	1.37141	0.412	0.514775	1	60699	183831	3.4722e+06	2141301	1.6826e+06	1	1	1	2.031e+06	2.7031e+06	1655401
DHX30	Q7L2E3	0.255	0.824207	0.379	1.43791	1.9755e+06	6.2545e+06	8816501	13435001	11230001	8092101	382251	3.1278e+06	1825301	1.0065e+07	1.45e+07	8318001
DHX33	Q9H6R0	1.22	4.41471	0.495	1.24304	52727	232501	335351	129851	289151	327671	1	1	15306	228151	260411	334341
DHX34	Q14147	0.54	0.845504	0.55	0.865688	13984	93440	251791	180861	204821	145401	1	1	1	1	1	1
DHX35	Q9H5Z1	2.9	6.17492	3.48	7.60705	917681	3241701	3821001	4.1909e+06	4347301	3747901	75979	230121	162001	170881	254961	154271
DHX36	Q9H2U1	-0.389	0.503055	0.259	0.300519	12562	383031	452951	2.6459e+06	1.9549e+06	1785201	30156	256511	140841	1987301	3122001	1.7045e+06
DHX37	Q8IY37	2.29	5.19466	1.96	4.26672	72637	424271	589581	887761	1.0395e+06	572611	1	1	1	203561	123091	1
DHX38	Q92620	2.31	6.90414	2.22	6.58412	96359	638621	1292901	1921401	2293501	1.8608e+06	1	45535	25054	50061	479551	298781
DHX57	Q6P158	-0.218	0.250053	0.0417	0.040227	6141.4	83414	104121	333841	209151	146871	1	36651	20822	158751	283461	126271
DHX8	Q14562	1.37	6.12839	1.09	4.62682	1126301	4.0297e+06	6.8614e+06	7163901	7420401	5.3057e+06	102831	737951	379091	1.857e+06	4769901	2.6344e+06
DHX9	Q08211	0.0758	0.193502	-0.00102	0.00219316	2507001	8.5905e+06	13400001	32818001	2.9345e+07	1.9989e+07	1.0577e+06	6544501	3576701	45297001	5.1897e+07	27444001
DIMT1	Q9UNQ2	0.835	1.91295	-0.108	0.135541	204671	557321	1696301	3005701	2407101	1755301	1	255601	168211	2400901	4846101	3102201
DIXDC1	Q155Q3	-0.334	0.345144	-0.351	0.367706	1	26710	65590	108111	133671	1	1	84066	30240	228191	590801	206711
DKC1	O60832	1.27	2.21551	0.0889	0.0776645	135091	876131	1.6e+06	2.4848e+06	2.1921e+06	1151901	1	310541	266741	2.6642e+06	4035601	1807501
DLG5	Q8TDM6	-0.625	1.14002	-1.04	2.36104	1	25267	29197	33343	1	11376	1	20688	22945	330291	398201	202161
DMTN	Q08495	0.124	0.111247	0.0184	0.0150065	1	1	1	1	1	1	1	1	1	159851	292631	1
DNAJA1	P31689	0.339	0.788565	-0.06	0.0960451	556471	1747901	2738601	6.5139e+06	5686701	3692301	186061	981301	246931	9202001	10802001	4124001
DNAJA2	O60884	1.11	0.883233	-0.192	0.10241	72711	68538	354621	920031	876541	286691	1	73588	36687	1755601	2183101	348201
DNAJA3	Q96EY1	0.433	1.69439	0.197	0.566567	1605901	8.8836e+06	10835001	2.6693e+07	23356001	1.3833e+07	266391	3829601	2113201	3.7122e+07	38612001	1.5678e+07
DNAJB4	Q9UDY4	-0.239	0.284456	-0.102	0.106365	1	1	1	812701	187401	1	1	1	1	925951	890641	384191
DNAJC10	Q8IXB1	0.123	0.155042	-0.0959	0.11758	18150	127621	140341	885931	853071	423961	1	1	35488	956031	1.2278e+06	565631
DNAJC11	Q9NVH1	-0.856	0.819684	-1.09	1.15232	22581	195321	609601	3193701	2157601	935251	22096	354681	258121	1.2486e+07	11744001	4.2423e+06
DNAJC13	O75165	-0.369	0.825094	-0.0288	0.0415753	907271	2.9845e+06	4598901	5933501	3.8281e+06	4.17e+06	329361	2483501	1800401	4.0611e+06	7941401	5.5706e+06
DNAJC17	Q9NVM6	1.89	3.62343	2.51	5.22283	100711	224171	795121	4.7969e+06	3650401	3366501	1	1	1	1	640071	444311
DNAJC6	O75061	-0.342	0.386653	0.00512	0.00432473	1	1	1	1	1	1	1	1	1	1	1	1
DNM2	P50570	-0.346	0.217515	-0.0521	0.0278471	1	1	80805	1.7011e+06	1.1507e+06	405471	1	14418	67536	1775401	2842301	767441
DNMBP	Q6XZF7	-0.528	0.472551	0.877	0.935986	22460	95410	140391	260221	223921	106791	12091	84661	43911	310341	361411	222991
DNMT1	P26358	-0.245	0.219747	0.017	0.0127502	1	1	49659	424151	332271	267791	1	1	1	455601	637401	178091
DNTTIP2	Q5QJE6	0.283	0.246204	0.0473	0.0345277	39000	221171	501411	1.0486e+06	446171	263531	1	1	1	631261	930471	340241
DOCK6	Q96HP0	0.225	0.230801	0.167	0.163061	1	77245	251751	322171	223701	231821	24712	153711	78534	85646	343021	264461
DOCK7	Q96N67	-0.663	1.66969	-0.631	1.55479	169601	1.2036e+06	2424501	6338201	4802301	3.0004e+06	171071	1491601	770151	11796001	12049001	5.2787e+06
DPM1	O60762	0.128	0.244348	0.0138	0.0218522	294771	1.5868e+06	3.8457e+06	7731601	5.4797e+06	4.2863e+06	100011	1263701	785321	7766001	8323701	5327901
DRG1	Q9Y295	0.207	0.296851	0.243	0.362618	1	1	147331	2.8777e+06	3.3774e+06	1359001	1	1	1	3.1449e+06	3017701	1.7355e+06
DSC2	Q02487	0.513	0.540233	0.27	0.241371	35352	568461	1207601	4816301	2665901	1.6286e+06	23665	272001	72817	3.1533e+06	3.891e+06	1.5545e+06
DSG1	Q02413	-0.392	0.159412	0.557	0.240358	1	1	1	1	491181	1.1619e+06	1	1	1	1	1	1
DSG2	Q14126	-0.204	0.449164	0.154	0.31522	1.153e+06	7.8815e+06	12980001	4.7277e+07	35823001	1.4183e+07	384791	5809401	2.9953e+06	36528001	52062001	22817001
DSP	P15924	-0.0575	0.115362	0.218	0.57613	18263001	1.0627e+08	1.9524e+08	432090001	392890001	2.0125e+08	7.9675e+06	77904001	42169001	372320001	4.9883e+08	241530001
DST	Q03001	0.416	0.260366	-0.508	0.332121	13417	194591	479341	1.0874e+06	719241	437541	10620	121201	63217	1799701	1699901	561741
DSTN	P60981	0.296	0.202571	-0.936	0.879893	1	247141	1	1290101	1249201	455361	1	195401	101461	2859801	3.0662e+06	1234701
DYNC1H1	Q14204	0.0359	0.0239558	-0.308	0.248799	3103	15564	60544	191181	130711	67297	2535.9	17753	7846.3	182701	136821	29841
DYNLL1	P63167	-0.543	1.64196	0.369	0.950875	1.4142e+06	6.1523e+06	14407001	15097001	1.7696e+07	11040001	986891	7394301	4.3813e+06	1.5981e+07	2.0542e+07	1.1021e+07
EAPP	Q56P03	-0.622	0.755448	0.215	0.198028	98977	301251	407621	1	1	1	1	1	1	1	1	1
EBF2	Q9HAK2	-0.423	0.35277	-0.671	0.641023	31324	152611	337511	393091	605861	233331	25336	161711	101211	651851	980691	662321
EBNA1BP2	Q99848	1.28	6.37436	-0.0235	0.0437685	4.6937e+06	1.5515e+07	2.0066e+07	3.0535e+07	2.3545e+07	12666001	540821	4242201	1.4638e+06	3.0153e+07	32851001	1.636e+07
ECH1	Q13011	0.27	0.252126	-0.0412	0.0320803	1	124601	569791	5542601	3.6419e+06	2.6468e+06	1	1	1	5.9563e+06	5991901	2.5477e+06
ECI2	O75521	0.0472	0.0402344	-0.141	0.130998	1	67260	234701	2699601	2347701	1641701	1	1	1	3.5656e+06	4.5976e+06	2.3411e+06
EDF1	O60869	-0.358	0.34143	1.5	2.42806	1	152081	1	3517101	3137301	1	1	1	1	664991	1	1
EEF1A1	P68104	-0.0618	0.0661565	-0.127	0.145504	4904001	3.1014e+07	49735001	112400001	111050001	42728001	2.8219e+06	2.1355e+07	11689001	164590001	1.6416e+08	7.6001e+07
EEF1D	P29692	0.0691	0.0460491	0.465	0.399784	1	1	1	488211	295081	1	1	1	1	1	1	1
EEF1E1	O43324	0.887	0.987822	0.0764	0.0528386	49764	274771	652191	717311	1	583261	1	1	1	1.277e+06	1696001	415051
EEF1G	P26641	-0.322	0.500462	-0.0117	0.0130067	106381	270151	515391	1512801	1213001	844371	60943	319741	245131	1460001	1374901	1.0927e+06
EEF2	P13639	0.0046	0.00275605	-0.759	0.704944	1	92882	195821	798311	570411	290741	8458.4	76621	57243	1549801	1.7734e+06	582901
EEFSEC	P57772	0.246	0.308574	1.82	4.69702	36140	82691	121851	721531	820921	986951	1	1	1	228861	247861	113541
EFTUD2	Q15029	0.015	0.0179775	0.38	0.691282	18040001	4.2402e+07	6.1655e+07	73895001	61777001	5.6191e+07	6.6777e+06	28982001	1.7922e+07	49911001	83702001	5.761e+07
EIF1AX	P47813	-0.633	1.27166	1.44	4.04697	1	1	1	6167101	5.501e+06	1026901	1	1	1	1427001	1	790431
EIF2A	Q9BY44	0.72	1.46703	0.505	0.889728	1	1	49404	4819801	4332301	2.6737e+06	1	1	1	3.0878e+06	3358101	2098101
EIF2AK2	P19525	0.689	1.70075	-0.233	0.387549	59875	634051	614991	4126201	3838201	1.6461e+06	18158	154511	124531	5.4706e+06	7025201	2.7174e+06
EIF2S1	P05198	0.0834	0.0689404	0.00352	0.00271596	58006	79553	731821	1.1902e+07	9860301	5747701	1	1	1	12869001	11867001	6216201
EIF2S2	P20042	0.391	0.260425	0.0717	0.0399092	1	104721	692501	8.3732e+06	7.2549e+06	4536601	1	1	1	7.3832e+06	8.6877e+06	4.9259e+06
EIF2S3	P41091	0.436	0.494438	0.127	0.113184	210081	2090801	4507201	25205001	2.1661e+07	1.6572e+07	174451	599461	612121	31449001	3.0371e+07	16271001
EIF3A	Q14152	-0.11	0.154492	0.134	0.193434	1776301	4.5659e+06	6.2517e+06	10206001	8.3449e+06	3.4071e+06	520021	2747001	1418201	6750601	9397101	6113701
EIF3B	P55884	-0.0569	0.0811962	0.241	0.437929	950701	2673901	3904001	7.0199e+06	5897401	3047201	343961	1806401	955171	3.6519e+06	7208201	4607401
EIF3C	Q99613	0.00873	0.0110751	0.392	0.784417	432901	1.333e+06	2061001	2.9439e+06	2953001	1618901	114761	570051	297851	1159701	2300501	937391
EIF3D	O15371	0.202	0.131994	0.0706	0.0425431	94604	351151	725471	1.7797e+06	1.7271e+06	624331	25887	149181	195431	1.5e+06	1.6876e+06	1077001
EIF3E	P60228	-0.249	0.294317	0.157	0.170577	756781	1.5113e+06	1146101	3.3406e+06	1.3016e+06	1.2699e+06	371721	1.5443e+06	1007801	2.541e+06	3619801	2.6907e+06
EIF3F	O00303	0.242	0.454092	0.393	0.86995	1065101	3158201	2643901	5169001	4075001	1.9948e+06	251551	1262301	772711	3.4631e+06	4982901	3.2836e+06
EIF3G	O75821	-0.0366	0.0609927	0.202	0.436443	425721	1702601	2.0819e+06	5505601	5392501	1761501	166991	1.2242e+06	668741	2969801	5.8071e+06	2.5585e+06
EIF3H	O15372	-0.2	0.233087	-0.0348	0.0344095	894081	2.742e+06	2947401	4173401	4207301	1.6616e+06	359851	1.7425e+06	1117301	3847601	5.4805e+06	3140801
EIF3I	Q13347	-0.129	0.203909	0.117	0.1808	1335401	3.241e+06	4.4592e+06	9.8801e+06	9855401	3987801	295211	2344501	1094601	9.4483e+06	1.2599e+07	6432601
EIF3L	Q9Y262	-0.175	0.262029	0.252	0.41206	821741	2.7031e+06	3170201	5816601	5428601	2.1244e+06	216291	1.5459e+06	849041	2749501	3309001	3327401
EIF3M	Q7L2H7	0.539	0.50239	0.301	0.243047	221911	1304501	1.7661e+06	2.1401e+06	1.9187e+06	878141	1	357731	88268	1.2688e+06	1.4847e+06	823311
EIF4A1	P60842	-0.0892	0.194706	0.252	0.718364	94084	658551	1.2239e+06	3526701	4840901	2.2183e+06	45545	433251	268101	4.8795e+06	5372301	2358801
EIF4A3	P38919	-0.449	0.595727	0.286	0.333734	2.1757e+07	3.4237e+07	56092001	7.4688e+07	6.1756e+07	5.0914e+07	9.6522e+06	33557001	20248001	52238001	9.8168e+07	5.5692e+07
EIF4B	P23588	-0.671	0.980188	0.707	1.05481	9205.1	33300	250341	2.971e+06	3.3221e+06	1.2468e+06	16585	55552	43918	1325701	772211	381571
EIF4E	P06730	-0.53	0.43547	3.35	5.46442	220921	659721	759501	6.9838e+06	5408101	3225201	92620	785291	425631	4373601	1749101	4093401
EIF4G2	P78344	-0.27	0.236144	-0.51	0.522362	26795	417071	268341	1625901	1996701	990701	1	340391	131911	3.3341e+06	4214901	1.9238e+06
EIF5A	P63241	0.0382	0.0385348	-0.548	0.87124	1	538331	501651	1.3652e+06	1155301	462281	1	273361	152811	1.6843e+06	1.9028e+06	1550401
EIF5B	O60841	0.566	2.27932	-0.0518	0.106166	176561	1118601	2.3309e+06	1.4787e+07	9.8468e+06	6045701	95198	351831	358991	14924001	1.8712e+07	8.3547e+06
EIF6	P56537	0.0305	0.051157	-0.0246	0.0408323	1645501	4.0629e+06	7869901	12531001	1.1216e+07	9.2629e+06	316521	3108901	751151	1.0285e+07	13863001	7288001
ELAVL1	Q15717	-0.421	0.783227	-0.13	0.177902	439831	3.2767e+06	3.8143e+06	5.113e+07	36180001	32514001	355261	2721901	1143801	30745001	5.5926e+07	42019001
EMD	P50402	-0.0967	0.219178	-0.261	0.774185	1.4184e+06	4692601	1.0001e+07	1.9984e+07	1.3063e+07	8434801	297851	4080501	2667001	2.6563e+07	34012001	1.2188e+07
EMG1	Q92979	0.614	1.39622	0.16	0.237486	1050201	11819001	5814201	1.9426e+07	10821001	1.1192e+07	122711	1.0916e+06	454401	1.9092e+07	22599001	10622001
ENO1	P06733	-1.04	1.69867	-1.03	1.65604	1	1	1	1	1	1	1	1	1	1	1	1
ENY2	Q9NPA8	-0.273	0.169197	0.0218	0.0116645	1010901	5207701	4531101	1.2207e+07	7.1572e+06	6674801	751471	3.0425e+06	2048701	9.1024e+06	14009001	10166001
EPB41	P11171	0.6	0.684264	0.854	1.11657	1	31078	170081	414201	386771	51410	1	1	1	1	1	1
EPB41L2	O43491	0.688	0.653047	-0.046	0.0296273	7231.8	351761	516181	3.1327e+06	3086501	909811	10170	137181	56892	3.8747e+06	2.3475e+06	1563801
EPN1	Q9Y6I3	0.348	0.278179	-0.178	0.127301	1	440721	1.0382e+06	5.9061e+06	2411501	1024401	1	102921	1	4.6746e+06	6569301	1.5958e+06
EPPK1	P58107	0.147	0.319322	0.324	0.902447	8660301	81685001	1.5349e+08	3.6113e+08	3.3285e+08	1.7e+08	3.3706e+06	4.6807e+07	2.3827e+07	3.2196e+08	4.1582e+08	1.9723e+08
EPRS	P07814	-0.179	0.501894	-0.221	0.659711	125491	792091	1.1421e+06	1478201	1.7445e+06	1229601	69079	399341	199791	2895301	2.869e+06	1.763e+06
EPS15	P42566	-1.05	1.4143	-1.43	2.19572	1	1	37820	75730	1	1	9977.7	132801	58952	1267001	1.2952e+06	446321
ERAL1	O75616	0.193	0.448023	0.119	0.246814	82557	340811	593011	771221	795451	767431	24064	113801	60866	1.3266e+06	1.0833e+06	473661
ERBIN	Q96RT1	0.305	0.256288	-0.495	0.46848	33832	252781	437471	1119601	1.0418e+06	490491	11667	251961	133421	1955401	2028901	998721
ERC1	Q8IUD2	-0.243	0.345506	-0.492	0.876441	282131	2.0765e+06	3519401	8.5544e+06	7.334e+06	3430101	81550	2.3104e+06	1415601	18611001	18839001	7.9146e+06
ERH	P84090	-0.55	0.674997	0.175	0.163438	93953001	1.3972e+08	1.5727e+08	124390001	125240001	145980001	43968001	124180001	20920001	9.1798e+07	1.6104e+08	1.5964e+08
ERLIN2	O94905	1.01	1.02424	0.681	0.598716	137901	591421	631031	2.389e+06	1.568e+06	764721	53850	180761	101981	688401	1644701	622531
ESF1	Q9H501	-0.801	1.07548	-0.0498	0.0399628	1	34901	62903	113631	71763	71402	1	1	1	132591	156421	59900
ESS2	Q96DF8	1.62	3.69099	1.92	4.63719	149851	871421	954431	1.0265e+06	1040601	733751	1	1	1	1	1	303971
ESYT1	Q9BSJ8	-0.134	0.0919868	-0.207	0.148725	1	9191.2	42227	115351	71181	38730	1	1	2884.7	66576	126561	37020
ESYT2	A0FGR8	0.971	1.5389	1.39	2.56296	53876	273821	916711	1.071e+06	679641	454491	2310.5	98541	22918	122221	316281	100451
EVPL	Q92817	0.759	0.62455	1.01	0.920147	980531	6.1722e+06	9237701	28219001	22999001	10551001	251561	1993401	1136601	14733001	1.3958e+07	7.0583e+06
EWSR1	Q01844	-0.276	0.560676	0.0978	0.157639	153871	797441	2.7916e+06	1.0577e+07	1.0903e+07	4.6457e+06	93618	543841	296151	1.1138e+07	11943001	7022501
EXOSC1	Q9Y3B2	5.18	8.41506	3.53	5.46436	7671701	13950001	1.6344e+07	14470001	16434001	11762001	63349	104121	1	1	1	1
EXOSC10	Q01780	5.81	20.9171	4.23	17.3631	4063501	11341001	1.3185e+07	2.359e+07	1.9055e+07	1.4554e+07	10270	84981	42423	753341	1.0697e+06	479521
EXOSC2	Q13868	5.27	14.7844	4.16	12.3039	3866801	1.3816e+07	19855001	2.5981e+07	2.3885e+07	1.9245e+07	1	141661	98271	2501301	2842601	599921
EXOSC3	Q9NQT5	4.23	13.5187	3.5	11.577	4378601	1.5912e+07	27752001	2.8968e+07	24399001	25894001	63109	417081	241201	1230101	1.3673e+06	1157301
EXOSC4	Q9NPD3	5.62	13.4698	3.62	9.15111	7.3946e+06	20720001	2.8415e+07	34705001	3.0329e+07	24889001	1	242151	129721	2476401	2231501	1075201
EXOSC5	Q9NQT4	4.78	10.4781	4.01	8.85397	3.7727e+06	10087001	1.0429e+07	14185001	1.1192e+07	10320001	18758	55788	44123	1	1	473071
EXOSC6	Q5RKV6	5.03	13.4015	3.78	10.5369	1.0498e+07	1.4397e+07	21856001	21567001	20455001	17812001	1	1	105971	1.969e+06	1	1
EXOSC7	Q15024	4.71	16.3468	3.63	13.5381	3849701	1.0347e+07	14202001	1.5661e+07	12568001	10179001	78105	238941	138151	817941	1483701	1.0338e+06
EXOSC8	Q96B26	4.23	12.0831	3.52	10.273	5.7682e+06	1.4599e+07	21202001	20735001	2.1139e+07	17330001	46013	377461	223511	1722301	2.2076e+06	656351
EXOSC9	Q06265	5.25	11.2298	3.66	7.92001	2.0102e+06	4.8243e+06	6109201	6.8205e+06	8224201	6231201	1	91487	1	430111	642871	343411
EZR	P15311	0.361	0.27344	0.337	0.252245	43697	264941	204021	1.0289e+06	377001	646901	14122	114301	35296	1114301	963221	875181
FAM120A	Q9NZB2	-0.169	0.308383	0.343	0.774861	755511	2675501	3529701	5.7535e+06	4293501	3.4637e+06	285611	1746701	910571	3331601	5.9896e+06	3922001
FAM207A	Q9NSI2	0.352	0.363186	-0.101	0.0857769	1	1	358401	306271	331111	327051	1	1	1	1	1	1
FAM208A	Q9UK61	1.14	1.76101	-0.592	0.700899	1	2017.3	5311.1	13740	12042	5031.3	1	1	1	1	1	1
FAM83A	Q86UY5	0.451	0.607423	1.1	2.13261	11979	299841	263341	984221	865751	660281	1	53384	54792	380921	560301	347011
FAM83B	Q5T0W9	0.188	0.184032	0.425	0.502543	1703701	1.2661e+07	23288001	41950001	37605001	2.3908e+07	553881	6.3554e+06	3933501	32605001	4.0132e+07	2.3656e+07
FAM83D	Q9H4H8	0.395	0.394155	0.0113	0.00838747	11217	64146	211101	474291	378901	125051	1	1	1	151091	480581	496851
FAM83H	Q6ZRV2	-0.34	0.89759	-0.000697	0.00111115	1.477e+06	10937001	1.9715e+07	4.1848e+07	34462001	2.1462e+07	578391	7628001	4.5767e+06	3.8963e+07	50208001	2.7856e+07
FAM91A1	Q658Y4	0.718	0.833648	0.94	1.21557	1	229501	45654	248681	405551	172351	1	1	1	261561	1	1
FAM98A	Q8NCA5	0.0247	0.0423291	0.057	0.103385	159431	1.7323e+06	2408801	5005701	6870101	5076101	41473	1.4068e+06	555831	6477801	7.2789e+06	4.7537e+06
FAM98B	Q52LJ0	0.772	1.31438	-0.0464	0.0447564	35537	145901	416961	1.7034e+06	1503201	824301	1	1	1	1.0603e+06	1.2483e+06	752351
FAR1	Q8WVX9	0.494	0.498506	1.67	2.7176	34089	182891	315791	553431	213311	501391	11347	111551	28819	668721	786341	438401
FARP1	Q9Y4F1	0.169	0.105956	0.353	0.24655	42640	212311	115091	460731	234411	37018	1	55189	55999	419921	149891	127341
FARSA	Q9Y285	1.4	1.98427	0.843	0.965139	13325	451741	945751	13809001	10990001	7244501	1	1	44364	9147601	11024001	6584101
FARSB	Q9NSD9	-1.01	1.56211	0.457	0.521365	11460	260721	103351	4.98e+06	5.6331e+06	3877601	1	1	1	5020101	5524901	3476501
FASN	P49327	2.16	0.831967	-0.255	0.0647706	889471	2.7584e+06	4406301	8.9644e+06	9035101	5.0629e+06	671381	3.21e+06	2.0603e+06	20396001	13863001	9322101
FAU	P62861	1.17	2.83706	0.0802	0.0914565	7340001	2.9854e+07	2.6328e+07	1.0423e+08	8.6205e+07	2.6654e+07	755071	8778401	2791301	64653001	1.0138e+08	58230001
FBL	P22087	1.04	4.06125	0.151	0.292805	1463501	5.4522e+06	10625001	1.7063e+07	16294001	9606801	106331	2.2221e+06	789801	1.6868e+07	2.3262e+07	1.0746e+07
FBXO46	Q6PJ61	-0.0507	0.036712	-0.322	0.284612	1	82114	120001	850271	691241	220131	1	82362	99409	2.2251e+06	1850501	384341
FCHO2	Q0JRZ9	0.264	0.13305	-0.749	0.465613	7099.1	376391	723561	2603601	1.2397e+06	587201	1	408021	229231	4.2194e+06	6.6114e+06	2530901
FEN1	P39748	0.564	0.41915	-0.0946	0.0543207	1	764991	685881	4.8513e+06	5013801	1.7622e+06	1	1	27806	5537901	4.6436e+06	1602601
FIP1L1	Q6UN15	-0.472	1.58899	-0.227	0.574001	602191	1863801	3915701	3.6465e+06	3.032e+06	2742201	293171	2323701	1.1635e+06	5.5987e+06	1.039e+07	6.2952e+06
FKBP3	Q00688	-0.269	0.34903	2.37	6.57007	1	1	1	5708701	5320301	968131	1	1	1	1.0238e+06	1	1
FLII	Q13045	-0.521	1.55774	-0.505	1.48761	514601	4208601	7.342e+06	15790001	15552001	8995901	315471	3936101	3181901	32945001	3.626e+07	1.6536e+07
FLJ45252	Q6ZSR9	-0.225	0.222339	0.0722	0.0625488	1	114101	147771	601341	321171	157291	1	89282	52059	1	1	260391
FLNA	P21333	-0.959	1.68284	-0.769	1.22679	699071	6586601	11434001	30921001	3.2165e+07	1.164e+07	967231	8625801	3902101	83787001	58636001	26839001
FLNB	O75369	-0.181	0.226331	-0.0298	0.0316699	2.2492e+06	14888001	2.3103e+07	5.7034e+07	5.5931e+07	2.2202e+07	1287101	10919001	5.1504e+06	84809001	70833001	3.5136e+07
FLOT1	O75955	-1.16	0.855274	0.227	0.114577	47084	565471	1.9351e+06	19812001	1.0131e+07	2.0677e+06	8540.6	1110001	616891	5.242e+06	16317001	7.9533e+06
FLOT2	Q14254	0.188	0.106265	0.25	0.146134	1	316271	1099301	1.8868e+07	8.87e+06	1581701	1	499171	88528	3208801	7638001	4690901
FMR1	Q06787	-0.399	0.882251	-0.0509	0.073585	1362901	2.6696e+06	4858101	13255001	10570001	6.7498e+06	563751	2929001	1638901	1.1157e+07	17297001	8.688e+06
FNBP4	Q8N3X1	-0.574	0.99487	0.648	1.18036	1	1	1	1	1	1	1	1	1	1	1	1
FRG1	Q14331	-0.585	0.56261	1.85	2.83358	1	1	390921	1	1799001	1089901	1	149361	102711	1	1	1
FTSJ3	Q8IY81	1.98	7.39088	0.0427	0.0593322	181711	1.3771e+06	2.3418e+06	4486101	2.8467e+06	1103201	7735.4	100621	62375	3.0336e+06	3.5654e+06	1415401
FUBP3	Q96I24	0.143	0.227527	-0.262	0.481082	91210	799881	990911	4.5587e+06	4518701	3.5454e+06	95902	309881	213681	6007301	8.5763e+06	4985801
FUS	P35637	0.118	0.119241	0.0554	0.0524232	645961	3.2487e+06	9.6128e+06	4.44e+07	3.9809e+07	20442001	402941	2.3897e+06	1.6982e+06	5.3271e+07	52090001	27882001
FXR1	P51114	-0.102	0.259163	0.173	0.501121	3029001	11938001	16869001	4.5816e+07	3.4646e+07	24600001	1275301	9.2516e+06	5514501	3.9326e+07	54337001	33883001
FXR2	P51116	-0.0345	0.0655328	0.259	0.716926	1912201	6.0288e+06	8768001	21816001	17373001	1.0583e+07	641021	4338201	2.7338e+06	1.583e+07	1.9632e+07	12704001
FYN	P06241	-0.00483	0.0020568	0.921	0.577355	1	271551	422101	1.9576e+06	1604801	450751	1	181001	95724	560411	1091801	432731
FYTTD1	Q96QD9	-0.174	0.23752	0.916	2.19619	63026	207681	250931	635701	495101	470401	1	87100	71014	1	1	1
G3BP1	Q13283	0.77	1.33637	-0.231	0.270528	582101	2.8728e+06	5.4336e+06	6.1121e+07	49991001	2.6821e+07	79272	1.6953e+06	1.0093e+06	66655001	74139001	4.3975e+07
G3BP2	Q9UN86	0.207	0.480221	-0.147	0.313344	836661	2679101	4.7548e+06	13505001	1.1737e+07	6070701	252241	1.7702e+06	815901	16412001	19911001	9.029e+06
GAK	O14976	0.288	0.204931	-0.745	0.678115	18326	140661	216161	1250301	572701	119471	1	59508	33120	1.2684e+06	2.2674e+06	516941
GAN	Q9H2C0	-0.85	4.13092	-0.369	1.27668	514141	2889101	5611801	11371001	9.9439e+06	6540401	443601	3.0769e+06	2.1129e+06	1.9659e+07	2.3013e+07	1.161e+07
GAPDH	P04406	-0.272	0.548787	0.275	0.558345	463811	2.1375e+06	3.4943e+06	1.0128e+07	10206001	4.8256e+06	296391	1.8347e+06	1047801	14573001	1.3519e+07	6998701
GAR1	Q9NY12	0.408	0.753042	0.0936	0.123257	57435	321541	701491	244171	147361	453791	1	87169	55688	884901	760111	519111
GAS2L1	Q99501	-0.358	0.45688	-0.738	1.22218	1	1	1	1	1	1	1	1	1	703641	744911	1
GATAD2B	Q8WXI9	-0.534	2.03053	-0.686	2.89579	181571	1.2064e+06	2539101	3.5216e+06	3.5006e+06	2157801	113201	1220901	682401	8.9933e+06	8.4238e+06	4390701
GCN1	Q92616	2.65	3.458	-0.251	0.153829	1	34615	34119	82316	25663	51876	1	1	1	82571	7835501	47518
GEMIN4	P57678	1	1.35829	0.08	0.0619312	53201	258861	464811	887101	386121	455261	5969.6	203561	64560	662621	744191	401231
GEMIN5	Q8TEQ6	0.735	1.4766	1.32	3.38242	17707	146091	250941	394911	306011	319001	1	25226	9226.9	89444	86508	50011
GIGYF2	Q6Y7W6	0.0675	0.0539626	-0.0167	0.0128247	14051	16402	153151	729751	582001	309091	1	17287	16264	455211	729551	369801
GJC1	P36383	1.58	1.79975	1.51	1.68375	1	495141	870231	1.7892e+06	1.5198e+06	988901	1	1	1	1135901	861731	661891
GLB1	P16278	-0.0938	0.111956	-0.0379	0.042359	1.0424e+06	13151001	23755001	5.0354e+07	4.0567e+07	2.1679e+07	571531	8916501	5035301	54541001	57076001	2.8399e+07
GLUD1	P00367	-0.228	0.502971	-0.342	0.869931	96880	270131	871521	12675001	8472401	9.2655e+06	37398	315421	176631	1.4968e+07	21261001	1.1282e+07
GLYR1	Q49A26	0.122	0.0894589	-0.936	1.09799	1	154061	180081	259191	194041	139741	1	100681	48171	391001	1075501	397541
GNA11	P29992	-0.231	0.134207	0.484	0.319483	1	1	1	627671	178731	1	1	1	1	1	1	1
GNAI1	P63096	0.305	0.25734	0.0801	0.0577108	139801	658011	1.2801e+06	8.2392e+06	5.9563e+06	1126301	1	449161	219241	4.0657e+06	8.6127e+06	2.6485e+06
GNAI2	P04899	-0.727	0.583694	0.699	0.554279	42470	280071	290801	2847401	1812201	437371	1	170281	101241	708221	2.3832e+06	828901
GNAI3	P08754	0.00686	0.00413933	-0.0667	0.0419119	670311	4479001	6690001	3.5937e+07	24388001	7.102e+06	119001	3.8651e+06	1910401	2.2794e+07	42009001	19980001
GNAO1	P09471	0.361	0.345416	-0.142	0.115309	1	1	1	289741	229471	1	1	1	1	1	1	1
GNAS	P63092	0.851	0.557935	-0.158	0.0766867	225681	1.2944e+06	1.6842e+06	14030001	10934001	2825101	21656	1232201	565451	8198301	14299001	8156601
GNB1	P62873	-0.383	0.277038	-0.0433	0.0255415	259101	2763101	4.2541e+06	27648001	19413001	6933001	172951	4.4196e+06	2191301	2.1683e+07	4.9601e+07	20860001
GNG12	Q9UBI6	-0.415	0.107444	0.145	0.0349998	1	8317101	9.8569e+06	7.8842e+07	56137001	16642001	1	6551401	3.83e+06	4.1538e+07	82882001	3.7498e+07
GNL2	Q13823	1.4	2.97179	-0.288	0.338296	85204	380931	861901	764791	715731	459751	1	35806	23005	806961	1121701	627451
GNL3	Q9BVP2	0.677	2.51344	-0.0372	0.065836	608161	2.4443e+06	4.4725e+06	6619401	5.7812e+06	4511401	138911	1.1389e+06	606651	8771101	1.1326e+07	4990101
GNL3L	Q9NVN8	1.63	2.63996	-0.167	0.134583	77311	223241	328391	504601	373781	324951	1	118041	63943	746071	675371	367341
GOLGA7	Q7Z5G4	-0.137	0.128445	0.355	0.40004	1	1	1	974841	420101	1	1	1	1	1	550381	230831
GPATCH1	Q9BRR8	3.32	8.35299	1.92	4.39332	822791	3.0711e+06	4527401	5132501	4.764e+06	3402301	15952	145871	45705	336341	1135201	663971
GPATCH11	Q8N954	-0.644	0.827811	-0.508	0.600064	505991	802351	1022901	1078501	1.1715e+06	1.0759e+06	295651	901431	766941	545811	2137001	1527601
GPATCH4	Q5T3I0	1.11	2.20512	-0.0235	0.0221284	98749	367401	758261	1080101	878841	645641	20021	448641	66600	2.0385e+06	1.43e+06	1.8385e+06
GPATCH8	Q9UKJ3	1.1	0.847802	-0.674	0.443424	23558	46649	134691	217081	163211	70773	13145	50027	36432	39473	650881	270011
GPC1	P35052	-0.239	0.281998	1.92	4.74083	1	260261	286401	1.0196e+06	880761	568121	1	152211	73525	491441	555291	340801
GPKOW	Q92917	0.327	0.347158	0.152	0.139692	1	153341	166361	625111	654181	299471	1	1	11680	772761	720661	327391
GPRC5A	Q8NFJ5	1.77	1.01445	-0.459	0.180697	662541	3.4142e+06	5.3846e+06	41976001	26558001	7.4542e+06	14836	4465801	447221	17497001	69152001	29149001
GPRC5C	Q9NQ84	1.13	1.69947	-0.0385	0.0299105	1	1	1	2.5684e+06	1476801	1	1	288741	134651	816271	2.151e+06	1163901
GPS2	Q13227	0.606	0.799861	0.943	1.49223	43510	263601	415061	633471	711111	348121	17378	144021	83016	427561	1367901	1
GRSF1	Q12849	-0.06	0.0518794	0.0164	0.0136147	1	1	23015	1306001	800891	220751	1	1	1	1.0368e+06	912871	368491
GRWD1	Q9BQ67	2.15	6.5247	0.9	2.05847	678651	3.6478e+06	5213901	11836001	1.233e+07	5.5322e+06	23695	796751	351861	3578301	4.1406e+06	3268601
GSE1	Q14687	-0.47	0.376003	-0.637	0.557339	1	153781	219451	739721	848621	406461	7233.6	172391	219261	964591	1.3876e+06	627191
GSK3B	P49841	-0.942	0.795947	1.52	1.56421	181631	449391	853241	2326801	2.1039e+06	1.0961e+06	160071	601471	438621	1.6298e+06	2.5875e+06	1.2804e+06
GSN	P06396	0.0471	0.0977886	0.265	0.80301	4138401	2.5148e+07	37565001	87131001	7.5127e+07	37627001	1818201	1.3992e+07	7101801	70148001	89312001	4.5114e+07
GTF2F1	P35269	0.487	0.371347	0.376	0.270212	1	462981	1.0453e+06	3.663e+06	3.17e+06	2.5911e+06	1	1	36401	1513601	3.7523e+06	1.7534e+06
GTF2F2	P13984	0.209	0.164387	-0.612	0.618658	1	1	547321	2847801	671531	1403401	1	68382	40211	4.3406e+06	3382601	1.3626e+06
GTF2H4	Q92759	0.896	0.992239	0.133	0.0951965	1	263701	401801	1.3631e+06	1.3664e+06	898821	1	161571	90552	1.2372e+06	2046001	819381
GTF2I	P78347	-0.241	0.246251	-0.458	0.552372	36123	146251	527201	1.9628e+06	1.4121e+06	864571	16217	177301	134091	3.094e+06	3239201	1298801
GTF3C1	Q12789	0.244	0.27568	0.0348	0.0323406	10179	108481	173201	336221	233541	116371	1	41386	18626	406211	356161	184351
GTF3C2	Q8WUA4	-0.12	0.0695957	0.563	0.416231	1	93330	138481	197181	268991	110691	1	1	1	360211	505401	224981
GTF3C3	Q9Y5Q9	0.632	0.721876	-0.294	0.270193	17825	99580	170861	205591	134861	170021	3714.5	43914	18028	326621	401701	197111
GTF3C4	Q9UKN8	0.224	0.185268	-0.564	0.580655	1	36408	74104	97789	137261	37614	1	1	1	192201	200401	129831
GTF3C5	Q9Y5Q8	1.56	1.93483	0.0107	0.00642141	34456	391631	536651	793121	490851	600831	1	220621	22556	1043501	1.1832e+06	2426901
GTPBP10	A4D1E9	0.116	0.100659	-0.188	0.172742	1	160221	237341	387001	61762	300391	1	1	1	154231	138211	71099
GTPBP4	Q9BZE4	0.539	2.52532	0.0323	0.0724337	1103801	3524701	5395201	1.0209e+07	7.885e+06	4.6475e+06	154171	1.217e+06	790161	8940701	1.0412e+07	5651101
H1FX	Q92522	1.52	3.12168	-0.214	0.223546	395631	1538801	2.1971e+06	4383901	3.9142e+06	1841501	1	363991	67957	4304501	4.2146e+06	4154801
H2AFV	Q71UI9	0.652	1.36167	-0.0394	0.0461524	3370901	9692101	19682001	5.1806e+07	4.2349e+07	18643001	474451	6945401	3.7801e+06	48128001	7.546e+07	43334001
H2AFX	P16104	0.466	0.881568	-0.323	0.536646	81075001	2.2116e+08	3.1432e+08	6.1964e+08	5.882e+08	275240001	8723101	132920001	5.8345e+07	5.8466e+08	9.1472e+08	5.067e+08
H2AFY	O75367	2.04	3.29303	0.209	0.161061	1550501	8.2788e+06	9.1623e+06	2.1017e+07	1.4732e+07	9.2277e+06	41231	3296801	1233701	15550001	23759001	1.0805e+07
HACD3	Q9P035	-0.457	0.47327	0.0395	0.0300287	92146	1135701	2.2592e+06	5.7553e+06	4665101	2769001	58568	349001	127231	4216901	2826801	1.2389e+06
HADHA	P40939	0.601	2.03343	-0.204	0.455691	201611	731841	1574401	4.3217e+06	2665601	1089201	38495	432911	179871	2738001	4844001	2156301
HADHB	P55084	0.215	0.549726	0.252	0.677976	227031	856141	1.422e+06	4.2219e+06	2.9383e+06	1855901	70767	435611	305161	1724901	2.9719e+06	1346001
HDAC2	Q92769	0.477	0.305227	-0.348	0.208791	82028	309651	525531	3.7349e+06	2.6793e+06	376391	1	149581	95326	2183301	4482501	1.9117e+06
HDLBP	Q00341	0.0276	0.0219848	-0.248	0.23659	1	60801	104301	2.1885e+06	1.7375e+06	562021	1	20348	28979	2.4438e+06	2.2037e+06	994381
HEATR1	Q9H583	0.64	0.582813	0.52	0.445019	9925.5	58450	173661	145541	85595	197331	1	15677	3624.6	106221	168141	67562
HIGD1A	Q9Y241	-0.517	0.509457	-0.152	0.117428	471681	1.2254e+06	2.1209e+06	3448601	3.3308e+06	1.9418e+06	157251	1072801	119311	4.8076e+06	4.5859e+06	3.0308e+06
HIP1	O00291	0.126	0.052483	0.00497	0.00195571	19831	786101	1.5127e+06	4.372e+06	2.9708e+06	1.6857e+06	75224	614381	340301	5577201	4.6965e+06	2.0941e+06
HIP1R	O75146	-0.459	0.30923	-0.4	0.261949	7355.3	111981	227581	2254501	1279401	197161	5434	84142	66967	2947401	2814001	836851
HIST1H1B	P16401	1.72	3.07279	-0.0385	0.029876	1963501	5099301	7120601	1.5956e+07	1.0228e+07	8.9189e+06	111281	2538101	310601	1.4564e+07	2.0639e+07	7037301
HIST1H1C	P16403	0.449	0.829704	-0.0526	0.0641195	1.2838e+07	28107001	52497001	9.5472e+07	8.0846e+07	39072001	1674901	1.3788e+07	6364601	8.117e+07	1.5517e+08	67567001
HIST1H2BB	P33778	0.936	2.68588	-0.135	0.202206	1.5888e+08	447580001	6.9551e+08	1.6168e+09	1385300001	7.5346e+08	1.5106e+07	224900001	130930001	1313000001	2236300001	1.0654e+09
HIST1H2BH	Q93079	0.839	1.84431	-0.26	0.371424	18852001	61233001	76161001	1.4735e+08	1.1585e+08	7.7763e+07	1.6008e+06	30215001	4.2855e+06	159420001	2.7238e+08	118190001
HIST1H3A	P68431	1.02	1.95074	0.0124	0.0114572	75336001	202270001	415920001	1048600001	7.7705e+08	3.1816e+08	10448001	120150001	50855001	7.5445e+08	1.4047e+09	610340001
HIST1H4A	P62805	1.61	3.39753	-0.195	0.201278	204730001	6.7692e+08	8.1142e+08	1816200001	1504100001	6.7841e+08	7296301	2.8774e+08	121920001	1446000001	2.5892e+09	1.3781e+09
HIST2H2AA3	Q6FI13	-0.64	0.102034	0.428	0.0660237	1.2675e+06	313670001	452270001	724770001	6.1435e+08	393330001	540791	1.9395e+08	2.2897e+07	8.443e+08	1052900001	4.9836e+08
HLTF	Q14527	0.557	0.445789	-0.887	0.829367	1	1	1	1	1	23051	1	51004	16612	310461	1	143481
HMGA1	P17096	1.89	1.64145	-0.0158	0.00696898	1	1217101	2315201	43176001	28789001	1.7274e+07	84565	1	1	3.4446e+07	4.5125e+07	23204001
HMGB1	P09429	0.814	0.578739	-0.406	0.241163	1	2472101	1	1446001	1.9116e+06	627261	1	1	1	1963501	2530601	983581
HMGN2	P05204	0.293	0.281093	-2.75	5.75271	1	1210801	2.0549e+06	23403001	15431001	9668301	1	1	145301	24711001	3.7976e+07	1.5003e+07
HMMR	O75330	0.72	0.853996	0.792	0.975096	16026	137711	111431	106451	81939	216961	1	1	1	1	88027	44357
HNRNPA0	Q13151	-0.989	3.0005	-0.485	1.08828	629331	4.4174e+06	7246701	29046001	2.4319e+07	20172001	630071	4849201	2.7401e+06	4.4982e+07	6.9663e+07	4.8941e+07
HNRNPA1	P09651	-0.569	0.655482	-0.147	0.126008	1.4223e+06	1.2452e+07	30138001	260440001	1.8522e+08	1.3487e+08	1.6913e+06	11489001	8006801	246300001	327770001	1.7294e+08
HNRNPA2B1	P22626	-1.11	1.97006	-0.23	0.23977	2.8696e+06	15470001	45627001	2.7232e+08	227730001	1.9115e+08	3.9277e+06	2.5037e+07	1.6935e+07	311100001	496330001	294100001
HNRNPA3	P51991	-0.0763	0.0983252	0.405	0.743446	1274401	7.1376e+06	1.3714e+07	7.1307e+07	57872001	4.2693e+07	824701	3570101	1999001	59256001	79608001	4.5718e+07
HNRNPAB	Q99729	0.0702	0.0517794	0.623	0.665227	17722	121121	449761	2.6106e+07	27577001	2.2037e+07	1	85381	59348	2.5371e+07	3.5776e+07	1.7185e+07
HNRNPC	P07910	-0.18	0.235945	-0.0871	0.102697	4.3633e+07	1.0949e+08	1.4731e+08	224250001	1.6305e+08	1.4826e+08	20631001	98010001	44443001	229300001	375440001	206370001
HNRNPD	Q14103	-0.792	0.884589	-0.146	0.110498	60953	385261	656781	3.6582e+07	27202001	2.2466e+07	103251	415061	292931	3.4954e+07	49755001	23757001
HNRNPDL	O14979	-0.333	0.225202	-0.755	0.63138	1	1	1	7207701	5539901	3903901	1	1	1	5.7432e+06	9.9489e+06	5.7641e+06
HNRNPF	P52597	-0.189	0.331606	-0.0732	0.110041	2638401	7.5318e+06	1.3028e+07	3.2351e+07	2.5146e+07	15377001	1079701	5927101	3978801	3.181e+07	36256001	16236001
HNRNPH1	P31943	-0.342	0.996143	-0.0278	0.0499404	3.5318e+06	17126001	3.0691e+07	78994001	68881001	4.2293e+07	2176301	1.4449e+07	6.4167e+06	74155001	9.2877e+07	5.4248e+07
HNRNPH2	P55795	0.909	1.01008	0.552	0.513165	192001	1.6062e+06	1.823e+06	8.8689e+06	8.2772e+06	3.6287e+06	80438	578071	189181	4699901	7397501	2712401
HNRNPH3	P31942	-0.524	1.20816	0.217	0.37024	190481	2057401	4502901	1.0426e+07	14113001	6.041e+06	167211	1148201	806111	9429901	14060001	11376001
HNRNPK	P61978	-0.655	2.18237	-0.102	0.186122	882101	5.3555e+06	6174501	61216001	52134001	33229001	934981	4408201	2.4318e+06	6.2505e+07	1.0104e+08	5.0137e+07
HNRNPL	P14866	-0.64	1.31903	-0.195	0.273544	1936901	1.3791e+07	12663001	7.9355e+07	6.2575e+07	56243001	1475801	8.3449e+06	4.4744e+06	79783001	138380001	8.8692e+07
HNRNPLL	Q8WVV9	-1.1	1.20748	-0.178	0.122032	37247	355471	137191	722011	1005601	620911	22929	180181	154191	579411	2139401	1267001
HNRNPM	P52272	-0.278	0.720001	0.113	0.229068	2.8924e+06	1.9037e+07	2.1759e+07	88085001	5.9579e+07	52824001	2.2872e+06	1.2098e+07	5699201	7.3213e+07	9.8152e+07	5.0786e+07
HNRNPR	O43390	0.267	0.269431	-0.0739	0.0633457	319701	2582401	3.6616e+06	13286001	8.5207e+06	10123001	146781	1964901	1164701	11960001	18010001	1.3886e+07
HNRNPU	Q00839	-0.0054	0.0126818	-0.0504	0.132718	3243801	1.3157e+07	17253001	34354001	30070001	2.2158e+07	984411	5.936e+06	3.5545e+06	42447001	43133001	2.3723e+07
HNRNPUL1	Q9BUJ2	-0.15	0.263408	-0.0383	0.0571628	307841	965551	1988701	10839001	10034001	7935901	211911	925151	515991	14724001	18628001	1.3096e+07
HNRNPUL2	Q1KMD3	0.167	0.181879	0.155	0.167515	335181	1.3801e+06	1.4787e+06	2.6115e+06	1.8808e+06	1996801	90054	493851	253211	1747901	2568201	1128901
HP	P00738	-0.714	0.615238	0.509	0.396676	184291	453631	528951	1	513491	318361	166601	358851	270861	1	1	279971
HP1BP3	Q5SSJ5	1.26	4.29469	-0.261	0.485943	178011	746901	1.0029e+06	2012501	1.1588e+06	374581	12116	122571	32145	1753501	2.414e+06	2575801
HS2ST1	Q7LGA3	0.478	0.439034	-0.476	0.436274	73887	360911	560411	524871	561511	598031	43133	256631	122391	1031501	1.4341e+06	591661
HSD17B11	Q8NBQ5	0.0819	0.061121	-0.14	0.108854	1	160841	212081	576851	586121	262331	1	32524	1	479881	323841	288541
HSD17B4	P51659	-0.132	0.113154	-0.636	0.77752	1	260951	312871	2595901	1994701	882241	1	116131	123011	4176101	4601301	1.7314e+06
HSP90AA1	P07900	-2.28	2.56119	0.547	0.361123	161471	723531	1.5297e+06	2.5431e+06	2680601	2094701	80115	510461	234151	3.4069e+06	2.8893e+06	1809101
HSP90AB1	P08238	-0.628	3.33696	-0.366	1.55349	422041	2.0856e+06	3.3117e+06	7.6214e+06	6660401	3295501	238361	2.121e+06	1304201	9.6354e+06	12327001	8419501
HSPA12A	O43301	-0.663	1.1023	0.51	0.764988	1	12641	20141	556881	394051	36314	1	1	1	103851	1	1
HSPA1A	P0DMV8	0.0162	0.0428213	0.112	0.380466	4.5324e+06	22352001	3.3307e+07	7.9435e+07	6.6512e+07	3.8088e+07	1.5238e+06	1.4964e+07	8777001	77579001	93821001	4.7672e+07
HSPA5	P11021	0.0974	0.231257	-0.00957	0.0189467	4.0133e+06	26631001	34177001	8.2801e+07	76474001	3.9048e+07	1460201	16479001	1.0529e+07	8.4503e+07	9.9913e+07	5.2418e+07
HSPA8	P11142	0.0844	0.236064	0.178	0.604934	19520001	8.7995e+07	1.3521e+08	249930001	2.4197e+08	126340001	8135701	5.8406e+07	32084001	2.6131e+08	335240001	173870001
HSPA9	P38646	-0.295	0.879468	-0.281	0.821115	4938401	2.9086e+07	47234001	1.1187e+08	1.0113e+08	54939001	2244301	2.4948e+07	13027001	1.4671e+08	176770001	8.7408e+07
HSPB1	P04792	0.489	0.672327	0.146	0.150505	1.6074e+06	14547001	2.8216e+07	58291001	5.0074e+07	29430001	483101	9073301	4554201	66454001	5.8685e+07	3.1329e+07
HSPB8	Q9UJY1	1.45	2.06803	2.2	3.70054	53750	1082501	1631201	3205501	2910801	1624601	1	314841	1	1724001	1570901	1.1453e+06
HSPD1	P10809	-0.13	0.313662	-0.124	0.297113	152601	780661	1256101	2.9675e+06	2924601	1489901	115401	685561	441941	4220701	4174501	2648801
HTATSF1	O43719	-0.319	0.383297	0.285	0.333428	177261	550771	620841	1086201	599801	974151	123561	384221	286251	624421	919791	415191
IARS	P41252	0.638	1.33719	0.666	1.42297	64314	344611	378211	2.8688e+06	467101	677091	15633	91777	36167	788061	889181	465181
IFI16	Q16666	-0.0468	0.0380992	-0.385	0.41049	53512	578641	1109801	4827701	2921501	2.3873e+06	31563	742421	273301	5080501	10413001	4.8433e+06
IGF2BP1	Q9NZI8	-0.712	1.79256	-6.28e-05	7.76885e-05	177231	943771	1426801	19289001	1.3714e+07	1.2449e+07	218171	792121	559511	1.5206e+07	27713001	14572001
IGF2BP2	Q9Y6M1	-0.413	0.460245	-0.667	0.876005	1	1	1	110301	1	83054	1	1	1	1	1	1
IGF2BP3	O00425	-0.297	0.478941	0.146	0.199867	237981	1.023e+06	1539401	1.6981e+07	11693001	8773701	195691	814241	513741	12353001	19458001	1.0786e+07
IGF2R	P11717	-0.315	0.328032	-1.05	1.65875	1	12721	11236	1	1	13494	1	8009.1	3309	35509	37640	1
IGKV A18	A2NJV5	-0.0581	0.0666515	0.454	0.771997	5.4736e+08	1.0137e+09	8.678e+08	1.8707e+09	1430000001	8.0474e+08	173450001	782640001	549770001	6.2795e+08	1752900001	1.182e+09
IK	Q13123	-0.796	2.0057	-0.12	0.168743	3504801	11173001	1.7065e+07	2.8429e+07	24872001	1.9609e+07	2215501	13074001	6771701	23939001	4.3522e+07	2.8929e+07
ILF2	Q12905	-0.145	0.256906	0.0017	0.00242678	793381	4.9677e+06	5.9687e+06	3.7409e+07	2.6435e+07	21960001	309391	3153401	2002501	42390001	5.6858e+07	29473001
ILF3	Q12906	-0.391	0.883228	-0.0397	0.0577596	466461	2573701	4552501	3.2226e+07	22932001	1.81e+07	369081	1717401	1.2309e+06	34324001	42650001	23115001
IMMT	Q16891	-1.75	5.65272	-1.33	3.99381	4380401	2.0064e+07	38716001	117020001	7.6187e+07	40919001	6.5831e+06	5.5613e+07	2.969e+07	320260001	343040001	157980001
IMP3	Q9NV31	1.66	1.42272	0.231	0.117262	1	781131	1.2264e+06	2.365e+06	2.8572e+06	1.3245e+06	1	352081	152121	1.264e+06	1811001	1314001
IMP4	Q96G21	0.348	0.202572	-0.322	0.185466	1	187731	467101	639031	1	131471	1	139641	94258	990761	825351	1
IMPDH2	P12268	-0.196	0.201171	-0.0492	0.0440193	21003	348871	1.0538e+06	2222001	2716901	1.414e+06	1	460021	283491	2.4474e+06	2.9828e+06	1653701
INF2	Q27J81	-0.557	0.410484	-1.08	1.00095	1	1	1	1	1	10181	1	1	1	1057501	142901	18081
INPP5K	Q9BT40	1.67	2.43998	-0.295	0.238158	1	449821	904161	1.5125e+06	901551	698531	1	175471	147461	1003101	1538801	847721
INTS3	Q68E01	0.22	0.185122	-0.668	0.749371	1	1	12861	116821	82353	29229	1	1	1	164791	141721	39131
IPO5	O00410	-0.114	0.0556615	-0.286	0.152236	1	209241	319571	449321	581821	233861	1	1	1	203841	283101	585121
IPO7	O95373	-0.712	0.770649	-1.18	1.56679	1	1	1	70976	27285	91486	1	80013	39467	678561	1.0518e+06	307111
IQGAP1	P46940	-0.334	0.442781	-0.706	1.22216	1.0994e+06	6.9558e+06	1.1003e+07	44326001	3.6146e+07	2.1238e+07	785831	4802801	2285901	105930001	9.2436e+07	3.6304e+07
IQGAP3	Q86VI3	0.511	0.641828	-0.483	0.596736	1	3668.1	15575	33907	29949	21186	1	1	1	203231	277681	102701
ISY1	Q9ULR0	0.81	1.19983	1.58	3.09856	4134201	6898901	10528001	1.3072e+07	1.0128e+07	7679001	1026101	3245001	1639301	2755901	3086301	2786401
ITPR1	Q14643	0.164	0.192764	0.105	0.116663	475131	3.7793e+06	5.5038e+06	1.6839e+07	1.359e+07	5770101	234351	2125201	1.0831e+06	17810001	17556001	7496701
ITPR2	Q14571	-0.154	0.254496	-0.0525	0.0752037	215741	1655401	2.7372e+06	8472401	7180001	2628901	119931	1050701	539101	10002001	9.045e+06	4460901
ITPR3	Q14573	0.171	0.261334	0.365	0.688555	1553401	10394001	1.5137e+07	4.7033e+07	3.665e+07	1.5891e+07	538041	5312501	2521701	3.7765e+07	3.903e+07	16172001
ITPRID2	P28290	0.194	0.325388	0.195	0.327371	2662401	1.7209e+07	26346001	66910001	58734001	24685001	1.0131e+06	8.8992e+06	4393501	6.8717e+07	6.5704e+07	2.9562e+07
ITSN2	Q9NZM3	-0.143	0.123305	-0.0765	0.0622605	1	1	11099	160931	66380	18053	1	1	6275.5	50446	257001	46644
IWS1	Q96ST2	-0.117	0.0626691	-0.281	0.164736	1	92092	61034	336741	168191	1	1	1	1	529311	269261	1
JAK1	P23458	-0.0614	0.095768	-0.583	1.63494	7964.4	42133	59756	159811	94748	101141	2384.6	42005	34885	415441	627121	194681
JUP	P14923	-0.278	0.736146	0.112	0.232915	1.266e+06	6.5609e+06	1.1852e+07	3.9341e+07	25650001	12460001	528041	5.4281e+06	2.9353e+06	2.4443e+07	33955001	17916001
KANK1	Q14678	0.431	0.48924	-1.25	2.13697	1	46160	132231	1	90563	71543	1	47933	25945	281901	603391	266741
KANK2	Q63ZY3	-0.388	0.308512	-0.28	0.208798	10757	101911	197891	347211	273701	222271	5812	96774	18934	541451	931871	352501
KARS	Q15046	-0.449	0.419413	-0.663	0.700555	1	1	1	315671	1	251601	1	1	1	1	372581	1
KCTD10	Q9H3F6	-1.05	2.05035	-0.322	0.404814	1949301	2937301	5201401	6518401	5348301	3.7735e+06	1.5887e+06	4304501	2.7051e+06	7.3292e+06	1.4318e+07	6.9222e+06
KDM1A	O60341	-0.416	0.802294	0.0292	0.0363936	1	1	56838	230781	190021	136831	1	32805	22990	142471	285361	215491
KHDRBS1	Q07666	-1.13	3.56743	-0.64	1.60783	2.4092e+06	9.3235e+06	1.2474e+07	33572001	23895001	16815001	2.0244e+06	10856001	8.4542e+06	6.4611e+07	95633001	48867001
KHSRP	Q92945	-1.47	3.85012	-0.403	0.626308	96473	187821	266691	3363801	4.2444e+06	2017301	137871	340971	150131	3.8877e+06	7608601	4.0383e+06
KIAA1211	Q6ZU35	-0.855	0.462039	-2.28	1.78502	1	1	28647	105911	75051	33418	6500.1	174251	58176	2.5634e+06	1112101	248431
KIAA1217	Q5T5P2	0.487	0.278936	-0.982	0.685379	3678.2	58003	122191	233881	242011	35570	1	15097	20727	189891	261381	87709
KIAA1671	Q9BY89	-1.03	2.96778	-0.853	2.28471	1.199e+06	5695101	8133701	20089001	15321001	8258601	893791	7087801	3.545e+06	4.3821e+07	46167001	2.1242e+07
KIDINS220	Q9ULH0	0.733	1.02014	-0.101	0.0894897	1	1	1	169921	78544	22330	1	23676	5690.3	118491	46693	45855
KIF14	Q15058	-2.28	3.31723	-1.51	1.86133	1	1	1	340761	294331	201581	23602	177491	138201	953021	1.2444e+06	538751
KIF23	Q02241	0.978	1.25176	-0.555	0.573946	1	96643	84273	194691	145911	78631	1	31922	19516	303711	615431	110621
KIF2A	O00139	0.7	1.10186	0.433	0.570048	73592	437001	533031	909131	1351601	1048501	3396.5	125841	27928	792511	594231	548831
KIF2C	Q99661	-0.159	0.157278	0.0324	0.0284869	1	1	1	1	61972	42472	22579	53851	43183	255571	733981	131231
KIF4A	O95239	0.135	0.157034	-0.298	0.409068	1	1	1	1	1	1	1	1	1	36596	1	1
KIFC3	Q9BVG8	0.299	0.122449	-0.192	0.0754181	83811	2905801	5465001	1.2047e+07	8.9048e+06	4.8216e+06	40562	459881	223031	1.5806e+07	1.3251e+07	7216201
KNOP1	Q1ED39	0.462	0.386622	-0.359	0.282688	103951	185741	334011	303411	227141	337301	1	1	1	302371	660531	1
KPNA2	P52292	0.184	0.211473	0.296	0.378211	1	187041	532081	1435801	1.0225e+06	412001	1	68828	44426	1770701	1415201	426161
KPNB1	Q14974	-0.847	1.73953	-0.567	0.982962	1	123451	215461	462431	428231	287221	1	82613	42987	1.1467e+06	1169101	511481
KRAS	P01116	0.242	0.303752	1.61	4.03143	81383	214501	751941	2241501	2082501	686481	1	1	1	504311	697001	416981
KRR1	Q13601	0.744	2.2709	0.156	0.275031	326201	1.1042e+06	1.7913e+06	2485701	1.3793e+06	1385501	58737	637721	279981	1693301	1.9896e+06	1497901
KRT18	P05783	-0.128	0.230059	-0.00292	0.00429824	6.161e+08	3.495e+09	6.9302e+09	1.1413e+10	10715000001	6.47e+09	4.0909e+08	3.6046e+09	1.8226e+09	10538000001	14286000001	7.8791e+09
KTN1	Q86UP2	0.569	0.777652	-0.21	0.218919	33180	120321	226171	812331	384261	329301	9527.1	86139	61104	1112401	1.0875e+06	522681
LACTB	P83111	0.488	1.53184	0.22	0.510144	1510401	4.0663e+06	6839201	1.1094e+07	8.7505e+06	7164301	437191	1.6203e+06	1.2358e+06	8514301	1.0215e+07	6.8347e+06
LAMB3	Q13751	0.18	0.162632	0.157	0.139499	20641	311771	774021	1570701	1215501	833241	6912.8	135621	47395	1.466e+06	1435901	540081
LARP1	Q6PKG0	-0.11	0.209137	0.194	0.419771	223721	555531	1010401	2.9226e+06	1.8528e+06	1174901	65778	486751	327421	2000101	2.6982e+06	1.444e+06
LARP4	Q71RC2	-0.352	0.745949	-0.171	0.294121	94004	447871	841201	1.5755e+06	1.2789e+06	871561	42195	303261	199681	1925601	2.0677e+06	674031
LARP4B	Q92615	0.205	0.249156	-0.551	0.892574	10513	52030	212811	318171	190521	108351	1	44084	36529	103811	150181	124951
LAS1L	Q9Y4W2	0.248	0.318627	0.297	0.399194	1	167131	156631	292081	178091	127881	1	108741	71283	162651	568851	258451
LBR	Q14739	-0.652	2.11739	-0.451	1.24929	26024	218481	294531	888871	545931	417491	18566	122911	76803	1876101	1369801	902101
LENG8	Q96PV6	6.07	10.5596	7.98	13.3204	17509001	75901001	104160001	131860001	116000001	1.0559e+08	451221	1.2494e+06	877331	1.2514e+06	1653901	1.8922e+06
LGALS1	P09382	0.436	0.47263	4.23	9.38585	151721	674251	424041	4.1671e+07	3.0861e+07	2118101	29065	149581	93258	1	1	1
LGALS3BP	Q08380	0.498	0.438444	-0.409	0.342081	420821	3939101	7.9538e+06	13656001	11210001	6.3747e+06	187051	2421301	1244801	17313001	17602001	7729701
LIG3	P49916	-0.444	0.668797	0.548	0.893193	1	1	1	35527	17637	8384.1	1	1	1	32054	64617	1
LIMA1	Q9UHB6	-1.46	5.7277	-1.24	4.67144	16145001	8.2792e+07	149490001	352150001	2.5825e+08	1.5792e+08	25943001	169510001	8.2477e+07	1006100001	1002100001	4.4842e+08
LIMCH1	Q9UPQ0	-1.02	0.840163	-0.408	0.255777	45935	957291	1732501	5.9035e+06	4311001	2.1176e+06	48044	694221	238161	11394001	9454401	3.054e+06
LLPH	Q9BRT6	0.954	0.748201	0.0158	0.00790811	445321	3430801	2.0991e+06	13907001	7288601	4629701	1	520121	1	1.1271e+07	1.3593e+07	6.422e+06
LMNB1	P20700	-0.336	0.5043	-0.233	0.317168	1005401	2.584e+06	6.0103e+06	5569701	4.0203e+06	1.491e+06	98051	773101	470511	6.7917e+06	1.0243e+07	3.1175e+06
LMNB2	Q03252	0.00592	0.00380957	0.0695	0.0468651	36396	133911	181831	463161	371781	291391	28065	124551	113631	808041	1067201	497761
LMO7	Q8WWI1	-0.642	1.97985	-0.305	0.695114	17031001	99963001	159380001	3.8095e+08	3.4257e+08	1.5746e+08	13151001	1.0522e+08	55163001	5.7992e+08	583960001	297940001
LONP1	P36776	0.134	0.110718	-0.197	0.170894	1	23183	25853	341191	399171	103951	1	1	1	84471	138581	43711
LONP2	Q86WA8	0.305	0.387858	-0.00969	0.00923872	1	90219	196901	504801	480691	181961	1	21682	13208	935781	707221	119671
LOX	P28300	-0.415	0.416026	-0.568	0.626665	1	160931	204631	618651	809181	577751	1	1	1	1	462541	152961
LRCH3	Q96II8	-0.821	2.45405	-0.624	1.65961	201861	1.4863e+06	3726901	6768901	4868801	2.5882e+06	179711	2.5953e+06	1.1991e+06	1.6138e+07	13998001	5834201
LRCH4	O75427	0.275	0.173128	0.618	0.464843	1	14760	63966	168511	187261	93044	1	1	1	185391	215441	126121
LRPPRC	P42704	-1.3	4.51193	-0.837	2.46227	191241	1.0945e+06	2.0067e+06	1.0069e+07	6712101	9.2089e+06	228891	1.8631e+06	997341	1.8668e+07	33460001	18376001
LRRC59	Q96AG4	-0.0345	0.0302051	-0.0298	0.0260207	300611	2.89e+06	5.2174e+06	3.2876e+07	21915001	13360001	215921	1272301	1.2093e+06	44920001	5.2526e+07	20041001
LRRFIP1	Q32MZ4	-0.591	0.666189	-0.342	0.327653	32436	326411	509061	754641	1.1539e+06	595651	19686	339211	155991	1.9187e+06	1.818e+06	783791
LRRFIP2	Q9Y608	-0.686	2.1405	-0.316	0.718524	974951	6.2035e+06	11842001	25049001	2.3684e+07	12282001	659141	6115101	3593601	3.3349e+07	3.8591e+07	18938001
LSG1	Q9H089	-0.399	0.520443	-0.777	1.30012	1	1	1	1	1	1	1	1	1	1	1	1
LSM12	Q3MHD2	-0.717	0.708509	0.663	0.637588	337241	708741	149481	3742701	3.3938e+06	1552201	46130	1246301	686801	4660401	6649901	3011701
LSM2	Q9Y333	-0.132	0.0992977	-0.224	0.180428	1	414341	759241	1.2854e+07	1.1518e+07	1.4209e+07	1	426731	191051	12282001	25329001	15711001
LSM3	P62310	0.44	0.397989	-0.0858	0.0610149	1	1	1	1.6967e+07	6.9252e+06	5262401	1	1	244231	4.7429e+06	2.2926e+07	13574001
LSM4	Q9Y4Z0	0.104	0.0932179	-0.453	0.533581	1	1	1	4841701	3608101	2.6535e+06	1	1	1	3052501	7618001	3344201
LSM6	P62312	-1.92	1.56561	-0.334	0.162473	247031	644511	1.0702e+06	20598001	1.9521e+07	19452001	291711	1.4354e+06	627941	18773001	23680001	2.3936e+07
LSM8	O95777	-0.279	0.194551	0.0185	0.0109352	1	1	1	3200101	3114001	2018701	1	1	1	2670401	4.9813e+06	2.7245e+06
LUC7L	Q9NQ29	1.9	3.43643	0.525	0.566588	118971	859561	1017601	1633401	888681	1.1677e+06	1	106611	58272	1469501	2.3688e+06	1000501
LUC7L2	Q9Y383	0.534	1.13442	-0.0646	0.0842849	1413601	4.802e+06	8.8992e+06	1.2922e+07	7428301	7356701	123851	1850001	953921	10183001	1.5758e+07	1.1878e+07
LUC7L3	O95232	1.07	1.28311	-0.357	0.299104	185691	811451	1429901	1.0683e+06	1.1872e+06	897451	18301	571671	270711	1410601	3116601	1.0942e+06
LUZP1	Q86V48	-0.846	3.61502	-0.877	3.79507	410081	2.2872e+06	3.7823e+06	7324201	6.397e+06	3171801	390731	3377801	1756701	21581001	21102001	8.6874e+06
LYAR	Q9NX58	0.862	1.07987	0.132	0.104683	58265	804741	1.1395e+06	3892801	2.3016e+06	1946701	53620	372571	31862	3654901	5.2055e+06	1993801
LYN	P07948	-1.91	2.35548	-0.487	0.360983	1	1	1	806961	735381	363081	79212	328411	148611	1.1595e+06	141081	1
LYPD3	O95274	1.81	2.18783	1.14	1.12831	85237	245401	597721	2.817e+06	1.7717e+06	409281	1	533371	191061	1.2233e+06	2628901	1.4066e+06
LZTS2	Q9BRK4	-0.266	0.33451	-0.473	0.705011	368851	1441401	2.7342e+06	6.0415e+06	4859301	2297701	235811	1524301	1.0311e+06	9557501	1.0069e+07	4386701
MACF1	Q9UPN3	-0.87	0.557018	-1.72	1.42658	7342.6	76488	156531	490221	430311	203611	10532	186311	93970	3089701	2.5552e+06	961111
MAGOH	P61326	-0.335	0.161626	-0.992	0.615279	294001	469851	231101	527811	739651	300031	89515	453261	438631	477151	1.1152e+06	1093101
MAGOHB	Q96A72	-0.12	0.19221	-0.166	0.283934	3925101	1.7972e+07	2.8673e+07	36787001	2.6597e+07	3.2055e+07	2.1753e+06	12770001	6.7123e+06	3.066e+07	5.0203e+07	3.3509e+07
MAIP1	Q8WWC4	0.485	0.346482	1.45	1.52665	1	336461	163511	798691	617231	639911	1	71598	118861	363321	490901	380151
MAK16	Q9BXY0	-0.779	0.787237	0.0897	0.060398	1	1	323271	1	784821	313381	1	121371	1	707621	897471	427601
MAP4	P27816	0.191	0.389475	0.127	0.236529	122121	532071	893201	2193101	2026801	1.5307e+06	74344	442821	192641	3984901	3.7845e+06	1.9655e+06
MAP4K4	O95819	0.374	0.347885	0.26	0.223794	1	99923	349561	916801	801661	181851	1	27159	19420	635121	619321	392341
MAP7	Q14244	0.274	0.814628	0.104	0.234163	2.256e+06	9.7305e+06	13652001	17793001	16207001	1.1427e+07	716571	4056601	2038901	2.0525e+07	1.7369e+07	8.8091e+06
MAP7D1	Q3KQU3	0.284	0.32957	-0.224	0.246988	16041	215591	120231	275261	227821	89651	1	92239	7965.5	550601	641091	167401
MARS	P56192	-0.842	0.652422	-1.21	1.07266	1	1	85132	288111	240521	1	6849.7	175821	77316	308971	365541	530851
MAT2A	P31153	0.452	0.55542	0.166	0.162216	22795	227031	234221	580471	509121	307161	1	65438	36933	284171	606601	471351
MATR3	P43243	-0.488	0.969351	-0.107	0.143423	1794501	6.616e+06	8.2057e+06	2.9174e+07	2.427e+07	1.4422e+07	1.1349e+06	4.9678e+06	2828101	30614001	4.7102e+07	2.5536e+07
MCAT	Q8IVS2	-0.399	0.371834	-0.218	0.179444	1	1	56662	336571	1	95817	1	1	1	564121	1	1
MCM3AP	O60318	0.38	0.327127	0.0428	0.0291897	1	1	41775	103631	118991	1	1	1	1	64818	67890	153981
MCM7	P33993	-0.707	0.669885	0.0913	0.0601788	1	20682	1	61065	56385	59206	1	1	1	91089	96166	32291
MCRIP2	Q9BUT9	-0.0347	0.0254411	0.275	0.241444	150201	419041	862321	2324301	1717601	619161	89623	415101	190421	1.0783e+06	2.8372e+06	1544101
MCU	Q8NE86	-0.234	0.272879	1.12	2.26195	1	1	1	1524201	1440701	234621	1	1	1	458361	1	1
MDC1	Q14676	-0.188	0.171182	-0.539	0.63229	1	4021	5749.7	28247	15868	12079	1	1	7959.4	108631	145691	20056
MED14	O60244	-0.52	0.858614	0.649	1.17122	1	18992	23651	153741	150891	96165	1	1	1	1	1	1
METAP2	P50579	-0.155	0.123876	0.102	0.0777068	1	1	1	1.4582e+06	1103901	425421	1	1	1	1638001	1287401	817371
MFAP1	P55081	-0.568	0.85311	0.143	0.15142	6.7661e+06	1.1254e+07	18833001	2.0497e+07	16835001	1.5551e+07	5.3129e+06	1.5194e+07	9.1738e+06	19574001	33930001	19596001
MGST3	O14880	0.0277	0.0091861	-0.896	0.399805	408961	4541401	7573101	3.6562e+07	24718001	9.1366e+06	154171	5.8063e+06	2226001	77033001	76704001	26501001
MICAL3	Q7RTP6	0.968	0.983649	0.167	0.111289	75403	727651	1284101	3.4712e+06	3558901	1433301	9202.7	282561	170241	2980701	4075801	1.5702e+06
MICU1	Q9BPX6	0.198	0.152922	0.0927	0.0663065	24134	230771	175011	1.0368e+06	1210901	649421	18150	81445	44437	1.5435e+06	1.2416e+06	368031
MICU2	Q8IYU8	0.523	0.450375	0.928	0.973194	38784	283131	570991	1701201	1318301	1.0204e+06	1	73727	96297	2.011e+06	590771	871221
MISP	Q8IVT2	-0.543	1.47519	-0.397	0.946855	40261001	2.3853e+08	3.5903e+08	801560001	7.4377e+08	3.5008e+08	24666001	226900001	1.1671e+08	1295700001	1286200001	6.804e+08
MKI67	P46013	0.582	0.549127	-0.168	0.122237	33064	169181	227791	490201	335971	255631	3447.4	87833	57199	658091	672241	444941
MLF2	Q15773	0.0475	0.0344092	0.367	0.334809	447471	2.1582e+06	6.0665e+06	1.5419e+07	12103001	5068201	274301	1.3706e+06	550721	11143001	1.774e+07	5736201
MME	P08473	0.656	1.23946	0.125	0.150268	1	1	109681	742691	470931	1	1	1	1	103831	285501	256921
MOGS	Q13724	-0.386	0.44549	0.0525	0.0458054	1	15784	162741	1864401	1510201	613401	1	1	1	1838901	1249801	496061
MOV10	Q9HCE1	-0.406	0.8968	-0.236	0.433961	1.2632e+06	2.518e+06	3.863e+06	5.3371e+06	3437901	4.1312e+06	488231	2.4934e+06	1.391e+06	5237301	7561901	5017601
MPG	P29372	-0.11	0.112362	0.317	0.39242	1	182231	318781	996131	805521	404111	1	37248	61373	807971	888601	450591
MPHOSPH10	O00566	1.89	2.09864	-0.51	0.349455	27979	954891	1287601	637851	1510101	1.4907e+06	1	140281	86482	989311	1572401	624721
MPHOSPH6	Q99547	4.69	8.79821	3.44	6.26146	4.3574e+06	6005601	5508301	20856001	1.2604e+07	9204601	1	1	1	1	1	1
MPP5	Q8N3R9	-0.0816	0.0622068	-1.16	1.64286	1	13929	19726	169571	86713	24514	1	1	1	553071	790931	322271
MPP7	Q5T2T1	-0.497	0.482215	-0.0542	0.0388569	1	1	1	469961	272611	34312	1	1	1	948371	922921	102541
MPRIP	Q6WCQ1	-0.575	2.20272	-0.551	2.07314	2.4785e+06	18298001	30082001	69281001	5.5018e+07	2.972e+07	2002901	20281001	1.0598e+07	1.0257e+08	124490001	6.3154e+07
MRE11	P49959	0.753	1.34352	-0.321	0.421184	36030	189951	288771	207581	190981	377721	7537.5	94324	20982	292961	399091	325531
MRM1	Q6IN84	0.0217	0.0142952	-0.31	0.249173	1	149681	237061	408911	293271	291291	1	1	78607	474051	396541	177161
MRM3	Q9HC36	-0.426	0.682266	0.00598	0.00626683	1	1	61251	764421	445091	89218	1	1	1	467321	431161	114551
MRPL12	P52815	0.439	0.729461	1.92	5.60827	149441	726161	694931	4204401	4786101	3234501	47601	223221	176641	1.4541e+06	1987501	1079601
MRPL17	Q9NRX2	-0.0831	0.0555794	-0.351	0.280465	1	1	1	152741	117681	158021	1	1	1	194701	221801	64113
MRPL24	Q96A35	-0.0711	0.0603797	-0.415	0.463053	83871	185021	279531	398291	106491	1	1	1	1	1	206821	1
MRPL28	Q13084	0.065	0.0579036	-0.286	0.307997	47436	220511	398221	777031	778141	354941	1	1	1	1	1	1
MRPS10	P82664	0.249	0.231671	1.44	2.42925	1	278571	521321	927141	542841	654501	1	1	1	1	1	1
MRPS11	P82912	1.4	1.67915	1.28	1.46652	310541	554831	792511	1990201	1171301	887071	1	1	80544	671541	1	480431
MRPS16	Q9Y3D3	1.36	2.54396	-0.508	0.632976	284161	763561	748601	1.0958e+06	988001	629461	1	1	1	1	1	1
MRPS22	P82650	1.48	2.71773	1.94	3.93744	199111	549021	1.0308e+06	1367801	1099601	741631	1	1	1	1	346801	1
MRPS23	Q9Y3D9	1.32	3.83985	0.501	0.974011	487801	1.7355e+06	1.7046e+06	2.1594e+06	1185701	1194201	1	88477	62779	690141	433291	175701
MRPS25	P82663	0.39	0.335147	0.399	0.344434	1	712201	2.0236e+06	1.1311e+06	1946801	1273001	1	1	1	1	613461	202081
MRPS27	Q92552	0.31	0.418508	0.409	0.602309	1	101271	356551	855821	447791	461571	1	1	1	544621	570091	259231
MRPS28	Q9Y2Q9	0.816	0.990385	0.599	0.6486	305671	402951	450741	785851	837641	809211	20353	107301	56627	1	369041	305741
MRPS31	Q92665	8.48	2.29669	7.77	2.02574	41837	399170001	6.3259e+08	7.6393e+08	6.8019e+08	5.7482e+08	1	1	1	1	1059000001	110231
MRPS34	P82930	1.09	2.86305	1.2	3.27205	404591	2064701	2929001	3.539e+06	1.1395e+06	1401101	68496	569211	314921	2192601	3178501	535551
MRPS7	Q9Y2R9	0.0976	0.106388	-0.0277	0.0280247	504051	1.132e+06	1315701	1.3721e+06	2.4855e+06	1994901	99822	590731	278361	2788601	2244601	1.3719e+06
MRTO4	Q9UKD2	1.14	4.5796	0.583	1.82	1343301	3614201	5.3359e+06	1.8282e+07	1.9381e+07	1.1038e+07	167971	1.0522e+06	434951	16861001	1.8337e+07	7754701
MSH6	P52701	-0.165	0.166312	-0.437	0.549573	13874	200961	417011	1153201	750581	526561	9304.9	173501	104731	1.7741e+06	1.5987e+06	914241
MSI2	Q96DH6	0.0418	0.038121	0.489	0.651827	28089	372891	903911	5.6057e+06	3739901	2.8266e+06	1	193391	132361	4.6738e+06	6.8934e+06	3.0179e+06
MTA2	O94776	0.388	0.501798	-0.585	0.870732	1	1	1	1	1	1	1	37270	1	524331	533681	102531
MTCH2	Q9Y6C9	-1.51	1.46542	-0.158	0.0871606	49996	674841	1.91e+06	9.5917e+06	8566701	3006901	115591	1336501	368051	10272001	6.6588e+06	3.0606e+06
MTDH	Q86UE4	0.815	1.6578	0.728	1.41027	67761	437991	1.149e+06	9574601	8.5731e+06	4.8786e+06	32326	193581	123411	5.6738e+06	5.7107e+06	3.3512e+06
MTHFD1	P11586	-0.542	0.622757	-0.241	0.224209	1	1	1	2432601	2437901	1.0115e+06	1	1	1	2.8778e+06	3862001	1.563e+06
MTHFD1L	Q6UB35	-0.358	0.314229	-0.46	0.431218	6694.3	186111	429571	3006201	1646401	917861	29172	124101	58254	3774301	3.5699e+06	1.5224e+06
MTO1	Q9Y2Z2	0.082	0.0709525	-0.146	0.1337	1	88209	253951	476601	463381	371661	1	1	30888	848531	948341	297191
MTPAP	Q9NVV4	0.489	0.313588	1.44	1.33468	13891	361171	322071	726121	545941	431511	17386	147031	55139	1024201	845591	100901
MTREX	P42285	4.87	18.2416	4.9	18.2989	11160001	2.7619e+07	4.41e+07	5.5468e+07	48800001	3.9866e+07	99201	340211	205181	756671	1.6767e+06	732531
MTX2	O75431	-2.41	3.7509	-1.52	1.97594	311081	1276401	3.8622e+06	12756001	8.4067e+06	1.463e+06	474091	4.4118e+06	2119401	43189001	6.127e+07	1.8597e+07
MTX3	Q5HYI7	-2.56	5.46758	-1.22	2.00884	1	1	1	1.1562e+06	906871	557991	103851	1221301	599801	4410201	3.2312e+06	2.4846e+06
MVP	Q14764	1.83	3.62227	0.694	0.917954	628301	2.7636e+06	3011901	6550001	4.6723e+06	2.4443e+06	27769	484261	318441	3423301	5034101	2750401
MYADM	Q96S97	0.109	0.0790155	0.445	0.406363	1	1	1	7162101	4.1621e+06	1.1818e+06	1	392831	154941	3290201	6052701	2.4666e+06
MYBBP1A	Q9BQG0	1	2.85424	0.0349	0.0446502	385941	1554201	3008001	5.4262e+06	4.2932e+06	2.5958e+06	75891	753321	421091	6.083e+06	6340401	2853101
MYCBP	Q99417	-2.24	2.17922	-0.71	0.445232	915671	652621	824711	1	1	863191	663011	1385501	968681	1.0587e+06	2.1237e+06	2230901
MYCBP2	O75592	0.791	0.759909	0.687	0.628524	3622.1	34980	99594	149501	107471	77814	1	4783.2	3340.8	44243	143281	35407
MYH10	P35580	-1.95	6.23969	-1.7	5.31132	216531	2.3297e+06	3989101	8158501	8164001	4666201	528421	7041401	3937901	4.18e+07	49463001	2.4191e+07
MYH14	Q7Z406	4.98	4.31257	-0.217	0.0781991	168801	2.2381e+06	3273701	5.8625e+06	5592101	5122601	36441	1.7989e+06	942451	7473001	1.0615e+07	6.4956e+06
MYL12A	P19105	-0.213	0.420972	-0.547	1.52979	7737301	49102001	7.5514e+07	144150001	1.5578e+08	91560001	3.1051e+06	4.1093e+07	2.6288e+07	238820001	303850001	166300001
MYL6	P60660	-0.404	0.946756	-0.41	0.967561	2.0384e+07	1.0752e+08	214320001	4.0931e+08	353210001	2.2251e+08	1.5888e+07	1.1171e+08	58440001	6.9388e+08	7.645e+08	393760001
MYL6B	P14649	-0.342	0.324133	-1.01	1.38399	118441	376251	564191	1.0711e+06	1093401	720721	59999	288571	188331	4031201	4939201	1080401
MYO10	Q9HD67	0.112	0.0684161	-0.0144	0.00823645	1	42569	87513	313641	239681	106731	1915.1	44192	5528.6	705531	613971	269701
MYO18A	Q92614	-0.568	1.73595	-0.571	1.75185	1050701	7.5604e+06	1.3814e+07	27310001	23978001	12997001	840421	8354901	4.2466e+06	53067001	61331001	27741001
MYO19	Q96H55	-0.774	1.14866	-1.25	2.28528	120281	831551	1796001	4.1138e+06	3026601	1646301	122021	1870801	996601	1.6302e+07	1.7059e+07	6.8715e+06
MYO1A	Q9UBC5	0.0561	0.0588877	-0.053	0.0555247	1	1	1	1	1	1	1	1	1	1	1	1
MYO1B	O43795	-0.13	0.260127	-0.258	0.620431	4601401	2.637e+07	4.1947e+07	97290001	81681001	4.6208e+07	2454901	21921001	1.1077e+07	1.3423e+08	1.5129e+08	79556001
MYO1C	O00159	-0.289	0.682358	-0.338	0.844293	22165001	142110001	2.5592e+08	5.5257e+08	4.1012e+08	2.4858e+08	12248001	128240001	70300001	707340001	8.3648e+08	401070001
MYO1D	O94832	-0.0512	0.060647	-0.409	0.705505	1	1	1	1	1	1	1	1	1	1	1	1
MYO1E	Q12965	-0.661	2.43905	-0.737	2.84799	3539401	14581001	26769001	5.1057e+07	3.6141e+07	27494001	2431201	16813001	8.694e+06	1.1745e+08	117590001	49662001
MYO5A	Q9Y4I1	-0.0365	0.089958	-0.278	1.10003	391281	1.9466e+06	2935901	5220201	3820201	2.9541e+06	118881	1438501	654101	8532501	9.6396e+06	4887001
MYO5B	Q9ULV0	0.274	0.538358	-0.173	0.300049	754591	2.4872e+06	5.0511e+06	8.909e+06	5959701	3.632e+06	143721	1667401	1010701	9.1813e+06	11741001	5429501
MYO5C	Q9NQX4	-0.496	2.28281	-0.421	1.80101	601401	3.6243e+06	7059201	17008001	1.2634e+07	6.9641e+06	382771	4292001	2.2468e+06	26291001	3.1707e+07	14301001
MYO6	Q9UM54	-0.553	2.1464	-0.491	1.81057	1.7334e+06	9.8199e+06	18933001	4.5246e+07	31929001	21264001	1021001	11367001	5982801	7.5627e+07	87989001	4.1608e+07
MYO9B	Q13459	-0.158	0.195257	-0.0708	0.0793278	1	5101.2	26298	138411	86780	53625	1	1	5106.9	258341	153411	27772
MYOF	Q9NZM1	0.724	0.285014	1.7	0.866461	45589	365281	706701	2813801	2469301	674361	43747	301071	192551	1207601	1.902e+06	967661
MYPN	Q86TC9	0.474	0.544539	-0.0427	0.0349838	71907	1075201	1835701	4.809e+06	4.2419e+06	1.9258e+06	21063	755981	446531	4364601	4553801	2.63e+06
N4BP3	O15049	-0.327	0.25851	-0.257	0.19425	1	558171	703451	1321701	1620001	633751	5884.3	386921	74695	1758401	1.8867e+06	909161
NACA	E9PAV3	2.3	2.07157	0.466	0.243852	24846	240151	369521	2146201	2767201	961371	3661	69566	50254	1863201	1900101	1123501
NAP1L1	P55209	-0.217	0.229802	-0.548	0.750655	240861	5368901	8690201	2.041e+07	1.5283e+07	6164001	88492	4887001	2745301	36167001	42053001	18202001
NAP1L4	Q99733	-0.573	2.59503	-0.836	4.34838	412671	2.113e+06	3901401	5.2319e+06	2910501	2069401	198951	2.1212e+06	1481401	1.3696e+07	14283001	6.0868e+06
NARS	O43776	0.406	0.436148	-0.493	0.562026	1	1	1	359081	557381	121381	1	1	1	787711	871671	263891
NAT10	Q9H0A0	0.565	3.20074	0.216	0.822265	291921	986501	2084001	4.1637e+06	3408101	1.998e+06	52879	594851	301801	4936601	5335001	2.4242e+06
NCAPG2	Q86XI2	0.041	0.0339623	-0.16	0.146702	1	1	145651	414441	287031	102221	1	1	16482	541691	386461	216441
NCBP1	Q09161	0.0423	0.0565318	-0.17	0.269335	271321	849861	645141	1893701	1.4919e+06	1365101	84751	566721	282881	1069501	1.8496e+06	2105201
NCBP2	P52298	-0.552	0.915864	0.135	0.156323	951291	1.9374e+06	3749701	1.1831e+07	8.6553e+06	6.3365e+06	619911	2.5072e+06	759571	8.5131e+06	1.2169e+07	7713601
NCBP3	Q53F19	2.45	4.88621	3.27	6.9121	723491	1.9282e+06	2654001	4091001	6.8693e+06	4940201	91116	1	1	186281	328381	259951
NCKAP1	Q9Y2A7	0.12	0.103376	0.0535	0.0435697	4180.4	56710	68026	438131	302891	151731	1	82592	22585	261091	268901	45604
NCL	P19338	0.78	3.33886	0.0683	0.136811	5187801	15497001	30215001	61150001	48391001	2.6614e+07	840901	7.4141e+06	3800201	74888001	71603001	3.0186e+07
NCOR2	Q9Y618	-0.105	0.0895981	-0.0205	0.0162918	2377.3	65056	177771	189691	128071	79926	1	7777.2	17749	236131	359181	169481
NDE1	Q9NXR1	0.0771	0.0536978	-0.556	0.528286	1	17239	70722	149541	153131	63988	1	1	7801.4	651281	627131	182891
NDUFA13	Q9P0J0	-0.0533	0.0473665	0.319	0.357196	89889	587871	1086201	2381301	2.3696e+06	1102601	48354	342511	197491	2.9724e+06	1697401	1.5986e+06
NDUFA8	P51970	-0.235	0.216161	0.121	0.101473	1	431821	608781	2404901	2062901	649441	1	1	1	2603801	2234401	959781
NDUFA9	Q16795	0.731	1.03015	-0.101	0.090129	173431	1.6861e+06	2.9895e+06	7.1908e+06	6062801	2.2724e+06	25730	572271	309701	7910701	6.5443e+06	2658901
NDUFB4	O95168	0.532	0.878257	2.34	6.61605	413511	1.4046e+06	2857701	6656001	4.6006e+06	3.2441e+06	62700	878801	534621	2485401	2742601	1.4497e+06
NDUFS3	O75489	-0.359	0.285666	0.134	0.0921743	70358	182191	74287	1.2484e+06	640481	138721	1	77498	34322	1.2363e+06	868061	1
NECAP1	Q8NC96	0.0235	0.0212237	-0.0999	0.0973839	1	1	1	1	1	1	1	1	1	1	1	1
NES	P48681	-0.19	0.104321	-0.241	0.136062	317441	2201701	3822901	7.4285e+06	9.6529e+06	4389701	149671	2.4113e+06	1464101	10784001	13726001	7.2613e+06
NEXN	Q0ZGT2	-0.96	3.35956	-0.302	0.660385	644321	3.4764e+06	8.1168e+06	18517001	11978001	6.0341e+06	719571	4.4478e+06	2690301	32942001	31015001	1.2173e+07
NF2	P35240	-0.183	0.2683	-0.433	0.815045	1	84698	125011	449261	413881	249071	5813.3	72869	32268	1773201	1.1687e+06	267431
NFIC	P08651	0.294	0.242985	-0.347	0.296571	1	1	1	248151	198671	1	1	1	1	361171	626081	1
NGDN	Q8NEJ9	0.0123	0.0113601	-0.384	0.498523	1	1	1	1	1	1	1	1	1	1	1	1
NHP2	Q9NX24	-0.866	0.976637	0.772	0.832811	93721	1814901	969721	2655401	2149401	3153601	1	566911	413971	1.4752e+06	3868901	362501
NHS	Q6T4R5	0.311	0.401937	0.215	0.254539	24662	157991	187951	1144501	866721	296701	3301.3	93419	39216	615101	860741	378121
NIFK	Q9BYG3	1.17	1.75979	0.277	0.257764	244911	2.6618e+06	4669001	8.6213e+06	6076101	4103801	15292	747851	431171	7.6831e+06	8.933e+06	3362401
NIP7	Q9Y221	0.0938	0.0460805	0.251	0.133907	1	3042201	3569601	8626001	8266101	6.8833e+06	22566	1214801	629501	11388001	14647001	6570701
NIPBL	Q6KC79	0.159	0.105888	0.136	0.0895972	1	1	1	1	1	1	1	1	1	1	1	1
NIPSNAP1	Q9BPW8	1.94	1.92123	-0.171	0.0891948	1.0199e+06	4.5267e+06	5769801	1.1346e+07	9.6551e+06	6.6915e+06	60570	199811	29157	2338101	3317701	1973001
NKAP	Q8N5F7	1.37	2.78578	1.55	3.2973	129981	278661	854341	824361	745661	570841	16537	103321	54398	1	1	1
NKRF	O15226	-0.0918	0.186987	0.119	0.255136	686301	1.7157e+06	2552101	4139201	4165701	2766301	267621	1.2514e+06	761521	3.8676e+06	4606501	2.694e+06
NKTR	P30414	0.417	0.667718	0.845	1.80194	194801	617031	866241	1.5145e+06	1100901	636451	25763	240361	122681	328551	843851	566771
NME4	O00746	1.71	2.81323	2.08	3.66364	1	769071	1571301	2.8457e+06	2593801	2.2007e+06	1	216791	1	1	618651	1
NMNAT1	Q9HAN9	-0.0288	0.0219359	-0.135	0.112223	1	183921	317081	668771	547441	374341	1	121351	45044	970741	1.2739e+06	409681
NMT1	P30419	0.216	0.203445	0.489	0.561925	1	1	20761	3032801	2886501	1.2379e+06	1	1	1	2.2857e+06	1.2394e+06	671111
NOB1	Q9ULX3	0.467	0.637781	0.11	0.111144	30575	514431	565601	1103701	1.4171e+06	754991	1	329071	108861	1.4208e+06	1782201	1225501
NOC2L	Q9Y3T9	1.08	3.96217	0.308	0.679067	188181	1.2734e+06	2270401	2.6543e+06	2.875e+06	1843501	16549	259061	163101	2076601	2.4468e+06	1080101
NOC3L	Q8WTT2	1.17	3.74996	0.394	0.809145	178881	872091	1515401	1770401	1.5922e+06	698141	1	119081	88439	1648101	706291	443111
NOC4L	Q9BVI4	2.11	10.2148	0.225	0.55528	85605	365011	466231	318871	228101	511031	1	24501	18442	116621	426611	448941
NOL10	Q9BSC4	-0.0924	0.0730498	0.672	0.788378	16837	75335	127361	128561	1	152981	1	1	1	1	251551	1
NOL11	Q9H8H0	0.736	1.74491	0.532	1.09887	40949	260081	437361	729451	539211	622191	1	71010	51377	424111	621641	273691
NOL6	Q9H6R4	0.817	3.59247	0.771	3.32195	296971	1.2258e+06	1.9905e+06	3389601	3.1618e+06	2.1909e+06	33769	482371	188101	1498101	2.5372e+06	904681
NOL7	Q9UMY1	2.09	5.59803	0.382	0.54199	577221	1.7459e+06	3168101	3339101	3216801	2.8362e+06	64315	226161	148801	3.365e+06	5361901	2.245e+06
NOL9	Q5SY16	0.916	0.740205	1.94	2.13122	1	295981	433911	571261	414431	427621	1	1	1	321021	449191	1
NOLC1	Q14978	-0.153	0.31986	0.308	0.797421	559451	1866101	3591801	9.8195e+06	7331501	5.956e+06	231581	1.6643e+06	1053501	1.3448e+07	1.0953e+07	2.4967e+06
NONO	Q15233	-0.241	0.406952	0.235	0.39394	8.7466e+06	8.3645e+07	8.0207e+07	418660001	309660001	1.8494e+08	5598601	5.138e+07	29859001	323120001	4.8551e+08	2.4052e+08
NOP14	P78316	-0.0527	0.0431605	-0.00707	0.00556392	1	1	1	176961	142151	136971	1	1	1	1	1	1
NOP16	Q9Y3C1	1.64	4.60656	0.366	0.571237	410261	1916901	3782901	11001001	7866401	2425301	140481	433671	283591	8.5245e+06	9671101	3693901
NOP2	P46087	0.638	2.93392	0.213	0.626808	979181	3638701	5.1613e+06	11925001	9.5175e+06	6.598e+06	129771	1.4928e+06	814441	10244001	1.0052e+07	5.5574e+06
NOP53	Q9NZM5	1.04	4.12631	-0.00446	0.00691153	284351	2047801	1.6833e+06	6147001	4314401	2128101	1	262121	154721	4521601	4415401	2.1212e+06
NOP56	O00567	1.02	3.96379	0.122	0.227616	974701	3074801	4398401	4456101	3673501	4026601	91001	1.4155e+06	554751	4.189e+06	6.6156e+06	2.8073e+06
NOP58	Q9Y2X3	1.46	2.61104	0.243	0.234482	432561	1736901	3187701	4489601	4638201	2.4416e+06	34573	858261	369191	3749301	4428701	2.5798e+06
NOP9	Q86U38	-0.342	0.360946	0.0152	0.0122809	1	29022	132261	292931	250491	183341	1	1	1	447661	376061	51280
NOSIP	Q9Y314	0.306	0.347917	0.288	0.322044	1	113511	188841	720971	935041	635121	1	1	1	1	1	217791
NPM1	P06748	0.447	1.00382	0.183	0.30881	6.2601e+07	227420001	5.7922e+08	1281700001	7.5005e+08	5.4689e+08	2.1873e+07	1.33e+08	6.582e+07	1085300001	1521000001	569470001
NPM3	O75607	-0.467	0.453343	-0.288	0.248627	894261	6384701	1.2129e+07	2.453e+07	15444001	9.3509e+06	337991	4.4881e+06	1511101	24837001	33004001	14022001
NSA2	O95478	0.276	0.57695	0.188	0.351746	886581	2613201	3.768e+06	5482701	4.5515e+06	3.8875e+06	146901	1326401	669901	6.2763e+06	8.0585e+06	3661401
NSUN2	Q08J23	1.04	2.15094	0.334	0.447791	6502.7	332831	333161	2429101	1.3834e+06	1547401	1	57982	35679	3.2312e+06	3266501	1.5851e+06
NSUN5	Q96P11	-0.00988	0.00692036	0.25	0.209595	1	309641	97000	421991	420611	309361	1	1	1	816341	566331	71350
NTPCR	Q9BSD7	-0.738	1.06705	1.32	2.4554	1	1	1	977551	2011401	507191	1	1	1	1	1	1
NUAK2	Q9H093	-2.37	4.67205	-1.73	3.04901	79539	960471	2073301	6.6853e+06	1069601	2.0624e+06	152921	1902301	993311	10197001	1.4346e+07	5.1154e+06
NUDT21	O43809	-0.109	0.164652	0.251	0.45376	2813601	1.1908e+07	1.3002e+07	2.811e+07	2.2925e+07	17125001	1.1772e+06	6527001	3.7323e+06	2.2955e+07	40061001	19205001
NUFIP2	Q7Z417	-0.341	0.886199	0.0629	0.110478	1028201	2755401	3158501	6164801	4502801	3729701	338421	2277301	1.3566e+06	7286501	8.2319e+06	4.8974e+06
NUMA1	Q14980	2.52	1.22991	-0.183	0.0520107	3553	95930	221421	304511	250941	232871	348301	3055901	1123101	13324001	1.5828e+07	6103201
NUMB	P49757	0.674	0.693491	-0.167	0.125814	49339	306491	853751	2155901	1672701	553151	36027	113381	70800	2878601	3247701	1324901
NUP133	Q8WUM0	-0.0432	0.0365618	0.039	0.0329159	107641	432621	631681	423871	292661	256321	1	59854	65625	767891	1184401	298151
NUP153	P49790	0.129	0.0834633	-0.323	0.236032	18554	77828	122051	334971	271381	143471	11510	93916	41397	553031	726391	302091
NUP155	O75694	-0.727	0.908995	0.329	0.320429	1	37106	1	126331	37024	76600	1	25802	1	1	1	1
NUP205	Q92621	-0.215	0.260959	0.127	0.142078	1	8671.9	27675	77873	53550	41269	1	1	1	149801	213411	31398
NUP210	Q8TEM1	0.686	1.15521	-0.133	0.143728	26121	70061	111461	212901	212501	266071	13630	48707	38748	299111	444541	140811
NUP214	P35658	0.312	0.357499	-0.0226	0.0199277	1	1	1	1	99153	1	1	1	1	34561	1	1
NUP35	Q8NFH5	-0.173	0.171011	0.104	0.0968539	1	1	1	1	1	1	1	1	1	1	1	1
NUP93	Q8N1F7	-0.00249	0.00273592	-0.182	0.247016	21845	81545	103491	374421	265821	140301	4986.6	88432	39328	265011	414781	194631
NUP98	P52948	-0.318	0.309128	-0.44	0.465469	1	4346.3	12612	1	1	1	1	1	1	332421	1	1
NUPL2	O15504	-0.859	0.916599	0.53	0.478121	54359	115431	117091	624001	570521	317601	1	1	1	1	372631	199221
NVL	O15381	3.14	9.15802	1.54	3.97392	380851	1.5698e+06	2.1053e+06	3775901	3.4855e+06	2186001	1	54253	1	1.1076e+06	1312801	550031
NXF1	Q9UBU9	0.69	1.52375	0.109	0.142165	1	22981	114521	275951	165221	108591	1	1	1	566811	614071	249081
OASL	Q15646	-0.0969	0.0631319	-0.357	0.274713	1	483611	765491	612901	476271	359251	18119	199641	101841	1704701	1063501	533451
OCRL	Q01968	-0.901	0.95413	0.386	0.312536	1	1	1	1	1	1	1	1	1	1	144191	127191
OTUD4	Q01804	-5.38	6.11158	-0.453	0.224892	12228	63599	56157	94465	56359	65384	39979	4270001	47933	1	1	1
OTULINL	Q9NUU6	-0.329	0.292445	-0.0664	0.0487489	42143	181241	531441	1976901	2056901	780731	1	135321	191111	2.825e+06	3.0904e+06	1299001
PA2G4	Q9UQ80	-0.699	0.355561	0.0567	0.0223492	1	99664	160861	49297001	41462001	17228001	17899	1	1	5.5045e+07	48034001	2.269e+07
PABPC1	P11940	-0.218	0.22995	0.277	0.30795	213811	1122301	3671601	53753001	39027001	3.1968e+07	183131	883741	782361	3.9282e+07	5.879e+07	3.7472e+07
PABPC4	Q13310	-1.1	1.32286	-0.617	0.59099	17355	89040	276951	6622901	5369401	4.0515e+06	248441	144411	152151	1.0685e+07	11816001	8.8459e+06
PABPN1	Q86U42	0.569	0.491908	0.576	0.499307	85467	1.358e+06	428301	2.1176e+07	1.8832e+07	16418001	1	1	77915	1.3972e+07	2.2519e+07	1.5866e+07
PACSIN3	Q9UKS6	-0.46	0.644746	-0.396	0.529023	584351	4589501	7.4593e+06	3.9584e+07	2.6213e+07	15667001	415911	4546101	2.4504e+06	5.1808e+07	5.5728e+07	2.7855e+07
PAF1	Q8N7H5	0.116	0.107139	-0.824	1.25042	1	80210	261171	404431	292391	149671	1	1	43221	1.6265e+06	1.229e+06	621551
PAK1IP1	Q9NWT1	1.37	3.28909	0.493	0.77221	413981	1008401	1.777e+06	4.9412e+06	3210801	2191301	45784	399791	306041	3367601	4521701	1.6499e+06
PALM2	Q8IXS6	0.157	0.152263	0.348	0.394966	1	1	1	1	1	1	1	1	1	1	1	1
PALMD	Q9NP74	-0.441	0.298997	-0.677	0.515058	13579	1.5435e+06	2.6461e+06	9042601	9.2047e+06	2846201	18882	1172601	790481	1.9321e+07	14416001	6.4885e+06
PAM16	Q9Y3D7	-0.226	0.237782	-1.32	2.56121	1	480051	399391	668791	817441	411771	1	1	1	4.0216e+06	4.6846e+06	2.076e+06
PARD3	Q8TEW0	-1.05	1.4078	-1.04	1.38103	1	134791	228371	405311	348351	228781	9832.3	182021	79102	776811	1840801	880141
PARP1	P09874	-0.3	0.210297	-0.525	0.41668	119181	598611	1982101	12448001	9.0158e+06	6.5771e+06	37614	1.0248e+06	510591	17356001	2.7132e+07	11303001
PARP12	Q9H0J9	-0.158	0.149328	-0.535	0.673103	10040	63536	72793	316551	356651	246741	4200.9	81900	33700	76935	97906	61304
PATJ	Q8NI35	0.127	0.0854047	-0.341	0.261563	1	1	1	1	1	1	1	6546.3	4914.4	40035	50984	65137
PAXBP1	Q9Y5B6	-0.448	0.72341	0.0524	0.0575744	1483901	2184101	4.9844e+06	5.1841e+06	5615501	3951101	501291	1969801	1.1495e+06	4.1908e+06	9.5072e+06	4833101
PBXIP1	Q96AQ6	0.499	0.52408	0.45	0.459271	1	44584	48924	255531	73850	60568	1	19178	20270	308221	345711	116471
PCBP1	Q15365	0.973	0.430193	-0.303	0.108538	148941	1.0832e+06	2979101	4.0488e+06	3.3644e+06	2.4636e+06	39152	867161	595811	4.7191e+06	1.0011e+07	4225101
PCBP2	Q15366	0.415	0.668021	0.0164	0.0175544	158491	985201	1.6635e+06	16653001	1.2111e+07	6.9636e+06	28846	754001	526171	1.2922e+07	2.4043e+07	1.0636e+07
PCDH7	O60245	0.046	0.0421631	0.282	0.320372	1	80347	85061	371451	231921	68129	1	50743	23486	168111	477381	205401
PCID2	Q5JVF3	8.8	16.1507	7.91	14.9946	20164001	39983001	9.2637e+07	1.298e+08	97157001	78591001	5719.3	86860	61232	631021	556071	429191
PCM1	Q15154	-0.162	0.153967	-0.0763	0.0671781	11043	106021	339311	1145201	499411	261231	1	113851	58940	852881	1251901	333401
PCNP	Q8WW12	-1.75	3.07118	0.286	0.263496	103711	508031	1.7645e+06	4686301	4.9719e+06	4055001	292081	550321	356241	1937701	4.6881e+06	3419201
PCNT	O95613	0.682	0.690725	1.99	3.12843	2863.3	12039	80799	175131	133101	87293	1	19432	7995.9	125131	139111	114071
PDAP1	Q13442	-0.618	0.725941	-0.09	0.0729415	1	1	1	1472801	2269301	1	1	1	1	1	1	1
PDCD11	Q14690	1.94	4.80808	0.362	0.474343	185141	946151	1895601	2.9852e+06	2848801	1717001	9665.4	273831	111211	2.4135e+06	3.5273e+06	1305201
PDCD6	O75340	-0.241	0.13059	0.772	0.533405	158481	1.2042e+06	3718401	1.2317e+07	2.033e+07	1828401	49884	684831	322511	6.3688e+06	6252501	1750801
PDLIM5	Q96HC4	0.39	0.493848	-0.616	0.912931	12891	89133	132661	213781	507721	77052	1	26372	10840	619981	858551	303431
PDLIM7	Q9NR12	-0.279	0.196089	-0.0616	0.0376945	11527	392681	699871	5.3517e+06	6713801	1139601	1	357891	134491	6933701	5377801	2601701
PDS5A	Q29RF7	0.274	0.110512	-0.377	0.15826	6373.5	74297	75098	174971	131251	59299	1	201121	100471	1091501	1640601	937761
PDS5B	Q9NTI5	-0.12	0.133032	-0.138	0.155947	11094	146891	153741	467541	404631	370791	2872.2	93034	38425	320111	648831	457091
PEAK1	Q9H792	0.137	0.0490786	-0.0475	0.0164152	1	1	1	1	1	1	1	10738	1	284911	149571	13702
PEG10	Q86TG7	0.479	0.485456	0.191	0.158597	106171	510681	433371	1200401	992941	444011	26287	269441	48404	392201	1015401	329921
PELP1	Q8IZL8	0.782	2.19265	-0.271	0.500582	93694	486951	433581	822081	782391	274631	17443	96086	80269	757391	915111	473231
PES1	O00541	0.908	3.48191	0.194	0.412423	441581	1665101	2.7593e+06	4785801	4.0691e+06	3398701	37515	595731	338151	5197101	6594201	2931401
PFKL	P17858	-0.0558	0.0462956	0.103	0.0892344	1	68301	134361	64247	350661	173601	1	1	1	335371	388321	32160
PFKM	P08237	3.11	1.80967	1.37	0.575658	16101	259241	301421	722071	794641	310431	10134	3676301	42461	326451	570581	575701
PFKP	Q01813	0.854	0.867627	0.313	0.238462	170941	950721	1947501	3.6822e+06	3.5772e+06	1.9544e+06	27921	439231	180651	3314101	4560701	1.3561e+06
PGAM5	Q96HS1	0.179	0.466616	0.345	1.14155	7.5466e+06	15596001	15680001	1.9866e+07	11932001	18569001	2183201	8.8605e+06	5.2209e+06	18749001	25014001	1.501e+07
PGK1	P00558	-0.0653	0.0603233	-1.22	2.3197	1	1	1	1	1	1	1	43284	34443	1	1	1
PHB	P35232	0.162	0.19208	-0.182	0.22086	125811	377471	518011	3.9478e+06	5.5359e+06	998251	20721	445911	226091	8955201	7573301	3061001
PHB2	Q99623	-0.0475	0.0946523	-0.109	0.243154	329961	2198601	4.1929e+06	11791001	9.5956e+06	5.9094e+06	104321	1703901	925051	17950001	1.7146e+07	6.7635e+06
PHF3	Q92576	-0.383	0.336006	-0.529	0.50785	1	12403	24815	78364	60294	48481	1	1	1	123231	269431	118261
PHF5A	Q7RTV0	-0.578	0.315326	-1.93	1.59739	2770401	4596001	8.6841e+06	9109601	6.4789e+06	1.1091e+07	4129101	11702001	6509201	11650001	18238001	20890001
PHF6	Q8IWS0	0.59	0.540497	1.27	1.55786	23368	303871	483811	1978201	1608001	1089001	8078.3	58276	30444	882931	492991	451181
PHGDH	O43175	0.418	0.560028	-0.606	0.927158	111341	732231	801651	2826801	1.8834e+06	1043601	18724	488551	314791	3965701	5163901	2.4728e+06
PHIP	Q8WWQ0	0.23	0.303494	-1.01	2.28515	8988.6	33328	112931	148071	178191	102201	1	1	1	110881	340761	123351
PHLDA2	Q53GA4	0.365	0.386957	-0.231	0.221257	1	1	1	1	1	1	1	1	1	1	1	386181
PHLDB2	Q86SQ0	-0.142	0.198099	-0.269	0.43249	427101	3.3582e+06	5.9207e+06	13146001	1.1266e+07	6024301	220341	2.3771e+06	1.3075e+06	19295001	19674001	9.7208e+06
PHRF1	Q9P1Y6	1.06	1.47773	-0.636	0.719996	27956	96301	108171	93369	1	1	1	32217	22015	1	79581	178371
PICALM	Q13492	0.786	0.342055	-0.185	0.0656524	142911	1726601	5.5031e+06	2.8523e+07	1.8157e+07	7.0127e+06	63748	1301801	478131	3.2706e+07	3.4071e+07	9.4593e+06
PIK3C2A	O00443	-0.339	0.580691	-0.234	0.36088	103681	723211	1002601	3309701	2.3465e+06	1.0114e+06	60749	701141	301651	3600001	4239601	2.1466e+06
PISD	Q9UG56	-0.982	0.955183	-0.661	0.557158	1	1	1	174251	213871	92789	1	152671	87880	914831	309761	311821
PKM	P14618	-0.683	0.910042	0.317	0.331731	1	120411	95592	1	391041	1	1	167981	98649	488131	1.3604e+06	327001
PKN3	Q6P5Z2	0.0569	0.0510852	-0.437	0.538113	5680.1	71782	105581	272031	320051	201431	8235.8	73069	31092	646221	742411	343991
PKP2	Q99959	-0.104	0.284647	0.15	0.449794	2868501	16261001	3.2745e+07	77395001	59240001	31651001	1229301	11513001	6059201	65166001	8.0885e+07	4.5822e+07
PKP3	Q9Y446	-0.362	1.51969	-0.358	1.49721	1.4356e+06	8.8111e+06	14011001	34812001	2.85e+07	1.5037e+07	811961	7.2285e+06	3.5624e+06	41352001	5.0377e+07	23893001
PKP4	Q99569	-0.0272	0.0525946	-0.293	0.883025	92876	512861	1.1964e+06	2413401	1391401	867831	21126	590701	330431	4.0035e+06	4448701	1.9004e+06
PLCD3	Q8N3E9	1.41	2.28345	0.095	0.0763066	8759.3	247871	288001	1487601	584801	332381	1	63582	25688	530301	1107701	445111
PLD1	Q13393	-0.61	0.877972	-0.841	1.37964	1	41156	96645	245621	106711	87225	1	112091	48961	359121	1.1962e+06	263651
PLEKHG3	A1L390	-1.4	1.58333	-1.13	1.16667	48174	649841	1260601	3766301	3.072e+06	1306901	71590	1030601	532631	9.9036e+06	7.6927e+06	3865801
PLOD1	Q02809	0.594	1.19461	0.75	1.66831	17972	228631	136341	1376601	1.3224e+06	467411	1	57935	19711	189831	785971	477641
PLOD2	O00469	-0.864	1.27187	-0.0871	0.0755833	1	1	1	413901	258891	44029	1	1	1	158431	383571	141501
PLOD3	O60568	0.34	0.380209	0.646	0.890222	54089	117811	239711	3.164e+06	2198601	554051	1	1	1	1376201	1989701	675901
PLPP2	O43688	-0.584	0.6101	0.0755	0.0559246	1	1	1	1	1	1	1	1	1	1	1	1
PLRG1	O43660	0.18	0.239875	0.629	1.24205	8339701	1.7545e+07	24501001	2.8949e+07	23815001	2.252e+07	2518301	10843001	5827801	1.6909e+07	2.7481e+07	17164001
PLS3	P13797	-0.805	0.833369	-0.351	0.284037	1	1	1	1	1	1	1	1	1	1	1	1
PNISR	Q8TF01	-1.41	1.27293	0.876	0.659469	218351	485351	378381	385391	1	742021	83728	469451	234511	1	1	529691
PNN	Q9H307	0.0288	0.0349548	0.278	0.452541	4266101	11944001	20340001	20818001	1.7702e+07	12895001	1152801	8820401	4.6119e+06	1.4338e+07	2.342e+07	16994001
PNO1	Q9NRX1	1.2	1.76838	0.15	0.122593	67092	214331	619301	1.5691e+06	766561	457141	1	1	23012	1.6569e+06	1717501	687601
PNPLA6	Q8IY17	0.191	0.137171	0.67	0.63981	1	17640	51384	105671	455431	104351	1	1	1	108841	81410	130411
POLDIP3	Q9BY77	-0.153	0.226725	0.47	0.961189	4.1449e+06	1.0511e+07	1.326e+07	1.8977e+07	1.5898e+07	1.2258e+07	1422601	6602801	4868901	13909001	19038001	12779001
POLR1C	O15160	-0.577	1.07896	0.022	0.0241921	45128	110691	448391	959211	982911	799671	10690	53088	44703	1.3969e+06	1328201	728691
POLR1E	Q9GZS1	-1.84	2.67335	0.229	0.170204	1	1	121541	507331	346921	301581	1	1	1	798481	682531	1
POLR2A	P24928	-0.258	0.553932	0.155	0.289241	39222	218171	308511	303381	221631	289011	20376	176131	64209	219761	395951	290331
POLR2B	P30876	-0.133	0.224673	0.262	0.52515	58395	232961	322821	147911	195431	294471	10509	164411	73131	160261	140841	224741
POLR2E	P19388	-1.28	0.957916	-0.293	0.149239	334891	537481	772861	793021	1.0219e+06	498581	201011	234441	417521	1	1.3825e+06	557611
POLRMT	O00411	1.82	8.37771	0.263	0.634277	179641	581301	1714801	2544301	1396101	1.2969e+06	10145	113261	96662	1691101	1.9638e+06	1062501
POP1	Q99575	0.805	4.03359	0.19	0.538958	287121	1223601	1.496e+06	2303501	2034301	1.3723e+06	16029	346741	195591	2.192e+06	2422701	1321401
PPAN	Q9NQ55	1.72	5.2265	0.374	0.630251	255981	1.6436e+06	2.4671e+06	4184701	3524701	2536501	1	298851	140221	2.7148e+06	4.8939e+06	2.0858e+06
PPHLN1	Q8NEY8	-0.547	1.42975	-0.134	0.225504	405091	894831	2135701	2571801	2161101	1657201	284911	998681	590141	4.0623e+06	5065701	2246301
PPIA	P62937	-0.239	0.146699	-1.14	1.05771	36453	356651	797461	463401	2.1023e+06	751801	22404	281421	344061	3.6015e+06	4.2101e+06	1902301
PPIB	P23284	2.88	2.34836	1.11	0.615024	392751	9284401	2.2669e+07	5.5616e+07	71890001	2.0272e+07	201871	375131	341731	3.5187e+07	33491001	22337001
PPIE	Q9UNP9	0.839	1.79762	0.243	0.334604	2012001	5139601	8.5175e+06	8.0692e+06	7.3123e+06	6780501	329761	1747401	915271	2.5313e+06	1.1798e+07	9.2477e+06
PPIG	Q13427	1.75	2.05352	-0.106	0.0628053	258581	210091	597521	1	1	1	1	1	77534	1	1	214081
PPIH	O43447	-0.46	0.730825	-0.231	0.299149	2122601	4883301	8312601	9854101	9541701	7722301	1.3933e+06	4860401	3.3921e+06	9516601	1.6743e+07	9.6403e+06
PPIL1	Q9Y3C6	0.323	0.540534	0.145	0.200102	5708101	1.2582e+07	2.0621e+07	22287001	21730001	7.6241e+06	1.1076e+06	4.5162e+06	1207601	9.7477e+06	8056601	7899701
PPIL3	Q9H2H8	0.478	0.40266	2.47	3.88335	1482001	3732901	3208201	6.6799e+06	4306101	5.3439e+06	315671	623671	694071	1	861991	598731
PPL	O60437	0.905	1.08706	1.14	1.50765	1.2851e+06	1.0426e+07	1.1321e+07	4.2327e+07	3.5222e+07	1.7099e+07	327491	2.6493e+06	1.193e+06	17225001	2.958e+07	7861401
PPM1G	O15355	-2.52	3.23041	-0.562	0.405074	187561	894721	1.0017e+06	2001701	1.008e+06	1.2487e+06	80181	818041	447691	2167001	2.7256e+06	1771201
PPP1CA	P62136	-0.743	1.11315	-0.597	0.819899	742071	3541001	8111001	19184001	1.6344e+07	7.717e+06	625581	6261701	3410701	41253001	32260001	1.4694e+07
PPP1CB	P62140	0.0475	0.0375116	-0.595	0.699321	2.4384e+06	1.5736e+07	24442001	54609001	4.6641e+07	24194001	994361	14802001	7150801	1.212e+08	114700001	59444001
PPP1CC	P36873	0.497	1.22104	0.108	0.172131	2.7837e+06	1.0017e+07	13082001	18110001	1.5246e+07	11501001	540921	5.1233e+06	2.2106e+06	23654001	2.3265e+07	9.4898e+06
PPP1R10	Q96QC0	-0.0794	0.0661371	0.288	0.283622	1	23951	26590	165741	238061	116981	1	1	1	171831	221741	70610
PPP1R12A	O14974	-1.54	3.98328	-1.31	3.19658	2.0342e+06	1.1158e+07	1.654e+07	4.8505e+07	3.7736e+07	16750001	3.1561e+06	23821001	1.1746e+07	160180001	146380001	6.1204e+07
PPP1R12B	O60237	-0.989	1.84583	-0.704	1.1352	28271	301451	437711	1.2661e+06	784701	458901	33704	475071	276981	3.9699e+06	3283401	1.5872e+06
PPP1R13L	Q8WUF5	0.537	0.457705	-0.226	0.160143	1	80771	302401	626991	455241	255081	1	1	1	802331	859031	410091
PPP1R18	Q6NYC8	-1.89	0.804665	-1.14	0.409312	51494	859841	2.4446e+06	1.483e+07	1.1265e+07	3.0849e+06	372561	2454401	702891	59949001	28590001	8.367e+06
PPP1R9A	Q9ULJ8	-0.665	2.10209	-0.469	1.27392	400081	3768301	5599701	12221001	10549001	5272701	254431	2909801	1.3503e+06	18192001	22022001	9491601
PPP1R9B	Q96SB3	-0.778	1.42038	-0.572	0.918318	2229501	1.4745e+07	24354001	50867001	42823001	21162001	2.0054e+06	1.6727e+07	8315801	99820001	93699001	4.1099e+07
PPWD1	Q96BP3	1.28	2.75821	2.23	5.74873	368321	1.2077e+06	1727301	2.9437e+06	2889901	2108301	60972	162001	148971	310661	455191	394351
PQBP1	O60828	-1.47	1.92001	0.259	0.193935	537111	3280201	5666901	1.6862e+07	15288001	1.4005e+07	496661	2778901	1595601	1.5171e+07	1.8957e+07	15924001
PRDX1	Q06830	-1.01	4.80612	-0.473	1.69443	162251	521441	829071	1259801	1.9786e+06	927941	179081	1451201	972031	7282401	8418301	5.6043e+06
PRDX2	P32119	1	0.828748	-0.0198	0.0101975	1	79557	205111	389111	451071	191291	1	1	1	7513101	9880501	3730901
PRDX4	Q13162	-2.58	10.3537	0.11	0.182429	85950	304371	361631	1.4974e+06	1774601	1233901	101901	805251	399041	3507401	2.333e+06	1.4026e+06
PRKCA	P17252	-0.106	0.101192	0.382	0.458873	1	1	1	191291	247871	1	1	1	1	1	1	1
PRKDC	P78527	0.257	0.92999	0.09	0.239567	254291	1094001	1622501	4464601	3.5546e+06	2511001	57926	548241	295661	4.5209e+06	5940801	2623001
PRMT1	Q99873	-0.842	3.08468	-0.258	0.587769	323451	786831	756801	1.3677e+06	953671	633231	145061	1.0283e+06	627501	1139201	3276601	1.9272e+06
PRMT5	O14744	-0.848	2.04766	-0.449	0.831137	982541	2.5949e+06	4.4232e+06	5.5843e+06	4999801	3.5788e+06	728531	2.6874e+06	1812701	6165201	1.1352e+07	6.7338e+06
PRPF19	Q9UMS4	0.277	0.423143	0.713	1.53761	2.5578e+07	86664001	120530001	174590001	1.2664e+08	120730001	6.7365e+06	40074001	2.4071e+07	87108001	1.4228e+08	91684001
PRPF3	O43395	-0.459	0.821171	0.128	0.16501	4504801	9.7377e+06	15988001	1.8865e+07	15090001	12057001	2.041e+06	8.9649e+06	5970301	1.5866e+07	2.5926e+07	18064001
PRPF31	Q8WWY3	-0.54	0.837586	0.254	0.312353	3.6131e+06	7.6989e+06	1.5981e+07	2.5388e+07	1.8966e+07	14348001	2361101	5587401	4.1232e+06	21931001	33832001	1.9113e+07
PRPF38A	Q8NAV1	-0.456	1.05254	-0.243	0.449168	893861	2107901	2506401	3.6522e+06	2557201	2426401	428541	2.2204e+06	1169101	4.0053e+06	7.6864e+06	4.9474e+06
PRPF38B	Q5VTL8	-0.437	0.499716	-0.883	1.31326	68481	1	1	1	1	1	1	1	1	1	1	1
PRPF4	O43172	-0.171	0.27532	0.191	0.315954	3.6237e+06	1.0721e+07	1.6465e+07	20685001	18891001	17148001	2028301	9648001	5.7625e+06	1.8387e+07	2.6911e+07	1.8937e+07
PRPF40A	O75400	-0.16	0.239358	-0.131	0.187737	1.1382e+06	3255701	5021601	7.2459e+06	5.4963e+06	4325101	320531	2676101	1356001	5480201	10270001	7.0196e+06
PRPF4B	Q13523	-0.145	0.152039	0.188	0.205355	139121	984421	1.4296e+06	1240101	1110501	663061	51241	460021	248881	498051	1.3634e+06	677801
PRPF6	O94906	-0.398	0.636021	0.0802	0.0932675	5429001	1.1198e+07	18402001	1.9907e+07	15591001	14917001	2547201	1.014e+07	6044401	17413001	28730001	18496001
PRPF8	Q6P2Q9	-0.1	0.135543	0.43	0.82964	1.3384e+07	3.3188e+07	5.0175e+07	65099001	55825001	4.7767e+07	5.4867e+06	24607001	1.5111e+07	44861001	77512001	4.6271e+07
PRPS1	P60891	-3.15	12.652	-1.16	4.37343	57713	157561	371501	1197001	1.071e+06	572641	224261	938541	493371	3450801	5.4671e+06	3.3714e+06
PRPS2	P11908	-0.912	0.75362	-1.67	1.77495	1	392991	640821	1.4094e+06	1126101	634881	1	796551	532861	3.3432e+06	8.6613e+06	6.0124e+06
PRPSAP1	Q14558	-2.03	3.28508	-3.01	5.48513	1	49435	56977	106121	77439	49010	81071	537531	381141	1.1083e+06	1400001	1352101
PRPSAP2	O60256	-0.26	0.205098	-1.58	2.25794	1	1	1	1	1	1	1	49206	31557	523841	738991	883741
PRRC2A	P48634	-0.654	2.00124	-0.216	0.433703	217241	715951	986031	1.5548e+06	1099501	946481	98976	947821	543471	1.9785e+06	2770801	1715301
PRRC2B	Q5JSZ5	-0.534	1.10509	-0.0712	0.0918935	109041	234831	450831	825801	558491	381811	53133	302961	206731	604441	1.0528e+06	521521
PRRC2C	Q9Y520	-0.775	2.37148	-0.279	0.567854	189761	478731	484411	1.6377e+06	1.5173e+06	878721	119191	954791	560131	2.3722e+06	3.9422e+06	1870301
PRSS23	O95084	0.0428	0.0373062	1.72	3.57657	1	503531	460811	1.1971e+06	866561	755801	1	225981	165891	371081	1	340161
PRSS56	P0CW18	0.199	0.148922	-0.652	0.640181	34982	508101	947911	2.015e+06	1.6762e+06	1164001	13268	525851	275461	4195401	6194601	2791801
PSIP1	O75475	0.231	0.15039	-0.381	0.269869	11867	79060	170901	3.3634e+06	1982201	1.1508e+06	1	28056	36745	3326801	4525701	3.2294e+06
PSPC1	Q8WXF1	0.491	0.476734	0.832	0.972776	286611	2.8758e+06	1571701	19719001	1.4867e+07	8.5476e+06	86513	416541	355341	9679001	1.1856e+07	6.018e+06
PTBP1	P26599	-0.805	1.77914	-0.182	0.245735	1.147e+06	4455401	7935901	1.6967e+08	128060001	8.6019e+07	1407501	4.578e+06	2828601	1.8288e+08	295090001	137660001
PTBP2	Q9UKA9	1.1	1.47131	-1.99	3.39385	1	1	1	363111	210711	291921	1	1	1	1192401	2.7341e+06	2.5548e+06
PTBP3	O95758	0.363	0.319644	0.0648	0.0463043	42967	234051	361971	4138801	2.5221e+06	1936401	1	62374	17453	2.4849e+06	4455701	2.444e+06
PTDSS1	P48651	-0.262	0.27964	0.183	0.182454	1	55575	304021	191741	394101	265941	1	57031	27162	457061	371961	331121
PTRH2	Q9Y3E5	-0.0107	0.00601373	0.765	0.646469	1	486161	1040401	1.9334e+06	774401	983661	1	177171	69212	1128901	1350501	671251
PUF60	Q9UHX1	-0.291	0.62053	-0.196	0.370318	2581601	1.1254e+07	18615001	21003001	19468001	1.601e+07	971751	9388501	5.0713e+06	22719001	4.1683e+07	2.1946e+07
PUM3	Q15397	1.41	3.14676	0.0617	0.0610286	212331	559531	1.1241e+06	2166501	1806101	1055201	8364.6	359051	164371	2194501	3134301	1.3868e+06
PURA	Q00577	0.0603	0.0632405	0.058	0.060704	828051	4878301	5.0721e+06	12030001	7947901	6379101	299631	1.6e+06	1.298e+06	11429001	1.7467e+07	7868801
PWP1	Q13610	0.519	1.59389	0.604	1.98104	993511	4.2305e+06	5.3084e+06	1.049e+07	9.3863e+06	6.6488e+06	259401	1372401	834451	7010201	9468601	4.7893e+06
PWP2	Q15269	2.86	12.389	1.09	4.46081	391011	1.5373e+06	2.2729e+06	2.2872e+06	2084501	2.4414e+06	4998.4	42831	20182	723981	927441	486601
PYCR1	P32322	0.689	0.778708	1.22	1.73925	48648	589501	996881	2.0272e+06	1.3557e+06	515981	17907	115091	52077	390851	509461	432881
PYM1	Q9BRP8	-0.395	0.531299	1.8	4.36836	1	1	161791	1.5071e+06	2.2518e+06	2589601	1	1	1	1	1	1
QARS	P47897	-0.716	0.933028	0.348	0.358378	30683	150801	88108	212771	94662	177631	1	1	1	1	523311	197981
QKI	Q96PU8	0.0158	0.0137853	0.0767	0.0711034	1	1	1	1	1	1	1	131011	1	470271	882391	616841
QPCTL	Q9NXS2	0.97	1.75286	-0.149	0.154137	1	541101	379611	2153501	1.4813e+06	1485001	90888	324871	200191	820101	1940201	1.1866e+06
RAB11FIP5	Q9BXF6	0.671	0.82496	0.0635	0.0509015	84233	997581	1.2761e+06	2040801	2408201	1093401	14806	281581	135061	2.0749e+06	2223501	832711
RAB1A	P62820	0.37	0.324347	1.12	1.4424	27581	251061	200821	1432701	1.1358e+06	343671	1	1	1	543511	558091	672591
RAC1	P63000	1.22	1.62658	1.04	1.30124	1	1059501	1.1495e+06	11519001	8281301	2810601	47368	434331	253631	4.3495e+06	3.6386e+06	2944501
RACGAP1	Q9H0H5	-0.534	0.979732	-0.0306	0.0342861	21194	196031	148601	397341	307871	331461	1	93605	76424	809021	530931	158061
RACK1	P63244	0.0379	0.0365552	2.14	5.42298	39074	112871	194411	2.8739e+06	2.3274e+06	530791	1	1	1	545491	566801	221201
RAD21	O60216	0.636	1.08032	-0.239	0.296916	53710	420541	625561	1.315e+06	849681	467141	17103	185771	103641	2.0165e+06	1717801	1.1768e+06
RAE1	P78406	0.249	0.557363	0.23	0.504373	337751	1.2024e+06	1.448e+06	3.7256e+06	3413301	1851701	123691	684981	203641	3550301	5.0681e+06	2144701
RAF1	P04049	-0.612	0.892775	-0.494	0.666103	1	309031	389421	616051	1.0036e+06	500041	19824	244051	138901	1.0166e+06	1.3408e+06	1220601
RAI14	Q9P0K7	-0.496	1.6281	-0.653	2.41336	1.0725e+06	6040401	8.9266e+06	2.5065e+07	20599001	1.0523e+07	520921	6.0817e+06	3393201	4.1615e+07	4.5085e+07	24572001
RALY	Q9UKM9	-0.53	0.76582	0.135	0.140907	4.4839e+06	8.687e+06	9942401	1.8537e+07	1.3583e+07	9.9977e+06	2.5038e+06	8819901	4.8995e+06	11020001	23151001	13328001
RAN	P62826	-0.0132	0.0181738	-0.481	1.15505	147941	952531	2064101	5.9884e+06	3920501	1795001	61932	706651	415651	10640001	1.4092e+07	5.1741e+06
RANBP2	P49792	0.557	0.994706	0.073	0.083144	42773	287391	634231	1281201	1010201	685631	14076	178251	83015	1.5974e+06	1868701	775861
RANGAP1	P46060	0.327	0.434881	-0.638	1.07291	65266	129671	194311	260021	151121	16854	24171	164261	117281	856201	967111	342461
RAP1B	P61224	-0.295	0.345351	0.504	0.692113	1	52235	163221	928721	824621	165321	1	1	1	963321	1.2063e+06	281931
RARS	P54136	0.524	1.71027	0.0632	0.115201	115631	581251	909911	1741801	906411	1.0976e+06	20182	244641	175331	1149401	1872901	926561
RASSF8	Q8NHQ8	0.0204	0.010907	-0.0455	0.0246765	1	1	1	1	1	1	1	52295	59570	630011	390211	343251
RAVER1	Q8IY67	0.928	1.02641	-0.49	0.434895	1	149981	412731	1.4664e+06	1013701	498261	1	1	80629	2867101	3.7596e+06	1.3702e+06
RBBP6	Q7Z6E9	-0.103	0.112383	0.166	0.194018	1	1	93983	106261	63369	51898	1	1	1	151051	152601	66302
RBBP7	Q16576	-0.359	0.968693	-0.445	1.30929	406121	1214201	1617001	4303401	2.9908e+06	1.8555e+06	363801	1.2803e+06	781761	7.865e+06	10758001	3.9928e+06
RBFOX2	O43251	-0.585	1.56432	-0.0269	0.0383973	384511	1.4595e+06	2104601	3488101	2.1652e+06	2.7941e+06	259091	1.0811e+06	685961	1.738e+06	4.8602e+06	3.5678e+06
RBM10	P98175	-0.66	1.44854	-0.0265	0.031637	10485001	2.8865e+07	4.7423e+07	93443001	68972001	53534001	5803101	3.3681e+07	18212001	7.9609e+07	1.3169e+08	9.0599e+07
RBM14	Q96PK6	-0.442	1.24737	0.0982	0.179393	1.4525e+07	3.8508e+07	45811001	122380001	8.6773e+07	49135001	7.2717e+06	3.0154e+07	1.9528e+07	9.0084e+07	125330001	72098001
RBM15	Q96T37	-0.274	0.523891	0.0793	0.118273	376471	1.043e+06	1.2669e+06	2.2907e+06	1825801	1631301	67444	727961	345601	1.5785e+06	4128601	2.0379e+06
RBM15B	Q8NDT2	0.146	0.154533	0.149	0.157079	1	79675	111511	1	143691	62152	1	23512	11191	133441	17463	1
RBM17	Q96I25	-0.645	1.08634	0.0414	0.04163	9.4653e+06	16895001	25983001	2.7804e+07	22093001	2.2989e+07	4.6848e+06	19005001	1.1533e+07	2.0958e+07	3.8368e+07	2.5395e+07
RBM19	Q9Y4C8	-0.435	0.364643	-0.796	0.806374	1	25197	23566	55116	29819	29375	1	1	1	51413	51991	19180
RBM22	Q9NW64	0.203	0.317328	0.461	0.932103	2397701	4508101	7538401	1.0012e+07	8160401	6615101	582221	1.9865e+06	923991	4.6613e+06	7.877e+06	5.3005e+06
RBM25	P49756	-0.573	1.18792	-0.267	0.423216	2.3458e+06	6399001	9659501	13482001	9.7729e+06	8279701	1.4261e+06	6313901	3853101	1.2659e+07	23170001	1.4246e+07
RBM26	Q5T8P6	-0.583	0.791676	-0.525	0.68703	23653	87559	1	1	1	1	1	1	1	1	1	1
RBM27	Q9P2N5	0.84	3.12767	0.763	2.73437	359071	1.0921e+06	1.675e+06	2.7966e+06	1.6561e+06	1.5756e+06	47089	196651	125161	743751	1173501	479541
RBM28	Q9NW13	0.909	4.78022	0.357	1.30217	503251	1.9681e+06	2301701	3769901	2331201	2294601	55023	704021	453411	3116801	3028601	1403001
RBM3	P98179	0.0923	0.0462465	-0.0842	0.0420197	1	1	1165901	1.9973e+07	17360001	4.1061e+06	1	1	1	1.5904e+07	2.1116e+07	8225101
RBM34	P42696	2.09	9.69211	0.274	0.678307	473481	1.4638e+06	2233801	3082701	2.7338e+06	1788901	1	167061	57244	1676601	2959301	1.0059e+06
RBM39	Q14498	0.3	0.481677	-0.38	0.658507	1086901	5215701	8580101	14959001	9.4935e+06	9.5473e+06	371921	4336701	2920701	16027001	2.7738e+07	1.6432e+07
RBM4	Q9BWF3	-0.108	0.274019	-0.0236	0.0502035	82237	306301	942151	1929401	1.7528e+06	1538001	32983	284611	147531	1668301	1799101	1.6624e+06
RBM42	Q9BTD8	-0.606	0.590554	0.133	0.0962514	34193	441201	668961	1.9168e+06	1679001	1.3265e+06	29026	364081	212181	1474201	2.127e+06	1.597e+06
RBM47	A0AV96	-0.0902	0.0613884	0.0788	0.0531793	1	1	1	341311	475641	371701	1	1	1	1	106791	535431
RBM5	P52756	-0.404	0.615649	0.345	0.499304	1.2954e+06	2.8852e+06	5137101	4.8858e+06	2694401	3.8983e+06	625681	2.9643e+06	1508201	4149301	6.7822e+06	4965501
RBM6	P78332	-0.146	0.164034	-0.509	0.780337	1	8764.8	14593	47905	49848	23075	1	1	1	52785	235691	154081
RBM7	Q9Y580	-0.205	0.245669	-0.0531	0.0544353	68596	250061	738741	552991	484611	240661	27787	63969	52651	620641	1.6203e+06	800361
RBM8A	Q9Y5S9	-0.447	0.670302	0.38	0.538736	1.0914e+07	19384001	3.0637e+07	4.2506e+07	2.882e+07	2.5858e+07	6086401	1.8186e+07	1.139e+07	28910001	50673001	32508001
RBMS2	Q15434	-0.305	0.174993	0.935	0.709895	1	1	1	1326801	518691	553021	1	1	1	1	1.3751e+06	713261
RBMX	P38159	-0.595	1.42553	0.151	0.233192	1.0142e+07	22975001	3.0103e+07	57480001	44042001	33659001	5359501	2.2188e+07	1.2612e+07	4.4647e+07	68023001	3.7824e+07
RBMXL1	Q96E39	-0.0192	0.0192096	-0.648	1.12567	23030	52384	107071	69896	67371	82747	1	238451	1	1	705411	389921
RCC1	P18754	0.201	0.179725	-0.314	0.305941	1	1	91405	6.1739e+06	5190801	2186201	1	1	1	6.5499e+06	9.4714e+06	4149801
RCC2	Q9P258	0.414	0.442542	0.22	0.203421	163161	1.0225e+06	1.8412e+06	9426601	8.4539e+06	4.5891e+06	39464	408441	233161	1.0905e+07	12237001	4.5038e+06
RCL1	Q9Y2P8	1.06	3.71234	0.836	2.6729	1009501	2.1928e+06	4001601	4353701	3.5201e+06	3.241e+06	138531	571031	344711	2.1348e+06	2579701	2197301
RCN2	Q14257	-0.703	0.400841	0.789	0.46421	30760	857971	897411	4.3766e+06	5246301	1252901	49848	239061	210901	1556401	1393701	600021
RECQL	P46063	0.908	1.40394	0.263	0.270368	1	329511	315971	3526601	3483701	2.2841e+06	1	1	38362	3.3547e+06	4843201	1881001
REPS1	Q96D71	-0.0881	0.0371898	-0.235	0.105861	1	1.9638e+06	1.8652e+06	252221	3.8919e+06	35309	1	56714	30553	4.0844e+06	494091	106691
RFC1	P35251	-0.524	0.593065	0.717	0.909462	1	19112	35053	65907	59351	42752	1	1	1	103261	157511	32817
RFC2	P35250	0.0418	0.0851722	0.426	1.54896	139471	357021	741661	1062901	1039701	714371	28649	245091	156261	914931	1225501	642401
RFC3	P40938	0.644	0.757555	0.194	0.168971	149391	328251	554371	948081	735241	731501	48231	253721	108081	1054601	1180301	381201
RFC4	P35249	0.327	1.16817	0.102	0.254088	98856	626931	1.0713e+06	1953101	2.156e+06	1.3061e+06	1	327021	126781	2517801	2654601	1113801
RFC5	P40937	1.51	1.5575	-0.115	0.0648367	1	375541	844451	1.6721e+06	1.2014e+06	404451	1	1	36259	1.1295e+06	2352901	663531
RGPD3	A6NKT7	-0.186	0.182646	0.194	0.192474	23169	76718	138941	295551	201511	132911	7617.3	60979	41304	180141	258651	190561
RHOT2	Q8IXI1	-1.5	2.76935	-1.27	2.19888	1	69426	226431	1072201	539591	280001	24151	480001	224361	4.0037e+06	5.3198e+06	1.9113e+06
RICTOR	Q6R327	0.541	0.744715	0.00611	0.00536867	11983	142961	179041	352211	249491	161821	1	61175	22841	517491	499031	121411
RIF1	Q5UIP0	-0.726	1.14656	-1.21	2.37617	1	6535.9	8415.9	28328	1	23843	1	4286	1	1	1	12641
RIMS1	Q86UR5	0.876	1.06802	0.249	0.210044	1	22333	228821	355041	163271	43702	1	1	1	1	1	1
RIOK1	Q9BRS2	0.0718	0.0517714	-1.2	1.61565	30478	79571	101671	230811	198111	180001	1	1	66397	523741	998941	169481
RMDN3	Q96TC7	-1.19	1.03415	-0.952	0.75898	1	1	127011	2.4006e+06	1.1257e+06	387531	45976	408981	277531	6029601	6.0893e+06	1.6954e+06
RNF213	Q63HN8	0.875	0.552241	0.16	0.0745571	1	11533	14967	73529	54162	30838	1	1	1	39227	42085	24320
RNF219	Q5W0B1	-0.513	1.24132	0.113	0.177352	28365	174661	209271	459041	331251	174471	21087	193451	73101	674311	1.2383e+06	422121
RNPC3	Q96LT9	-0.0852	0.0766382	0.445	0.535277	6788.2	77501	133521	1	216381	133761	1	1	1	1	1	1
RNPS1	Q15287	1.64	2.18559	0.0377	0.0239204	1166701	9519501	15639001	22383001	2.0155e+07	1.3705e+07	49371	4595801	1573101	23456001	2.9722e+07	23836001
RPA1	P27694	-0.319	0.320984	-0.348	0.358654	1	1	92393	5289801	3613401	1648301	1	44443	28476	4526601	8.5365e+06	7501501
RPF1	Q9H9Y2	-0.289	0.233693	0.226	0.175492	1	109361	263191	948911	413561	227081	1	1	1	955631	2019501	233211
RPF2	Q9H7B2	0.203	0.363835	0.197	0.350693	815371	2360101	3670301	5706201	4.418e+06	3141501	133341	879151	300361	7946201	7689001	2.5424e+06
RPL10	P27635	0.452	2.12253	0.43	1.97714	2.8099e+07	8.4164e+07	1.3365e+08	240650001	184110001	110480001	6065701	48953001	25591001	2.4652e+08	204020001	111720001
RPL10A	P62906	0.754	1.56668	0.303	0.448745	8608701	4.9908e+07	6.0601e+07	3.38e+08	300160001	1.9324e+08	2.3981e+06	24447001	11632001	2.7293e+08	3.0664e+08	215710001
RPL11	P62913	0.378	1.52968	0.21	0.671428	25628001	8.146e+07	9.1538e+07	161700001	148980001	105680001	6.5429e+06	42355001	2.1276e+07	172640001	1.8622e+08	107260001
RPL12	P30050	1.22	3.10799	0.23	0.317883	2.6517e+07	91355001	106510001	259370001	1.869e+08	1.9573e+08	5368101	35561001	15577001	2.0977e+08	2.4625e+08	127090001
RPL13	P26373	1.31	6.51361	0.35	1.07853	78989001	1.9804e+08	333360001	568670001	452020001	2.6852e+08	6658901	9.1429e+07	40631001	450730001	5.0675e+08	283970001
RPL13A	P40429	1.19	5.85777	0.321	0.968775	26208001	6.2208e+07	1.0405e+08	1.6496e+08	119160001	9.3208e+07	2963401	28484001	14441001	140620001	1.6615e+08	7.2746e+07
RPL14	P50914	0.915	3.5187	0.0818	0.146071	5.1248e+07	1.1055e+08	1.679e+08	2.8578e+08	240300001	1.3298e+08	5039601	6.0946e+07	3.2315e+07	2.3583e+08	2.9531e+08	1.7283e+08
RPL15	P61313	1.85	5.69574	0.297	0.467277	2.0077e+07	8.597e+07	151450001	265910001	215260001	119100001	1973001	22528001	7.5204e+06	2.0295e+08	244530001	1.2915e+08
RPL17	P18621	0.405	1.87187	0.107	0.310966	20848001	6.5268e+07	1.2889e+08	2.4117e+08	209050001	108820001	5236101	4.0954e+07	2.0889e+07	2.2868e+08	314180001	1.6216e+08
RPL18	Q07020	1.32	4.82507	0.193	0.34773	36901001	1.3246e+08	189000001	4.1899e+08	214050001	136110001	4376101	2.9234e+07	18907001	317930001	2.7835e+08	1.9028e+08
RPL18A	Q02543	0.905	4.7617	0.233	0.717825	39351001	9.104e+07	151680001	275090001	249470001	122350001	4.519e+06	53072001	25581001	206530001	270200001	1.4238e+08
RPL19	P84098	0.572	1.98665	0.253	0.630652	36542001	1.1439e+08	1.7469e+08	343270001	253520001	1.8032e+08	7704201	4.8418e+07	30868001	2.9831e+08	3.1145e+08	158330001
RPL21	P46778	1.4	6.61792	0.14	0.302102	47529001	152450001	210120001	3.1073e+08	255370001	157580001	4.7384e+06	6.263e+07	28162001	271730001	3.2393e+08	1.9649e+08
RPL22	P35268	0.319	1.07962	-0.0826	0.190098	24960001	69253001	91141001	260560001	2.3684e+08	1.1914e+08	6555201	4.3061e+07	2.4228e+07	243840001	291610001	199820001
RPL22L1	Q6P5R6	1.07	1.97007	0.901	1.5473	3234201	5660501	1.1902e+07	30174001	21036001	1.3418e+07	497061	2386601	1493101	1.8195e+07	1.5489e+07	8582601
RPL23	P62829	0.507	2.33653	0.222	0.726262	13020001	43915001	7.3506e+07	1.5064e+08	117710001	68626001	4.0452e+06	27791001	12414001	171590001	189810001	8.2897e+07
RPL23A	P62750	0.77	4.01736	0.159	0.453039	3.8079e+07	8.9461e+07	166170001	338520001	3.1394e+08	1.4223e+08	6.3388e+06	43317001	2.4822e+07	388340001	434030001	199680001
RPL24	P83731	1.62	4.03119	0.757	1.37672	4.69e+06	25499001	37474001	9.403e+07	1.0799e+08	39137001	991591	1.6652e+07	7.2859e+06	93079001	138920001	66833001
RPL26	P61254	0.844	3.72489	0.117	0.254714	79925001	1.2817e+08	239840001	5.5435e+08	405120001	1.942e+08	8040601	91428001	4.231e+07	462940001	6.1374e+08	2.5672e+08
RPL27	P61353	0.665	3.10294	0.374	1.36692	114400001	3.2645e+08	423130001	6.1726e+08	516000001	353070001	2.0906e+07	156270001	89851001	546820001	6.2775e+08	3.7958e+08
RPL27A	P46776	0.917	3.89186	0.333	0.933318	2.4207e+07	6.477e+07	77772001	1.2898e+08	139380001	6.4261e+07	3742301	2.5818e+07	13571001	101480001	1.4426e+08	8.5907e+07
RPL28	P46779	0.667	4.0228	0.427	2.16556	3.841e+07	100740001	1.7316e+08	2.8089e+08	2.1291e+08	1.4676e+08	6.9569e+06	5.2468e+07	29458001	218790001	2.8559e+08	133130001
RPL29	P47914	1.34	4.69291	0.231	0.415725	27291001	59906001	9.9579e+07	128220001	9.7646e+07	4.8715e+07	3128501	2.4228e+07	9418701	9.3485e+07	1.246e+08	67256001
RPL3	P39023	1.03	6.13689	0.34	1.35517	3.2767e+07	8.5537e+07	1.4839e+08	3.0253e+08	224680001	139070001	2.5512e+06	4.5965e+07	18897001	236130001	305950001	139810001
RPL30	P62888	0.674	2.06152	0.358	0.838978	29505001	69193001	1.0877e+08	1.5889e+08	1.1649e+08	9.1862e+07	6159001	35696001	1.6579e+07	1.3758e+08	192800001	86006001
RPL31	P62899	0.532	2.22814	0.316	1.05886	25783001	7.6743e+07	1.0823e+08	1.9303e+08	182330001	94509001	4.5436e+06	38204001	1.3036e+07	200310001	249450001	1.1546e+08
RPL32	P62910	1.79	3.73601	0.302	0.327987	1.5221e+07	3.3349e+07	57874001	128620001	8.8155e+07	3.4518e+07	1380401	9077301	3.5002e+06	74934001	9.829e+07	48022001
RPL34	P49207	1.34	6.27627	0.194	0.452457	3.3023e+07	6.7847e+07	115740001	1.6081e+08	118900001	60970001	1770401	2.6819e+07	1.3317e+07	118700001	1.4623e+08	7.2657e+07
RPL35	P42766	1.39	4.96849	0.282	0.545149	6.1364e+07	1.4944e+08	217420001	5.2542e+08	360940001	206750001	3727901	68954001	2.8611e+07	443700001	4.7537e+08	254890001
RPL35A	P18077	0.456	1.49597	0.328	0.938885	5.3059e+07	116700001	1.948e+08	2.4333e+08	2.0849e+08	1.3976e+08	1.3725e+07	58769001	32203001	250850001	255430001	1.3087e+08
RPL36	Q9Y3U8	2.83	4.604	0.0788	0.0512341	11706001	74678001	97983001	205950001	142950001	82479001	1	7754501	2.8306e+06	1.2206e+08	2.7406e+08	7.2557e+07
RPL36A	P83881	3.29	2.326	0.207	0.0719355	3.7096e+06	22489001	1.8969e+07	73377001	5.4826e+07	10042001	685591	10933001	1.9878e+06	39476001	85630001	17237001
RPL37A	P61513	0.528	1.31616	0.257	0.49009	60528001	1.6698e+08	254020001	4.3935e+08	363980001	2.5071e+08	9952001	74888001	3.5231e+07	4.4487e+08	434890001	189820001
RPL38	P63173	0.287	0.892067	0.00532	0.0101034	1.8437e+07	62523001	89684001	159950001	181250001	8.604e+07	5437101	3.653e+07	2.0859e+07	183470001	224550001	1.4254e+08
RPL4	P36578	1.07	4.09471	0.284	0.638618	21459001	1.4389e+08	209360001	3.7161e+08	300880001	194420001	2.5719e+06	56890001	2.5145e+07	341320001	403790001	2.1932e+08
RPL5	P46777	0.8	3.09577	0.359	0.99081	33172001	7.2666e+07	87875001	6.9122e+07	6.4592e+07	2.3612e+07	4.4907e+06	27847001	1.3506e+07	60199001	62167001	23101001
RPL6	Q02878	1.27	4.16232	0.269	0.482647	36007001	77790001	145950001	2.8923e+08	164100001	126820001	4.3821e+06	24095001	13741001	229100001	276190001	121400001
RPL7	P18124	0.632	3.0672	0.247	0.812033	8.7051e+07	187420001	275730001	441300001	3.3363e+08	227230001	14819001	93838001	5.1755e+07	4.1616e+08	4.479e+08	244220001
RPL7A	P62424	1.58	6.34344	0.222	0.441146	4.6172e+07	1.5757e+08	231360001	3.6098e+08	3.0677e+08	176050001	3059301	6.0469e+07	24810001	3.2817e+08	4.2516e+08	2.2533e+08
RPL7L1	Q6DKI1	1.8	3.58943	0.184	0.173566	1365301	3072801	5632701	9.3686e+06	7424401	4649901	24427	902841	442051	6332101	10115001	4.692e+06
RPL8	P62917	0.989	5.09217	0.426	1.59341	4.5828e+07	115970001	232640001	249990001	186640001	1.5982e+08	5766801	66351001	29916001	2.8809e+08	353880001	1.3415e+08
RPL9	P32969	1.45	2.47896	0.0845	0.0691683	6.2339e+06	3.0252e+07	57849001	2.4896e+08	216840001	1.0476e+08	1464101	1.452e+07	7.1203e+06	254090001	300420001	147100001
RPLP0	P05388	1.09	6.42453	0.244	0.833183	19399001	71580001	1.0122e+08	284310001	1.8839e+08	1.6608e+08	3458101	31341001	16100001	261420001	312830001	1.4195e+08
RPLP1	P05386	2.58	0.89837	-0.139	0.0300807	630931	1.1068e+08	1.2223e+08	338530001	2.7836e+08	200560001	167301	2.4725e+07	10549001	316420001	448210001	152440001
RPLP2	P05387	1.01	5.63765	0.28	0.962254	79643001	3.3794e+08	355360001	8.9196e+08	7.5421e+08	5.9638e+08	11209001	117700001	7.4457e+07	8.2964e+08	996140001	5.3807e+08
RPN1	P04843	0.869	1.89336	0.0229	0.0248284	84195	701381	1.2444e+06	3476301	2.8646e+06	1817301	19102	145681	148041	4846501	5010801	2308601
RPN2	P04844	1.27	1.51384	-0.0712	0.0462578	60449	613591	953471	2582801	2485701	1.2996e+06	1	86652	68766	2332601	2.7172e+06	1.3413e+06
RPP30	P78346	1.35	3.80966	0.0552	0.0662855	96796	571301	1073301	1891601	1.519e+06	935141	1	114821	49059	2048901	2441001	748891
RPS10	P46783	-0.298	1.01912	0.346	1.2581	5.4564e+06	19880001	44525001	1.6113e+08	138030001	5.5483e+07	2.6391e+06	1.8529e+07	1.0304e+07	81834001	141730001	6.1072e+07
RPS11	P62280	0.0192	0.0284566	0.371	0.876406	1.8e+07	39559001	61109001	126330001	9.3751e+07	61502001	5.956e+06	3.3545e+07	1.8179e+07	6.4631e+07	118540001	6.2832e+07
RPS12	P25398	1.11	2.08068	0.229	0.250924	808861	2.9377e+06	4.2531e+06	3.509e+07	3.0176e+07	17017001	254631	1671801	677141	34623001	3.5995e+07	1.7543e+07
RPS13	P62277	0.414	1.67655	0.349	1.31142	2.5564e+07	7.3685e+07	1.1483e+08	198120001	166830001	116010001	5913801	48885001	2.6777e+07	1.2554e+08	1.7617e+08	1.1416e+08
RPS14	P62263	0.354	1.41647	0.278	1.00309	35886001	137930001	161710001	370410001	3.2381e+08	162540001	6232601	67194001	35433001	261540001	376880001	2.2213e+08
RPS15	P62841	0.197	0.308242	0.151	0.223622	3675401	8554801	2.6656e+07	83517001	6.4329e+07	2.8587e+07	638521	5.8876e+06	4257001	7.7503e+07	101300001	36171001
RPS15A	P62244	0.467	1.16907	0.0931	0.150399	1.2884e+07	49985001	5.8843e+07	158560001	1.3719e+08	7.9012e+07	2.8771e+06	29691001	13612001	1.3281e+08	1.8069e+08	105680001
RPS16	P62249	0.177	0.426173	0.391	1.24644	21990001	53759001	82538001	1.5668e+08	135430001	81361001	5402901	31570001	2.0216e+07	92949001	146390001	95656001
RPS17	P08708	-0.308	0.735219	0.457	1.2729	18019001	52644001	8.9643e+07	2.3166e+08	2.0004e+08	1.1706e+08	7.1888e+06	4.1779e+07	22132001	133590001	208050001	104580001
RPS18	P62269	0.131	0.260328	0.36	0.969756	21397001	49660001	95778001	175620001	144810001	97483001	4.809e+06	38714001	20351001	1.431e+08	1.8272e+08	1.0707e+08
RPS19	P39019	-0.416	1.20803	0.591	1.99116	6.3031e+06	2.3419e+07	45901001	161840001	1.3124e+08	7.0781e+07	2805801	2.2407e+07	13790001	9.4188e+07	138790001	86846001
RPS19BP1	Q86WX3	1.02	0.785935	1.13	0.905818	397501	637841	1.4013e+06	2.0616e+06	2.3468e+06	1597701	26934	266161	119331	519401	1	596571
RPS2	P15880	0.911	3.97039	0.432	1.38704	8.5663e+06	27550001	3.9665e+07	8.2894e+07	79825001	4.8118e+07	1388401	16919001	6.7848e+06	63589001	76560001	4.8705e+07
RPS20	P60866	-0.0131	0.0287921	0.275	0.99938	13806001	5.4146e+07	7.5054e+07	1.79e+08	180210001	9.5323e+07	5493001	3.7201e+07	21724001	142970001	1.9124e+08	100510001
RPS21	P63220	0.975	1.37249	0.39	0.395928	1	1	1	1.5125e+06	2.8149e+06	1	1	1	1	1	1	1
RPS23	P62266	0.0275	0.0549828	0.296	0.938	27863001	78218001	132210001	2.6884e+08	2.1601e+08	1.1583e+08	8.9976e+06	61391001	37359001	192230001	282310001	1.2868e+08
RPS24	P62847	2.7	3.02578	-0.108	0.0541795	1314701	1.9393e+07	27037001	8.8393e+07	8.2367e+07	17502001	264061	1785501	825961	54071001	8.668e+07	39670001
RPS25	P62851	0.207	0.527623	0.219	0.568437	19519001	55609001	76194001	1.7477e+08	177310001	1.0026e+08	5035901	39173001	19276001	1.3258e+08	1.8648e+08	123960001
RPS26	P62854	0.493	0.817048	0.284	0.393738	11083001	3.7707e+07	60746001	154690001	71082001	66136001	2022501	15622001	6741401	1.1474e+08	1.4053e+08	70632001
RPS27	P42677	-0.115	0.252855	0.242	0.649337	13647001	42265001	49214001	113620001	94461001	6.7692e+07	3820801	3.1548e+07	1.6671e+07	92681001	119050001	77034001
RPS27L	Q71UM5	1.63	1.88683	0.0666	0.0390557	6090501	15748001	20465001	33030001	18533001	12940001	229121	6.3726e+06	3.3022e+06	1.9684e+07	23431001	16820001
RPS29	P62273	-2.49	1.19428	5.98	4.09351	7068901	27673001	78766001	229770001	177970001	103960001	5729701	3.5621e+07	16552001	166510001	220220001	116750001
RPS3	P23396	0.112	0.272828	0.436	1.68641	1.2807e+07	4.8495e+07	5.8288e+07	1.6662e+08	1.4643e+08	84196001	3.7547e+06	3.1652e+07	1.9966e+07	1.0232e+08	142030001	97678001
RPS3A	P61247	0.206	0.55042	0.46	1.68374	1.268e+07	35643001	6.2704e+07	146610001	119730001	6.2868e+07	2.6185e+06	2.6406e+07	12906001	104140001	151990001	78077001
RPS4X	P62701	0.162	0.419845	0.489	1.91802	26924001	71280001	119150001	199220001	1.7509e+08	1.0975e+08	7777801	5.1697e+07	27674001	1.4029e+08	188710001	1.018e+08
RPS5	P46782	0.0455	0.0934529	0.433	1.58686	2.5996e+06	7809801	16662001	48273001	7.5583e+07	40183001	354691	12897001	2665501	35833001	6.4806e+07	2.4566e+07
RPS6	P62753	0.702	3.73087	0.356	1.43056	2.2727e+07	6.083e+07	88707001	1.5223e+08	1.3946e+08	66368001	3406301	29568001	15529001	1.0389e+08	1.6105e+08	7.2473e+07
RPS7	P62081	-0.165	0.35297	0.261	0.63837	8.4568e+06	4.1655e+07	7.532e+07	254050001	196430001	1.1736e+08	3.9781e+06	2.6687e+07	12989001	231030001	308760001	1.3521e+08
RPS8	P62241	0.807	4.09241	0.384	1.44076	1.6959e+07	50938001	8.3768e+07	193300001	1.4488e+08	69233001	2705701	25406001	11205001	114370001	166430001	1.0425e+08
RPS9	P46781	0.713	3.24039	0.322	1.04662	30827001	7.5818e+07	107040001	200980001	1.5589e+08	99866001	3944501	37532001	2.0664e+07	148760001	2.2052e+08	131390001
RPSA	P08865	1.32	2.75782	1.17	2.32563	107701	762861	867771	8285201	8.4961e+06	1.4062e+06	33252	361301	1	2381401	1.9686e+06	1670901
RPUSD3	Q6P087	0.167	0.271424	-0.274	0.505663	1	61602	70666	101871	81417	52118	1	1	1	1	1	1
RRAS2	P62070	0.169	0.0713844	1.11	0.66792	50916	365471	244101	2983101	1653101	1	1	223281	93099	1	1	1
RRBP1	Q9P2E9	0.471	0.592886	0.656	0.931156	10532	128131	294481	1179801	1.1389e+06	707891	12324	19243	48312	743751	885071	322921
RRP1	P56182	1.35	3.13079	0.00586	0.00569323	232981	528211	1099101	1.4294e+06	1.3448e+06	822671	16036	307451	106901	1769401	10339001	301211
RRP12	Q5JTH9	0.802	3.05953	0.221	0.505982	91426	337951	747951	939241	1019801	448171	1	89609	47320	1.1531e+06	1.2184e+06	356761
RRP15	Q9Y3B9	0.659	3.00662	0.0559	0.121206	450531	1817301	1.9076e+06	3129801	2.5979e+06	2257501	145011	849531	533101	3694101	4307801	1776301
RRP1B	Q14684	3.66	15.9856	3.55	15.6445	6.1141e+06	17103001	23894001	3.7859e+07	61170001	2.3515e+07	64285	759121	425321	3.3621e+06	3273901	1416101
RRP7A	Q9Y3A4	0.816	1.4372	0.519	0.762246	305561	1.501e+06	1.7295e+06	2045401	1.6242e+06	2.0263e+06	69661	338831	217941	596891	762751	1.4787e+06
RRP8	O43159	1.42	2.25718	0.715	0.848731	101651	520781	764721	1573401	819441	687971	1	58912	1	794221	667071	121151
RRP9	O43818	1.8	2.26134	0.684	0.582409	108541	188961	251651	329181	249551	357111	1	1	1	286751	324431	173971
RRS1	Q15050	2.96	4.6497	-0.133	0.0860027	213571	1644401	2504501	5051201	3694401	1100101	1	186971	1	4255801	6748201	2403001
RSL1D1	O76021	2.08	5.8486	0.19	0.236851	2.6002e+06	9488701	1.5054e+07	32511001	2.7026e+07	13043001	60002	2485401	997051	2.8223e+07	39667001	1.5589e+07
RSRC1	Q96IZ7	0.0197	0.0266985	0.129	0.203329	513371	1.9207e+06	2878701	2.4971e+06	3.4862e+06	2476401	204221	1.8838e+06	961001	2.0506e+06	3.295e+06	3337801
RTCB	Q9Y3I0	0.214	0.652062	0.0721	0.168825	982991	5869001	9162001	2.129e+07	25590001	1.648e+07	329691	2.5711e+06	1.234e+06	2.3661e+07	28845001	1.5852e+07
RTN4	Q9NQC3	0.35	0.27527	0.626	0.576105	25234	137421	214071	1.3524e+06	925491	256421	1	63611	55570	132641	934961	835261
RTN4RL2	Q86UN3	-0.925	0.725895	-2.24	2.52718	1	130181	1	468021	1	1	1	195651	43904	2099301	3.1097e+06	1.2019e+06
RTRAF	Q9Y224	0.187	0.355782	0.176	0.330095	686401	5.4254e+06	7458501	22262001	2.1239e+07	1.1061e+07	289431	4270901	1.4607e+06	1.7967e+07	31682001	15184001
RUVBL1	Q9Y265	0.261	0.662414	-0.124	0.256713	564191	2656001	3.5533e+06	4664101	5.0365e+06	2.5497e+06	139501	1744101	770481	7.218e+06	8204601	4951001
RUVBL2	Q9Y230	-0.0575	0.133875	-0.156	0.441482	483981	1.8745e+06	2.1411e+06	4000201	3.3485e+06	1754101	146811	1.071e+06	648181	2.9188e+06	5660401	2581601
S100A10	P60903	0.303	0.0888243	-0.0211	0.00567879	324401	9998501	20267001	1.9241e+08	2.3967e+08	39974001	1	5881501	4852301	2.5827e+08	2.726e+08	1.0019e+08
S100A11	P31949	0.128	0.107925	-0.736	0.933247	1	1	1	1191701	2992901	245411	1	1	1	3206101	5227401	1.8741e+06
S100A13	Q99584	1.29	1.49237	1.24	1.41513	1	974071	4.0066e+06	6810101	13710001	5120701	1	1	1	3.644e+06	2037401	504641
S100A16	Q96FQ6	0.246	0.246604	1.28	2.2486	1	478441	1794901	10082001	14043001	4660501	1	1	1	7698801	5.668e+06	980781
S100A4	P26447	1.28	1.37108	-0.135	0.0841212	249161	1892301	3796801	4489901	19195001	2.0287e+06	172881	464081	248541	7713801	7.3e+06	6174701
S100P	P25815	1.5	2.1466	1.32	1.78831	1.1525e+07	7.0227e+07	1.2937e+08	85670001	164130001	7.3426e+07	3548001	20340001	1.4727e+07	4.1338e+07	67485001	42414001
SAC3D1	A6NKF1	0.359	0.480542	-0.0203	0.0195985	1	1	1	1	1	1	1	1	1	1	1	1
SAFB	Q15424	-0.491	1.14362	-0.189	0.321348	413531	1294201	1768101	3352801	2877901	1962101	171981	926411	647301	3225701	5482901	2.5557e+06
SAFB2	Q14151	-0.426	0.239558	-0.00986	0.00452322	1	1	1	1	1	1	11528	158721	24820	1	1	1
SAMM50	Q9Y512	-1.24	3.13228	-1.37	3.58542	867121	3.9452e+06	6563401	2.1812e+07	1.7386e+07	7.2271e+06	741341	9.266e+06	4990101	62996001	68394001	34282001
SAP18	O00422	-0.668	1.18439	0.567	0.939639	15892001	2.3621e+07	4.8808e+07	62487001	56072001	40738001	10278001	28318001	1.7974e+07	45509001	8.3059e+07	4.5832e+07
SAP30BP	Q9UHR5	0.407	0.403867	-0.513	0.54509	52588	166151	221391	1	1	1	1	1	1	1	1	1
SARNP	P82979	-0.223	0.191043	0.609	0.671543	1	167131	1	1	344801	1	1	1	1	1	1	1
SART1	O43290	0.147	0.230267	0.268	0.483555	3455901	1.0396e+07	1.645e+07	24816001	22643001	12664001	744161	6986301	3460101	16829001	27110001	16494001
SCAF1	Q9H7N4	0.881	3.26289	0.332	0.81923	63136	330251	366841	318381	238261	151431	11277	136531	56382	173181	240841	136781
SCAF11	Q99590	0.298	0.454521	-0.0106	0.0117232	7232.6	69273	167181	308101	255941	172171	4800.1	53051	39530	291581	274191	272791
SCAF8	Q9UPN6	-0.454	0.534076	-0.0125	0.0102396	1	31705	82834	484771	724151	235441	1	1	1	405181	356291	259311
SCRIB	Q14160	-0.0619	0.0276572	-0.503	0.274805	6742.3	233911	423131	3.0245e+06	2.5015e+06	804501	19509	360281	101011	4965001	4.4715e+06	1342301
SDCBP	O00560	0.284	0.268946	-0.68	0.834216	1	1	188721	1199501	1.1297e+06	467531	1	1	1	3049601	3.4346e+06	1222301
SEC16A	O15027	0.585	0.478122	-0.0892	0.0547599	36712	399451	739761	969291	1157101	714721	8805.2	151681	88443	1.8541e+06	2.1335e+06	598411
SEH1L	Q96EE3	1.43	1.99777	1.28	1.70899	157681	923341	1108901	2.1998e+06	1704701	651391	1	187221	101971	493551	568381	397561
SEMA3B	Q13214	0.0827	0.0678483	-0.2	0.181115	32700	199921	379971	893771	741301	315601	1	54386	20345	690561	423641	336531
SENP1	Q9P0U3	-0.714	0.0740971	-0.498	0.0504761	12832	155711	362201	1014100001	9.1853e+08	6.4394e+08	53018001	455870001	96237	1170901	1.3494e+09	581621
SENP3	Q9H4L4	0.189	0.114057	-0.0437	0.0242359	1	1	1	376121	656061	264901	10939	1	1	197721	243361	408921
2010-09-01	Q9P0V9	0.0853	0.0760357	-0.159	0.151252	1	1	270951	1777701	1156701	264731	1	1	1	1.8736e+06	2393701	624181
2002-09-01	Q15019	-0.079	0.0466065	-0.149	0.0919566	1	617381	687121	4908501	4460801	1125401	1	219771	82976	5.7517e+06	5.0574e+06	2294601
2007-09-01	Q16181	-0.447	0.344411	0.0878	0.0544685	42753	612121	652461	5406901	5.6638e+06	2.2499e+06	9610.8	202971	171061	4978601	6.3034e+06	2739901
2009-09-01	Q9UHD8	0.146	0.093109	-0.202	0.132763	37117	615601	985431	5077501	4.8161e+06	1.7798e+06	26926	146451	154481	4917801	6.2769e+06	2.8208e+06
SERBP1	Q8NC51	-0.332	1.17531	0.0562	0.125444	1.19e+06	4.8168e+06	11670001	96338001	74724001	3.1451e+07	785711	4.6309e+06	3073001	8.0219e+07	8.6321e+07	42118001
SERPINH1	P50454	-0.19	0.135567	-0.187	0.132918	1	834841	549491	809481	592801	597681	1	88150	49081	2169101	818751	1.1495e+06
SF1	Q15637	-0.751	2.06041	-0.245	0.439096	793711	3226501	5.0855e+06	9.4666e+06	10564001	8.6313e+06	487041	3171101	1.9107e+06	1.0008e+07	20391001	9.818e+06
SF3A1	Q15459	-0.683	1.37284	-0.0444	0.0501201	6.2522e+06	1.5281e+07	23044001	3.5541e+07	3.1601e+07	2.5227e+07	3.5212e+06	1.7721e+07	10911001	2.9714e+07	5.7014e+07	3.762e+07
SF3A2	Q15428	-0.931	1.64486	-0.258	0.293731	5.9164e+06	1.8329e+07	2.8343e+07	42770001	3.3447e+07	2.8684e+07	6137001	18123001	1.4036e+07	3.4332e+07	73575001	4.2266e+07
SF3A3	Q12874	-0.57	1.16555	-0.362	0.624433	3.6985e+06	11489001	14811001	25324001	24113001	16729001	2.9055e+06	14437001	6.2985e+06	24808001	5.2488e+07	35821001
SF3B1	O75533	-0.729	1.37128	-0.0803	0.0881082	11561001	29459001	4.9732e+07	5.4684e+07	45580001	4.267e+07	6517401	3.1764e+07	1.7083e+07	55712001	94905001	57841001
SF3B2	Q13435	-0.736	1.65169	-0.0486	0.0585118	1.5063e+07	31101001	48899001	60269001	48547001	3.7321e+07	8214301	33858001	1.9715e+07	4.6149e+07	85871001	65550001
SF3B3	Q15393	-0.622	1.12303	-0.0522	0.0565791	1.3306e+07	3.0112e+07	4.1653e+07	4.7215e+07	40053001	39941001	6691701	31988001	1.8893e+07	46114001	8.3808e+07	5.5468e+07
SF3B4	Q15427	-1.37	0.330529	-0.0115	0.00213319	1.8384e+06	4.1629e+06	5381901	9.7895e+06	1.0832e+07	5104601	1.3839e+06	4597501	2820601	9816701	22451001	1.1317e+07
SF3B5	Q9BWJ5	-0.894	1.93787	-0.00714	0.00749028	7.1834e+06	23308001	2.8573e+07	5.0034e+07	4.255e+07	30299001	4.8288e+06	30784001	23895001	36125001	8.2358e+07	5.6472e+07
SF3B6	Q9Y3B4	0.649	0.380224	0.0806	0.0366342	3743401	1.4264e+07	2.1008e+07	20475001	15313001	11324001	3786201	14760001	8142801	19058001	4.3439e+07	22618001
SFPQ	P23246	-0.442	0.955094	0.0703	0.099459	12557001	8.285e+07	94236001	404820001	299740001	180610001	8302201	58074001	3.5416e+07	300350001	438620001	241010001
SFSWAP	Q12872	-0.0843	0.10575	0.0732	0.0905629	249321	669491	947881	611911	597291	719291	52558	456551	415981	767161	1051101	918641
SHKBP1	Q8TBC3	0.499	0.376901	0.437	0.31902	58407	999181	2.0549e+06	3.2984e+06	3.6812e+06	2348001	21810	666771	188881	5386901	3389601	2.322e+06
SHMT2	P34897	0.363	0.373202	-0.191	0.172028	1	1	1	1262901	532071	272711	1	1	1	391501	367111	514651
SHROOM3	Q8TF72	-0.744	0.709808	-1.84	2.55167	5658.9	177581	222101	559421	528291	210011	10627	386021	156011	3407501	2.6836e+06	1.2253e+06
SIPA1	Q96FS4	-1.37	0.614779	-0.045	0.0136407	65145	1.0217e+06	1.5838e+06	2.689e+07	7195101	1.4835e+06	676991	5.7254e+06	426251	10483001	7057201	3.378e+06
SIPA1L1	O43166	-0.8	3.24926	-0.582	2.07089	292371	2.2347e+06	3528801	9.4706e+06	9083901	3958101	305171	2761701	1381101	17239001	18312001	10462001
SIPA1L2	Q9P2F8	-0.888	1.40071	-0.851	1.31804	39397	460931	769631	1429301	1506301	899541	37454	689471	277841	4576501	4624601	2478301
SIPA1L3	O60292	0.415	0.231655	-0.809	0.533651	74813	386871	536051	1142901	791921	429361	37130	377661	262421	3008901	2.6166e+06	1.2771e+06
SLC16A1	P53985	-2.55	2.80487	-0.911	0.656394	67375	123341	302791	810471	1.0902e+06	533821	31532	1263501	790421	4.3016e+06	4553101	2.7724e+06
SLC16A3	O15427	-0.772	0.857865	0.871	1.01389	50217	143111	250591	978001	735081	341461	18258	184781	89996	736141	754471	344611
SLC25A1	P53007	1.52	2.2025	0.0864	0.061623	234151	1.0209e+06	1892801	6.2049e+06	4.1881e+06	1616701	1	261841	478621	4923001	6.2524e+06	2.3283e+06
SLC25A10	Q9UBX3	1.96	2.53714	0.221	0.146388	318631	1167401	2948701	7.1929e+06	5384401	3155601	70420	308601	167171	6.2841e+06	8707001	4011101
SLC25A11	Q02978	0.277	0.858828	0.304	0.979618	425151	2303501	2.7669e+06	5.51e+06	4320201	2978001	84006	1.1215e+06	470651	5128401	6411201	3.1848e+06
SLC25A13	Q9UJS0	0.503	1.06516	0.0446	0.0577406	111181	758611	943371	2.0442e+06	2.2775e+06	1389301	1	316591	123751	1916901	2.1561e+06	1.1433e+06
SLC25A19	Q9HC21	0.108	0.0982144	-0.211	0.208985	12446	103621	127751	341041	340121	183851	1	64305	44987	495691	531341	231211
SLC25A22	Q9H936	-0.149	0.160491	-0.118	0.123795	278071	1.5153e+06	2.5393e+06	6435301	4.7813e+06	2.7981e+06	136861	1002201	469381	7.6267e+06	8.5539e+06	4481601
SLC25A3	Q00325	-0.263	0.480506	-0.206	0.352706	1.2149e+06	7019501	12695001	20566001	16754001	12441001	710961	4653301	2.469e+06	32913001	35436001	14734001
SLC25A4	P12235	-0.846	2.05528	0.0712	0.0894528	49400	183601	197171	303791	209371	265641	1	155821	74064	1	427801	163481
SLC25A5	P05141	0.0856	0.143218	0.168	0.31813	6319801	20454001	25022001	4.7497e+07	43270001	23944001	3086301	14794001	8.233e+06	43425001	57023001	39018001
SLC25A6	P12236	0.057	0.128369	0.154	0.419623	16100001	50826001	7.5883e+07	1.5778e+08	122920001	7.587e+07	5.634e+06	3.4138e+07	2.1562e+07	153100001	168090001	93295001
SLC2A1	P11166	-0.541	0.661434	-0.633	0.819754	1	1	1	1.5616e+06	1114001	26774	1	135461	62018	1657201	2923001	800591
SLC3A2	P08195	-0.652	1.14103	-0.266	0.345264	34409	552211	1234801	2.1477e+06	1276901	925271	27960	577741	376601	3064501	3174501	1.4288e+06
SLC4A7	Q9Y6M7	-0.631	0.556635	-0.887	0.883741	1	4197.3	8722	91428	70879	38090	1	1	1	118031	166551	1
SLFN5	Q08AF3	0.201	0.194785	0.0272	0.0226673	7926.4	117441	200181	254291	208431	159441	1	78052	27788	236601	281331	191541
SLIRP	Q9GZT3	-1.2	3.16448	-0.77	1.6902	1629301	3.4265e+06	6094001	2.138e+07	12871001	1.6607e+07	2.1349e+06	6.0915e+06	2654401	19073001	51314001	37606001
SLTM	Q9NWH9	0.448	0.771293	-0.0403	0.045899	312711	689891	942271	947161	813631	674201	72527	239701	134361	390021	479271	459601
SLU7	O95391	3.7	5.74182	1.92	2.39708	941321	4267401	7897101	6.5925e+06	5865401	4.1252e+06	62532	51689	51902	502841	1.2734e+06	1036201
SMARCA4	P51532	1.02	1.59646	-0.124	0.111073	78890	306341	505791	332661	478251	362131	12260	153721	162561	720581	822711	405971
SMARCA5	O60264	0.369	0.75429	-0.218	0.376765	101591	706331	1.0602e+06	1948601	1.7638e+06	1.0757e+06	18864	595231	205491	2.9205e+06	3.9127e+06	1735801
SMARCC2	Q8TAQ2	0.0898	0.0817777	-0.46	0.565656	1	39723	40882	129451	86002	53272	1	10593	5837.6	190581	213861	39375
SMARCD2	Q92925	0.537	1.18366	-0.37	0.705724	66130	243791	595261	808001	560291	624091	15726	169321	99538	1065201	488051	417181
SMC1A	Q14683	-0.302	1.10429	-0.355	1.38918	330921	994261	1601001	3.1593e+06	2381201	1877801	135701	881701	483531	6008801	5.4736e+06	2486101
SMC2	O95347	0.00559	0.00453379	0.175	0.16538	22592	111801	208471	494541	438231	306881	5561.1	45361	26221	294711	318691	253801
SMC3	Q9UQE7	0.0147	0.0319843	-0.394	1.63142	439331	1.3732e+06	1.8124e+06	3.8217e+06	3616601	1955401	137561	1071501	614351	7883301	6.422e+06	5334001
SMC4	Q9NTJ3	0.175	0.14749	0.429	0.432207	68489	227841	306731	490141	352691	239971	18308	82889	62288	210551	271911	1
SMCHD1	A6NHR9	0.471	0.963485	-0.0257	0.0321538	1	43929	82846	324781	188591	215061	1	12474	1	491981	362181	109111
SMN1	Q16637	-0.164	0.126747	0.43	0.397281	393101	1.1255e+06	3.0603e+06	4.5527e+06	3458401	3157301	70917	700641	350321	3897301	4.0905e+06	1.808e+06
SMNDC1	O75940	-1.29	1.3255	-0.343	0.233913	79890	286441	508741	2216501	817921	1.5516e+06	161771	421221	229401	3.2891e+06	6651101	1.7456e+06
SMTN	P53814	-0.547	0.53273	-0.0507	0.0355054	1	43808	64538	105851	31109	59811	1	93133	45800	445641	557231	181821
SMU1	Q2TAY7	-0.826	1.98546	-0.154	0.21326	2.5427e+06	15747001	21581001	41456001	3.7485e+07	3.1588e+07	1660701	13636001	6329701	36143001	6.6995e+07	41028001
SND1	Q7KZF4	1.69	3.85931	0.299	0.358047	500871	2433501	5086801	17556001	1.4558e+07	7.1886e+06	302411	1780801	1.2552e+06	16562001	18267001	8420901
SNIP1	Q8TAD8	0.674	0.739741	-0.568	0.587421	91338	147401	300601	789981	774301	316561	1	133501	47282	1441201	573641	289941
SNRNP200	O75643	0.218	0.341105	0.729	1.7575	14837001	38761001	61790001	79747001	71066001	53817001	3877701	2.0629e+07	12017001	41819001	72196001	4.3815e+07
SNRNP40	Q96DI7	-0.0135	0.0162131	0.349	0.620112	1.5673e+07	57054001	8.865e+07	88502001	7.8266e+07	7.8313e+07	6481001	3.8724e+07	2.3915e+07	72173001	110010001	7.595e+07
SNRNP70	P08621	0.898	2.64027	0.536	1.26398	6354501	18003001	31620001	37589001	25048001	2.237e+07	751031	8.4101e+06	4089501	24023001	40365001	19683001
SNRPA	P09012	-0.181	0.0970869	0.182	0.0971698	72725	1	2.1695e+06	1.8883e+07	19228001	9.9537e+06	44561	354421	267641	1.2758e+07	17235001	1.4617e+07
SNRPA1	P09661	-0.843	1.43055	-0.121	0.122197	2.2599e+06	10622001	13645001	5.9456e+07	5.249e+07	5.7205e+07	1.8494e+06	9.1828e+06	7098301	62623001	1.0525e+08	61290001
SNRPB	P14678	-0.214	0.313639	0.315	0.514153	9626801	1.9505e+07	3.8284e+07	59306001	5.8043e+07	4.4504e+07	4.7159e+06	23101001	13706001	4.6374e+07	6.4587e+07	50134001
SNRPB2	P08579	-0.97	2.04203	0.188	0.228189	1977201	8.0603e+06	1.4255e+07	5.5761e+07	4.2094e+07	4.1857e+07	1879401	8405601	6.3302e+06	4.3475e+07	6.6186e+07	50152001
SNRPC	P09234	0.739	0.440371	3.85	4.32252	902771	2659801	2997201	1.2108e+07	11536001	6450301	703641	1.0071e+06	678771	5.1416e+06	7728001	4468201
SNRPD1	P62314	1.02	2.57838	0.47	0.853262	28850001	9.4938e+07	1.7375e+08	3.7613e+08	3.2502e+08	1.2329e+08	3168101	40715001	18371001	302190001	5.2039e+08	265200001
SNRPD2	P62316	0.354	0.852417	-0.0288	0.0444659	19698001	58308001	98642001	1.5989e+08	1.2664e+08	106070001	9473301	4.3674e+07	2.487e+07	1.2043e+08	171640001	113070001
SNRPD3	P62318	-0.166	0.254791	0.393	0.770667	3.1072e+07	6.8628e+07	91836001	139660001	1.3882e+08	102720001	1.0799e+07	49898001	3.1391e+07	9.4181e+07	180440001	1.1523e+08
SNRPE	P62304	-0.117	0.13741	0.53	0.904149	1.7836e+07	7.2652e+07	94015001	1.467e+08	1.0336e+08	126220001	4191501	46338001	3.1656e+07	99301001	1.8004e+08	108260001
SNRPF	P62306	0.0558	0.0662973	0.313	0.492506	14315001	3.3085e+07	45236001	4.9829e+07	59165001	3.9796e+07	5.8504e+06	17009001	1.1935e+07	46370001	6.9391e+07	4.2824e+07
SNRPG	P62308	0.0149	0.00565364	-0.311	0.133305	7213001	3.0278e+07	5.6431e+07	1.2748e+08	100450001	72258001	4.9871e+06	29261001	1.6096e+07	9.5133e+07	1.9423e+08	8.5587e+07
SNTB2	Q13425	-0.434	0.668859	-1.07	2.40507	22234	204481	192391	738941	587421	298151	17109	265291	129261	3041301	3.8518e+06	882121
SNU13	P55769	-0.459	0.83257	0.258	0.388806	4.3345e+06	5.5666e+06	9412101	12833001	1.0163e+07	9.732e+06	2.0589e+06	6673501	5061301	8.053e+06	12857001	10643001
SNW1	Q13573	0.219	0.32471	0.835	2.00251	9.4919e+06	21763001	3.1852e+07	41654001	3.3113e+07	2.8685e+07	2.559e+06	10343001	6.9509e+06	2.3172e+07	3.2015e+07	20717001
SNX33	Q8WV41	-0.347	0.283699	-0.939	1.04759	117541	658131	910791	2150001	2025901	1161201	37255	663951	338941	5.9681e+06	5675101	2.3677e+06
SNX9	Q9Y5X1	0.42	0.280495	0.209	0.124521	57834	496221	1.2851e+06	8.8235e+06	4.1724e+06	1810701	1	349771	194201	6098901	6659001	2436701
SOAT1	P35610	0.269	0.279284	-0.328	0.355991	36566	262211	293021	874061	589161	348761	1	195291	74249	702021	1326001	703051
SON	P18583	-0.0685	0.085272	-0.169	0.238079	374701	1426501	2.4241e+06	3015701	3403801	2024101	91069	1.3442e+06	811421	3.1216e+06	6.4652e+06	3716001
SORBS2	O94875	-4.89	12.394	-6.04	14.6012	1	1	92993	180261	165291	229731	370281	4.8609e+06	3.5759e+06	27627001	31278001	22861001
SPATA5	Q8NB90	0.698	1.07355	0.602	0.871536	19539	251781	372181	576571	664591	503091	1	34425	34050	276561	133681	152001
SPATA5L1	Q9BVQ7	0.568	1.47244	0.15	0.252462	40532	290391	292051	498871	516041	299421	1	18539	23974	424251	630151	330561
SPATS2	Q86XZ4	1.15	1.35644	-0.0961	0.06484	27961	420181	272091	1084101	994061	741621	11718	1	31119	1.182e+06	1632901	480521
SPATS2L	Q9NUQ6	-0.36	0.327097	-0.638	0.68723	1	1	1	118921	173461	44309	1	1	1	291311	110351	44888
SPECC1	Q5M775	-1.21	3.53959	-1.01	2.74511	903491	6.5752e+06	8.2988e+06	28615001	22756001	9.8715e+06	1032201	1.0284e+07	4741801	64490001	7.015e+07	29846001
SPECC1L	Q69YQ0	-1.44	3.5981	-1.2	2.80684	252921	2347101	3.4736e+06	9.5012e+06	7360501	3778101	361361	4417801	2200401	29706001	3.0393e+07	1.5969e+07
SPIN1	Q9Y657	1.5	1.73066	0.914	0.860451	1	524371	685041	2.5537e+06	1678601	1821401	1	1	1	751681	982231	897851
SPOUT1	Q5T280	0.185	0.107264	-0.427	0.281253	63945	302271	416921	996761	447101	422771	1	1	1	975811	597231	481691
SPTAN1	Q13813	-0.411	0.913244	-0.266	0.507722	21454001	155240001	2.3669e+08	488690001	4.8719e+08	240860001	14068001	1.3324e+08	64987001	756450001	8.6355e+08	3.9129e+08
SPTBN1	Q01082	-0.376	0.709242	-0.346	0.634185	2.3703e+07	1.8506e+08	267070001	6.568e+08	595260001	2.9139e+08	14196001	1.5255e+08	7.6368e+07	9.5621e+08	1006900001	519630001
SPTBN2	O15020	-0.252	0.513612	-0.165	0.300423	3.4835e+06	2.2192e+07	3.3685e+07	89742001	73186001	3.4728e+07	1.7653e+06	1.6582e+07	9.07e+06	110960001	118110001	55187001
SQOR	Q9Y6N5	1.49	2.36403	1.06	1.45258	293341	2724901	4.2873e+06	6.74e+06	5.8667e+06	4.7769e+06	44238	331441	240031	2993101	4.674e+06	2.8079e+06
SRP14	P37108	0.0952	0.103033	0.356	0.494832	2.2305e+06	16066001	25614001	8.2143e+07	6.3529e+07	52159001	1127401	8.6306e+06	5067001	81275001	81739001	40419001
SRP68	Q9UHB9	0.113	0.0787452	0.948	1.0587	23318	181701	217141	523581	317411	294011	1	1	1	1	203621	1
SRP72	O76094	0.381	0.501857	1.04	2.01403	18914	61093	117171	487471	237741	90981	1	1	1	53782	151931	175831
SRP9	P49458	2.41	2.06425	-0.115	0.0488545	103381	3.4412e+06	8957301	2.7011e+07	1.6769e+07	1.7112e+07	78784	1223501	633131	40928001	38991001	2.2867e+07
SRPK1	Q96SB4	2.39	4.11857	0.799	0.884249	238741	912311	1.0027e+06	1858301	879681	1073301	1	82891	103751	1888701	2031901	595521
SRPK2	P78362	2.01	6.26845	0.469	0.851242	95407	215111	449891	538401	601581	333421	1	39347	24509	455141	553441	240961
SRPRA	P08240	0.0963	0.0702699	-0.107	0.0783187	25238	243441	308161	679381	551341	512921	10092	1	1	1163601	1.5557e+06	481341
SRPRB	Q9Y5M8	0.00784	0.00598317	0.155	0.134243	90299	657541	1641601	1.9464e+06	2669801	1.7399e+06	37415	496831	302221	3519001	4270801	1.7632e+06
SRRM1	Q8IYB3	0.254	0.381204	-0.122	0.158089	264421	1112001	1.7651e+06	1114101	1.0783e+06	915211	64542	367621	201181	946911	1553701	1503401
SRRM2	Q9UQ35	-0.057	0.079138	-0.0322	0.0432111	914991	2.9675e+06	4632201	4.5741e+06	5225201	2.7346e+06	308751	2343501	1350501	4.9161e+06	7.2953e+06	4.8358e+06
SRRT	Q9BXP5	-0.442	0.679607	0.613	1.06602	807621	2.4574e+06	3.3749e+06	6.5037e+06	4.4278e+06	3902601	592201	1574501	1252501	3907801	5950901	3744901
SRSF1	Q07955	0.486	1.11196	0.5	1.15557	3.622e+07	7.5947e+07	124820001	1.2638e+08	1.1351e+08	9.7698e+07	8.0691e+06	54419001	25219001	65566001	120030001	7.5364e+07
SRSF10	O75494	0.212	0.335052	0.0823	0.110892	6.4895e+06	1.69e+07	2.8419e+07	44390001	31899001	1.8729e+07	1.2081e+06	8356201	4.4662e+06	28123001	51056001	2.9824e+07
SRSF11	Q05519	-0.138	0.0589732	-0.92	0.535211	27888	2502501	3809101	2.1272e+06	4924901	775471	42067	1.9892e+06	1.9321e+06	5.7071e+06	7.921e+06	4707401
SRSF2	Q01130	0.854	2.04737	0.487	0.920994	1.0812e+07	23608001	40839001	43098001	1.6647e+07	21261001	2.3599e+06	13998001	7190901	2.7062e+07	2.7902e+07	2.0394e+07
SRSF3	P84103	0.707	1.78879	0.371	0.722443	40623001	143970001	195790001	2.6527e+08	2.2745e+08	141940001	6.4427e+06	5.741e+07	2.6165e+07	201540001	284150001	1.4891e+08
SRSF4	Q08170	-0.374	0.442953	-2.53	6.0227	265471	132551	365941	419491	394981	230441	52095	252851	146651	482431	674121	462541
SRSF5	Q13243	1.06	3.02039	0.589	1.30373	5.0023e+06	1.0216e+07	14597001	18606001	13207001	9.9863e+06	697451	3285101	1738101	1.2225e+07	1.4258e+07	8991501
SRSF6	Q13247	0.471	0.78839	0.231	0.311708	11803001	25697001	4.6619e+07	3.5671e+07	24108001	22607001	2.5512e+06	15183001	6775801	19377001	32408001	2.8885e+07
SRSF7	Q16629	0.31	0.569196	0.0603	0.0820446	1.4154e+07	52186001	8.6559e+07	103580001	7.3207e+07	5.7411e+07	4.1669e+06	28377001	1.3581e+07	7.4184e+07	123050001	90376001
SRSF8	Q9BRL6	2.49	5.7212	0.704	1.0043	617651	1607801	2.4824e+06	774761	727911	867781	71315	1	251411	949201	1.2652e+06	622341
SRSF9	Q13242	0.351	0.700493	0.519	1.20713	4.2176e+06	13348001	21136001	2.68e+07	2.1971e+07	2.0618e+07	1021601	7.5262e+06	5049901	1.5196e+07	23457001	1.5602e+07
SSBP1	Q04837	0.0125	0.0182868	-0.00678	0.00979899	1.1478e+06	6.9476e+06	6.2613e+06	28659001	2.4766e+07	10552001	486471	4570901	2.9908e+06	2.0999e+07	37370001	18573001
SSR1	P43307	-0.00832	0.00534161	-0.283	0.219072	189171	487151	811741	1.5364e+06	1.3537e+06	856471	54627	327521	138381	3014801	2025001	1117101
SSR4	P51571	0.759	0.593223	-0.376	0.244789	144021	694591	1319401	2.4981e+06	1.9302e+06	1.4097e+06	1	1077801	630191	7.5856e+06	8.122e+06	3.158e+06
SSRP1	Q08945	0.274	0.658397	-0.284	0.688768	654101	2849801	4.657e+06	6134401	4.8018e+06	3.9736e+06	101871	1.9112e+06	883071	7079301	1.1831e+07	5304401
ST5	P78524	-0.582	0.626338	-0.909	1.15878	1	220481	329231	795001	753271	383651	10138	439791	110801	3240801	2285401	1198401
STAU1	O95793	0.266	0.287215	0.122	0.115842	51687	152151	208651	1.0893e+06	823101	512861	15268	152951	70013	550161	765391	330451
STAU2	Q9NUL3	-0.161	0.0863559	0.0446	0.0224096	1	71175	91855	208741	201941	361161	18306	128901	37105	212891	457031	444431
STK38	Q15208	-0.147	0.127679	0.281	0.271465	1	321841	621771	1.6826e+06	1.7078e+06	1174501	1	310631	90582	1604301	1986401	1381101
STOM	P27105	-0.164	0.123651	0.417	0.372304	390721	2525901	4.8781e+06	61025001	4.213e+07	6983401	114761	3.0253e+06	1292401	1.6636e+07	5.6059e+07	2.045e+07
STOML2	Q9UJZ1	-0.0125	0.00834656	0.604	0.593338	1	43537	104251	527701	404451	88801	1	1	1	356401	370131	242061
STON2	Q8WXE9	0.16	0.136078	-0.838	1.09522	1	1	1	115221	1	83540	7043.2	80986	38314	1	517781	180331
STRAP	Q9Y3F4	0.713	0.717765	0.577	0.54083	122601	371351	332681	1.0634e+06	1626301	691661	15295	105611	1	706141	1374001	1
STRBP	Q96SI9	-0.107	0.0915858	-0.779	1.04974	1	13269	21625	88433	50170	55027	1	1	1	84438	125121	61194
STT3B	Q8TCJ2	-0.401	0.466243	-0.247	0.25445	1	1	1	115031	72268	29242	1	1	1	318491	194251	29490
SUB1	P53999	1.71	1.87305	0.338	0.2179	1796401	1.8383e+07	3.5736e+07	1.7489e+08	1.3744e+08	1.0861e+08	1.0613e+06	1622801	1923901	1.6765e+08	175510001	79459001
SUGP1	Q8IWZ8	-0.546	0.952914	-0.119	0.141126	220321	604281	946421	1327601	1.0961e+06	1031601	126691	701081	456921	1.1474e+06	1819101	1.782e+06
SUGP2	Q8IX01	0.0109	0.0163331	0.362	0.876413	79817	140901	588691	988521	576441	504381	22986	200301	103581	777711	998141	388571
SUN1	O94901	-0.602	1.22767	0.326	0.530131	1	1	30125	67222	1	1	1	1	1	131271	174831	1
SUN2	Q9UH99	0.131	0.0905133	-0.315	0.246022	1	1	107011	180541	144281	32397	1	1	1	209321	283821	57782
SUPT16H	Q9Y5B9	0.16	0.409084	-0.301	0.95404	285241	1038401	2.4169e+06	2606001	1632701	1.681e+06	61335	625551	317931	3.0766e+06	4579501	2105101
SURF6	O75683	0.325	0.228695	2.11	2.82976	1	1	842651	1103001	1452101	532781	1	1	1	488641	469881	143491
SVIL	O95425	-0.31	0.992126	0.00442	0.00836303	1.7383e+06	8821001	1.4612e+07	3.2947e+07	2.7509e+07	1.357e+07	977951	6403101	3.4897e+06	35615001	3.9715e+07	20816001
SYF2	O95926	1.54	6.33363	1.16	4.49771	3902001	9910401	10047001	1.7766e+07	14198001	1.1654e+07	204611	1.2423e+06	656761	3296701	2.959e+06	2.3733e+06
SYNCRIP	O60506	-0.52	0.836263	-0.00554	0.00550885	668491	3273001	5.4637e+06	3.5893e+07	28200001	24237001	395061	2891701	1808501	3.2595e+07	5.0488e+07	31570001
SYNE3	Q6ZMZ3	0.0829	0.083103	-0.209	0.236952	1	1	1	29777	34236	1	1	1	1	1	1	1
SYNJ1	O43426	0.498	0.425679	0.173	0.120952	1	115161	236871	1.047e+06	540991	271051	1	37461	10348	605871	675141	417791
SYNM	O15061	-0.192	0.100921	-0.41	0.240149	1	85752	68027	255661	249371	111801	5957.1	92534	45485	291821	467091	338821
[truncated: 168 more rows]

## Sheet: IP-MS endogenous ZFC3H1 HeLa
Low stringency endogenous ZFC3H1-3xFLAG IP-MS results in HeLa
[truncated: 2,013 more rows]

[truncated: 5 more sheets: IP-MS endZFC3H1highstring, IP-MS endogenous HCT116, IP-MS pBAC-expressed LENG8, IP-MS exprZFC3H1 (incl. Benz) , IP-MS overexpressed LENG8(Chymo]
