# Supplementary material for: Molecular basis of polyadenylated RNA fate determination in the nucleus
Source: Nature. 2026 Jun 17;655(8124):1070–8. doi: 10.1038/s41586-026-10650-0 (PMC13391367; doi:10.1038/s41586-026-10650-0)
Supplement: Supplementary file 4 — Differential expression results. [file 41586_2026_10650_MOESM4_ESM.xlsx]

## Sheet: Columns description
Column name	Description
name	Transcription Unit (TU) name as in in-house HeLa transcript annotation (Lykke-Andersen et al. Mol. Cell, 2021)
Total pA+ RNAseq, source data for Fig.3c-e; Supplementary Fig. 9j,l; 11k
LENG8_sig_DEseq2	Classification based on DESeq2 differential expression analysis of pA+ RNAseq in HeLa LENG8-2xHA-dTAG (dTAGV-1 treated vs DMSO)
ZFC3H1_sig_DEseq2	Classification based on DESeq2 differential expression analysis of pA+ RNAseq in HeLa ZFC3H1-2xHA-dTAG (dTAGV-1 treated vs DMSO)
GANP_sig_DEseq2	Classification based on DESeq2 differential expression analysis of pA+ RNAseq in HeLa GANP-2xHA-dTAG (dTAGV-1 treated vs DMSO)
HeLa_sig__DEseq2	Classification based on DESeq2 differential expression analysis of pA+ RNAseq in HeLa (dTAGV-1 treated vs DMSO)
HeLa_LFC_to_mock	Log2 fold change in mean pA⁺ RNA coverage per transcription unit upon dTAGV-1 treatment in HeLa cells.
GANP_LFC_to_mock	Log2 fold change in mean pA⁺ RNA coverage per transcription unit upon dTAGV-1 treatment in GANP-2xHA-dTAG cells
LENG8_LFC_to_mock	LoLog2 fold change in mean pA⁺ RNA coverage per transcription unit upon dTAGV-1 treatment in HeLa ZFC3H1-2xHA-dTAG cells
ZFC3H1_LFC_to_mock	Log2 fold change in mean pA⁺ RNA coverage per transcription unit upon dTAGV-1 treatment in HeLa LENG8-2xHA-dTAG cells
ZFC3H1 complementation, total pA+ RNAseq, source data for Supplementary Fig. 9i
LFC_to_mock_ZFC3H1_dTAG	Log2 fold change in mean pA⁺ RNA coverage per transcription unit upon dTAGV-1 treatment in HeLa ZFC3H1-2xHA-dTAG cells (related to complementation experiment in Supplementary Fig. 9i)
LFC_to_mock_Resc_WT	Log2 fold change in mean pA⁺ RNA coverage per transcription unit upon dTAGV-1 treatment in HeLa ZFC3H1-2xHA-dTAG/pBAC ZFC3H1-3xFLAG(WT) cells (related to complementation experiment in Supplementary Fig. 9i)
LFC_to_mock_Resc_deltaLENG8mut	Log2 fold change in mean pA⁺ RNA coverage per transcription unit upon dTAGV-1 treatment in HeLa ZFC3H1-2xHA-dTAG/pBAC ZFC3H1-3xFLAG(delta aa730-747 ) cells (related to complementation experiment in Supplementary Fig. 9i)
Fractionated pA+ RNAseq, source data for Fig. 3d, 4b; Supplementary Fig. 10c,d,h,j; 11m
ZFC3H1_LFC_NE	Log2 fold change in mean nuclear pA⁺ RNA coverage per transcription unit in dTAGV-1-treated HeLa ZFC3H1-2xHA-dTAG related to dTAGV-1-treated maternal HeLa
ZFC3H1_LFC_Cyto	Log2 fold change in mean cytoplasmic pA⁺ RNA coverage per transcription unit in dTAGV-1-treated HeLa ZFC3H1-2xHA-dTAG related to dTAGV-1-treated maternal HeLa
LENG8_LFC_NE	Log2 fold change in mean nuclear pA⁺ RNA coverage per transcription unit in dTAGV-1-treated HeLa LENG8-2xHA-dTAG related to dTAGV-1-treated maternal HeLa
LENG8_LFC_Cyto	Log2 fold change in mean cytoplasmic pA⁺ RNA coverage per transcription unit in dTAGV-1-treated HeLa LENG8-2xHA-dTAG related to dTAGV-1-treated maternal HeLa
GANP_LFC_NE	Log2 fold change in mean nuclear pA⁺ RNA coverage per transcription unit in dTAGV-1-treated HeLa GANP-2xHA-dTAG related to dTAGV-1-treated maternal HeLa
GANP_LFC_Cyto	Log2 fold change in mean cytoplasmic pA⁺ RNA coverage per transcription unit in dTAGV-1-treated HeLa GANP-2xHA-dTAG related to dTAGV-1-treated maternal HeLa
Hela0H_ratio	Mean nuclear to cytoplasmic pA⁺ RNA coverage ratio in untreated HeLa cells
Hela4H_ratio	Mean nuclear to cytoplasmic pA⁺ RNA coverage ratio in dTAGV-1-treated HeLa cells
LENG8_ratio	Mean nuclear to cytoplasmic pA⁺ RNA coverage ratio in dTAGV-1-treated HeLa LENG8-2xHA-dTAG cells
ZFC3H1_ratio	Mean nuclear to cytoplasmic pA⁺ RNA coverage ratio in dTAGV-1-treated HeLa ZFC3H1-2xHA-dTAG cells
ZFC3H1_LFC_total_to_HeLa_4h	Log2 fold change in mean total pA⁺ RNA coverage per transcription unit in dTAGV-1-treated HeLa ZFC3H1-2xHA-dTAG related to dTAGV-1-treated maternal HeLa
LENG8_LFC_total_to_HeLa_4h	Log2 fold change in mean total pA⁺ RNA coverage per transcription unit in dTAGV-1-treated HeLa LENG8-2xHA-dTAG related to dTAGV-1-treated maternal HeLa
GANP_LFC_total_to_HeLa_4h	Log2 fold change in mean total pA⁺ RNA coverage per transcription unit in dTAGV-1-treated HeLa GANP-2xHA-dTAG related to dTAGV-1-treated maternal HeLa
Fractionated pA+ RNAseq in HCT116, source data for Fig. 3d; Supplementary Fig. 10g, 11l
116_LFC_Cyto_GANP	Log2 fold change in mean nuclear pA⁺ RNA coverage per transcription unit in dTAGV-1-treated HCT116 ZFC3H1-2xHA-dTAG related to dTAGV-1-treated maternal HCT116
116_LFC_Cyto_ZFC3H1	Log2 fold change in mean cytoplasmic pA⁺ RNA coverage per transcription unit in dTAGV-1-treated HCT116 ZFC3H1-2xHA-dTAG related to dTAGV-1-treated maternal HCT116
116_LFC_Nuc_GANP	Log2 fold change in mean nuclear pA⁺ RNA coverage per transcription unit in dTAGV-1-treated HCT116 LENG8-2xHA-dTAG related to dTAGV-1-treated maternal HCT116
116_LFC_Nuc_ZFC3H1	Log2 fold change in mean cytoplasmic pA⁺ RNA coverage per transcription unit in dTAGV-1-treated HCT116 LENG8-2xHA-dTAG related to dTAGV-1-treated maternal HCT116
116_LFC_Nuc_LENG8	Log2 fold change in mean nuclear pA⁺ RNA coverage per transcription unit in dTAGV-1-treated HCT116 GANP-2xHA-dTAG related to dTAGV-1-treated maternal HCT116
116_LFC_Cyto_LENG8	Log2 fold change in mean cytoplasmic pA⁺ RNA coverage per transcription unit in dTAGV-1-treated HCT116 GANP-2xHA-dTAG related to dTAGV-1-treated maternal HCT116
Annotation of TUs
biotype	TU biotype
exons	number of exons
RNA_size	RNA size (nt)
exon_category	category based on exon number
pA_exp	pA+ RNA expression in HeLa based on mean log2 coverage

## Sheet: Total pA+ RNAseq
	name	LENG8_sig_DEseq2	ZFC3H1_sig_DEseq2	GANP_sig_DEseq2	HeLa_sig__DEseq2	HeLa_LFC_to_mock	GANP_LFC_to_mock	LENG8_LFC_to_mock	ZFC3H1_LFC_to_mock
	*AC000093.1,*GP1BB,SEPTIN5*	no sign	no sign	no sign	no sign	-0.0718709	-0.261934	-0.105125	-0.124513
	*AC002094.3,VTN*	no sign	no sign	no sign	no sign	0.172767	-0.150817	-0.0312721	-0.217242
	*AC002472.1,P2RX6*	no sign	no sign	sign down	no sign	-0.115493	-0.346247	-0.110179	0.10251
	*AC003002.2,*AC003002.3,*ZNF548,AC003002.1*	no sign	no sign	no sign	no sign	-0.165175	-0.047271	-0.0485522	-0.0954121
	*AC003991.1,AC003991.2*	no sign	no sign	no sign	no sign	0	-0.198011	0.0856891	0.0975999
	*AC004148.1,C1QBP*	no sign	no sign	no sign	no sign	-0.0335678	-0.009555	-0.069603	-0.148879
	*AC006064.6,CHD4*	no sign	no sign	no sign	no sign	-0.0119438	0.0340443	-0.0473629	-0.0759332
	*AC008481.3,ZNF653*	no sign	no sign	no sign	no sign	-0.00437297	-0.0428469	-0.00421569	0.23728
	*AC008878.1,TEX45*	no sign	no sign	no sign	no sign	-0.00122897	-0.0941608	-0.0185242	0.105253
	*AC009163.3,*TMEM231,AC025287.1*	no sign	no sign	no sign	no sign	0.0570884	-0.0165266	0.10632	0.133746
	*AC009163.3,*TMEM231,AC025287.1*_PTT	sign up	sign up	no sign	no sign	0.324352	0.107644	1.08693	1.35323
	*AC010197.2,LDHB*	no sign	no sign	no sign	no sign	-0.262848	0.0915971	-0.0227231	-0.0669613
	*AC010197.2,LDHB*_PTT	no sign	sign up	no sign	no sign	0.0657063	-0.393103	0.52426	0.978208
	*AC010422.6,ZNF490*	no sign	no sign	no sign	no sign	0.269363	0.137965	0.781062	0.616785
	*AC010442.1,SLC9A3*	no sign	sign up	sign down	no sign	-0.00309576	-0.981429	0.354286	1.09528
	*AC010761.2,AC010761.4*	no sign	no sign	no sign	no sign	-0.0387421	-0.0839294	0.0223418	0.168123
	*AC013394.1,LINC01578*	no sign	no sign	no sign	no sign	-0.460719	-0.0747092	-0.123587	-0.244067
	*AC019117.4,AHR*	no sign	no sign	no sign	no sign	-0.0698567	0.0311997	-0.0411215	-0.0844767
	*AC021851.1,NUP35*	no sign	no sign	no sign	no sign	0.00134559	0.00149951	0.00193127	-0.0205127
	*AC022414.1,AC008581.2*,ZBED3-AS1*	no sign	sign up	no sign	no sign	-0.0295393	-0.0119794	0.0118366	0.146333
	*AC025580.2,C15orf48*	no sign	sign up	no sign	no sign	-0.00889723	-0.0258687	0.00861857	0.0770042
	*AC026464.6,*COG8,AC026464.1*,AC026464.3*	no sign	no sign	no sign	no sign	0.113065	-0.039447	0.0355558	0.00114597
	*AC027088.2,EWSAT1*	no sign	no sign	no sign	no sign	-0.33831	-0.380823	-0.290114	-0.0343332
	*AC034102.2,ERBB3*	no sign	no sign	no sign	no sign	-0.0437329	-0.0403999	-0.0427749	-0.107943
	*AC036214.3,TPD52*	no sign	no sign	no sign	no sign	-0.0107734	0.0159445	0.00874846	0.0028916
	*AC037459.1,PDLIM2*	no sign	no sign	no sign	no sign	0.29793	-0.0587965	0.268165	0.13514
	*AC046185.1,CCDC47*	no sign	no sign	no sign	no sign	-0.0723834	0.0331551	-0.0187744	-0.034391
	*AC084018.2,AC084018.1*	no sign	no sign	no sign	no sign	0.0454097	0.00540681	0.0499896	0.147995
	*AC091152.4,MEIOC*	no sign	sign up	no sign	no sign	-0.216709	-0.573431	0.358742	2.20331
	*AC093249.2,AC002310.2*	no sign	sign up	no sign	no sign	0.0962545	0.102932	0.121956	1.91738
	*AC093249.2,AC002310.2*_PTT	no sign	no sign	no sign	no sign	0.110564	0.0449196	0.216868	2.4925
	*AC093525.2,*TBC1D24,NTN3*	no sign	no sign	no sign	no sign	-0.0290457	-0.0882582	0.00038956	0.260878
	*AC098484.3,*TMEM269,C1orf50*	no sign	no sign	no sign	no sign	-0.0463475	0.0292395	0.0480212	-0.125457
	*AC104581.2,TRAPPC1*	no sign	no sign	no sign	no sign	0.0842107	-0.0922228	-0.00338013	-0.0230912
	*AC105345.1,TRMT44*	no sign	no sign	no sign	no sign	0.0448071	0.0343613	0.0181056	0.0116332
	*AC109439.1,AC112178.1*	no sign	sign up	no sign	no sign	0.00655668	-0.00417171	0.0435858	0.158009
	*AC112493.1,AC107419.1*	no sign	no sign	no sign	no sign	-0.219648	0.0791388	-0.0431579	-0.129804
	*AC120114.4,*PAGR1,AC009133.6*,PRRT2*	no sign	no sign	no sign	no sign	0.0300752	-0.0459414	-0.151734	-0.135598
	*AC130462.3,DUS2*	no sign	no sign	no sign	no sign	-0.00538087	-0.0426728	0.0354424	0.0939094
	*AC130462.3,DUS2*_PTT	no sign	sign up	no sign	no sign	-0.0390239	-0.216703	0.178134	0.799294
	*AC138965.2,THOC3*	no sign	no sign	no sign	no sign	0.0100588	-0.0246938	-0.115904	-0.00129842
	*AL022323.1,AL022323.3*	no sign	no sign	no sign	no sign	0	0	0	0
	*AL031428.1,LUZP1*	no sign	no sign	no sign	no sign	0.00625899	-0.000126518	-0.000699076	-0.00180676
	*AL031847.2,RPL22*	no sign	no sign	no sign	no sign	-0.0113916	-0.0475157	-0.00731561	-0.0153573
	*AL049650.2,ZNF343*	no sign	no sign	no sign	no sign	0.0105586	0.00170314	0.117127	0.139712
	*AL049697.1,CFAP206*	no sign	no sign	no sign	no sign	0.00918741	0.0219651	0.0101736	0.000111539
	*AL049844.1,PHACTR2*	no sign	no sign	sign up	no sign	-0.103995	0.131997	-0.0230195	0.00204827
	*AL121929.4,SH3PXD2A*	no sign	no sign	no sign	no sign	-0.0233722	-0.0764267	-0.00861975	0.241454
	*AL135878.1,LINC02327*	no sign	no sign	no sign	no sign	0.0137461	-0.0751298	-0.0492887	0.0550637
	*AL139352.1,KCNK15-AS1*	no sign	sign up	no sign	no sign	-0.0588144	-0.150487	0.191755	0.702119
	*AL157392.3,PRPF18*	no sign	no sign	no sign	no sign	-0.0523492	0.00146908	-0.015403	0.00467688
	*AL355916.3,PRKCH*	no sign	no sign	no sign	no sign	-0.00981057	-0.0158836	-0.0141028	-0.00850391
	*AL355987.2,*AL355987.4,AL355987.3*,CCDC183*	no sign	no sign	no sign	no sign	-0.184837	-0.0905672	0.115046	0.380303
	*AL357075.4,CNKSR3*	no sign	no sign	no sign	no sign	-0.00352193	0.00355062	0.00200994	0.00496742
	*AL391095.4,SNHG17*	no sign	no sign	no sign	no sign	-0.0415747	-0.177283	-0.0493442	-0.152846
	*AL392086.1,*LINC00707,AL158210.1*,AL392086.2*	no sign	no sign	no sign	no sign	0.0114316	-0.00239088	-0.0169886	0.0288764
	*AL392086.2,LINP1*	no sign	sign up	sign down	no sign	0.339615	-0.691538	0.179633	0.57818
	*AL590560.2,CFAP45*	no sign	no sign	no sign	no sign	0.0260056	-0.0217516	-0.0812187	-0.0195024
	*AL807752.7,PTGDS*	no sign	no sign	no sign	no sign	0.00801083	-0.127252	-0.0306137	0.0875928
	*AMACR,C1QTNF3-AMACR*	no sign	no sign	no sign	no sign	-0.0433218	-0.0304347	-0.0553791	-0.0816999
	*BCAP29,DUS4L-BCAP29*	no sign	no sign	no sign	no sign	-0.0176003	0.0834433	-0.0037686	0.104843
	*C16orf95,AC010531.1*	no sign	no sign	no sign	no sign	-0.00258975	-0.103786	0.0490903	-0.0410669
	*C9,DAB2*	no sign	no sign	no sign	no sign	-0.107962	0.0133548	-0.00320068	-0.0278664
	*CCDC106,ZNF580*	no sign	sign up	sign down	no sign	-0.229518	-0.632551	0.270981	1.69665
	*CCNDBP1,TMEM62*	no sign	no sign	no sign	no sign	-0.00501992	0.0117476	-0.0231129	-0.00865327
	*CDC42,AL590556.3*,LINC00339*	no sign	no sign	sign down	no sign	-0.16703	-0.428675	0.0547227	0.310237
	*CDK11A,AL031282.2*	no sign	no sign	no sign	no sign	-0.0236786	0.0203909	-0.0224494	-0.0693475
	*CLDN12,GTPBP10*	no sign	no sign	no sign	no sign	-0.0194928	-0.0176033	-0.0067972	-0.0217083
	*CLDND1,AC021660.3*	no sign	no sign	no sign	no sign	-0.0284188	0.0318792	0.0895243	0.0784425
	*COPB1,AC018523.2*	no sign	no sign	no sign	no sign	-0.0552962	0.0519464	0.0274246	-0.0182092
	*CYTH2,AC008403.1*	no sign	no sign	no sign	no sign	0.0599669	0.0569682	0.0612189	0.0176102
	*DMPK,AC011530.1*	no sign	no sign	no sign	no sign	-0.0659658	-0.226785	-0.0948283	-0.185544
	*DNAAF4-CCPG1,DNAAF4*	no sign	no sign	no sign	no sign	-0.0356667	-0.0468163	0.0242606	0.0786428
	*DONSON,AP000311.1*	no sign	no sign	no sign	no sign	-0.174212	0.0334669	-0.0575712	-0.111158
	*DTD1,AL121900.1*	no sign	no sign	no sign	no sign	0.00141844	-0.000943876	0.00702119	0.0105031
	*EFCAB13,AC068234.1*	no sign	no sign	no sign	no sign	-0.00294743	-0.00119704	0.00702192	0.0108909
	*EHMT1,AL590627.3*	no sign	no sign	no sign	no sign	-0.00490801	-0.0140987	-0.0101316	-0.0103507
	*ENO2,LRRC23*	no sign	no sign	no sign	no sign	-0.0128657	-0.134302	0.0333399	0.124627
	*FLNC-AS1,KCP*	no sign	no sign	no sign	no sign	-0.48878	0.145737	0.0696226	-0.177818
	*FOXN3,AL137230.3*	no sign	no sign	no sign	no sign	-0.00753133	0.000594781	-0.00401519	-0.00152916
	*FPGS,CDK9*	no sign	no sign	no sign	no sign	0.0407482	0.10324	0.0562999	-0.0292105
	*FSIP1,AC023908.2*	no sign	no sign	no sign	no sign	-0.00640618	-0.00150405	-0.000858438	0.00206213
	*GATD3B,FP565260.2*	no sign	no sign	no sign	no sign	-0.0423107	-0.210269	-0.000241336	-0.0306826
	*GET1-SH3BGR,GET1*	no sign	no sign	no sign	no sign	-0.0657089	0.0076652	-0.0615337	0.0454092
	*GLTPD2,AC233723.2*	no sign	no sign	no sign	no sign	0.016336	-0.179174	0.540871	0.48258
	*GOLGA1,SCAI*	no sign	no sign	no sign	no sign	0.0306773	0.00241903	-0.00628647	0.000916008
	*GPSM3,NOTCH4*	no sign	sign up	no sign	no sign	-0.457005	-0.0731385	0.37115	0.944541
	*GSTO2,GSTO1*	no sign	no sign	no sign	no sign	-0.12193	-0.0565488	0.00389229	0.02788
	*HAVCR2,MED7*	no sign	no sign	no sign	no sign	-0.10998	0.0165733	-0.0447173	-0.119992
	*HCP5,AL645933.5*	no sign	sign up	sign down	no sign	-0.154529	-1.74569	0.435096	1.41998
	*HOMEZ,PPP1R3E*	no sign	sign up	sign down	no sign	-0.382982	-0.629915	0.377858	1.50039
	*HOXA9,HOXA10*	no sign	no sign	no sign	no sign	-0.125731	-0.398009	0.0301815	0.104788
	*IFT43,FLVCR2*,TTLL5*	no sign	no sign	no sign	no sign	-0.00587856	-0.00450233	0.00105304	0.00898588
	*IL10RB,AP000295.1*	no sign	no sign	no sign	no sign	-0.0056449	-0.0330286	0.139016	0.262416
	*KCNJ14,GRWD1*	no sign	no sign	no sign	no sign	0.0655489	-0.32985	0.0284772	0.140866
	*KRBA2,AC135178.3*	no sign	no sign	no sign	no sign	-0.0993032	-0.00921962	-0.102757	0.104439
	*LLPH,AC078927.1*	no sign	no sign	no sign	no sign	-0.130241	-0.151894	0.0762201	-0.127723
	*LOXL2,ENTPD4*	no sign	no sign	no sign	no sign	0.00540408	0.00925387	0.0122861	0.0169357
	*MAIP1,C2orf69*	no sign	no sign	no sign	no sign	-0.0216241	0.0482967	0.0223701	0.0389065
	*MDK,DGKZ*	no sign	no sign	no sign	no sign	0.0652363	-0.0272049	0.0445579	-0.0162487
	*MED17,AP001273.2*	no sign	no sign	no sign	no sign	-0.143738	0.0686781	-0.0196174	-0.122489
	*MFSD11,AC005837.2*	no sign	sign up	no sign	no sign	0.188345	-0.0481246	0.39098	0.726741
	*MICOS10-NBL1,*NBL1,MICOS10*	sign up	sign up	no sign	no sign	-0.0614454	-0.153588	0.514391	1.74382
	*MMP24OS,AL121753.1*	no sign	sign up	no sign	no sign	0.319525	-0.310869	0.290259	1.20799
	*MRPL28,PGAP6*	no sign	no sign	no sign	no sign	0.133776	-0.0139685	0.0171691	-0.0523951
	*NFATC3,AC130462.3*	no sign	no sign	no sign	no sign	-0.00299002	0.114876	0.124706	0.0288803
	*NUTM2D,LINC00863*	no sign	no sign	no sign	no sign	-0.023439	0.00736601	0.140992	0.443775
	*NUTM2D,LINC00863*_PTT	no sign	sign up	sign down	no sign	0.0771982	-0.31108	0.26228	0.982785
	*PCYT1A,AC069257.4*	no sign	no sign	no sign	no sign	0.00758472	-0.008228	0.0320747	0.0490243
	*PCYT1A,AC069257.4*_PTT	sign up	sign up	no sign	no sign	0.55678	-0.0232282	0.71408	1.3242
	*PDCD2L,AC092073.1*	no sign	no sign	no sign	no sign	0.00582677	0.07436	0.138386	0.065942
	*POLD4,AP003419.1*	no sign	no sign	no sign	no sign	-0.199828	-0.434053	0.153129	-0.124987
	*POLR2M,GCOM1*	no sign	no sign	no sign	no sign	-0.1013	0.141623	0.0742938	-0.0467807
	*POLR2M,GCOM1*_PTT	no sign	no sign	no sign	no sign	-0.0185695	0.266774	0.321312	0.345968
	*PPP1R42,COPS5*	no sign	no sign	no sign	no sign	-0.0432509	-0.00987001	0.00468005	-0.0117809
	*PRR5-ARHGAP8,PRR5*	no sign	no sign	no sign	no sign	0.118992	0.0502742	0.0213601	0.0170204
	*PTPN9,AC105036.3*	no sign	no sign	no sign	no sign	-0.000884976	-0.00412487	0.00468767	0.0811284
	*PTPN9,AC105036.3*_PTT	no sign	no sign	no sign	no sign	0.0395239	-0.0235026	0.020631	0.40619
	*PTPRB,PTPRR*	no sign	no sign	no sign	no sign	-0.00525671	-0.00442115	-0.00272457	-0.0156303
	*RAD50,AC116366.3*	no sign	no sign	no sign	no sign	-0.0253811	0.0118731	0.0129984	-0.0169972
	*RDH5,BLOC1S1*	no sign	no sign	no sign	no sign	-0.0606575	-0.00498104	-0.0361784	0.0454476
	*RFPL1S,AC000035.1*	no sign	sign up	no sign	no sign	-0.0224518	-0.145914	0.0206093	0.338826
	*RMDN2-AS1,CYP1B1*	no sign	no sign	no sign	no sign	0.0384468	0.151405	0.2478	0.2078
	*RNFT1-DT,AC005702.1*	no sign	no sign	no sign	no sign	-0.00381107	-0.0726097	0.0627778	0.0189285
	*SAMM50,PNPLA3*	no sign	no sign	no sign	no sign	-0.0407894	-0.0119816	0.0371088	-0.0546151
	*SERPINB8,HMSD*	no sign	no sign	no sign	no sign	-0.0164001	-0.0046077	-0.00295705	0.00739245
	*SFI1,DRG1*	no sign	no sign	no sign	no sign	-0.0248181	-0.0366715	0.000213605	0.0200877
	*SFI1,DRG1*_PTT	no sign	sign up	no sign	no sign	-0.186475	-0.0873713	0.237905	1.50086
	*SFXN5,RAB11FIP5*	no sign	no sign	no sign	no sign	0.0768505	0.011977	0.0270513	-0.0607212
	*SLC39A8,AC098487.1*	no sign	no sign	no sign	no sign	0.0444245	-0.0968601	0.0154488	0.153665
	*SNHG28,VSIG8*	no sign	no sign	no sign	no sign	-0.303248	-0.307206	0.241442	0.790278
	*SPPL2B,AC005258.1*	no sign	no sign	no sign	no sign	-0.0567085	-0.109452	-0.0269621	0.180077
	*SRP19,AC008575.1*	no sign	no sign	no sign	no sign	-0.0158653	0.0237348	0.225985	-0.303037
	*TAF6,AC073842.2*	no sign	no sign	no sign	no sign	0.0727558	-0.112248	-0.155844	-0.0847994
	*TEX54,WDR74*	no sign	no sign	no sign	no sign	-0.0495133	-0.16281	-0.0241346	-0.123207
	*TJP2,AL358113.1*	no sign	no sign	no sign	no sign	0.00316335	0.0108213	0.00820608	-0.00518065
	*TMED7-TICAM2,TMED7*	no sign	no sign	no sign	no sign	-0.0532305	0.134372	-0.000730517	0.13552
	*TMEM19,AC073612.1*	no sign	no sign	no sign	no sign	-0.0614317	-0.0783291	-0.0445401	-0.0371497
	*TNRC6C-AS1,TMC6*	no sign	no sign	no sign	no sign	-0.123155	-0.0767118	-0.123117	-0.134896
	*TSNAX-DISC1,TSNAX*	no sign	no sign	no sign	no sign	-0.0961278	0.0101928	0.0426335	0.0463646
	*TUBB3,AC092143.1*	no sign	no sign	no sign	no sign	0.104734	0.0556208	0.0109291	-0.0143656
	*U52112.2,ARHGAP4*	no sign	no sign	no sign	no sign	-0.182509	-0.219929	-0.0474822	-0.0948672
	*WDR92,AC017083.3*	no sign	sign up	no sign	no sign	-0.084512	-0.0147642	0.137394	0.468816
	*Z98752.3,AL031681.3*,L3MBTL1*	no sign	sign up	no sign	no sign	-0.0884446	-0.00547999	0.108989	0.318981
	*ZNF20,ZNF625-ZNF20*	no sign	no sign	no sign	no sign	-0.0116438	-0.010249	-0.0713466	-0.111136
	*ZNF268,AC026786.1*	no sign	no sign	no sign	no sign	-0.0653903	0.0451433	0.0578435	0.03108
	*ZNF410,AC005520.3*,PTGR2*	no sign	no sign	no sign	no sign	0.0142596	-0.0149844	-0.0303799	-0.0212792
	A2M-AS1	no sign	sign up	sign down	no sign	-0.178616	-0.831096	-0.055317	1.03727
	A2MP1	no sign	no sign	no sign	no sign	-0.282403	0.0151755	-0.0209984	-0.0139348
	A3GALT2	no sign	no sign	no sign	no sign	0.134941	-0.0701989	0.10918	0.39865
	A4GALT	no sign	no sign	no sign	no sign	-0.0220567	-0.0207751	-0.0263956	0.015837
	A4GALT_PTT	no sign	sign up	no sign	no sign	-0.180044	-0.14324	0.067091	0.484421
	AAAS	no sign	no sign	no sign	no sign	-0.0247125	0.000252244	-0.0292393	-0.0728786
	AACS	no sign	no sign	no sign	no sign	0.0373549	-0.0165359	0.0345413	-0.00125143
	AAGAB	no sign	no sign	no sign	no sign	-0.0711999	-0.0196119	-0.0182714	0.00129769
	AAK1	no sign	no sign	no sign	no sign	-0.0179693	0.0112913	0.00911979	0.00933326
	AAMP	no sign	no sign	no sign	no sign	0.0814765	-0.0898036	0.100718	-0.0687303
	AAR2	no sign	no sign	no sign	no sign	0.04127	0.0542219	-0.00464847	0.169829
	AARS1	no sign	no sign	no sign	no sign	0.0354255	0.00423942	0.0410466	0.0153087
	AARS2	no sign	no sign	no sign	no sign	-0.00108075	-0.0436187	-0.0571639	-0.103144
	AARSD1	no sign	no sign	no sign	no sign	-0.0722145	-0.0802766	0.057857	-0.065197
	AASDH	no sign	no sign	no sign	no sign	-0.033502	0.069573	0.0334272	0.0609084
	AASDH_PTT	no sign	no sign	no sign	no sign	0.00394192	-0.103124	0.780403	0.562834
	AASDHPPT	no sign	no sign	no sign	no sign	-0.131755	0.0852338	-0.0442165	-0.0496007
	AATF,AC244093.3,AC244093.4	no sign	no sign	no sign	no sign	-0.0275571	-0.0118199	0.00948504	0.0234465
	AATK	sign down	sign down	sign down	no sign	-0.0325597	-0.199894	-0.262928	-0.323296
	ABALON	no sign	no sign	no sign	no sign	-0.130041	0.0782564	0.34718	0.15833
	ABCA1	no sign	no sign	no sign	no sign	-0.0279892	-0.0004206	-0.0542261	-0.0253398
	ABCA11P,ZNF721	no sign	no sign	no sign	no sign	-0.0543242	0.00663868	0.0591951	0.0751179
	ABCA2	no sign	no sign	no sign	no sign	-0.067398	-0.135614	-0.0383161	0.00345909
	ABCA4	no sign	no sign	no sign	no sign	-0.0235409	-0.0177442	-0.0664428	-0.0381433
	ABCA5	no sign	no sign	no sign	no sign	-0.068268	0.00967297	0.0007324	0.00194142
	ABCA7	no sign	sign up	no sign	no sign	0.25825	-0.259185	-0.26917	0.545065
	ABCB10	no sign	no sign	no sign	no sign	-0.0522757	0.0205548	-0.0156796	-0.042398
	ABCB6,AC068946.2,ATG9A	no sign	no sign	no sign	no sign	0.119778	-0.091012	-0.0362266	-0.0638659
	ABCB7	no sign	no sign	no sign	no sign	-0.0224215	-0.00191049	-0.0131241	-0.00916768
	ABCB8	no sign	no sign	no sign	no sign	-0.025171	-0.0551144	-0.0505518	0.0104954
	ABCB9	no sign	no sign	no sign	no sign	0.036601	-0.0864796	-0.033791	-0.0174988
	ABCC1	no sign	no sign	no sign	no sign	0.00211523	-0.00529291	-0.00566075	-0.0265607
	ABCC10	no sign	no sign	no sign	no sign	0.0554246	-0.0438305	0.401687	1.16687
	ABCC2	no sign	no sign	no sign	no sign	-0.049245	-0.0501095	-0.0481338	-0.099692
	ABCC3	no sign	no sign	no sign	no sign	-0.13432	-0.132836	-0.00810572	0.151732
	ABCC3_PTT	no sign	sign up	no sign	no sign	0.106692	-0.18341	0.188434	1.28697
	ABCC4	no sign	no sign	no sign	no sign	-0.012678	-0.000205029	0.0035394	-0.000694231
	ABCC5	no sign	no sign	no sign	no sign	-0.0238501	-0.0542348	-0.00929441	0.0110458
	ABCC5-AS1	no sign	no sign	no sign	no sign	-0.0217651	-0.000566089	-0.0403343	0
	ABCD1	no sign	no sign	no sign	no sign	0.0383247	-0.308961	0.13266	0.150206
	ABCD3	no sign	no sign	no sign	no sign	-0.0333279	0.00429363	-0.0205701	-0.00929638
	ABCE1	no sign	no sign	no sign	no sign	-0.0447551	0.055214	-0.0245354	0.00407399
	ABCF1	no sign	no sign	no sign	no sign	-0.0159607	0.0350562	-0.0618341	-0.0085005
	ABCF1.v2	no sign	no sign	no sign	no sign	0.0941583	0.0191929	-0.0980813	-0.0932413
	ABCF2,H2BE1	no sign	no sign	no sign	no sign	-0.0114771	-0.00499059	-0.00255852	-0.117385
	ABCF3	no sign	no sign	no sign	no sign	0.135317	-0.040998	-0.0947317	-0.0409731
	ABCG1	no sign	no sign	no sign	no sign	-0.045379	-0.0455344	0	0.0495992
	ABCG2	no sign	no sign	no sign	no sign	-0.0367202	0.0144735	-0.0375101	0.0504178
	ABHD10	no sign	no sign	no sign	no sign	0.0153528	0.0178488	-0.107125	-0.0191553
	ABHD11	no sign	no sign	no sign	no sign	0.120373	-0.149484	-0.0826412	-0.319797
	ABHD12	no sign	no sign	no sign	no sign	-0.00129698	-0.0190614	-0.000399041	-0.00280063
	ABHD13	no sign	no sign	no sign	no sign	-0.158134	-0.00468911	-0.00305566	0.0641873
	ABHD14A	no sign	no sign	no sign	no sign	0.107579	0.00554149	0.14288	0.370106
	ABHD14B	no sign	sign up	no sign	no sign	0.0742545	-0.18921	0.00518305	1.28785
	ABHD15	no sign	sign down	no sign	no sign	-0.0513184	-0.263531	-0.175567	-0.245144
	ABHD16A	no sign	no sign	no sign	no sign	0.0388805	0.00333607	-0.0642421	0.049543
	ABHD17A	no sign	no sign	no sign	no sign	0.035357	-0.133464	0.074983	0.00645798
	ABHD17AP1	no sign	no sign	no sign	no sign	-0.0424767	-0.0326613	0.235331	-0.0803071
	ABHD17B	no sign	no sign	no sign	no sign	-0.0204563	0.00191667	0.0395926	-0.0274146
	ABHD17C	no sign	no sign	no sign	no sign	-0.0247001	-0.0541848	-0.00425932	0.00702185
	ABHD18	no sign	no sign	no sign	no sign	-0.0210026	-0.00453446	0.00643375	0.0077888
	ABHD2	no sign	no sign	no sign	no sign	0.00440003	0.00229798	0.0056468	0.0125172
	ABHD3,AC106037.2	no sign	no sign	no sign	no sign	-0.0799983	0.00105472	0.0663862	0.0860664
	ABHD4	no sign	no sign	no sign	no sign	0.139247	0.0834234	0.0994723	0.0621993
	ABHD5	no sign	no sign	no sign	no sign	-0.0374138	-0.0208015	-0.0412464	0.00870456
	ABHD6	no sign	no sign	no sign	no sign	-0.0241813	0.00199914	0.0087616	0.0364514
	ABHD8	no sign	sign up	no sign	no sign	-0.0661834	-0.0252365	0.291072	0.293115
	ABI1	no sign	no sign	no sign	no sign	-0.029656	0.0245675	-0.0140095	-0.0183418
	ABI2	no sign	no sign	no sign	no sign	-0.0226179	-0.0239776	0.0237884	0.00376565
	ABITRAM	no sign	no sign	no sign	no sign	-0.0310734	-0.0433685	-0.187178	-0.0941719
	ABL1,AL359092.3	no sign	no sign	no sign	no sign	-0.0107298	-0.0109667	0.00213788	0.0752525
	ABL2	no sign	no sign	sign up	no sign	0.00167758	0.0439312	0.0123181	-0.00294993
	ABLIM1	no sign	no sign	no sign	no sign	-0.00262552	-0.00448995	0.00498749	-0.00836135
	ABLIM1.v2	no sign	no sign	no sign	no sign	5.45832e-05	-0.000265038	-0.00116056	0.00125878
	ABLIM2	no sign	no sign	no sign	no sign	-0.132521	0	0.073322	0
	ABR	no sign	no sign	no sign	no sign	-0.0267613	-0.0202335	-0.0103245	0.0347958
	ABRAXAS1	no sign	no sign	no sign	no sign	-0.158698	-0.116103	0.565529	1.16939
	ABRAXAS1_PTT	no sign	no sign	no sign	no sign	-0.104209	-0.0778828	0.376803	0.703281
	ABRAXAS2	no sign	no sign	no sign	no sign	-0.0236079	0.0150509	-0.0252478	-0.0598947
	ABT1	no sign	no sign	no sign	no sign	0.058753	-0.0787373	0.0260782	-0.077525
	ABTB1	no sign	no sign	no sign	no sign	-0.0183889	-0.0422691	0.0122716	-0.0135276
	ABTB2	no sign	no sign	no sign	no sign	0.00280073	-0.00446612	-0.0109861	0.00858437
	AC000065.2,CDK6	no sign	no sign	no sign	no sign	-0.0113791	0.0240584	0.00110751	0.0124019
	AC000068.1	no sign	sign up	no sign	no sign	-0.425455	-0.376386	0.588505	1.91955
	AC000085.1	no sign	no sign	no sign	no sign	-0.0754695	0.104773	-0.12437	0.378404
	AC000089.1	no sign	no sign	no sign	no sign	0.0421131	-0.134812	-0.127605	0.101938
	AC000095.1	no sign	sign up	no sign	no sign	-0.316277	-0.234872	0.120547	0.610782
	AC000120.2,KRIT1	no sign	no sign	no sign	no sign	-0.0829522	-0.0427748	0.00823628	0.00446009
	AC001226.2,MYCBP2-AS1	no sign	sign up	no sign	no sign	-0.27135	0.22868	0.488736	1.63516
	AC002064.4	no sign	no sign	no sign	no sign	0	0.208448	0	0.000284104
	AC002066.1	no sign	no sign	no sign	no sign	-0.000242495	0.0204651	0.0103924	0.0487774
	AC002069.2	no sign	no sign	no sign	no sign	0	0	0	0
	AC002074.1	no sign	no sign	no sign	no sign	0	0	0	0
	AC002094.1,SARM1,TMEM199	no sign	no sign	no sign	no sign	-0.00815498	-0.130189	-0.0134405	-0.295421
	AC002116.1,ALKBH6	no sign	no sign	no sign	no sign	-0.129728	-0.166059	-0.0896386	0.0487764
	AC002116.2	no sign	sign up	no sign	no sign	-0.12066	-0.152161	0.0553739	0.314348
	AC002128.1,LSR,USF2	no sign	no sign	no sign	no sign	0.0543563	-0.143505	-0.0644517	-0.137377
	AC002310.1	no sign	sign up	no sign	no sign	-0.62299	-0.702434	-0.0468365	2.12272
	AC002310.3,ZNF764	no sign	no sign	no sign	no sign	0.019119	0.164309	0.184695	0.00382496
	AC002310.5	no sign	no sign	no sign	no sign	0.919304	-0.519861	0.888214	1.33611
	AC002350.2,RAD9B	no sign	sign up	sign down	no sign	-0.242923	-0.950812	-0.0811866	1.22301
	AC002378.1	no sign	no sign	no sign	no sign	0.0116604	0	0.084448	-0.0114551
	AC002398.2,LIN37	no sign	no sign	no sign	no sign	0.0165717	-0.0814766	-0.0718746	0.064544
	AC002401.1	no sign	no sign	no sign	no sign	-0.0208994	-0.00539018	-0.0239844	-0.0263564
	AC002401.2	no sign	sign up	no sign	no sign	-0.961211	0.0547812	0.591567	2.1247
	AC002401.4,PDK2	no sign	no sign	no sign	no sign	-0.0371755	-0.0555521	-0.0190923	0.15312
	AC002451.1	no sign	sign up	no sign	no sign	-0.238048	-0.280908	0.416263	1.50819
	AC002451.1.v2	no sign	no sign	no sign	no sign	-0.0956629	-0.0289531	0.0586404	-0.0045771
	AC002467.1	no sign	no sign	sign down	no sign	0.0878603	-0.779507	-0.129504	0.583357
	AC002470.1	no sign	sign up	no sign	no sign	0.185524	-0.891722	0.757559	2.41862
	AC002519.2	no sign	no sign	no sign	no sign	-0.265824	0.112661	0.246834	0.0239737
	AC002524.1	no sign	no sign	no sign	no sign	0.405318	0.496764	-0.194281	0
	AC002546.1	no sign	no sign	no sign	no sign	0	0	0	0
	AC002551.1,KIAA0556	no sign	no sign	no sign	no sign	-0.00539936	-0.00268863	0.00014016	0.00659692
	AC002558.3,CDC27	no sign	no sign	no sign	no sign	-0.0430921	0.0359767	0.00547231	-0.00408651
	AC002984.1	no sign	no sign	no sign	no sign	-0.0322658	-0.00154665	0.017314	0.0468125
	AC002996.1,ALDH2	no sign	no sign	no sign	no sign	-0.182827	0	0	-0.00338701
	AC003043.2	no sign	sign up	sign down	no sign	-0.201407	-1.13243	0.452649	1.93051
	AC003070.2	no sign	no sign	no sign	no sign	0	0.164469	0.580075	0.32676
	AC003086.1	no sign	no sign	no sign	no sign	-0.00829301	-0.0841239	-0.0153799	0.405496
	AC003101.1	no sign	no sign	no sign	no sign
	AC003101.2	no sign	sign up	no sign	no sign	0.221364	-0.82368	0.796978	1.59783
	AC003102.1	no sign	sign up	no sign	no sign	-0.359594	-0.186168	0.248324	1.06864
	AC003956.1	no sign	no sign	no sign	no sign	-0.174665	0	-0.160316	0.567239
	AC003965.1	no sign	sign up	sign down	no sign	0.0413309	-0.48561	0.156678	0.625549
	AC004000.1,SLC25A43	no sign	no sign	no sign	no sign	-0.0313282	0.01995	0.0149828	0.139643
	AC004079.1,AC004079.5	no sign	no sign	no sign	no sign	0.257283	-0.507466	0.0349963	0.81511
	AC004079.2,AC004079.3	no sign	no sign	no sign	no sign	-0.195789	-0.288263	0.0637412	0.398732
	AC004080.13	no sign	sign up	sign down	no sign	-0.270844	-0.705212	0.448844	1.50587
	AC004080.5,HOXA6	sign up	sign up	no sign	no sign	0.299762	0.0697932	0.88062	1.6654
	AC004130.2	no sign	no sign	no sign	no sign	0.0882035	-0.103003	0.22003	-0.0568769
	AC004156.1	no sign	no sign	no sign	no sign	-0.00984316	-0.188876	-0.242721	0.14791
	AC004231.3	no sign	sign up	no sign	no sign	-0.0191291	-0.036938	-0.0146782	0.191594
	AC004233.1	no sign	sign up	no sign	no sign	0.0733303	-0.134159	0.298867	0.594333
	AC004233.2	no sign	sign up	no sign	no sign	-0.0645516	-0.2024	0.000161446	0.725679
	AC004233.3	no sign	no sign	no sign	no sign	0.0154636	0.0264765	-0.272123	0.118573
	AC004241.1	no sign	sign up	no sign	no sign	-0.00614772	-0.0196122	0.0959387	0.107445
	AC004241.1_PTT	no sign	no sign	no sign	no sign	-0.069271	-0.297687	1.70291	1.32284
	AC004386.6	no sign	no sign	no sign	no sign	0	0	0	0
	AC004448.2	no sign	no sign	no sign	no sign	0.290948	0.133754	0.158538	0.0491273
	AC004448.2.v2	no sign	no sign	no sign	no sign	-0.029816	0	0	0
	AC004453.1	no sign	no sign	no sign	no sign	0.723391	-0.431599	-0.13303	0.0808283
	AC004477.1	no sign	sign up	no sign	no sign	-0.070993	-0.691895	0.645369	2.38882
	AC004542.3,AC004542.6,TUG1	no sign	sign up	no sign	no sign	-0.305744	0.010396	0.0286849	0.75054
	AC004585.1	no sign	sign up	no sign	no sign	-0.00166428	-0.110488	-0.0287671	0.236766
	AC004596.1	no sign	sign up	no sign	no sign	-0.0314855	-0.173802	0.120309	0.961004
	AC004672.2,ERC1	no sign	no sign	no sign	no sign	-0.00394278	-0.000209816	-0.00170535	0.000617974
	AC004704.1	no sign	no sign	no sign	no sign	-0.0873726	-0.129936	-0.506936	0.0116334
	AC004706.3,KIAA0753	no sign	no sign	no sign	no sign	-0.0397439	0.0403488	-0.047364	-0.0291157
	AC004771.2,AC004771.4	no sign	sign up	no sign	no sign	0.0361164	-0.345791	0.797447	1.36494
	AC004771.3	no sign	sign up	no sign	no sign	-0.523956	-0.532316	0.821399	2.18902
	AC004777.1	no sign	no sign	no sign	no sign	-0.265629	-0.159129	0.584536	0.718465
	AC004784.1	no sign	no sign	no sign	no sign	0	0.202381	0	-0.204878
	AC004803.1	no sign	sign up	no sign	no sign	-0.151647	-0.134769	0.00409577	0.582481
	AC004812.2	sign up	sign up	sign down	no sign	-0.237598	-0.6493	1.31656	2.81138
	AC004816.1	no sign	sign up	no sign	no sign	0.0268436	-0.179117	-0.020702	0.76953
	AC004825.2	no sign	sign up	no sign	no sign	0.154041	-0.374537	-0.131674	0.628861
	AC004834.1	no sign	sign up	no sign	no sign	-0.0224134	-0.147818	0.0499011	1.21832
	AC004837.4	no sign	sign up	no sign	no sign	-0.0795059	-0.0610216	0.166873	1.91495
	AC004839.2	no sign	sign up	no sign	no sign	-0.589316	-0.461702	1.45763	2.77954
	AC004854.2	no sign	sign up	no sign	no sign	-0.165416	0.159204	0.369075	1.45114
	AC004890.1	no sign	no sign	no sign	no sign	0.201566	0.251387	-0.15664	-0.0191686
	AC004890.2,ZNF783	no sign	no sign	no sign	no sign	-0.106048	-0.238222	-0.0373793	0.0818924
	AC004895.1	no sign	no sign	no sign	no sign	0.0253779	-0.174682	0.356829	0.145832
	AC004917.1,CCDC71L	no sign	no sign	no sign	no sign	0.195344	-0.118155	-0.0362882	-0.238831
	AC004918.1,DENND11	no sign	no sign	no sign	no sign	-0.0295713	-0.0235897	-0.0210076	0.024696
	AC004923.4	no sign	sign up	no sign	no sign	-0.268206	0.0237482	-0.0767339	0.68874
	AC004925.1,GPR37	no sign	no sign	no sign	no sign	-0.0673724	0.00798772	-0.0291994	-0.0540004
	AC004930.1	no sign	no sign	no sign	no sign	0	0	0.0975575	0.0980228
	AC004938.2	no sign	no sign	no sign	no sign	-0.386675	-0.46616	0.227301	0.164254
	AC004943.2	no sign	no sign	sign down	no sign	-0.0167758	-0.0265337	-0.00130801	0.00552584
	AC004967.1	no sign	sign up	no sign	no sign	-0.443742	0.0940741	0.212198	0.808658
	AC004980.1	no sign	no sign	no sign	no sign	-0.0600078	-0.0143658	0.0243229	0.234648
	AC004982.2	no sign	no sign	no sign	no sign	-0.0402907	-0.211043	-0.0486624	0.229633
	AC005005.3	no sign	sign up	sign down	no sign	-0.278279	-0.743531	0.125455	1.084
	AC005009.1,AC005076.2,AC074183.1,AC074183.2,AC092013.1,AC093716.1,DYNLL1P7,GRM3-AS1,KIAA1324L,RPL7P30,SEMA3A,SEMA3D,SOCS5P1	no sign	sign up	no sign	no sign	0.151594	-0.438751	-0.204511	0.960349
	AC005034.7	no sign	sign up	sign down	no sign	0.035052	-0.799596	0.0331093	1.24657
	AC005037.1	no sign	sign up	no sign	no sign	-0.0750353	0.0174529	0.0235989	0.805312
	AC005041.5	no sign	no sign	no sign	no sign	-0.121305	-0.128859	0.166979	0.447467
	AC005041.5.v2	no sign	no sign	no sign	no sign	-0.343935	-0.171117	0.345526	1.02509
	AC005049.1	no sign	no sign	no sign	no sign	0	0	0	0
	AC005050.3	no sign	no sign	no sign	no sign	0	0	0	0
	AC005052.2	no sign	no sign	no sign	no sign	-0.137335	-0.399599	0.4124	1.17338
	AC005077.4,GTF2IP7	no sign	no sign	no sign	no sign	-0.0407489	-0.0336946	-0.0497099	-0.011251
	AC005086.2	no sign	no sign	no sign	no sign	-0.0475462	0.0775638	0.0383318	0.0756059
	AC005091.1	no sign	no sign	no sign	no sign	-0.244702	-0.281868	0.264171	0.692647
	AC005154.2	no sign	no sign	sign down	no sign	-0.152931	-0.0839123	0.0259629	0.105613
	AC005160.1,SUGCT,THUMPD3P1	no sign	no sign	no sign	no sign	0.187651	-0.421162	0.493496	0.998188
	AC005219.1,VTRNA2-1	no sign	no sign	no sign	no sign	0.436482	0.289339	1.13838	-0.549005
	AC005225.2	no sign	sign up	sign down	no sign	-0.331789	-0.673606	0.351511	1.71653
	AC005229.4	no sign	no sign	no sign	no sign	-0.498027	-0.605965	-0.466758	0.0168696
	AC005255.1	no sign	no sign	no sign	no sign	-0.934069	-0.118148	0.32728	0.544614
	AC005256.1	no sign	sign up	no sign	no sign	0.093233	-0.418562	0.451438	1.82616
	AC005261.2	no sign	sign up	no sign	no sign	-0.245311	-0.787543	0.0169422	2.89815
	AC005261.4	no sign	no sign	no sign	no sign	-0.25928	0	0	0
	AC005264.1	no sign	no sign	no sign	no sign	-0.0240499	0	-0.0328583	0.226807
	AC005277.1,ELAC2	no sign	no sign	no sign	no sign	0.0343556	0.0335899	-0.0406757	-0.111229
	AC005288.1	no sign	no sign	no sign	no sign	0.0519837	-0.433504	-0.56712	0.71084
	AC005296.1,PNPLA4	no sign	no sign	no sign	no sign	-0.0119333	-0.0115553	0.0188999	0.10549
	AC005296.1,PNPLA4_PTT	no sign	no sign	no sign	no sign	-0.0225417	0.0477038	0.48832	0.968858
	AC005304.1,AC005304.3	no sign	sign up	no sign	sign down	-0.0935425	-0.0524186	0.0313768	0.396166
	AC005304.1,AC005304.3_PTT	no sign	sign up	no sign	no sign	0.161655	-0.416246	0.0879023	1.45487
	AC005332.1	no sign	sign up	no sign	no sign	-0.125903	-0.283229	0.580918	2.09118
	AC005332.3,AC005332.6	no sign	no sign	no sign	no sign	-0.0502755	-0.0491488	0.026147	-0.0784986
	AC005332.4	sign up	sign up	no sign	no sign	-0.100239	-0.624108	0.847022	1.79161
	AC005355.1	no sign	no sign	no sign	no sign	-0.706147	-0.607483	-0.300615	0.304387
	AC005355.1.v2	no sign	no sign	no sign	no sign	0	0	0	0.0505841
	AC005355.2	no sign	sign up	no sign	no sign	-0.12147	0.228297	0.255695	0.856097
	AC005363.2	no sign	sign up	no sign	no sign	0.069168	0.106248	0.844833	2.473
	AC005391.1,ARID3A	no sign	no sign	no sign	no sign	-0.0340193	0.00610359	-0.0385893	-0.0339759
	AC005410.2,ZNF18	no sign	no sign	no sign	no sign	-0.0524607	-0.0440576	-0.0229533	-0.0452137
	AC005486.1	no sign	no sign	no sign	no sign	0.00701442	-0.0453873	-0.0602654	0.101102
	AC005519.1	no sign	no sign	no sign	no sign	-0.0704364	-0.0284101	-0.0966865	-0.193575
	AC005520.4	no sign	no sign	no sign	no sign	0.00630094	0	0	0
	AC005520.7	no sign	sign up	no sign	no sign	0.0791406	0.0144412	0.387222	1.39159
	AC005523.1	no sign	no sign	no sign	no sign	0.170541	-0.228184	0.405739	0.285926
	AC005529.1,NIPSNAP1,THOC5	no sign	no sign	no sign	no sign	-0.0122741	-0.0452105	-0.0505674	-0.0175487
	AC005534.1	no sign	sign up	no sign	sign down	-0.572223	0.0519404	0.011612	0.634194
	AC005538.2,MSL3P1	no sign	no sign	no sign	no sign	-0.0863024	-0.384998	0.259442	0.784064
	AC005540.1	no sign	sign up	no sign	no sign	0.100337	-0.357539	-0.170862	0.751694
	AC005546.1,NACC1	no sign	no sign	no sign	no sign	-0.00162003	-0.0105454	0.144834	-0.0107685
	AC005559.1	no sign	no sign	no sign	no sign	0.0871822	0.0974566	0.00415996	0.288964
	AC005562.1,LRRC37BP1	no sign	no sign	no sign	no sign	0.0461397	0.0589178	-0.125478	-0.318087
	AC005578.1	no sign	no sign	no sign	no sign	-0.639323	-0.758335	0.732796	1.02564
	AC005586.1	no sign	sign up	no sign	no sign	0.0599698	-0.113871	0.839578	1.65131
	AC005586.1.v2	no sign	no sign	no sign	no sign	0.374065	-0.645192	-0.835139	-0.153767
	AC005593.1	no sign	no sign	no sign	no sign	0	-0.0644711	0.332116	0.297025
	AC005614.1	no sign	no sign	no sign	no sign	0.0657783	0	0.101006	0.15354
	AC005618.1,AC005618.4	no sign	no sign	no sign	no sign	-0.0393752	0.00874515	0.0189263	0.0642211
	AC005622.1,IRGC	no sign	no sign	no sign	no sign	0.160667	0.117428	0.564123	1.39921
	AC005670.1	sign up	sign up	no sign	no sign	-0.0265738	-0.192036	0.34784	0.786848
	AC005670.3	no sign	sign up	no sign	no sign	-0.018779	-0.0328473	0.0408662	0.36863
	AC005682.2	no sign	no sign	no sign	no sign	0	0.324008	-0.175144	0.426901
	AC005695.3	no sign	no sign	no sign	no sign	-0.0200604	0.148827	0.0489902	0.528766
	AC005696.1	no sign	sign up	sign down	no sign	-0.384601	-1.01094	0.158026	0.984416
	AC005696.4	sign up	sign up	sign down	no sign	-0.153177	-0.521514	0.611481	1.97466
	AC005702.2	no sign	no sign	no sign	no sign	-0.0271612	0.0256315	0.00842367	0.00481976
	AC005703.6	no sign	sign up	no sign	no sign	-0.148981	-0.0909672	-0.0308198	0.738562
	AC005703.7	no sign	no sign	no sign	no sign	0.227183	-0.623423	0.910793	-0.0709333
	AC005722.1	no sign	no sign	no sign	no sign	-0.0155037	-0.0777832	0.39169	0.184405
	AC005746.1,BCAS3	no sign	no sign	no sign	no sign	-0.00137261	0.00168099	2.58147e-05	0.00338837
	AC005753.3	no sign	no sign	no sign	no sign	0.196955	0	0	0.223579
	AC005759.1	no sign	no sign	no sign	no sign	-0.467288	-0.249252	0.168104	0.342903
	AC005775.1	no sign	sign up	no sign	no sign	-0.144751	-0.141251	0.594524	2.09781
	AC005776.1	no sign	sign up	no sign	no sign	-0.117948	-0.114219	0.0858743	0.564072
	AC005777.1	no sign	no sign	no sign	no sign	0.0162981	-0.151706	-0.0351908	-0.134206
	AC005785.1	no sign	no sign	no sign	no sign	0.189234	0.0557387	0.356361	0.271363
	AC005786.2	no sign	no sign	no sign	no sign	0.0982806	0.253191	-0.0789553	0.46508
	AC005808.1	no sign	no sign	no sign	no sign	0	0	0	0
	AC005808.1.v2	no sign	no sign	no sign	no sign	0	0	0	0
	AC005808.1.v3	no sign	no sign	no sign	no sign	0	0	0.0345315	0
	AC005821.1	no sign	sign up	no sign	no sign	-0.466688	-0.835615	0.21523	1.77364
	AC005821.2	no sign	no sign	no sign	no sign	0	0	0	0
	AC005828.4,CYB561	no sign	no sign	no sign	no sign	0.0650801	-0.0157058	0.145965	0.187519
	AC005829.1	no sign	sign up	no sign	no sign	0.141877	-0.49552	0.702461	2.58709
	AC005837.1	sign down	no sign	sign down	no sign	-0.238939	-1.14533	-1.11128	-0.212074
	AC005837.4	no sign	sign up	no sign	no sign	-0.185416	-0.420244	-0.276578	3.04181
	AC005840.4,TAPBPL	no sign	no sign	no sign	no sign	0.0232351	-0.00718454	0.00855502	0.0159859
	AC005841.1,ITFG2-AS1	no sign	sign up	sign down	no sign	-0.0688222	-0.177496	0.133901	0.381035
	AC005899.5,ZNF207	no sign	no sign	no sign	no sign	-0.0964944	-0.06748	-0.0792715	-0.0804105
	AC005909.2	no sign	no sign	no sign	no sign	-0.548657	0.470899	-0.185069	0.361843
	AC005911.1,RHNO1	no sign	no sign	no sign	no sign	-0.140966	-0.0986178	0.225532	0.573349
	AC005912.1	no sign	no sign	no sign	no sign	0.201864	-0.115909	-0.331045	0.247886
	AC005920.1	no sign	sign up	no sign	no sign	-0.0409049	-0.257043	-0.0991861	0.796992
	AC005920.3	no sign	no sign	no sign	no sign	-0.15366	-0.284878	0	0.354874
	AC005954.1	no sign	sign up	no sign	no sign	0.00963117	-0.0908909	0.209684	1.031
	AC005962.1,MKS1	no sign	no sign	no sign	no sign	-0.0348062	-0.0580907	0.0643812	0.0642697
	AC005972.3	no sign	no sign	no sign	no sign	-0.0370432	-0.101866	0.0310302	0.0356371
	AC005996.1	no sign	sign up	no sign	no sign	-0.206621	-0.136321	0.385386	0.834691
	AC006001.2,AC027644.4,RABGEF1	no sign	no sign	no sign	no sign	0.00146457	-0.0175523	0.0461177	0.0679741
	AC006001.3	no sign	sign up	no sign	no sign	-0.0782897	-0.031794	0.142383	0.593855
	AC006001.3_PTT	no sign	no sign	no sign	no sign	-0.231813	0.491825	0.359715	0.182921
	AC006001.3.v2	no sign	no sign	no sign	no sign	-0.0885261	-0.0290996	-0.00842676	0.0482021
	AC006017.1	no sign	no sign	no sign	no sign	0.0199566	0.199251	0.0256476	0.00645034
	AC006017.2	no sign	no sign	no sign	no sign	0	0	0	0
	AC006027.1	no sign	no sign	no sign	no sign	-0.423336	-0.200005	-0.0776888	0.160408
	AC006042.2	no sign	no sign	no sign	no sign	-0.0724305	-0.00672195	0.0123552	0.0107481
	AC006042.2_PTT	no sign	no sign	no sign	no sign	-0.142128	-0.114804	0.0885534	0.268234
	AC006059.1	no sign	sign up	no sign	no sign	-0.0928913	0.042875	0.112551	1.82499
	AC006064.3	sign up	sign up	sign down	no sign	-0.280686	-0.534181	0.758931	2.79863
	AC006116.9	no sign	sign up	no sign	no sign	-0.15649	0.201091	0.483801	1.28859
	AC006160.1	no sign	sign up	no sign	no sign	-0.0568759	-0.0926601	0.0619165	1.29555
	AC006205.2	no sign	no sign	no sign	no sign	-0.000858182	-0.0819089	0.0754118	0.125137
	AC006213.1	no sign	no sign	no sign	no sign	-0.18831	-0.226412	0.00805245	0.114516
	AC006238.1	no sign	sign up	no sign	no sign	-0.0918509	-0.0533855	0.302902	1.52761
	AC006252.1	no sign	sign up	no sign	no sign	0.288746	-0.0192749	0.131561	1.79652
	AC006254.1,MUSTN1,STIMATE,STIMATE-MUSTN1	no sign	no sign	no sign	no sign	0.0474145	-0.00490108	-0.0327649	-0.0503642
	AC006262.1	no sign	no sign	no sign	no sign	0.0485227	-0.154807	-0.0293279	-0.013151
	AC006262.2	no sign	no sign	no sign	no sign	0.500726	-0.261537	0.329159	0.54678
	AC006273.1	no sign	sign up	no sign	no sign	0.0175044	-0.279371	0.16247	0.998042
	AC006333.1	no sign	sign up	no sign	no sign	-0.129753	-0.371151	0.37154	1.9902
	AC006364.1	no sign	no sign	no sign	no sign	-0.0244523	0	0	0
	AC006449.2	no sign	sign up	no sign	no sign	-0.0334401	-0.95403	0.424405	2.53497
	AC006449.5	no sign	no sign	no sign	no sign	0.0278004	-0.0421681	-0.0975032	0.568156
	AC006449.7	no sign	sign up	no sign	no sign	-0.427486	-0.284924	0.91708	3.33901
	AC006449.9,RNA5SP440	no sign	no sign	no sign	no sign	-0.308509	-0.111245	-0.208427	1.47986
	AC006453.3	no sign	no sign	no sign	no sign	-0.0803471	0.130594	-0.139899	0.455744
	AC006460.1	no sign	no sign	no sign	no sign	-0.489927	0.0479469	-0.234569	-0.0853964
	AC006460.2	no sign	sign up	no sign	no sign	-0.0223459	-0.0150454	0.0261227	0.140672
	AC006483.1,AC006483.2	no sign	sign up	no sign	no sign	-0.283429	-0.102981	0.399076	1.76865
	AC006486.1,ERF	no sign	no sign	no sign	no sign	0.0201308	0.0615909	0.0849131	-0.107576
	AC006486.2	no sign	sign up	sign down	no sign	0.191222	-1.1168	0.161885	2.45214
	AC006504.5	sign up	sign up	no sign	no sign	-0.0253036	-0.180868	0.659071	2.09275
	AC006511.2	no sign	no sign	no sign	no sign
	AC006511.4	no sign	sign up	no sign	no sign	-0.0315904	0.159347	0.708078	1.74531
	AC006511.7	no sign	no sign	no sign	no sign	0.0446938	0	0	0
	AC006511.7.v2	no sign	no sign	no sign	no sign	-0.0397836	-0.0985653	-0.0380519	0.289141
	AC006547.2,TRMT2A	no sign	no sign	no sign	no sign	0.0193874	-0.197419	-0.0954863	-0.0368785
	AC006581.2	no sign	no sign	no sign	no sign	0	0	0.0355987	0.0880339
	AC006946.2,CECR7	no sign	sign up	no sign	no sign	-0.163254	-0.158106	0.0717112	1.28752
	AC006946.3	no sign	no sign	no sign	no sign	-0.134261	0.305972	0.166474	0.376303
	AC006947.1,PRKCA	no sign	no sign	no sign	no sign	-0.00160031	-0.00541043	-0.00127674	-0.00128103
	AC006978.2,LINC01176,ZNRF2	no sign	no sign	no sign	no sign	-0.000859566	0.00654489	-0.000325977	0.000143254
	AC006994.1	no sign	no sign	no sign	no sign	0.0669889	0	0.0221205	0.476884
	AC007000.4,PMS2P9	no sign	no sign	no sign	no sign	-0.352057	-0.0323989	-0.35926	0.681099
	AC007029.2	no sign	no sign	no sign	no sign	-0.186558	0	0.011119	0.304508
	AC007032.1	no sign	sign up	no sign	no sign	0.0603174	-0.403792	0.168286	1.00307
	AC007036.3	no sign	sign up	no sign	no sign	0.0395261	-0.242914	0.181356	0.843212
	AC007064.2	no sign	sign up	no sign	no sign	-0.234782	-0.0895383	-0.0120648	1.3713
	AC007066.2	sign up	sign up	no sign	no sign	-0.0625939	-0.0470564	0.868605	1.88534
	AC007068.1	no sign	no sign	no sign	no sign	-0.204316	0.0934851	0.106579	0.0471444
	AC007114.1	no sign	sign up	no sign	no sign	0.059327	-0.330672	0.682233	1.29153
	AC007192.2	no sign	no sign	no sign	no sign	-0.208603	-0.400333	-0.180418	0.240228
	AC007216.1	no sign	sign up	no sign	no sign	-0.118548	-0.165934	-0.136697	1.43749
	AC007216.4	sign up	sign up	no sign	no sign	-0.206482	-0.0360304	0.335965	1.30866
	AC007225.1	no sign	no sign	no sign	no sign	-0.262385	0.0290427	-0.141017	0.172829
	AC007238.1	no sign	no sign	no sign	no sign	-0.0769474	-0.130675	-0.240811	-0.0418241
	AC007240.3	no sign	no sign	no sign	no sign	-0.0693397	0.120212	-0.0988248	-0.0268896
	AC007250.1	no sign	no sign	no sign	no sign	0.30772	0.782838	0.543629	1.46331
	AC007279.2,RNU6-651P	no sign	sign up	no sign	no sign	-0.0671243	-0.0541989	0.292131	0.728483
	AC007283.1,CFLAR	no sign	no sign	no sign	no sign	-0.0902278	-0.159758	-0.0722068	-0.0143169
	AC007283.1,CFLAR_PTT	no sign	no sign	no sign	no sign	-0.152844	-0.606318	0.0562725	0.533011
	AC007318.1	no sign	no sign	no sign	no sign	0.21659	0.0559188	0.119704	0.00677059
	AC007318.3	no sign	sign up	no sign	no sign	-0.408574	-0.014439	0.912691	2.58395
	AC007336.2,AC009102.2,AC009102.4,AC040168.1,AC079411.1,AC106738.2,AC109136.1,AC109462.1,AC109462.3,CES1,CES5A,MMP2-AS1,RPL31P56	no sign	no sign	no sign	no sign	-0.00316772	-0.00129539	-0.0039043	0.00929079
	AC007342.1,RBL2	no sign	no sign	no sign	no sign	-0.0407803	-0.0532668	0.0276169	0.0632737
	AC007342.1,RBL2_PTT	no sign	no sign	no sign	no sign	-0.0395218	-0.042768	0.321578	0.718145
	AC007365.1	no sign	no sign	no sign	no sign	0.0115602	-0.179288	0	0.0525187
	AC007383.1	no sign	sign up	sign down	no sign	0.0762091	-0.860248	0.300557	1.01923
	AC007384.1	no sign	no sign	no sign	no sign	0	0.0490138	0	0.381819
	AC007387.2	no sign	no sign	no sign	no sign	0	-0.104296	0	0.0469982
	AC007389.1	no sign	no sign	no sign	no sign	0.0578831	0.0220241	0.00796365	-0.015011
	AC007391.1	sign up	sign up	no sign	no sign	-0.0262222	-0.256815	0.737992	1.95474
	AC007422.1	no sign	no sign	no sign	no sign	0	0	0	0
	AC007448.4	no sign	sign up	no sign	no sign	-0.135974	-0.405866	-0.111011	1.71229
	AC007485.1,TOM1L1	no sign	no sign	no sign	no sign	-0.0130207	0.0327763	0.017452	0.00574409
	AC007493.2	no sign	no sign	no sign	no sign	-0.132324	0.298218	0.118622	0.519071
	AC007513.1	no sign	sign up	no sign	no sign	-0.163462	0.0679942	0.172703	0.991408
	AC007528.1	no sign	no sign	no sign	no sign	-0.144898	0.0387958	0.130286	0.377306
	AC007528.1_PTT	no sign	no sign	no sign	no sign	-0.142744	0.0307516	0.130002	0.369332
	AC007541.1	no sign	sign up	no sign	no sign	-0.48671	-0.378455	0.151233	1.90354
	AC007569.1	no sign	no sign	no sign	no sign	0	0	-0.0167204	0.0495308
	AC007598.1,AC010333.3,AC131391.1,RPS23P6,SNX29	no sign	no sign	no sign	no sign	-0.000106944	-0.00149528	0.00205576	0.000794095
	AC007599.2,PHKB	no sign	no sign	no sign	no sign	-0.0214511	0.00256679	0.000221027	-0.00198296
	AC007613.1	no sign	sign up	no sign	no sign	0.163991	-0.555209	0.679665	1.98263
	AC007619.2	no sign	no sign	no sign	no sign	0	0.0686512	0	0
	AC007620.1	no sign	no sign	no sign	no sign	-0.0268896	-0.0118503	0.0250288	0.0329738
	AC007620.1_PTT	no sign	no sign	no sign	no sign	-0.158037	-0.152651	0.162262	0.804611
	AC007655.1,AC007655.2	no sign	no sign	no sign	no sign	-0.0336193	-0.0253654	0.0071461	0.105841
	AC007655.1,AC007655.2_PTT	no sign	no sign	no sign	no sign	0.221496	0.213376	-0.30191	0.100921
	AC007656.2	no sign	no sign	no sign	no sign	-0.139919	-0.0676842	0	0
	AC007663.3	no sign	sign up	no sign	no sign	0.156076	-0.141245	0.393095	2.4408
	AC007673.1	no sign	no sign	no sign	no sign	-0.00228629	0.00443818	0.00438167	0.00791104
	AC007686.3	no sign	sign up	no sign	no sign	-0.248719	-0.283412	0.44742	0.8287
	AC007688.3,GPRC5D-AS1	no sign	sign up	no sign	no sign	-0.0452138	0.0082309	0.0630237	0.244108
	AC007731.5,KLHL22,SCARF2	no sign	no sign	sign down	no sign	-0.0576909	-0.129437	0.0188774	0.348082
	AC007773.1	no sign	sign up	no sign	no sign	0.00251675	-0.0713065	0.104741	0.746311
	AC007792.1	no sign	sign up	no sign	no sign	-0.0319422	0.0109254	0.00378746	0.979792
	AC007834.2,GLTP	no sign	no sign	no sign	no sign	-0.0159608	0.0108555	0.0192479	-0.0296401
	AC007849.2	no sign	no sign	no sign	no sign	0.134006	0.19868	-0.105003	-0.216105
	AC007878.1,ZNF638	no sign	no sign	no sign	no sign	-0.101822	0.0233999	-0.0212221	0.0133017
	AC007880.1	no sign	no sign	no sign	no sign	0	0	0	0
	AC007881.3	no sign	sign up	no sign	no sign	-0.179295	-0.0616826	0.235807	1.3174
	AC007906.1,AC079416.4,CHD9	no sign	no sign	no sign	no sign	-0.0311983	0.0156205	0.00835007	0.00642207
	AC007906.2	no sign	sign up	no sign	no sign	-0.0910854	-0.0958633	-0.0430718	0.178315
	AC007922.3,IMPACT	no sign	no sign	no sign	no sign	-0.0772406	-0.0221696	-0.0510208	-0.0602137
	AC007938.3	no sign	no sign	no sign	no sign	-0.352794	0.232989	0.235486	-0.179682
	AC007950.2	no sign	sign up	no sign	no sign	-0.0624963	-0.125235	0.336301	1.42291
	AC007952.4	no sign	no sign	no sign	no sign	-0.318735	0.0111917	0.309831	0.704773
	AC007956.1,FCF1	no sign	no sign	no sign	no sign	-0.0685998	0.0179194	0.0138055	-0.0240979
	AC007998.2,INO80C	no sign	no sign	no sign	no sign	-0.0920993	-0.044335	0.0219655	0.0293313
	AC008012.1,TIGAR	no sign	no sign	no sign	no sign	-0.0411892	-0.00757137	0.0136913	-0.0316011
	AC008013.2	sign up	sign up	no sign	no sign	0.0347454	-0.0317729	0.212887	0.439287
	AC008014.1	no sign	sign up	no sign	no sign	-0.0249894	-0.02153	0.00192508	0.127983
	AC008014.1_PTT	no sign	sign up	no sign	no sign	-0.320141	0.235544	0.0192639	0.816895
	AC008026.1	no sign	no sign	no sign	no sign	-0.107512	0.167933	-0.00956701	0.420483
	AC008026.3	no sign	no sign	no sign	no sign	-0.00166236	0.0019384	0.00190499	-0.000198027
	AC008074.2	no sign	no sign	no sign	no sign	-0.143436	-0.124816	0.06443	0.188032
	AC008105.2	no sign	no sign	no sign	no sign	0.790144	-0.146965	-0.235985	0.509903
	AC008105.3	no sign	sign up	sign down	sign down	-0.5426	-0.501435	-0.124733	0.319093
	AC008115.1	no sign	no sign	no sign	no sign	0.148358	0.0520491	-0.0837885	0.0475941
	AC008124.1	no sign	sign up	no sign	no sign	-0.141962	-0.413832	0.374998	2.25187
	AC008147.1	no sign	no sign	no sign	no sign	0	0	0	0
	AC008147.2,AC008147.3,LIMA1	no sign	no sign	no sign	no sign	-0.0260899	0.0546078	-0.0390039	-0.0395256
	AC008147.4	no sign	sign up	no sign	no sign	0.178143	0.0754475	0.485795	1.84391
	AC008267.2,AC008267.6,AC008267.7	no sign	no sign	no sign	no sign	-0.0297269	-0.0162434	-0.000885121	0.0321951
	AC008267.5	no sign	sign up	sign down	no sign	0.0940193	-0.46161	0.0734849	0.617159
	AC008280.2,ACYP2	no sign	sign up	no sign	no sign	-0.00734702	-0.00493806	0.0110421	0.0562972
	AC008393.1	sign up	sign up	no sign	no sign	-0.175171	-0.280294	0.66794	1.6518
	AC008395.1,AC011479.3,SIPA1L3	no sign	no sign	no sign	no sign	0.00102717	-0.00941857	0.00532221	0.0147147
	AC008397.2,PDE4C	no sign	no sign	no sign	no sign	-0.0174937	-0.117721	-0.0963616	-0.110938
	AC008403.3	no sign	no sign	no sign	no sign	-0.0469318	-0.0136386	-0.078586	0.0758762
	AC008403.3.v2	no sign	no sign	no sign	no sign	-0.0587983	0	0	0
	AC008406.2	no sign	sign up	no sign	no sign	-0.00316416	-0.0874242	0.0152435	0.028333
	AC008406.2_PTT	no sign	no sign	no sign	no sign	-0.0151948	-0.34403	0.108928	0.306244
	AC008429.1	no sign	no sign	no sign	no sign	0.228003	-1.28252	0.417732	1.27036
	AC008429.4,ATP6V0E1	no sign	no sign	no sign	no sign	-0.00625811	-0.00923508	0.022581	0.0145575
	AC008434.1,DHFR	no sign	no sign	no sign	no sign	-0.0981092	0.106705	0.0207892	0.327317
	AC008438.1	sign up	sign up	no sign	no sign	-0.381983	-0.37046	0.827243	3.11847
	AC008443.1	sign up	sign up	no sign	no sign	-0.150333	-0.185481	1.27137	2.70968
	AC008443.1,TRIM52-AS1	no sign	sign up	no sign	no sign	-0.114668	-0.0447318	0.53482	1.97932
	AC008443.3	no sign	no sign	no sign	no sign	0.02515	-0.0624871	0.200155	-0.0760931
	AC008443.4,TRIM7	no sign	no sign	no sign	no sign	0.164715	-0.254409	-0.0368246	-0.0572833
	AC008443.5	no sign	sign up	no sign	no sign	-0.0860922	-0.00514211	0.0209477	0.809628
	AC008443.9	no sign	no sign	no sign	no sign	-0.0787909	-0.320759	0	-0.0311602
	AC008462.1	no sign	sign up	no sign	no sign	-0.0810246	-0.212339	-0.0776129	1.14294
	AC008464.1	no sign	no sign	no sign	no sign	0	0	0	-0.128132
	AC008464.1.v2	no sign	no sign	no sign	no sign	-0.0856732	0.0880391	-0.235791	-0.343232
	AC008494.3	no sign	no sign	no sign	no sign	-1.05012	0.155784	0.0797843	0.78327
	AC008514.2,RANBP17	no sign	no sign	no sign	no sign	-0.0144911	0.00307833	0.0028358	0.000865032
	AC008532.1	no sign	no sign	no sign	no sign	0.124262	-0.120453	0.0171368	0.248386
	AC008543.3,ZNF823	no sign	no sign	sign up	no sign	-0.00143919	0.0526624	0.00597182	0.00585386
	AC008569.2,PKN1	no sign	no sign	no sign	no sign	-0.0206816	-0.0327711	0.000267045	-0.00303957
	AC008592.1	no sign	no sign	no sign	no sign	0.523931	-0.132639	0.0930531	0.971105
	AC008608.2	sign up	sign up	no sign	no sign	-0.182437	-0.84136	1.28043	2.28714
	AC008610.1	sign up	sign up	no sign	no sign	-0.244305	-0.1304	0.490973	2.58996
	AC008622.2	sign up	sign up	no sign	no sign	-0.224228	-0.171027	0.719121	1.44368
	AC008625.1,GALNT10	no sign	no sign	no sign	no sign	-0.00255362	-0.0139337	-0.00302101	0.0475818
	AC008625.1,GALNT10_PTT	no sign	sign up	no sign	no sign	0.00333007	-0.0163075	0.0237599	0.698143
	AC008629.1	no sign	no sign	no sign	no sign	0.047221	0	0.0423628	0.087912
	AC008629.1.v2	no sign	sign up	no sign	no sign	0.0164458	-0.264431	0.272906	1.96876
	AC008641.1,ANXA6	no sign	no sign	no sign	no sign	0.00106915	0.0248185	-0.00378575	0.101555
	AC008641.1,ANXA6_PTT	no sign	sign up	no sign	no sign	0.0471257	-0.154437	0.362584	1.34905
	AC008649.2	no sign	no sign	no sign	no sign	0.160912	0.067922	0	0.345616
	AC008674.1	no sign	no sign	no sign	no sign	0.0444756	0.0377614	-0.0401698	0.0460968
	AC008735.1,U2AF2	no sign	no sign	no sign	no sign	-0.025052	-0.051676	0.017396	-0.208823
	AC008735.2	no sign	no sign	no sign	no sign
	AC008735.3	no sign	no sign	no sign	no sign	-0.0486731	-0.0641343	-0.0902177	0.087214
	AC008735.5	no sign	no sign	no sign	no sign	0.0724204	0.29022	0.0571868	0.366602
	AC008736.1	no sign	no sign	no sign	no sign	-0.0237023	-0.641966	0.0163405	0.46416
	AC008737.1,SIN3B	no sign	no sign	no sign	no sign	-0.0309397	-0.0671553	-0.0223885	-0.00412746
	AC008738.5,CEBPA-DT	no sign	no sign	sign down	no sign	-0.0575039	-0.398805	-0.30366	0.427247
	AC008738.7	no sign	no sign	no sign	no sign	0.143096	-0.0579114	-0.0415146	-0.111734
	AC008747.1	no sign	no sign	no sign	no sign	0.0970711	0	0.142899	0.0926824
	AC008750.3	no sign	sign up	no sign	no sign	-0.252226	-0.04481	0.176944	0.487789
	AC008750.5,ETFB	no sign	no sign	no sign	no sign	-0.104384	-0.172364	-0.00160838	0.276654
	AC008750.7	no sign	sign up	no sign	no sign	-0.0259928	-0.0975188	0.143469	0.835278
	AC008752.1,RPL10P15	no sign	sign up	no sign	no sign	-0.00521055	0.053122	0.0472057	0.994622
	AC008758.1,ZNF564,AC010422.6	no sign	no sign	no sign	no sign	-0.0800129	0.110389	0.275483	0.184174
	AC008764.2,AC024075.3	no sign	sign up	sign down	no sign	-0.331843	-1.22768	-0.0811524	1.69163
	AC008764.4,SMIM7	no sign	no sign	no sign	no sign	0.124458	-0.13491	-0.0641114	-0.213606
	AC008764.6	sign up	sign up	no sign	no sign	0.0715355	0.0131193	0.632588	3.10508
	AC008764.8	sign up	sign up	no sign	no sign	-0.226244	0.045872	0.735679	2.92016
	AC008770.3,ZNF700	no sign	no sign	no sign	no sign	-0.228389	-0.0389691	0.00301063	-0.0591671
	AC008770.3,ZNF700_PTT	no sign	no sign	no sign	no sign	-0.444569	-0.0268783	0.355083	0.0759604
	AC008771.1	no sign	no sign	sign down	no sign	-0.148362	-0.131708	-0.0167607	0.325904
	AC008781.1	no sign	no sign	no sign	no sign	0.14376	0.0619384	-0.135076	0.309556
	AC008825.1	no sign	no sign	no sign	no sign	-0.153811	-0.0244415	-0.0681545	0.225649
	AC008825.1.v2	no sign	no sign	no sign	no sign	0	0	0	0
	AC008825.1.v3	no sign	sign up	no sign	no sign	-0.267204	-0.253781	0.0971338	0.871031
	AC008850.2,LNPEP	no sign	no sign	no sign	no sign	-0.0382027	0.0478892	-0.0113274	0.0261058
	AC008850.2,LNPEP_PTT	no sign	sign up	no sign	no sign	0.000861296	-0.126496	0.432009	1.51406
	AC008875.2	no sign	sign up	no sign	no sign	-0.275	-0.211365	0.205838	0.549752
	AC008878.2,PNPLA6	no sign	no sign	no sign	no sign	0.0305263	-0.049547	0.00261203	-0.0138362
	AC008883.3	no sign	no sign	no sign	no sign	-0.0247934	-0.0162961	0.0126413	0.0968082
	AC008894.3	no sign	sign up	no sign	no sign	-0.187912	-0.157368	0.617951	2.54353
	AC008897.2	no sign	no sign	no sign	no sign	0.465374	0.215035	-0.458141	0.413904
	AC008906.2	no sign	no sign	no sign	no sign	-0.00864968	0.279319	0.489076	0.120129
	AC008915.3	no sign	no sign	no sign	no sign	0.170205	-0.104816	0.252676	0.158939
	AC008946.1	no sign	sign up	no sign	no sign	-0.0539114	-0.0399756	0.0942152	0.415268
	AC008946.1_PTT	no sign	sign up	no sign	no sign	-0.330778	-0.625401	0.624247	1.75588
	AC008966.1	no sign	no sign	sign down	no sign	-0.220656	-0.264717	-0.129028	0.399476
	AC008972.1,AC008972.2	no sign	no sign	no sign	no sign	-0.274807	-0.399905	0.182243	0.696904
	AC008982.2,HNRNPL	no sign	no sign	no sign	no sign	-0.120362	0.00381461	0.0201481	-0.0603034
	AC009005.1	no sign	no sign	no sign	no sign	-0.153477	-0.161973	-0.183627	0.0622932
	AC009022.1,NPIPB14P,PDXDC2P	no sign	no sign	no sign	no sign	0.0226972	-0.00289121	0.000643748	0.0155609
	AC009053.2	no sign	no sign	no sign	no sign	0.0129395	-0.156703	-0.0214006	0.131942
	AC009054.1	no sign	no sign	no sign	no sign	-0.0636502	-0.143284	-0.0190594	0.0315759
	AC009054.2	no sign	no sign	no sign	no sign	0.0271052	0.00970405	0.0114699	0.118206
	AC009054.2_PTT	no sign	no sign	no sign	no sign	0.0908867	-0.0323716	0.0509826	0.51545
	AC009060.1	no sign	no sign	no sign	no sign	0	0	0	0.151752
	AC009061.2	no sign	sign up	no sign	no sign	0.0681891	-0.0298399	-0.133171	0.398624
	AC009065.1	no sign	no sign	no sign	no sign	0.0305884	-0.0815373	-0.000877677	0.0428617
	AC009065.5	no sign	sign up	sign down	no sign	-0.097831	-0.322895	0.0579374	0.658266
	AC009065.6,PKD1	no sign	no sign	no sign	no sign	-0.0261894	-0.103436	-0.035907	-0.149573
	AC009070.1	no sign	no sign	no sign	no sign	0	0.0837306	0	0
	AC009086.2,SMG1P2	no sign	no sign	sign up	no sign	0.0185213	0.0253064	0.00600857	0.0278766
	AC009088.3,AC135050.5,AC135050.6	no sign	sign up	sign down	no sign	-0.2306	-0.536667	0.214919	0.555678
	AC009090.1,ARL2BP	no sign	no sign	no sign	no sign	0.0426837	0.143237	0.0310103	0.0294084
	AC009090.3	no sign	no sign	no sign	no sign	0.0285156	-0.0403744	0.0996524	0.187502
	AC009097.4	no sign	sign up	no sign	no sign	0.110452	-0.148375	0.899796	1.45764
	AC009102.1	no sign	no sign	no sign	no sign	0.0184588	0.00160953	-0.0417769	0.0524192
	AC009107.2	no sign	no sign	no sign	no sign	-0.0168637	-0.0689897	-0.100458	-0.0629648
	AC009108.5	no sign	no sign	no sign	no sign	0	0	0.214707	0.221192
	AC009113.1	no sign	sign up	no sign	no sign	-0.208118	-0.624246	0.0901028	1.69732
	AC009118.2	sign up	sign up	no sign	no sign	-0.122888	-0.590226	0.774851	2.04777
	AC009121.4	no sign	no sign	no sign	no sign	-0.198812	-0.758305	-0.0995102	0.965531
	AC009126.1	no sign	sign up	sign down	no sign	0.262493	-0.686384	0.578016	1.3799
	AC009127.1,ZNF821	no sign	no sign	no sign	no sign	-0.0262117	-0.0356617	-0.0376667	-0.0136996
	AC009133.1	no sign	sign up	no sign	no sign	-0.481121	0.00482623	-0.150841	0.572282
	AC009133.2	no sign	no sign	no sign	sign down	-0.509689	0.0807341	0.175316	0.359613
	AC009133.4	no sign	sign up	no sign	no sign	-0.285294	-0.151599	0.391042	1.09366
	AC009133.5,MAZ	no sign	no sign	no sign	no sign	0.114586	-0.0284083	0.0419574	-0.0415278
	AC009137.2,TANGO6	no sign	no sign	no sign	no sign	-0.0061255	-0.000996286	0.0105099	0.0251282
	AC009145.1,AC009145.2,AC027279.2,AC046158.2,WWOX	no sign	sign up	no sign	no sign	0.287263	0.125832	0.655195	2.03168
	AC009148.1	no sign	sign up	no sign	no sign	-0.177085	0.309355	-0.099821	2.55777
	AC009163.4,TMEM170A	no sign	no sign	sign up	no sign	-0.0649092	0.0635139	0.0576918	0.259444
	AC009163.7	no sign	no sign	no sign	no sign	-0.514535	-0.0709631	-0.265454	0.0540524
	AC009171.2	no sign	no sign	no sign	no sign	0.0187611	-0.0388231	0.00509057	0.065084
	AC009220.1	no sign	sign up	no sign	no sign	-0.0860836	-0.0449761	0.0268905	0.457776
	AC009226.1	no sign	sign up	no sign	no sign	-0.0709459	-0.101634	0.20037	1.47581
	AC009229.1,AC009229.2,AC009229.4	no sign	no sign	no sign	sign down	-0.074593	-0.0218575	-0.0558739	-0.0101814
	AC009244.1	no sign	no sign	no sign	no sign	-0.208923	-0.149278	-0.0827343	0.159582
	AC009245.1	no sign	no sign	no sign	no sign	0.0950759	0.0809619	0.334854	0.320316
	AC009283.1	no sign	no sign	no sign	no sign	-0.0486385	-0.141794	0.611277	0.558351
	AC009292.2	no sign	no sign	no sign	no sign	-0.079515	0.165158	0.14095	0.164565
	AC009299.2	no sign	no sign	no sign	no sign	-0.153108	-0.428739	-0.118657	0.685465
	AC009299.2.v2	no sign	no sign	no sign	no sign	-0.0740575	0.0165744	-0.153008	1.33405
	AC009302.1	no sign	no sign	no sign	no sign	1.00185	-0.931325	0.0437312	0.0492264
	AC009303.1,CCDC93	no sign	no sign	no sign	no sign	0.00119722	-0.0014819	-0.00739941	-0.0252961
	AC009309.2	no sign	sign up	sign down	no sign	0.0709549	-0.818255	0.371249	1.14907
	AC009313.1	no sign	no sign	no sign	no sign	0	0	0	0
	AC009336.2,AC016739.1,AC017048.1,AC017048.2,AC017048.3,AC073636.1,AC074286.1,AC092162.2,HAGLR,LINC01116,RNU6-187P	no sign	no sign	no sign	no sign	0.00310805	-0.00659109	0.0068707	0.00500507
	AC009403.2,AC009403.1	sign up	sign up	no sign	no sign	-0.227057	-0.254497	0.599999	1.43588
	AC009412.1,FAM220A	no sign	no sign	no sign	no sign	0.00964733	-0.0344304	0.020576	0.0177538
	AC009506.2	no sign	no sign	no sign	no sign	-0.0814277	-0.611764	0.317866	0.58416
	AC009509.2	no sign	no sign	no sign	no sign	0.120269	0	0	0.323286
	AC009533.1	no sign	no sign	no sign	no sign	-0.10684	0.0788014	-0.04857	-0.133366
	AC009533.1.v2	no sign	no sign	no sign	no sign	0.137556	-0.283671	-0.136791	-0.281193
	AC009549.1	no sign	sign up	no sign	no sign	-0.159996	-0.425706	0.310185	0.933392
	AC009562.1	no sign	sign up	no sign	no sign	-0.260478	-0.0596722	0.28901	1.6787
	AC009570.1,RNU6-784P	no sign	sign up	no sign	no sign	-0.267793	-0.18405	0.538022	2.05481
	AC009754.1	no sign	no sign	no sign	no sign	-0.0648747	0.00411819	0.0137101	0.0415189
	AC009779.2,CD63	no sign	no sign	no sign	no sign	0.137229	-0.0753246	-0.152944	0.103004
	AC009779.3	no sign	sign up	sign down	no sign	-0.119827	-0.669904	0.0465697	0.815962
	AC009779.4,BLOC1S1	no sign	no sign	no sign	no sign	0.228014	-0.170456	0.0684248	-0.072843
	AC009802.1	no sign	no sign	no sign	no sign	-0.0876364	-0.219191	0.204374	0.353279
	AC009812.1,AC009812.5	no sign	sign up	no sign	no sign	-0.149249	-0.351526	0.394428	1.30562
	AC009831.1	no sign	sign up	no sign	no sign	0.120628	0.0511018	0.120154	2.18536
	AC009898.1,AC019270.1,AC022039.1,AC022832.2,AC022880.1,AC022880.2,AC040926.1,AC103851.1,AC106845.1,AC135352.1,C8orf48,EIF4EP5,LINC00681,RNA5SP255,RNU6-842P,RNU7-153P,TRMT9B,TUSC3	no sign	no sign	no sign	no sign	0.000465247	-0.000395786	0.000397176	0.000278541
	AC009908.1	no sign	sign up	no sign	no sign	0.00542994	0.0594994	0.0301149	1.153
	AC009951.2	no sign	no sign	no sign	no sign	0	0.0146406	0.0549935	0.000286333
	AC009961.1,RPS3AP13	no sign	no sign	no sign	no sign	0.0252741	-0.0720532	-0.00210828	-0.182978
	AC009962.1	no sign	sign up	no sign	no sign	-0.37033	-0.233564	0.588396	1.297
	AC009996.1,EIF3J	no sign	no sign	no sign	no sign	-0.0735601	0.0832998	0.0434223	0.105052
	AC009996.1,EIF3J_PTT	no sign	no sign	no sign	no sign	0.00243142	0.0297764	0.0622397	0.466716
	AC009997.1	no sign	sign up	no sign	no sign	0.0125755	-0.152525	0.508804	2.13469
	AC010136.1	no sign	no sign	no sign	no sign	0.0227276	-0.297012	0.142659	0.679055
	AC010149.1	no sign	no sign	no sign	no sign	0	0	-0.147588	0
	AC010173.1	no sign	sign up	no sign	no sign	-0.0270534	0.00847856	0.0135992	0.220426
	AC010198.1,LINC00941	no sign	sign up	no sign	no sign	-0.0581072	-0.0151176	0.149049	0.977469
	AC010201.3	no sign	sign up	no sign	no sign	-0.0472363	0.0399586	-0.0403157	0.655907
	AC010201.3.v2	no sign	no sign	no sign	no sign	-0.393044	-0.152246	0.165297	0.378516
	AC010203.1	no sign	no sign	no sign	no sign	-0.177297	-0.0682661	0.0495774	0.213109
	AC010203.1_PTT	no sign	no sign	no sign	no sign	-0.0671766	0.0705401	-0.0285603	0.00132246
	AC010203.2	no sign	sign up	no sign	no sign	-0.000869426	-0.258632	0.271035	0.769126
	AC010205.1	no sign	no sign	no sign	no sign	0.0942776	-0.0822223	0.386894	0.685642
	AC010240.4	no sign	no sign	no sign	no sign	0	0	-0.310651	0.337342
	AC010271.1	no sign	no sign	no sign	no sign	0.0112992	-0.14368	0.0646054	0.436909
	AC010271.2	no sign	sign up	no sign	no sign	-0.531994	-0.475076	-0.131181	1.16328
	AC010319.4	no sign	no sign	no sign	no sign	-0.00617432	0.0785956	-0.153283	0.242846
	AC010327.4	no sign	no sign	no sign	no sign	-0.270663	-0.23376	0.169182	0.291667
	AC010327.5	no sign	no sign	no sign	no sign	0.174207	-0.155283	0.106622	0.534301
	AC010327.8	no sign	no sign	no sign	no sign	0	-0.0101779	0	0.0645517
	AC010331.1	sign up	sign up	no sign	no sign	0.241537	-0.0781725	1.18595	3.40679
	AC010336.1	no sign	sign up	no sign	no sign	-0.0468381	-0.449817	0.38095	1.68494
	AC010336.5	no sign	sign up	no sign	no sign	0.216681	0.180532	0.640133	1.23619
	AC010336.8	sign up	sign up	no sign	no sign	0.0884604	0.332367	0.434622	2.28245
	AC010343.1	no sign	no sign	no sign	no sign	0.0883841	0.119417	-0.170685	0.275551
	AC010359.2	sign up	sign up	no sign	no sign	-0.837096	-0.158967	1.06607	2.02633
	AC010359.3,ERBIN	no sign	no sign	sign up	no sign	-0.0263677	0.0223772	0.0112577	0.038221
	AC010422.1	no sign	no sign	no sign	no sign	0.162377	0.0160545	0.0282579	0.0339413
	AC010422.4	no sign	sign up	no sign	no sign	0.0228998	0.0294187	0.0867471	0.485543
	AC010422.7,WDR83OS	no sign	no sign	no sign	no sign	0.0575008	-0.258839	0.171912	-0.255424
	AC010457.1	no sign	no sign	no sign	no sign	-0.445716	-0.592872	-0.0822785	1.6803
	AC010478.1	no sign	sign up	no sign	no sign	0.00307554	-0.137078	0.197314	1.35787
	AC010487.1	no sign	sign up	no sign	no sign	-0.0737191	0.0252403	0.764311	1.43659
	AC010491.1	sign up	sign up	no sign	no sign	0.025258	0.268681	0.927591	3.06623
	AC010504.1	no sign	no sign	no sign	no sign	0.0309118	-0.37331	0.0834061	0.716474
	AC010504.1_PTT	no sign	no sign	no sign	no sign	-0.409116	-0.188868	0.378317	1.20705
	AC010528.1	no sign	sign up	no sign	no sign	-0.212192	-0.146311	0.310641	1.16979
	AC010530.1,RANBP10	no sign	no sign	no sign	no sign	0.0199695	-0.0262423	-0.0243407	-0.0100763
	AC010531.6	no sign	sign up	no sign	no sign	-0.0320928	-0.359137	0.836938	3.19457
	AC010536.2,KLHDC4	no sign	no sign	no sign	no sign	-0.0539965	-0.127145	0.0369578	0.0753076
	AC010542.4,AC010542.5	no sign	no sign	no sign	no sign	-0.103747	0.0338537	-0.164533	0.0362223
	AC010547.1	no sign	sign up	no sign	no sign	-0.0575108	-0.0790704	0.0524254	0.667176
	AC010547.4,ZNF19	no sign	no sign	no sign	no sign	0.0496412	-0.0236294	-0.00486258	0.069052
	AC010618.3	sign up	sign up	no sign	no sign	-0.124609	0.237551	0.582359	1.52
	AC010618.3_PTT	sign up	sign up	sign up	no sign	0.172133	0.578321	0.956165	2.17531
	AC010624.5	no sign	no sign	no sign	no sign	0.421983	-0.218387	0.216845	-0.458405
	AC010632.1	no sign	sign up	no sign	no sign	-0.327012	0.0271747	0.0128205	1.15418
	AC010642.2	no sign	no sign	no sign	no sign	-0.010786	-0.0199546	0.0111781	0.0242632
	AC010654.1	no sign	sign up	no sign	no sign	-0.251196	-0.887107	-0.146396	1.26536
	AC010655.2,AC010655.3,HILPDA	no sign	sign up	sign down	no sign	-0.0142982	-0.242591	0.264281	0.630536
	AC010719.1	no sign	no sign	no sign	no sign
	AC010735.2	no sign	no sign	no sign	no sign	-0.00626271	-0.0288418	0.118047	0.15808
	AC010754.1	no sign	sign up	sign down	sign down	-0.209671	-0.0739332	-0.00160603	0.284658
	AC010761.6	no sign	no sign	no sign	no sign	0.217667	-0.128197	-0.0458473	0.338724
	AC010768.1,AC010768.2	no sign	sign up	no sign	no sign	-0.264016	-0.16746	0.128958	0.516664
	AC010789.1	no sign	sign up	no sign	no sign	-0.159495	-0.0819217	-0.0028455	0.108878
	AC010789.2	sign up	sign up	no sign	no sign	0.120867	-0.0834266	0.474133	2.86685
	AC010809.1,AVEN	no sign	no sign	no sign	no sign	-0.00198483	-0.00939924	0.00786165	0.0230131
	AC010834.2,RBM12B-AS1	no sign	no sign	no sign	no sign	0.298586	-0.73564	0.0705752	-0.128569
	AC010864.1	sign up	sign up	no sign	no sign	-0.189158	-0.466907	1.14521	2.32053
	AC010883.3	no sign	sign up	no sign	no sign	0.0644601	-0.0278794	0.221702	1.26642
	AC010894.2	no sign	no sign	no sign	no sign	0.150522	0.113647	-0.110622	-0.100686
	AC010894.3	no sign	no sign	no sign	no sign	0	0	0	0
	AC010894.3.v2	no sign	no sign	no sign	no sign	-0.0906975	0.0250452	0.134853	-0.20232
	AC010907.2	no sign	no sign	no sign	no sign	0	0	-0.00340808	0
	AC010913.1	no sign	sign up	no sign	no sign	-0.0436655	0.370132	0.481727	1.80247
	AC010973.2,FASTK	no sign	no sign	no sign	no sign	0.0409602	-0.0805114	-0.0490856	0.118983
	AC010996.1	no sign	no sign	no sign	no sign	-0.00542128	0.0465071	0.0753848	0.110058
	AC010997.5	sign up	sign up	no sign	no sign	0.1234	-0.0409239	0.902943	2.72563
	AC010998.1	no sign	sign up	no sign	no sign	-0.125879	-0.227809	0.102929	1.19638
	AC010999.2	no sign	sign up	no sign	no sign	-0.0374519	-0.1647	0.387114	2.21729
	AC011005.1	no sign	no sign	no sign	no sign	0.0757208	-0.422306	0.0396353	-0.205367
	AC011008.1	no sign	no sign	no sign	no sign	0	0.0345072	0	0.00980228
	AC011029.1	no sign	no sign	no sign	no sign	-0.00789912	-0.00472257	0.00270664	-2.21624e-05
	AC011239.1	no sign	sign up	no sign	no sign	-0.0889268	-0.0108772	0.0939804	0.474078
	AC011290.1	no sign	sign up	no sign	no sign	-0.14162	-0.128098	0.159361	0.928815
	AC011330.3,CATSPER2,PPIP5K1,STRC	no sign	no sign	no sign	no sign	-0.024802	-0.0289199	-0.00854251	0.0299738
	AC011346.1	no sign	no sign	no sign	no sign	0.215538	-0.0852487	0.527149	0.332764
	AC011346.1.v2	no sign	no sign	no sign	no sign	0	0	0	0
	AC011346.1.v3	no sign	sign up	no sign	no sign	-0.093079	0.0617862	0.276664	0.76357
	AC011352.2,SPINK1	no sign	sign up	no sign	no sign	-0.0294603	0.000482238	0.0188587	0.0973496
	AC011399.1	no sign	no sign	no sign	no sign	0	0	0	0
	AC011444.1	sign up	sign up	sign down	no sign	-0.114186	-0.457599	0.959647	2.29272
	AC011444.3	no sign	no sign	no sign	no sign	0	-0.163733	0	0
	AC011445.1,LRFN1	no sign	no sign	no sign	no sign	0.00649506	-0.0310515	0.00530604	-0.150867
	AC011446.2	no sign	no sign	no sign	no sign	-0.456721	0.176167	-0.103249	0.0801829
	AC011446.3,STX10	no sign	no sign	no sign	no sign	-0.0912598	-0.237712	0.0562257	-0.0921843
	AC011448.1,YJEFN3	no sign	no sign	no sign	no sign	-0.726689	-0.393944	0.24275	0.0846948
	AC011450.1	no sign	no sign	no sign	no sign	-0.03587	-0.31109	0.0601053	0.244837
	AC011451.3	no sign	sign up	no sign	no sign	-0.0205451	0.0177428	0.0505599	0.224308
	AC011452.2,SIGLEC11	no sign	no sign	no sign	no sign	0	0	-0.153339	0.140995
	AC011455.6	no sign	no sign	no sign	no sign	0	0	0	0.142845
	AC011461.1,KEAP1	no sign	no sign	no sign	no sign	0.01533	-0.0619284	-0.039558	-0.0831281
	AC011462.1,TMEM91	no sign	sign up	no sign	no sign	-0.065659	-0.11315	0.0898475	0.808315
	AC011462.2	no sign	no sign	no sign	no sign	0.0726124	-0.0177817	0.0144596	-0.0220806
	AC011462.3	no sign	no sign	no sign	no sign	0.0940564	-0.0151291	-0.105297	1.23972
	AC011466.1	no sign	sign up	no sign	no sign	0.765367	-0.104745	-0.447654	2.85327
	AC011468.4,ZNF616	no sign	no sign	no sign	no sign	0.0207336	0.00954244	0.0490697	0.0797343
	AC011468.5	no sign	no sign	no sign	no sign	-0.182333	-0.39673	-0.587838	0.937262
	AC011472.1	no sign	no sign	no sign	no sign	-0.0106163	-0.0496041	-0.0567706	0.0119905
	AC011476.3	no sign	no sign	no sign	no sign	-0.00838047	0.00416769	0.0120045	0.0393561
	AC011481.1	no sign	sign up	no sign	no sign	0.0750954	0.0513137	0.197855	2.17003
	AC011481.2	no sign	no sign	no sign	no sign	0.223026	-0.241085	0.584897	0.0904559
	AC011491.1	no sign	no sign	no sign	no sign	0	-0.0525465	0.0552628	0
	AC011491.2,GTF2F1	no sign	no sign	no sign	no sign	-0.0423163	0.0228845	-0.0401429	-0.0645862
	AC011495.1	no sign	no sign	no sign	no sign	0.155338	-0.166415	0.0212035	0.0301371
	AC011497.2	no sign	no sign	no sign	no sign	-0.0216045	-0.194889	-0.117169	-0.0218556
	AC011498.1	no sign	no sign	no sign	no sign	-0.0147888	-0.0126202	0.00925973	0.00676205
	AC011498.2	no sign	no sign	no sign	no sign	-0.151649	0.0990573	-0.0806616	0.122006
	AC011499.1,DUS3L,PRR22	no sign	no sign	no sign	no sign	0.168139	-0.0573609	-0.0188428	-0.0657578
	AC011511.2,AC011511.3	no sign	no sign	no sign	no sign	-0.0108059	0.014503	-0.0165554	0.0283865
	AC011511.5	no sign	sign up	no sign	no sign	0.138305	-0.172933	-0.0783275	1.21603
	AC011603.1,TUBA1B	no sign	no sign	no sign	no sign	0.0989604	-0.0166328	-0.0396254	-0.369922
	AC011603.3	no sign	sign up	no sign	no sign	-0.0140389	-0.0656667	0.0589107	0.400712
	AC011676.1	no sign	no sign	no sign	no sign	-0.0096947	-0.00643465	-0.016306	-0.00379013
	AC011753.2,SEPTIN10	no sign	no sign	no sign	no sign	-0.0296012	-0.00396434	-0.013805	-0.0248182
	AC011815.1	no sign	no sign	sign down	no sign	-0.0929367	-0.383918	-0.129976	0.130762
	AC011825.4	no sign	sign up	no sign	no sign	0.283849	0.0737585	-0.0854289	1.40101
	AC011891.3,ARL4A	no sign	sign down	no sign	no sign	0.057394	0.0393953	-0.482814	-0.610745
	AC011921.1	no sign	sign up	no sign	no sign	-0.391533	-0.234703	0.800841	1.82762
	AC011933.3	no sign	no sign	no sign	no sign	-0.016213	-0.130983	-0.230363	0.108439
	AC011939.2,DENND4A	no sign	no sign	no sign	no sign	-0.0313479	0.00294911	0.00235386	0.0317472
	AC011997.1	no sign	no sign	no sign	no sign	-0.142014	0.247345	0.51689	0.639333
	AC012063.1	no sign	sign up	no sign	no sign	-0.00787864	-0.0279907	0.0209733	0.211147
	AC012063.1_PTT	no sign	sign up	no sign	no sign	0.0749264	-0.174278	0.100657	1.02301
	AC012065.1	no sign	no sign	no sign	no sign	0	0	0.111275	0.382196
	AC012085.1	no sign	no sign	no sign	no sign	0.168753	0.214797	0.020936	-0.0599313
	AC012146.1	no sign	sign up	no sign	no sign	-0.266507	0.087748	0.332682	1.16766
	AC012158.1	no sign	no sign	no sign	no sign	0.00166566	0.0226374	0.0045799	0.143619
	AC012181.2,HERPUD1	sign up	sign up	sign up	sign up	0.709219	0.691351	0.498827	0.525383
	AC012183.1	no sign	no sign	no sign	no sign	0.0320563	-0.199975	-0.116798	-0.144654
	AC012184.3	no sign	sign up	no sign	no sign	-0.0429276	-0.029129	0.0221464	0.168331
	AC012186.2,VPS35	no sign	no sign	no sign	no sign	-0.109689	0.0195318	0.00384631	-0.0150019
	AC012236.1	no sign	no sign	no sign	no sign	0.01156	-0.0707703	-0.00496383	0.140819
	AC012254.2,IER3IP1	no sign	no sign	no sign	no sign	-0.0510987	0.0141288	0.00225397	-0.00143601
	AC012291.2	no sign	no sign	no sign	no sign	0.0176473	-0.00141579	0.010426	-0.0222793
	AC012291.3	sign up	sign up	no sign	no sign	-0.00535351	-0.271617	0.806233	2.17943
	AC012306.2	no sign	sign up	sign down	no sign	-0.209193	-0.716614	-0.139613	1.18879
	AC012307.1	no sign	no sign	no sign	no sign	0	-0.0126344	0.193189	0
	AC012313.1	no sign	no sign	sign down	no sign	-0.295074	-0.930878	0.0609372	0.502355
	AC012313.4,LINC02560,ZNF584	no sign	no sign	no sign	no sign	0.0139207	0.0171951	0.0884447	0.284036
	AC012313.4,LINC02560,ZNF584_PTT	no sign	sign up	no sign	no sign	0.0950776	0.0406336	0.29758	1.01135
	AC012313.6	no sign	no sign	no sign	no sign	-0.794165	-0.18547	0.159233	0.0538487
	AC012313.7	no sign	no sign	no sign	no sign	-0.183462	-0.729587	-0.374679	1.06076
	AC012313.9	no sign	no sign	no sign	no sign	0.0576131	-0.368093	-0.316648	0.371527
	AC012358.1,CLHC1	no sign	sign up	no sign	sign down	-0.0967598	-0.0313232	-0.0245136	0.213075
	AC012360.1	no sign	no sign	no sign	no sign	0.154812	-0.176012	0.120457	-0.153058
	AC012360.3	no sign	sign up	no sign	no sign	-0.175811	-0.226873	0.164809	1.0928
	AC012370.1,SPRED2	no sign	no sign	no sign	no sign	-0.00493782	-0.00561815	0.00258117	0.0112436
	AC012377.1,AC023908.1	no sign	no sign	no sign	no sign	0.0103881	-0.0105816	0.00134656	-0.000395752
	AC012433.1,MAPK4	no sign	sign down	no sign	no sign	-0.0338085	-0.0973708	-0.0354083	-0.0533088
	AC012433.1,MAPK4_PTT	no sign	sign up	no sign	no sign	-0.0162829	-0.00623132	0.0164289	0.373266
	AC012433.2	no sign	no sign	no sign	no sign	0	0	0	0
	AC012442.1	no sign	sign up	sign down	no sign	-0.138772	-0.344754	-0.155616	0.599246
	AC012442.2	no sign	no sign	no sign	no sign	0.115949	-0.2934	-0.396033	-0.205351
	AC012442.3	no sign	no sign	no sign	no sign	0.00617562	0.0349621	0.0222155	0.0554319
	AC012447.1	no sign	no sign	no sign	no sign	0.0359609	0.157234	0.357185	0.5538
	AC012464.2,CRADD	no sign	no sign	no sign	no sign	-0.00164658	-0.00447903	-0.00243851	0.0230451
	AC012485.1	no sign	no sign	no sign	no sign	0.0238131	0.0478642	0	0.0214503
	AC012486.1,PGAP1	no sign	no sign	no sign	sign down	-0.0562455	0.0255459	-0.0217788	-0.0222145
	AC012488.2,ASDURF,ASNSD1	no sign	no sign	no sign	no sign	-0.0756511	-0.0183009	-0.0146717	-0.00230044
	AC012494.1	no sign	no sign	no sign	no sign	0.315007	0.0831627	0.0978501	0.189634
	AC012494.1.v2	no sign	no sign	no sign	no sign	0.0295526	-0.538124	0	0
	AC012501.2	no sign	no sign	no sign	no sign	-0.0300888	-0.0221847	0.0159779	-0.00260785
	AC012501.2.v2	no sign	no sign	sign down	no sign	-0.0565446	-0.583366	-0.0678259	0.229933
	AC012531.4,AC012531.6	no sign	no sign	no sign	no sign	-0.469259	0.232461	0.284432	0.570889
	AC012555.1	no sign	no sign	no sign	no sign	0.111998	-0.0458329	0.0865126	0.565104
	AC012603.1	no sign	sign up	no sign	no sign	-0.17943	-0.304046	0.148622	0.781006
	AC012615.1	sign up	sign up	sign down	no sign	0.148797	-0.553166	1.93428	3.43134
	AC012629.2	no sign	no sign	no sign	no sign	0.203416	0	0.125236	0.344594
	AC012640.1,CCT5	no sign	no sign	no sign	no sign	-0.0636043	-0.103343	-0.0797598	-0.237486
	AC012640.4	no sign	sign up	no sign	no sign	0.136689	-0.55355	0.0379522	0.7774
	AC012645.1	no sign	sign up	no sign	no sign	-0.133596	-0.198119	0.514616	1.44399
	AC012668.1,AC012668.2,AC093382.1,FN1,LINC00607,MREG	no sign	no sign	no sign	no sign	-0.00208364	-0.000418364	-0.00016704	8.09975e-05
	AC012673.1	no sign	sign up	no sign	no sign	0.205708	-0.368394	0.00328595	1.58641
	AC013268.3	no sign	no sign	no sign	no sign	-0.597082	-0.482357	-0.151151	-0.44189
	AC013391.2	no sign	no sign	no sign	no sign
	AC013394.1,CHD2	no sign	no sign	no sign	no sign	-0.0360355	0.036735	0.0457307	0.0486796
	AC013394.1,CHD2_PTT	sign up	sign up	no sign	no sign	-0.262877	0.287569	0.688309	1.37643
	AC013400.1	no sign	no sign	no sign	no sign	-0.21952	0.000605993	-0.12639	0.114821
	AC013429.1,SVOPL	no sign	no sign	no sign	no sign	-0.00916214	-0.00563265	-0.00744912	-0.00627329
	AC013468.1,OSGEPL1	no sign	no sign	no sign	no sign	-0.0907077	-0.024207	0.0123536	0.0136
	AC013470.1	no sign	no sign	no sign	no sign	0	0	-0.0165538	-0.0230933
	AC013489.1,DET1	no sign	no sign	no sign	no sign	0.0194963	-0.0384481	0.00619747	0.0455709
	AC013549.4,TEAD1	no sign	no sign	no sign	no sign	-0.0286405	-0.0139411	-0.0182249	-0.0115651
	AC013565.3	no sign	no sign	no sign	no sign	-0.209819	-0.175188	0.100825	0.0881641
	AC013652.1	no sign	sign up	no sign	no sign	-0.147962	-0.131929	-0.0796073	0.177374
	AC013726.2,NGEF	no sign	no sign	no sign	no sign	-0.00249892	-0.000357295	-0.00122438	0.0035559
	AC015631.1,PABPC4L	no sign	no sign	no sign	sign down	-0.384985	-0.0787413	-0.0861539	0.1678
	AC015712.1	no sign	sign up	no sign	no sign	0.00215062	-0.0100023	0.189851	1.82142
	AC015712.2	no sign	sign up	no sign	no sign	-0.140588	-0.56461	0.793947	2.22293
	AC015720.2,PPCDC	no sign	no sign	sign down	no sign	0.0417145	-0.178144	-0.0632977	0.00456925
	AC015795.1	no sign	no sign	no sign	no sign	0.0267951	0.0122887	0.0109051	0.146975
	AC015802.1	no sign	no sign	no sign	no sign	-0.0459069	-0.0445707	0.00760461	0
	AC015802.3,PRCD	no sign	no sign	no sign	no sign	-0.0535971	-0.0321086	-0.032962	0.0220218
	AC015802.4	no sign	sign up	no sign	no sign	-0.230509	0.165021	0.382963	1.90731
	AC015813.3	no sign	no sign	no sign	no sign	0	0	0	0
	AC015813.4	no sign	sign up	no sign	no sign	0.065686	0.120474	0.217804	1.39367
	AC015813.5	no sign	sign up	no sign	no sign	-0.103319	-0.708475	0.327003	1.24272
	AC015813.7	no sign	no sign	no sign	no sign	0.0302479	0.00350638	0.13814	0.157408
	AC015849.2	no sign	no sign	no sign	no sign	-0.0295751	-0.100267	0.481122	0.344654
	AC015849.4	no sign	no sign	no sign	no sign	-0.21481	-0.0116809	0.110052	0.147067
	AC015849.4_PTT	sign up	sign up	sign down	no sign	-0.124245	-0.596089	0.676054	1.91933
	AC015871.8,ST20,ST20-MTHFS	no sign	no sign	no sign	no sign	-0.0021261	-0.0123866	0.0258315	0.0993347
	AC015871.8,ST20,ST20-MTHFS_PTT	sign up	sign up	no sign	no sign	-0.205813	0.122658	0.723708	3.05293
	AC015878.2,GREB1L	no sign	no sign	no sign	no sign	-0.0106858	0.00289409	0.00858179	0.0181262
	AC015909.2	no sign	no sign	no sign	no sign	-0.110437	0.0673168	-0.168597	0.343771
	AC015911.1,SNHG30	sign up	sign up	no sign	no sign	-0.0582077	0.267922	0.317002	0.782493
	AC015911.4	no sign	no sign	no sign	no sign	-0.164704	-0.00930461	0.277179	-0.0272843
	AC015912.3	sign up	sign up	no sign	sign up	0.950839	0.0077993	0.887196	3.33126
	AC015917.2	no sign	no sign	no sign	no sign	0.141717	-0.443563	0.246817	0.578545
	AC015936.1	no sign	no sign	no sign	no sign	-0.0699593	0	0	0
	AC015967.1	no sign	no sign	no sign	no sign	0.0169269	-0.0102545	-0.0071189	-0.0180465
	AC015971.1	no sign	no sign	no sign	no sign	0.130712	0.00898431	0.0151213	0.431667
	AC015982.2	no sign	sign up	no sign	no sign	0.063171	-0.191576	0.764678	3.04806
	AC016026.1,AC016027.2,AC016027.3,MICAL3	no sign	no sign	no sign	no sign	-0.0105302	-0.0405008	-0.0176046	-0.0466051
	AC016027.1	no sign	sign up	no sign	no sign	0.0393085	-0.380575	0.101049	1.17419
	AC016065.1	no sign	sign up	sign down	no sign	0.116196	-0.690524	0.244872	1.23304
	AC016134.1	no sign	no sign	no sign	no sign	0.297692	-0.0470723	-0.293868	0.597306
	AC016229.2	sign up	sign up	no sign	no sign	0.0944309	-0.0648079	0.437565	1.35458
	AC016245.2	no sign	no sign	sign down	no sign	0.173643	-0.741838	0.6492	0.299094
	AC016252.1,DZIP1L	no sign	no sign	no sign	no sign	0.000316156	-0.0285195	-0.0219762	-0.0453135
	AC016355.1	no sign	sign up	no sign	no sign	0.0238172	-0.739367	-0.112428	1.29431
	AC016394.2	no sign	sign up	sign down	no sign	0.0251813	-0.769051	0.234788	1.51298
	AC016394.4	no sign	no sign	no sign	no sign	-0.00857935	0.0654081	-0.00194684	-0.0853644
	AC016405.1,AC016405.2,ZHX2	no sign	no sign	no sign	no sign	-0.00459735	0.00124016	-0.00159319	-0.00071887
	AC016575.1	no sign	sign up	no sign	no sign	0.0147614	-0.301999	0.17839	1.64257
	AC016582.2	no sign	sign up	no sign	no sign	-0.0936993	-0.137116	0.680769	1.75995
	AC016586.1,ZBTB7A	no sign	no sign	no sign	no sign	-0.078814	0.0914713	-0.0202692	-0.0758254
	AC016590.1	no sign	no sign	no sign	no sign	-0.230313	-0.274951	0.112022	0.0770733
	AC016590.2	no sign	sign up	sign down	no sign	0.0255229	-0.246599	0.192909	0.497279
	AC016596.1	no sign	sign up	no sign	no sign	-0.48567	-0.147955	0.535808	0.931454
	AC016717.1,AC016717.2	no sign	no sign	no sign	sign down	-0.478641	-0.0386222	0.0049665	-0.356185
	AC016727.1	no sign	sign up	no sign	no sign	-0.116764	-0.00981231	0.1347	0.756074
	AC016737.1	no sign	sign up	no sign	no sign	-0.0884763	0.187894	-0.193525	1.14046
	AC016737.2	no sign	no sign	no sign	no sign	0	-0.00854959	0.0230431	0.00848088
	AC016738.1	no sign	no sign	no sign	no sign	0.0252101	-0.0880969	-0.0693674	0
	AC016745.1	no sign	no sign	no sign	no sign	-0.131346	-0.0259839	0.00405082	0.406125
	AC016747.1	no sign	no sign	sign down	no sign	-0.193084	-0.720738	0.0037967	0.505154
	AC016773.2	sign up	sign up	no sign	no sign	0.0148158	0.130273	0.781373	2.06444
	AC016831.1	no sign	no sign	no sign	no sign
	AC016831.6,LINC-PINT	no sign	sign up	no sign	no sign	-0.00838841	-0.0102805	0.0120923	0.0308275
	AC016876.2	no sign	sign up	sign down	no sign	-0.213164	-0.389848	0.256346	1.39549
	AC016876.4	no sign	no sign	no sign	no sign	-0.163348	-0.469501	-0.151846	0.798251
	AC016877.3,OSR2	no sign	no sign	no sign	no sign	-0.0732914	0.151954	-0.157204	-0.0650978
	AC016949.1,SENP5	no sign	no sign	no sign	no sign	-0.0297566	-0.0253026	-0.0658541	-0.0281544
	AC016959.1,OSBPL11	no sign	no sign	no sign	no sign	-0.00506198	0.0143868	0.0107417	0.0190678
	AC017002.3,SOCAR	no sign	no sign	no sign	no sign	0	0	0	0
	AC017002.4,ANAPC1	no sign	no sign	no sign	no sign	0.010962	-0.0603724	0.060263	0.0914963
	AC017002.4,ANAPC1.v2	no sign	no sign	no sign	no sign	0.0115195	-4.08723e-05	0.0173036	0.0332286
	AC017050.1	no sign	no sign	no sign	no sign	0.0105848	-0.264392	0.232136	0.547562
	AC017083.1	no sign	sign up	no sign	no sign	-0.0450814	-0.143261	0.880973	2.37651
	AC017083.3,PPP3R1	no sign	no sign	no sign	no sign	-0.0400426	0.0185979	-0.00415589	-0.00683801
	AC017104.4,AC017104.5,LINC00471	no sign	no sign	no sign	no sign	-0.774659	-0.28677	0.280821	1.03694
	AC017116.1	no sign	no sign	no sign	no sign	-0.00927489	-0.156289	-0.125412	-0.143416
	AC018521.5	no sign	no sign	no sign	no sign	-0.0134978	-0.120415	0.037086	0.209857
	AC018521.6,SP2-AS1	no sign	no sign	no sign	no sign	-0.681784	-0.331195	-0.421923	0.954688
	AC018552.2	no sign	no sign	no sign	no sign	0.115247	0	0	0.318391
	AC018553.1,AC018553.2	no sign	no sign	sign down	no sign	-0.347811	-0.8681	-0.351666	0.431608
	AC018607.1	no sign	no sign	no sign	no sign	-0.00510926	-0.00200902	0.00548614	0.00214866
	AC018638.2	no sign	no sign	no sign	no sign	-0.187459	0.139904	-0.151427	0.0515781
	AC018638.4	no sign	no sign	no sign	no sign	-0.0686292	0.0459103	-0.148308	-0.116344
	AC018638.5	no sign	no sign	no sign	no sign	-0.307861	0.151542	-0.321775	0.00669454
	AC018638.8,AC090114.3,AC108010.1,RNU6-177P	no sign	no sign	no sign	no sign	0.00129478	-0.000781747	-0.00789796	0.00672258
	AC018639.1	no sign	no sign	no sign	no sign	0	0	0	0
	AC018645.2	no sign	no sign	no sign	no sign	0	0	0	0
	AC018645.3,LINC00997	no sign	no sign	no sign	no sign	-0.393598	-0.187975	-0.417626	-0.242456
	AC018647.2	no sign	sign up	sign down	sign down	-0.383629	-0.652502	-0.126687	0.844937
	AC018648.1	no sign	no sign	no sign	no sign	-0.124657	0.317172	-0.0634832	-0.114265
	AC018693.2	no sign	no sign	no sign	no sign	0.0726229	-0.31019	0.196983	-0.260305
	AC018714.2	no sign	no sign	no sign	no sign	0.101351	-0.0472556	-0.911044	0.189708
	AC018742.1	no sign	no sign	no sign	no sign	0.00310297	-0.108295	0.0682822	0.482834
	AC018754.1	no sign	sign up	no sign	no sign	0.0524215	0.0343214	0.0239134	0.589922
	AC018761.1,TNPO2	no sign	no sign	no sign	no sign	-0.0423233	-0.0624245	0.0182465	-0.0373071
	AC018761.3	no sign	no sign	no sign	no sign	-0.139085	-0.0487704	-0.00614835	-0.10184
	AC018761.3_PTT	no sign	no sign	no sign	no sign	-0.123416	-0.052328	-0.013146	-0.116458
	AC018816.1	no sign	sign up	no sign	no sign	-0.167284	-0.0995664	0.128554	0.803068
	AC018845.3	no sign	sign up	no sign	no sign	-0.376907	-0.117197	0.699306	1.62229
	AC019068.1	no sign	no sign	no sign	no sign	0.0417387	-0.160152	0.0694227	0.476774
	AC019069.1	no sign	sign up	sign down	no sign	-0.349359	-1.28238	-0.21288	0.458513
	AC019077.1	no sign	sign up	no sign	no sign	0.0829834	-0.334099	0.503885	0.785708
	AC019080.1	no sign	no sign	no sign	no sign	-0.0364026	0.0033165	-0.00406362	0.107659
	AC019080.1_PTT	no sign	sign up	no sign	no sign	-0.0551023	0.00509734	0.098379	0.659833
	AC019080.3,AC019080.4,H3P7	no sign	no sign	no sign	sign down	-0.304074	-0.169139	-0.125672	-0.0894358
	AC019117.4,AC019117.3	no sign	no sign	no sign	no sign	0	0	0	0
	AC019129.2	no sign	no sign	no sign	no sign	-0.386259	-0.477395	-0.233708	1.62977
	AC019131.1	no sign	no sign	no sign	no sign	0.0755178	0	-0.0492624	0.78668
	AC019163.1,AC022325.2,AC095050.1,AC105914.1,AC105914.2,AC131094.1,ASB5,GLRA3,GPM6A,MARK2P4,SPATA4	sign up	sign up	no sign	no sign	-0.153099	-0.0275512	0.605591	1.62382
	AC019257.8,ARHGEF10	no sign	no sign	no sign	no sign	-0.017669	0.000793338	-0.01729	0.0185656
	AC019294.2	no sign	sign up	no sign	no sign	-0.070403	-0.267985	-0.00534614	0.731744
	AC020558.1	sign up	sign up	no sign	no sign	0.499896	-0.41459	1.16434	2.34477
	AC020584.1	no sign	no sign	no sign	no sign	0	0	0	0
	AC020663.2,ROGDI	no sign	no sign	no sign	no sign	-0.0385072	-0.0757614	-0.121463	0.0848202
	AC020687.1	no sign	no sign	no sign	no sign	0	0	0	0.136647
	AC020765.2	sign up	sign up	no sign	no sign	-0.131478	-0.524028	1.1219	3.59378
	AC020765.3,AC020765.5,SULT1A1,SULT1A2	no sign	no sign	no sign	no sign	-0.0901585	-0.148899	0.148574	0.334996
	AC020904.2	no sign	sign up	sign down	no sign	-0.121041	-0.230603	-0.0325312	0.568316
	AC020907.3	no sign	no sign	no sign	no sign	-0.0247387	0	-0.111274	-0.0433961
	AC020907.6,FXYD3	no sign	no sign	no sign	no sign	0.0671893	-0.0835673	0.000657225	-0.0202184
	AC020910.5	no sign	sign up	no sign	no sign	-0.345108	-0.200329	0.113954	0.834446
	AC020910.6	no sign	no sign	no sign	no sign	-0.161257	-0.417736	-0.227119	-0.21322
	AC020911.4	no sign	sign up	no sign	no sign	-0.216176	-0.363901	0.248277	0.948652
	AC020915.3	no sign	sign up	no sign	no sign	-0.0529886	-0.0262332	0.0543539	0.398124
	AC020915.3_PTT	no sign	sign up	no sign	no sign	0.0353671	0.0655916	0.222307	1.05465
	AC020916.2	no sign	sign up	no sign	no sign	0.00547826	0.0567192	0.102376	1.55459
	AC020922.3,TMEM238	no sign	no sign	sign up	no sign	0.130224	0.128543	0.0180443	0.146767
	AC020922.4	no sign	no sign	no sign	no sign	-0.263296	-0.309803	-0.216753	0.376861
	AC020934.2	no sign	no sign	no sign	no sign	0.00331469	0.112599	0.0830822	0.323398
	AC020978.1,PRMT7	no sign	no sign	no sign	no sign	0.0217551	-0.10423	0.0125357	-0.0399204
	AC020978.4	no sign	no sign	no sign	no sign	-0.0199854	0.307487	-0.0452981	-0.0576052
	AC020978.5	no sign	no sign	no sign	no sign	-0.0474069	0.00490252	-0.131892	-0.124613
	AC020978.7	no sign	no sign	no sign	no sign	-0.146283	0.106681	-0.174271	-0.334983
	AC021016.2	no sign	sign up	no sign	no sign	-0.0709265	-0.725183	0.22192	1.45947
	AC021037.1	no sign	no sign	no sign	no sign	-0.255939	-0.523909	-0.171524	0.153253
	AC021066.1	no sign	no sign	no sign	no sign	0.323377	-0.130783	-0.19128	0.262167
	AC021066.3	no sign	no sign	no sign	no sign	-0.0175286	-0.0396391	0.0813015	0.117266
	AC021078.1,CSNK1A1	no sign	no sign	no sign	no sign	-0.0308542	-0.0597064	0.0284828	0.0091169
	AC021078.1,CSNK1A1_PTT	no sign	no sign	no sign	no sign	-0.0240432	-0.020214	0.305887	0.0882063
	AC021086.1	no sign	no sign	no sign	no sign	-0.220656	0.364224	-0.136509	1.24045
	AC021087.1	no sign	no sign	no sign	no sign	0.13354	-0.348757	0.0525168	0.593185
	AC021087.2	no sign	no sign	no sign	no sign	0.27846	0.0252927	-0.0237876	0.20016
	AC021087.3,CCDC127	no sign	no sign	no sign	no sign	0.0354011	0.0340502	0.0394803	0.421186
	AC021087.5	no sign	sign down	sign down	no sign	-0.51816	-0.725114	-0.337095	-0.665733
	AC021092.1	no sign	no sign	no sign	no sign	0.163863	-0.26355	0.842775	0.70983
	AC021151.1	no sign	no sign	no sign	no sign	0.133619	0	0	0.0746004
	AC021242.3	sign up	sign up	no sign	no sign	0.248427	-0.149397	0.838008	2.31434
	AC021269.3	no sign	no sign	no sign	no sign	0	-0.0927748	-0.0448554	0.272045
	AC021321.1	no sign	sign up	no sign	no sign	-0.113686	0.112219	0.421458	1.6518
	AC021321.2	no sign	no sign	no sign	no sign	-0.00927182	0.00958038	-0.00471198	-0.00974469
	AC021491.2	no sign	no sign	no sign	no sign	-0.085123	-0.167033	0.0187696	0.159174
	AC021723.2	no sign	sign up	no sign	no sign	-0.00917192	-0.0101673	-0.00265746	0.0187322
	AC021752.1	sign up	sign up	no sign	no sign	-0.0705595	-0.228809	0.719534	2.95456
	AC021851.1	no sign	no sign	no sign	no sign	0.0724583	-0.0799834	-0.282163	0.0528442
	AC022098.1	no sign	sign up	no sign	no sign	-0.211646	0.0708916	0.555511	1.44093
	AC022098.2	no sign	no sign	no sign	no sign	-0.169813	-0.226723	0.195661	0.0465951
	AC022098.3	no sign	no sign	no sign	no sign	-0.0188531	-0.117821	-0.0843398	0.165678
	AC022098.4	no sign	no sign	no sign	no sign	0.177316	0.185182	0.0709101	0.192789
	AC022107.1	sign down	no sign	sign down	no sign	-0.179174	-0.533222	-0.444211	0.256829
	AC022126.1	no sign	sign up	no sign	no sign	-0.0926399	-0.032157	0.030692	0.480568
	AC022126.1_PTT	no sign	sign up	no sign	no sign	-0.214204	-0.101691	0.0777465	1.20417
	AC022167.1,AC022167.2	no sign	no sign	no sign	no sign	0.0110784	-0.0607836	0.0347749	0.0509114
	AC022167.3	no sign	no sign	sign up	no sign	0.0887453	0.166399	0.0136835	0.114119
	AC022167.4	no sign	no sign	no sign	no sign	0.0893185	-0.026193	0.12959	-0.0796718
	AC022210.1	no sign	no sign	no sign	no sign	-0.353675	-0.0905842	-0.0625259	0.0918415
	AC022210.2	no sign	sign up	no sign	no sign	-0.00434843	0.0216151	-0.0473578	0.289555
	AC022211.2,AC022211.4	no sign	no sign	no sign	no sign	-0.0834096	-0.0447771	0.12384	-0.0842424
	AC022211.3	sign up	sign up	sign down	no sign	-0.056603	-0.959952	1.15113	2.64277
	AC022211.5	no sign	sign up	no sign	no sign	-0.0146079	-0.111059	-0.0596286	0.697261
	AC022217.4	no sign	no sign	no sign	no sign	-0.0274987	-0.00938869	-0.114149	-0.0992622
	AC022217.4.v2	no sign	no sign	no sign	no sign	-0.0396436	-0.0365289	-0.111249	0.237944
	AC022364.1	no sign	no sign	no sign	no sign	-0.0289527	-0.0184883	0.0175801	0.261244
	AC022364.1_PTT	no sign	sign up	no sign	no sign	-0.0556567	-0.209773	0.142937	1.23225
	AC022367.1	no sign	no sign	no sign	no sign	0.000679621	0.00265989	-0.00174213	0.00395153
	AC022382.1	no sign	no sign	no sign	no sign	-0.503167	-0.381972	-0.673492	-0.0433527
	AC022384.1,TATDN2	no sign	no sign	no sign	no sign	0.0547251	-0.0397771	-0.041539	-0.0709567
	AC022400.1	no sign	no sign	no sign	no sign	0.0749094	-0.0652611	-0.21427	-0.130799
	AC022400.10,ZSWIM8	no sign	no sign	no sign	no sign	0.0470859	-0.0221122	-0.0377409	-0.0296553
	AC022400.3,AC022400.5,AC022400.6,AGAP5,BMS1P4	no sign	no sign	no sign	no sign	-0.14314	-0.106248	-0.0099974	-0.0821987
	AC022400.8	no sign	sign up	no sign	no sign	-0.0237711	-0.198432	-0.0376594	1.00782
	AC022400.9	sign up	sign up	no sign	no sign	-0.00122631	-0.629175	1.28532	2.67366
	AC022405.1,KNL1	no sign	no sign	no sign	no sign	-0.0860294	0.0252788	-0.0200966	-0.0187374
	AC022413.2	no sign	sign up	no sign	no sign	-0.154779	-0.728379	0.508793	1.28329
	AC022483.1	no sign	no sign	no sign	no sign	0	0	0	0
	AC022506.1	no sign	no sign	sign up	no sign	0.286848	0.229143	0.156811	0.388186
	AC022506.2	no sign	no sign	no sign	no sign	-0.0103092	-0.456859	-0.0489415	0.301606
	AC022506.2.v2	no sign	no sign	no sign	no sign	-0.183716	-0.456925	-0.129872	0.614097
	AC022509.3	no sign	no sign	no sign	no sign	-0.111903	-0.575239	0.264294	-0.333472
	AC022558.1,BTBD1	no sign	no sign	no sign	no sign	-0.0158829	0.0204094	0.0279588	0.00914386
	AC022558.1,BTBD1_PTT	no sign	no sign	no sign	no sign	-0.0272573	0.0323282	0.274284	0.187484
	AC022558.2	no sign	sign up	no sign	no sign	0.196883	-0.187329	-0.00771975	1.10256
	AC022613.2	no sign	no sign	no sign	no sign	0.00200266	-0.316689	-0.392803	0.121458
	AC022868.1	no sign	no sign	no sign	no sign	0.19988	0	0.126876	0.0242034
	AC022868.2	no sign	no sign	no sign	no sign	-0.00328295	0	0.105012	0.0694765
	AC022915.2	no sign	no sign	no sign	no sign	-0.122488	-0.112059	0	0.0274464
	AC022915.2,AC022915.1	no sign	no sign	no sign	no sign	0	0	0.0689173	0
	AC022916.2	no sign	sign up	no sign	no sign	-0.635981	-0.362679	0.230324	1.27458
	AC022966.2	no sign	sign up	no sign	no sign	0.41367	-0.423468	0.256809	1.52281
	AC023024.1	no sign	sign up	no sign	no sign	-0.117086	0.0161791	0.240892	1.23852
	AC023024.2	no sign	no sign	no sign	no sign	-0.00372073	-0.020133	0.0131495	0.0513448
	AC023024.2_PTT	no sign	no sign	no sign	no sign	-0.0661084	0.0909515	0.0646908	0.169311
	AC023043.1	no sign	sign up	no sign	no sign	-0.238032	-0.0757164	0.251488	1.71122
	AC023137.2	no sign	no sign	no sign	no sign	-0.0206459	-0.0135635	0.0366061	0.169334
	AC023157.2	no sign	sign up	no sign	no sign	-0.168141	-0.124123	-0.198297	1.04724
	AC023232.1	no sign	no sign	no sign	no sign	-0.448483	-0.030712	0.444113	0.652616
	AC023283.1	sign up	sign up	no sign	no sign	-0.134106	0.0278286	0.561835	1.71117
	AC023302.1	no sign	sign up	no sign	no sign	-0.0813743	-0.0735335	0.245246	1.89244
	AC023347.1	no sign	no sign	no sign	no sign	0.504013	0.13312	0.0966407	1.34828
	AC023347.1_PTT	no sign	no sign	no sign	no sign	0.510216	0.103635	0.0757232	1.13405
	AC023355.2	no sign	sign up	no sign	no sign	-0.0319845	-0.47851	0.975405	2.50963
	AC023483.1,SUMF1	no sign	no sign	no sign	no sign	-0.00777382	0.00577016	0.0170797	0.0572074
	AC023509.3	no sign	no sign	sign down	no sign	-0.170247	-1.25596	-0.202268	1.09321
	AC023632.2	no sign	no sign	no sign	no sign	-0.308224	-0.527675	0.878409	1.58471
	AC023790.2,HTR7P1	no sign	no sign	no sign	no sign	0.00577962	-0.0436568	-0.00638088	0.0411145
	AC023794.5,FAM242C	no sign	sign up	no sign	no sign	-0.118096	0.00657746	0.159921	0.355291
	AC023855.1,TMEM101	no sign	no sign	no sign	no sign	0.00390859	-0.0951324	-0.0550015	0.24453
	AC023906.5	no sign	no sign	no sign	sign down	-0.0431998	0.00334595	-0.00200902	0.0423409
	AC023908.3	no sign	sign up	no sign	no sign	-0.163237	0.0952081	0.615723	2.65577
	AC024075.1	no sign	no sign	no sign	no sign	0.140725	0.0958342	0.162276	0.270104
	AC024230.1	no sign	no sign	no sign	no sign	-0.00419491	-0.00490497	-0.000804411	0.00740307
	AC024243.1	no sign	sign up	no sign	no sign	0.0411713	-0.0710885	0.462934	0.89376
	AC024257.2,ZNF641	no sign	no sign	no sign	no sign	-0.250868	-0.0805923	-0.156894	-0.148675
	AC024257.3	no sign	sign up	no sign	no sign	-0.205244	-0.157041	0.347217	0.721957
	AC024451.2	no sign	no sign	no sign	no sign	0.0528849	-0.0151053	-0.0221233	0.101389
	AC024475.3	no sign	sign up	no sign	no sign	0.175839	-0.120297	0.597223	1.73573
	AC024559.1	no sign	no sign	no sign	no sign	-0.0217556	-0.0285617	0	-0.010601
	AC024559.2	no sign	no sign	no sign	no sign	0	0	0	0
	AC024560.4	sign up	sign up	no sign	no sign	-0.333987	-0.357583	0.660844	2.35765
	AC024575.2	no sign	sign up	no sign	no sign	-0.0815757	-0.00255455	0.0522266	0.500764
	AC024619.3	no sign	no sign	no sign	no sign	-0.0302326	0.0286129	-0.00657626	0.0463633
	AC024901.1	no sign	no sign	no sign	no sign	-0.0170602	-0.000168085	0.00141509	0.0182877
	AC024909.1	no sign	no sign	no sign	no sign	-0.430325	-0.144153	-0.24424	0.0335702
	AC024933.2	no sign	sign up	no sign	no sign	0.000192002	0.00274432	0.034323	0.181391
	AC024933.2_PTT	no sign	sign up	no sign	no sign	0.61103	0.348825	0.859849	2.70926
	AC024940.1	no sign	no sign	no sign	no sign	0.133254	0	0.12203	-0.27933
	AC024940.3,MREGP1	no sign	no sign	no sign	no sign	0.279446	-0.234777	0.0219769	-0.347025
	AC024940.6,SINHCAF	no sign	no sign	sign up	no sign	-0.101751	0.0469411	0.0415207	0.0336285
	AC024941.1	no sign	no sign	no sign	no sign	-0.112787	-0.13854	-0.149132	0.00129314
	AC024941.2	no sign	no sign	no sign	no sign	-0.00791045	-0.0122255	0.143706	0.628856
	AC025031.1	no sign	sign up	no sign	no sign	-0.237873	-0.216806	0.620339	3.11987
	AC025031.2	no sign	no sign	no sign	no sign	0.0758302	0.00928966	-0.331114	0.57659
	AC025043.1	no sign	no sign	no sign	no sign	0	-0.13291	-0.0623188	0.180858
	AC025048.2	sign up	sign up	no sign	no sign	-0.272986	-0.0429922	0.766806	2.34213
	AC025048.4	no sign	sign up	no sign	no sign	0.808994	0.30488	0.219918	2.47015
	AC025048.6	no sign	no sign	no sign	no sign	-0.0218654	0	0.524445	0
	AC025154.2	no sign	no sign	no sign	no sign	0.0671927	-0.660155	-0.711131	-0.204139
	AC025162.1,PMEL	no sign	no sign	no sign	no sign	-0.720991	-1.1432	0.711664	2.4784
	AC025162.1,PMEL_PTT	no sign	sign up	no sign	no sign	-0.434678	-0.84659	0.533014	2.37346
	AC025164.2	no sign	sign up	no sign	no sign	0.0410442	-0.485701	0.848628	1.07701
	AC025166.1	no sign	no sign	no sign	no sign	0.098617	-0.0766092	0.0941892	0.163618
	AC025171.1,ANXA2R	no sign	sign up	sign down	no sign	-0.0302161	-0.0802224	0.0215974	0.493784
	AC025171.1,ANXA2R_PTT	sign up	sign up	no sign	no sign	0.179089	-0.187693	0.919525	2.4873
	AC025171.2	no sign	no sign	sign down	no sign	-0.249563	-0.597586	-0.131608	0.0308893
	AC025171.3	no sign	no sign	no sign	no sign	-0.181352	0.0312685	0.518363	1.03863
	AC025175.1	no sign	no sign	no sign	no sign	-0.493765	-0.15288	-0.286814	-0.0747523
	AC025180.1	no sign	no sign	no sign	no sign	0	0	-0.00955912	0
	AC025181.2	sign up	sign up	sign down	no sign	0.0773663	-1.27383	0.623274	2.3811
	AC025257.1	no sign	no sign	no sign	no sign	0	0	0	0
	AC025280.1	no sign	no sign	sign up	no sign	0.0131193	0.0195698	0.0147079	0.00772329
	AC025287.2	no sign	sign up	sign down	no sign	0.0642384	-0.759838	0.382	1.46509
	AC025300.1	no sign	no sign	no sign	no sign	-0.0313753	-0.0119094	-0.041516	-0.0176611
	AC025423.1,AC025423.2,MDM2	no sign	no sign	sign up	no sign	-0.0912299	0.0962218	0.024604	-0.00582313
	AC025442.1	no sign	no sign	no sign	no sign	-0.11583	-0.230024	-0.201266	1.10025
	AC025449.1,NUP155	no sign	no sign	no sign	no sign	-0.0186421	0.0115667	-0.017376	0.0108295
	AC025449.2	no sign	sign up	no sign	no sign	-0.0154545	-0.0345136	0.102267	0.352787
	AC025449.2_PTT	sign up	sign up	sign down	no sign	-0.25607	-0.708514	0.798343	2.13256
	AC025569.1	no sign	no sign	no sign	no sign	-0.0330832	-0.0299457	0.00237968	0.0945578
	AC025588.1	no sign	no sign	no sign	no sign	-0.00141881	0.26087	-0.0885965	0.923893
	AC025594.2	no sign	no sign	no sign	no sign	-0.014981	0.00823256	-0.00541979	0.0253748
	AC025682.2	no sign	no sign	no sign	no sign	-0.0257075	-0.0623452	0.0352797	0.153349
	AC025682.2_PTT	no sign	sign up	no sign	no sign	-0.0472993	-0.929227	0.460692	2.19803
	AC025766.1	sign up	sign up	sign down	no sign	-0.0292652	-0.0585794	0.0745282	0.282643
	AC025766.1_PTT	sign up	sign up	no sign	no sign	-0.31549	-0.376991	0.922176	2.86833
	AC025881.1	no sign	no sign	no sign	no sign	-0.0781151	0.197149	-0.14853	-0.152314
	AC026124.1	no sign	no sign	no sign	no sign	-0.0231998	-0.0122439	0.0147254	0.0390032
	AC026191.1	no sign	sign up	no sign	no sign	-0.0688847	-0.119383	0.103227	0.678003
	AC026191.1_PTT	no sign	sign up	no sign	no sign	-0.0981272	-0.158107	0.295635	1.82938
	AC026202.3	no sign	no sign	no sign	no sign	0.470207	-0.19955	0.0566372	0.841516
	AC026254.2	no sign	sign up	no sign	no sign	0.0593008	-0.061809	0.283695	1.42901
	AC026271.1	no sign	no sign	no sign	no sign	-0.142961	0.299101	-0.029901	-0.0868098
	AC026304.1	no sign	sign up	no sign	no sign	0.0354677	-0.402267	0.164773	1.83444
	AC026316.4,SLC7A14-AS1	no sign	no sign	no sign	no sign	0	0	0	0
	AC026318.1,DHX30	no sign	no sign	no sign	no sign	0.0284149	-0.0244579	0.0443284	0.0775577
	AC026336.3	no sign	no sign	sign down	sign down	-0.596565	-0.729963	-0.164288	0.255651
	AC026341.1	no sign	no sign	no sign	no sign	0	-0.219997	0.584043	0.954758
	AC026367.1	no sign	sign up	no sign	no sign	-0.0151992	-0.238366	0.679343	1.88038
	AC026401.2,AF001548.2,NDE1	no sign	no sign	no sign	no sign	0.00697314	-0.040757	0.00740605	-0.00492774
	AC026410.3	no sign	no sign	no sign	no sign	0.00161005	0.0437563	-0.045289	0.256383
	AC026412.1	no sign	no sign	no sign	no sign	0.047926	-0.353087	0.192865	0.471358
	AC026412.3	no sign	no sign	no sign	no sign	0.298187	0.0846026	0.43025	-0.272719
	AC026461.3	no sign	no sign	no sign	no sign	0.0241951	0	0.00157644	0.0818545
	AC026462.4	no sign	no sign	no sign	no sign	-0.125852	0.256076	-0.31219	0.158684
	AC026464.2,CYB5B	no sign	no sign	no sign	no sign	-0.0706813	0.0286009	0.0508399	0.0512997
	AC026471.1,AC026471.4	sign down	no sign	sign down	sign down	-0.458906	-1.26824	-0.801404	0.155136
	AC026471.2	no sign	sign up	no sign	no sign	0.100116	-0.796791	-0.0284031	1.55952
	AC026474.1,SNTB2	no sign	no sign	no sign	no sign	-0.0238483	-0.00394673	0.00329965	0.0180431
	AC026474.1,SNTB2_PTT	no sign	no sign	no sign	no sign	-0.0764705	-0.127881	0.148701	0.552711
	AC026495.1	no sign	no sign	no sign	no sign	-0.022376	0	0.066086	0
	AC026583.1	no sign	no sign	no sign	no sign	0.108819	-0.0286526	0.186156	0.206022
	AC026689.1	no sign	no sign	no sign	no sign	-0.00755565	0.000452244	0.00245979	0.0337695
	AC026689.1_PTT	no sign	no sign	no sign	no sign	-0.131726	0.0715329	-0.0882907	0.487622
	AC026691.1	no sign	no sign	no sign	no sign	0.0698979	-0.0632231	0.19014	0.76245
	AC026704.1	no sign	sign up	no sign	no sign	0.0553204	-0.145102	0.435962	1.73816
	AC026726.1	no sign	no sign	no sign	no sign	0	0	0	0.318407
	AC026740.3,BRD9P2,TPPP,ZDHHC11B	no sign	no sign	no sign	no sign	-0.0247614	-0.0135776	-0.0248845	-0.0169587
	AC026748.3	sign down	no sign	sign down	no sign	-0.259661	-1.5897	-0.729691	-0.0902493
	AC026765.3	no sign	no sign	no sign	no sign	-0.053784	0	0.192715	0.197835
	AC026785.1	no sign	no sign	no sign	no sign	0.108683	-0.143293	0.481435	0.988471
	AC026785.3	no sign	no sign	no sign	no sign	-0.162376	-0.166468	0.498469	0.704275
	AC026803.2,FTL	no sign	no sign	no sign	no sign	0.152837	-0.074954	0.160504	0.0259755
	AC026979.2	no sign	sign up	no sign	no sign	-0.313008	-0.529996	0.346141	2.66796
	AC026992.2	no sign	sign up	no sign	no sign	-0.134449	-0.169123	0.134766	1.56081
	AC027045.1,GSG1L2	no sign	no sign	no sign	no sign	0.000327883	0	-0.0119022	0.126727
	AC027045.2	no sign	no sign	sign down	no sign	-0.153471	-0.22971	-0.114412	0.114778
	AC027045.2.v2	no sign	no sign	no sign	no sign	-0.00314395	-0.253707	0.0619311	0.408465
	AC027097.1	no sign	no sign	no sign	no sign	-0.0525281	-0.0320989	0.00295501	0.00929784
	AC027097.2	no sign	no sign	no sign	no sign	-0.105824	0.0770985	-0.270621	0.0525643
	AC027117.1	no sign	sign up	no sign	no sign	-0.0748898	-0.0140021	0.0168151	0.377297
	AC027228.3,HYKK	no sign	no sign	no sign	no sign	-0.0167235	-0.0213201	-0.0154025	0.0663998
	AC027237.1,AC027237.4	sign up	sign up	no sign	no sign	-0.43941	-0.0741938	1.05966	2.67359
	AC027237.2,AC027237.6	no sign	no sign	no sign	no sign	-0.0111315	-0.00679818	0.00719294	0.00296275
	AC027237.5	no sign	no sign	no sign	no sign	-0.0323851	0.0631631	0.229204	0.688043
	AC027237.5_PTT	sign up	sign up	no sign	no sign	0.10688	0.0103393	0.878054	2.50765
	AC027243.3,ISL2	no sign	no sign	no sign	no sign	0.0360263	-0.00888107	0.076798	-0.0200751
	AC027277.2,EMP2,LINC01290	no sign	no sign	no sign	no sign	-0.0262558	-0.0383462	-0.0210511	-0.0179987
	AC027281.1,VAC14	no sign	no sign	no sign	no sign	0.0159369	-0.00715501	0.0689405	0.0275558
	AC027290.3,VPS37B	no sign	no sign	no sign	no sign	-0.00920519	-0.040941	-0.0461164	-0.0128155
	AC027307.1	no sign	no sign	no sign	no sign	-0.486142	0.00675333	-0.272769	0.44377
	AC027307.3,RPS15	no sign	no sign	no sign	no sign	0.161883	-0.142177	0.0960005	-0.0946212
	AC027309.2	no sign	no sign	no sign	no sign	0.468169	-0.348551	-0.410783	0.283781
	AC027449.1	no sign	sign up	no sign	no sign	-0.349671	-0.304285	0.161822	1.58504
	AC027544.2	no sign	no sign	no sign	no sign	-0.157409	0.202315	0.21432	0.980845
	AC027544.2_PTT	no sign	no sign	no sign	no sign	-0.249326	0.190946	0.210614	0.885893
	AC027601.1	no sign	sign up	sign down	no sign	-0.254145	-0.579057	0.432541	0.600023
	AC027601.6	no sign	no sign	no sign	no sign	0.689519	0.364369	0.995729	1.97642
	AC027612.3	no sign	no sign	no sign	no sign	0.0153613	0.0556059	-0.0261388	0.0282099
	AC027644.1,GTF2IP23,LINC02604,RNU6-1254P	no sign	no sign	no sign	no sign	-0.0906357	-0.270754	-0.00803581	0.0788084
	AC027644.3	no sign	sign up	no sign	no sign	-0.0676968	-0.342649	0.0487713	1.03229
	AC027682.2,AC027682.3	no sign	no sign	no sign	no sign	-0.858868	0.678379	-0.298592	0.164957
	AC027682.4	no sign	sign up	no sign	no sign	0.0210077	-0.0305104	0.0173546	0.380705
	AC027682.4_PTT	no sign	sign up	no sign	no sign	0.0103516	-0.0525291	0.390483	1.05524
	AC027682.6	no sign	sign up	sign down	no sign	-0.135443	-0.0990937	0.108453	0.456448
	AC027796.2,AC027796.3,AC027796.5,SHPK,TRPV1	no sign	no sign	no sign	no sign	0.0801293	0.0254047	0.120246	-0.0165884
	AC027801.4	no sign	no sign	no sign	no sign	0	0	0.0737249	0
	AC027801.5,KAT7	no sign	no sign	no sign	no sign	0.0341278	0.0148029	-0.0015897	-0.0326539
	AC032011.1	no sign	sign up	no sign	no sign	0.388559	-0.164568	0.897655	3.00262
	AC034102.1	no sign	no sign	no sign	no sign	-0.26905	-0.808362	-1.17189	0.525364
	AC034102.3	no sign	no sign	no sign	no sign	0.0530151	-0.0489374	-0.151488	0.185637
	AC034102.4	no sign	no sign	no sign	no sign	0.128367	-0.0523962	-0.0646151	0.126174
	AC034102.5	no sign	no sign	no sign	no sign	-0.229862	-0.0132595	-0.229083	-0.0474538
	AC034102.6	no sign	no sign	no sign	no sign	0.0999402	-0.0184441	-0.00349452	0.813462
	AC034139.1	sign up	sign up	no sign	no sign	-0.0757806	-0.57306	1.46234	3.06241
	AC034207.1	no sign	no sign	no sign	no sign	-0.0184109	-0.00302531	-0.00532962	0.0325787
	AC034222.2,OXCT1-AS1	sign up	sign up	no sign	no sign	0.0339915	-0.0722832	1.40504	2.38953
	AC034231.1	no sign	sign up	no sign	no sign	-0.227735	-0.602781	0.195211	2.26566
	AC034236.1	no sign	no sign	no sign	no sign	-0.534444	-0.0294693	0.458377	0.147692
	AC034236.2	sign up	sign up	no sign	no sign	-0.333483	-0.702527	1.41767	3.22599
	AC034243.1	no sign	no sign	no sign	no sign	-0.00427553	-0.117215	0.0287335	0.107279
	AC034244.1	no sign	sign up	no sign	no sign	0.0528345	0.203514	-0.100632	1.42145
	AC035140.1	no sign	sign up	no sign	no sign	0.0936983	-0.179362	-0.079559	0.965957
	AC036108.1	no sign	no sign	no sign	no sign	0.0138392	0.252596	-0.126622	0.718249
	AC036176.1	no sign	no sign	no sign	no sign	-0.0156738	0.177287	-0.143454	0.966268
	AC037459.4,SORBS3	no sign	no sign	no sign	no sign	0.0572703	-0.0423494	0.0937545	0.00149641
	AC037487.3	no sign	sign up	no sign	sign down	-0.213781	-0.0929835	0.113282	1.3175
	AC040160.2,LRRC29	no sign	no sign	no sign	no sign	0.00475907	-0.0475343	-0.0129675	-0.00734873
	AC040162.3,EDC4	no sign	no sign	no sign	no sign	-0.0141689	-0.0675691	0.0104319	-0.0764446
	AC040169.1	sign up	sign up	no sign	no sign	-0.305901	-0.360218	0.868309	2.73703
	AC040173.1,MRTFB	no sign	no sign	no sign	no sign	-0.0181936	0.00314472	-0.0106902	-0.00925516
	AC040970.1	no sign	no sign	no sign	no sign	-0.310101	-0.273437	-0.174307	0.173603
	AC040977.1	sign up	sign up	no sign	no sign	-0.151617	-0.142178	0.259249	0.778166
	AC041005.1	no sign	no sign	no sign	no sign	0.251343	0.0912634	0.347426	0.237124
	AC044787.1	no sign	no sign	no sign	no sign	-0.149247	-0.141735	-0.111236	-0.0197519
	AC044802.1	no sign	no sign	no sign	no sign	-0.0177951	-0.425173	-0.0406419	0.184907
	AC044802.2,NAE1	no sign	sign up	no sign	no sign	-0.116097	-0.0471602	-0.0752158	-0.0659773
	AC044802.2,NAE1_PTT	no sign	no sign	no sign	no sign	-0.116124	-0.0473087	-0.075245	-0.0658005
	AC044849.1	sign up	sign up	no sign	no sign	-0.260529	-0.0758589	1.05684	1.34173
	AC044860.1	no sign	no sign	no sign	no sign	0.0524907	-0.0579576	-0.249503	0.214236
	AC046143.1	no sign	no sign	no sign	no sign	0.191662	-0.276073	0.118056	0.444357
	AC046176.1	no sign	no sign	no sign	no sign	0.516674	-0.952968	0.107027	0.482819
	AC048338.2,DIABLO	no sign	no sign	no sign	no sign	0.0162755	-0.13538	-0.00946896	0.0216531
	AC048341.1	no sign	no sign	no sign	no sign	-0.2944	-0.456285	0.230002	0.580409
	AC048382.5	no sign	no sign	no sign	no sign	-0.0337535	0	0.0301924	0.299542
	AC048382.7	no sign	no sign	no sign	no sign	0.0226107	-0.224501	-0.0217337	-0.149144
	AC051619.10	no sign	no sign	no sign	no sign	0	-0.239151	0	0.819873
	AC051619.3	no sign	no sign	no sign	no sign	-0.298493	0.31403	0.3226	0
	AC051619.4	no sign	sign up	no sign	no sign	-0.0708956	-0.0143289	0.0614114	0.478035
	AC051619.5	no sign	sign up	no sign	no sign	0.00302234	0.0124466	-0.0626904	0.610632
	AC053503.6,SPEGNB	no sign	no sign	no sign	no sign	-0.0775853	-0.0924396	-0.108291	-0.0807271
	AC053513.1	no sign	no sign	no sign	no sign	-0.11324	0.159955	-0.0692304	0.1787
	AC053513.2,C2CD5	no sign	no sign	no sign	no sign	-0.0755749	0.0102196	0.0108835	-0.0197967
	AC053527.2	no sign	sign up	no sign	no sign	-0.0478307	-0.121911	0.110184	1.68057
	AC055720.2,ITPR2	no sign	no sign	no sign	no sign	-0.00619853	-0.00730376	0.00266382	0.0256785
	AC055764.2,LRCH3	no sign	no sign	no sign	no sign	-0.0168312	0.0131549	0.0295623	0.0472261
	AC055845.1,TMEM41B	no sign	no sign	no sign	no sign	-0.0258143	0.0678916	0.0669575	0.0476083
	AC055855.3	no sign	sign up	no sign	no sign	-0.0266131	-0.0295335	-0.0353662	0.270661
	AC060766.1,SLFN12	no sign	no sign	no sign	no sign	-0.0667742	0.0585028	-0.0230725	-0.0251007
	AC060766.4	no sign	no sign	no sign	no sign	0.390432	0.00124594	0.0998784	-0.507809
	AC060766.5,AC060766.7	no sign	no sign	no sign	no sign	-0.172251	-0.0994803	-0.055063	-0.298124
	AC061992.2	no sign	no sign	no sign	no sign	-0.0356836	0.00707046	0.234158	0.255748
	AC062029.1	no sign	sign up	sign down	no sign	-0.292659	-0.648677	-0.126452	1.08819
	AC063943.2	no sign	no sign	no sign	no sign	0.154197	0.0305535	0.116523	0.0854217
	AC063944.1	no sign	no sign	no sign	no sign	0.0138926	-0.100615	0.0135364	0
	AC063947.2,ANO4,GAS2L3	no sign	no sign	no sign	no sign	-0.0108566	0.0187826	0.0229083	-0.0112728
	AC063948.1,ARL1	no sign	no sign	no sign	no sign	-0.0425983	0.104933	0.0618743	-0.0446522
	AC063952.1	no sign	no sign	no sign	no sign	-0.0864267	-0.0920506	0	0.0447602
	AC063952.1.v2	no sign	no sign	no sign	no sign	0	0	0	0
	AC063962.1	no sign	sign up	no sign	no sign	-0.101352	-0.037047	-0.0143653	0.750174
	AC063965.2	no sign	no sign	no sign	no sign	-0.299618	-0.253501	-0.0961362	0.501918
	AC064799.1	no sign	no sign	no sign	no sign	-0.350482	0.289008	-0.0720928	0.390476
	AC064799.2,AC104938.1,NR2E3	no sign	sign up	no sign	no sign	0.00418219	0.00640753	0.00555171	0.0375658
	AC064801.1	no sign	no sign	no sign	no sign	0.162772	0.0711338	0.331399	0.682664
	AC064807.1	no sign	no sign	no sign	no sign	-0.028391	-0.0370458	0.0247674	0.134009
	AC064807.1_PTT	sign up	sign up	no sign	no sign	-0.0544198	-0.69247	0.799495	2.45934
	AC064836.2	no sign	sign up	no sign	no sign	0.0972923	-0.187844	0.379773	1.38861
	AC064869.1	no sign	no sign	no sign	no sign	0.0343505	-0.296133	-0.158179	0.323121
	AC067750.1	sign up	sign up	sign down	no sign	-0.047244	-1.09821	0.98947	3.22654
	AC067751.1	no sign	sign up	no sign	no sign	-0.048496	0.228311	0.0496581	1.44371
	AC067817.1	no sign	no sign	no sign	no sign	-0.0295172	0.0191622	-0.0298934	-0.0512482
	AC067852.1,HSD17B1	no sign	sign up	no sign	no sign	0.136366	-0.677656	0.624724	2.96313
	AC067852.2	no sign	sign up	sign down	no sign	0.0256425	-1.28763	-0.0861688	0.593566
	AC067852.5,MLX	no sign	no sign	no sign	no sign	-0.0617982	-0.0676469	0.0637538	0.261657
	AC067930.3	no sign	no sign	no sign	no sign	-0.0500806	-0.188083	-0.135526	0.613711
	AC067930.3_PTT	no sign	no sign	no sign	no sign	-0.00769473	-0.121145	-0.107941	0.471894
	AC067930.4	no sign	sign up	no sign	no sign	0.128132	0.321173	-0.00872862	2.10268
	AC067931.1	no sign	no sign	no sign	no sign	-0.0117534	0.0164126	-0.00495574	0.037942
	AC067945.2	no sign	no sign	no sign	no sign	0	0	-0.26493	0.429697
	AC067968.1,ZNF223	no sign	no sign	no sign	no sign	0.029965	-0.0186438	0.0707268	-0.011308
	AC067968.2	no sign	no sign	no sign	no sign	0.0367896	0.00672864	-0.140752	0.0504371
	AC068025.1	no sign	sign up	no sign	no sign	-0.0254981	-0.0437152	0.0328815	0.21585
	AC068134.4	no sign	no sign	no sign	no sign	0	0	0	0
	AC068193.1	no sign	sign up	no sign	sign down	-0.466216	0.132073	-0.0309344	0.493221
	AC068228.1,AC068228.2	no sign	sign up	no sign	no sign	-0.245251	-0.244977	0.0567379	1.63609
	AC068234.2	no sign	sign up	no sign	no sign	0.326835	-0.236418	0.852355	2.36433
	AC068282.1	no sign	sign up	no sign	no sign	-0.297891	-1.26417	-0.415987	2.75918
	AC068282.2	no sign	sign up	no sign	no sign	-0.227477	-0.108241	0.327656	1.05292
	AC068305.2	no sign	no sign	no sign	no sign	-0.0123363	-0.0231712	-0.0528819	-0.0236163
	AC068338.2	no sign	sign up	sign down	no sign	-0.316827	-0.558762	0.43197	2.28864
	AC068389.1	no sign	sign up	no sign	no sign	0.154852	0.0800302	0.987395	1.90029
	AC068473.1	sign up	sign up	sign down	no sign	0.107559	-0.708617	0.878802	2.78813
	AC068533.4	no sign	no sign	no sign	no sign	-0.124782	-0.281877	0.349481	0.602591
	AC068580.1	no sign	no sign	no sign	no sign	0.141261	-0.149364	0.0849703	-0.0452422
	AC068580.4,CTSD	no sign	no sign	no sign	no sign	0.126071	-0.0120852	-0.0847256	-0.00799144
	AC068620.1	no sign	sign up	no sign	no sign	-0.0663772	-0.014162	0.332236	2.1251
	AC068631.3,AC068631.4,DNAJB11	no sign	no sign	no sign	no sign	0.0986571	0.0904994	0.0783943	0.11328
	AC068657.1,TTC1	no sign	no sign	no sign	no sign	-0.135449	-0.19827	0.281437	-0.168501
	AC068669.1	no sign	sign up	no sign	no sign	-0.241573	-0.427397	-0.286909	1.06805
	AC068675.1	no sign	no sign	no sign	no sign	0	0	0	0
	AC068724.4	no sign	no sign	no sign	no sign	3.04824e-05	-0.283362	0	0
	AC068724.4,AC068724.5	no sign	no sign	no sign	no sign	0	0	0	0.69955
	AC068733.3	no sign	no sign	no sign	no sign	-0.19443	-0.143188	0.0533936	0.46445
	AC068768.1,C12orf65	no sign	no sign	no sign	no sign	-0.0042876	-0.104079	0.0219747	0.232898
	AC068768.1,C12orf65_PTT	no sign	sign up	no sign	no sign	0.254412	-0.138886	0.275039	1.05232
	AC068774.1	no sign	no sign	no sign	no sign	0	0	0	0
	AC068774.1.v2	no sign	no sign	no sign	no sign	0	0	0.276735	0
	AC068775.1,KLRC3	no sign	no sign	no sign	no sign	-0.0368062	-0.0236064	-0.00832245	0.00782317
	AC068870.2	no sign	sign up	no sign	no sign	0.225349	0.109778	-0.0475207	1.98456
	AC068888.1	no sign	sign up	no sign	no sign	0.100572	0.100489	0.162711	0.825928
	AC068888.2	no sign	no sign	no sign	no sign	-0.0593293	-0.132132	-0.0347011	-0.220202
	AC069029.1	no sign	sign up	no sign	sign down	-0.161838	-0.00225026	0.0292066	0.428946
	AC069157.2	no sign	no sign	no sign	no sign	0	0	0	0
	AC069185.1	no sign	no sign	no sign	no sign	0.53332	-0.466797	-0.643408	-0.0265164
	AC069213.1,AC069213.3,RN7SL73P	no sign	sign up	no sign	no sign	-0.0701876	-0.121571	0.0245868	0.366814
	AC069214.1	no sign	no sign	no sign	no sign	0.12245	0	0	0
	AC069224.2	no sign	sign up	no sign	no sign	-0.312377	-0.17876	0.474614	1.4429
	AC069234.4,UNC119B	no sign	no sign	no sign	no sign	-0.0410541	-0.161937	0.128155	0.0380627
	AC069277.2	no sign	no sign	no sign	no sign	-0.00732376	-0.0184271	-0.0152545	0.0640454
	AC069281.2,LRCH4,SAP25	no sign	no sign	no sign	no sign	-0.00290159	-0.031027	-0.0720149	-0.00654177
	AC069307.1,NOA1	no sign	no sign	no sign	no sign	-0.0231714	-0.0120674	0.064883	-0.019052
	AC069360.1	no sign	sign up	no sign	no sign	-0.0784598	-0.0541468	-0.0603795	0.242117
	AC069431.1	no sign	no sign	no sign	no sign	0.00650664	0.0922752	0.0909527	0.407858
	AC069503.2,PSMD9,WDR66	no sign	no sign	no sign	no sign	0.0260425	-0.0235102	0.0420716	-2.57116e-05
	AC069503.3	no sign	no sign	no sign	no sign	0.0794056	0.0402877	0.0679461	0.382428
	AC069503.5	no sign	no sign	no sign	no sign	-0.143579	-0.212732	0.0136837	-0.181159
	AC069544.1	sign up	sign up	no sign	no sign	-0.123844	-0.132352	1.21293	3.316
	AC072022.2	no sign	no sign	no sign	no sign	-0.224055	-0.10747	0.156111	0.623173
	AC072054.1	no sign	sign up	no sign	no sign	0.333608	-0.348293	0.819233	2.86264
	AC072061.1	no sign	sign up	no sign	no sign	-0.0704096	-0.528655	0.971603	2.01985
	AC073046.1,TET3	no sign	no sign	no sign	no sign	-0.00668301	0.0305325	0.0244	0.0158145
	AC073073.1,RINT1	no sign	no sign	no sign	no sign	-0.0487177	0.037446	-0.0596905	-0.0142557
	AC073107.1	no sign	sign up	sign down	sign down	-0.198539	-0.186029	-0.0123975	0.446974
	AC073107.1.v2	no sign	sign up	no sign	no sign	0.210141	0.400024	0.775398	1.74788
	AC073107.1.v3	sign up	sign up	sign up	no sign	-0.052797	0.380791	0.374229	1.40403
	AC073111.1	no sign	sign up	no sign	no sign	0.214472	0.0395309	0.183398	0.972388
	AC073111.3,AC073111.4	no sign	no sign	no sign	no sign	0.00781531	-0.00490833	0.0959718	0.245496
	AC073111.3,AC073111.4_PTT	no sign	sign up	no sign	no sign	-0.0453421	0.015771	0.138161	0.745404
	AC073136.1	no sign	no sign	no sign	no sign	-0.751793	0.521866	-0.488526	0
	AC073140.2	no sign	no sign	no sign	no sign	-0.605568	0.00719309	0	0.459568
	AC073140.3	no sign	no sign	no sign	no sign	-0.140698	-0.414355	0.797303	1.83728
	AC073140.3_PTT	sign up	sign up	no sign	no sign	-0.14471	-0.431611	0.959393	2.47192
	AC073195.2	sign up	sign up	no sign	no sign	0.166841	-0.203924	1.1816	2.79109
	AC073210.2,CCT6P3	no sign	no sign	no sign	no sign	-0.00838096	-0.0158561	0.00807824	0.0432074
	AC073210.2,CCT6P3_PTT	no sign	no sign	no sign	no sign	0.301334	-0.00810616	0.0397616	0.44115
	AC073263.2	no sign	no sign	no sign	no sign	0.103331	-0.0987717	0.000391899	-0.0220168
	AC073283.1,TTC7A	no sign	no sign	no sign	no sign	-0.00643256	-0.0432852	-0.0188828	0.0127212
	AC073283.1,TTC7A_PTT	no sign	sign up	no sign	no sign	-0.153846	-0.061228	0.394015	1.58682
	AC073324.1,EGFR	no sign	no sign	no sign	no sign	-0.00302742	-0.0455359	0.00736785	0.0266663
	AC073326.1	no sign	no sign	no sign	no sign	-0.0123127	-0.0062879	-0.000760982	0.017075
	AC073332.1	no sign	sign up	no sign	no sign	-0.0273255	-0.0489707	0.0137218	0.0884081
	AC073335.2	no sign	no sign	no sign	no sign	0.301744	-0.075843	0.670128	1.47805
	AC073342.1	no sign	no sign	no sign	no sign	0	-0.16683	0	0
	AC073343.2	no sign	no sign	no sign	no sign	-0.00816139	-0.296512	-0.174897	-0.108556
	AC073352.1	sign up	sign up	no sign	no sign	0.318889	-0.035673	1.08025	3.06695
	AC073367.1,RSU1	no sign	no sign	no sign	no sign	0.00167398	0.00265641	0.00226946	0.0134008
	AC073389.1	no sign	sign up	no sign	no sign	-0.270167	-0.568485	0.255877	2.16604
	AC073475.1	sign up	sign up	no sign	no sign	-0.111251	-0.0943319	1.14701	2.97728
	AC073487.1,SARNP	no sign	no sign	no sign	no sign	-0.0121119	-0.0187681	-0.0251448	0.0184083
	AC073508.3	no sign	no sign	sign down	no sign	-0.245012	-0.701953	-0.0601709	0.293693
	AC073529.1	no sign	no sign	no sign	no sign	0.0505475	-0.0878183	-0.105761	0.234044
	AC073548.1,NAPA	no sign	no sign	no sign	no sign	-0.0126657	-0.0362332	-0.0129829	0.0285967
	AC073569.2	no sign	no sign	no sign	no sign	-0.000354134	0.083831	0.186959	0.807305
	AC073585.1,FAM24B	no sign	no sign	no sign	no sign	-0.158249	-0.321052	0.217387	0.413467
	AC073585.1,FAM24B.v2	no sign	no sign	no sign	no sign	-0.0355844	-0.0161117	0.00810473	-0.000560592
	AC073592.2	no sign	no sign	no sign	no sign	0.310263	-0.334846	-0.200096	0.315752
	AC073842.2	no sign	no sign	no sign	no sign	-0.204761	0.073427	0.0874852	0.569893
	AC073857.1,MPHOSPH9	no sign	no sign	no sign	no sign	-0.0586903	0.0192729	0.0071534	-0.00666789
	AC073861.1	no sign	no sign	no sign	no sign	0.613545	-0.299796	0.185354	-0.290894
	AC073862.1,ADGRD1	no sign	sign up	no sign	no sign	-0.0504379	-0.0473588	-0.0265933	0.132651
	AC073896.2	no sign	no sign	no sign	no sign	-0.212511	-0.534694	-0.054353	0.0944423
	AC073896.3	no sign	sign up	no sign	no sign	-0.00623318	-0.0456199	0.0291779	0.456095
	AC073896.4,SMARCC2	no sign	no sign	no sign	no sign	-0.07871	-0.0892476	-0.0500683	-0.02211
	AC073911.2	no sign	no sign	no sign	no sign	0	-0.0680383	0.0966883	0.0797779
	AC073912.3,STX2	no sign	no sign	no sign	no sign	-0.0422089	0.005702	0.045342	-0.0373455
	AC073934.1	no sign	no sign	no sign	no sign	-0.0367282	0.159027	-0.369951	0.63101
	AC073957.1	no sign	no sign	no sign	no sign	0.0265335	-0.0058612	0.0288285	0.0903606
	AC073957.2	no sign	no sign	sign down	no sign	-0.0106296	-0.0718793	-0.0184393	0.0421449
	AC073957.2_PTT	no sign	no sign	no sign	no sign	0.180613	-0.0132248	-0.100869	-0.0120275
	AC074032.1,COX14	no sign	no sign	no sign	no sign	-0.0380641	-0.00724496	0.0257538	0.311952
	AC074044.1	sign up	sign up	no sign	no sign	0.220709	-0.409133	1.11792	2.4384
	AC074117.1	no sign	sign up	sign down	no sign	-0.176485	-0.631557	0.412951	1.75978
	AC074143.1,FBXL8,HSF4	no sign	sign up	no sign	no sign	-0.267379	-0.30017	0.239343	0.705289
	AC074338.1	no sign	no sign	no sign	no sign	-0.00349874	0	0.0454341	0.11255
	AC074351.1	no sign	no sign	no sign	no sign	0.0107353	0	0.181482	0.906539
	AC074386.1,OR2A1-AS1	no sign	no sign	no sign	no sign	-0.799137	-0.0597838	-0.603611	0.229041
	AC076966.2	no sign	no sign	no sign	no sign	0	0	-0.0406263	0.156836
	AC076968.2	no sign	no sign	no sign	no sign	0.0725089	0.282282	-0.098862	0.351537
	AC078785.1	no sign	sign up	no sign	no sign	-0.00348711	-0.0114725	0.00111593	0.0894532
	AC078785.1_PTT	no sign	no sign	no sign	no sign	0.13165	0	0.166592	0.456493
	AC078802.1	no sign	sign up	no sign	no sign	-0.301671	-0.348995	0.233689	1.48061
	AC078802.2,TERC	no sign	no sign	no sign	no sign	-0.0139231	0.359746	-0.221596	0.122241
	AC078814.1	no sign	no sign	no sign	no sign	-0.0135128	-0.0364543	0.282598	0.310673
	AC078817.1	no sign	no sign	no sign	no sign	0.043999	-0.11133	0.0576661	-0.196968
	AC078819.1	no sign	no sign	no sign	no sign	0.0569079	-0.451223	-0.234041	-0.1384
	AC078846.1	no sign	sign up	sign down	no sign	-0.105384	-0.162787	0.229308	1.27833
	AC078846.1_PTT	sign up	sign up	no sign	no sign	0.0599393	0.021443	1.24157	3.34973
	AC078852.1,AC078852.2,UVSSA	no sign	no sign	no sign	no sign	-0.0503629	-0.0124353	-0.0308678	-0.0636002
	AC078881.1	no sign	no sign	no sign	no sign	-0.137766	0.182286	0.43467	0.505172
	AC078909.1	no sign	sign up	no sign	no sign	0.0727367	-0.177941	-0.133125	1.44355
	AC078918.1,AC092916.1,AC092916.2,AC117430.1,AC124945.1,DIMT1P1,DPPA2,DPPA4,H3P12,NECTIN3-AS1,NFYBP1,PLCXD2-AS1,PPIAP15,RNU6ATAC15P,RPSAP29,ZBED2	no sign	no sign	no sign	no sign	-0.00123442	-0.00343413	-0.028214	0.00490088
	AC078925.3	no sign	no sign	no sign	no sign	0.074906	-0.353475	0.136946	-0.101464
	AC078929.1	no sign	no sign	no sign	no sign	0.0043846	0.110816	-0.0179606	0.107793
	AC078962.2	no sign	no sign	no sign	no sign	4.85073e-05	0.00977438	0.00999221	0.00923721
	AC078962.5	no sign	no sign	no sign	no sign	0	0.114425	0.0320572	0.087945
	AC079140.2	no sign	no sign	no sign	no sign	0	0	-0.527191	0
	AC079142.1	no sign	no sign	no sign	no sign	-0.00534743	-0.00821423	-0.00576539	0.0122958
	AC079145.1	no sign	no sign	no sign	no sign	-0.0867982	0.132837	0.464581	0.288524
	AC079169.1	no sign	no sign	no sign	sign down	-0.640992	0.129536	-0.111471	0.44472
	AC079174.1	no sign	no sign	no sign	no sign	-0.0568328	0.00631811	0.0393111	-0.142962
	AC079250.1	no sign	no sign	no sign	no sign	0.380394	0.202857	0.0124173	-0.0167244
	AC079305.2	no sign	sign up	no sign	no sign	0.216918	0.0896044	0.24331	2.09349
	AC079305.4	no sign	sign up	no sign	no sign	-0.328014	0.00946917	0.174653	2.29088
	AC079328.1	no sign	no sign	no sign	no sign	0.0125749	0	0	0.197614
	AC079360.1	no sign	no sign	no sign	no sign	-0.0108929	0.264512	-0.192204	0.51773
	AC079385.1	no sign	no sign	no sign	no sign	0	0	-0.0633846	0.347534
	AC079403.1,AC093325.1,GLRB	no sign	no sign	no sign	no sign	0	0	0	0
	AC079598.3	no sign	no sign	no sign	no sign	-0.57151	-0.152927	-0.187301	1.04214
	AC079741.1	no sign	sign up	no sign	no sign	-0.131487	-0.168956	0.329203	1.45495
	AC079780.1	no sign	sign up	no sign	no sign	-0.00537035	-0.356105	0.358759	1.91724
	AC079807.1	no sign	sign up	no sign	no sign	-0.360155	-0.35217	0.734614	1.49801
	AC079848.1	sign up	sign up	no sign	no sign	-0.210225	-0.101653	0.618785	1.35806
	AC079866.2,SRGAP1	no sign	no sign	no sign	no sign	-0.00224609	0.0145909	0.000225066	0.00210734
	AC079915.1,NF1	no sign	no sign	no sign	no sign	-0.0217078	0.00215637	-0.0104582	0.00340527
	AC079921.1	no sign	no sign	no sign	no sign	0	-0.0845727	-0.0766693	0
	AC079922.1	no sign	no sign	no sign	no sign	-0.095764	-0.402695	-0.475165	-0.165775
	AC079922.2	no sign	no sign	no sign	no sign	-0.592386	-0.966707	0.215412	1.0843
	AC079949.3,AC079949.5	no sign	no sign	no sign	no sign	-0.119048	0.16573	-0.0883241	-0.0125672
	AC080013.1	no sign	no sign	no sign	no sign	-0.0138506	0.0142112	0.00366286	0.0167503
	AC080013.5	no sign	no sign	no sign	no sign	-0.254614	-0.179489	0.000465309	0.578452
	AC080023.1	no sign	sign up	no sign	no sign	-0.581393	-0.488202	0.399469	2.65047
	AC080038.3,MRC2	no sign	no sign	no sign	no sign	-0.0425946	-0.0298989	0.025875	0.0334488
	AC080075.1	no sign	no sign	no sign	no sign	0.0152129	-0.252062	0.695615	0.871587
	AC080080.1,HDAC9,RNMTL1P2	sign up	sign up	no sign	no sign	-0.00603674	0.000334334	0.0240375	0.0637805
	AC080112.2	no sign	sign up	sign down	no sign	-0.0906209	-0.91039	0.389401	1.56932
	AC080129.2	no sign	sign up	no sign	no sign	-0.00768845	0.0888142	0.161966	1.73258
	AC083798.1,WDR5B	no sign	sign up	no sign	no sign	-0.298636	-0.0429841	-0.184039	0.601916
	AC083798.2	no sign	sign up	no sign	no sign	0.119704	0.154038	0.230451	1.08524
	AC083805.1	no sign	no sign	no sign	no sign	0	0.0864497	-0.172297	0.444968
	AC083805.1.v2	no sign	no sign	no sign	no sign	-0.0611309	0	0	0
	AC083805.3	no sign	no sign	no sign	no sign
	AC083809.1	no sign	sign down	no sign	no sign	-0.222485	-0.168138	-0.454938	-0.662488
	AC083829.1,AC098582.1,AC108065.2,HERC3,PIGY-DT	no sign	no sign	no sign	no sign	0.00270807	-0.000629277	-0.00494412	-0.00533381
	AC083843.2	no sign	no sign	no sign	no sign	0.1725	-0.271483	0.136249	0.16076
	AC083843.3,AC083843.4	no sign	no sign	no sign	no sign	0.0108023	-0.00518451	0.0380023	0.0621027
	AC083843.3,AC083843.4_PTT	no sign	no sign	no sign	no sign	0.0887665	-0.203858	0.103349	0.599138
	AC083855.1	no sign	no sign	no sign	no sign	0	0	0	0
	AC083855.2	no sign	no sign	sign down	no sign	-0.0319397	-0.21864	-0.0630003	0.0890796
	AC083862.2	no sign	sign up	no sign	no sign	-0.376229	-0.0602629	0.649308	2.36703
	AC083870.1	no sign	no sign	no sign	no sign	-0.120871	0.364495	0.0214136	0.512518
	AC083873.1	no sign	no sign	no sign	no sign	-0.0892881	0.0818959	-0.0894607	0.0239335
	AC083880.1	no sign	sign up	no sign	no sign	-0.28563	-0.506757	0.633006	2.83575
	AC083899.1	no sign	no sign	no sign	no sign	0.0839668	0.118775	0.0483044	-0.0777842
	AC083900.1	no sign	no sign	no sign	no sign	-0.0107793	0.0173722	0.00477529	0.00694157
	AC083973.1,AC103724.3,AC103724.4,PLAT	no sign	no sign	no sign	no sign	0.0201803	0.0374843	-0.0083599	-0.00840757
	AC084018.1	no sign	no sign	no sign	no sign	-0.113071	-0.264271	0.0668635	0.0742747
	AC084018.4	no sign	no sign	no sign	no sign	0	0	0	0
	AC084024.1,ASH2L	no sign	no sign	no sign	no sign	-0.015287	-0.0192061	-0.00954258	-0.0223191
	AC084024.4	no sign	sign up	no sign	no sign	0.0869199	0.0577685	0.443257	0.668427
	AC084035.1,TPRA1	no sign	no sign	no sign	no sign	0.0822542	0.0772879	0.155616	0.121567
	AC084036.1	no sign	no sign	no sign	no sign	-0.16702	0.137318	-0.276237	0.0579223
	AC084117.1,LDHA	no sign	no sign	no sign	no sign	-0.053588	0.0464362	-0.0276187	-0.124726
	AC084125.1	no sign	no sign	no sign	no sign	-0.0774076	0.0877774	0.00154632	0.0799309
	AC084125.2,RECQL4	no sign	no sign	no sign	no sign	-0.0184774	-0.0437452	-0.0488618	-0.170974
	AC084198.4	no sign	no sign	no sign	no sign	-0.0614552	-0.102451	-0.0806697	0.295163
	AC084337.1	no sign	no sign	no sign	no sign	0.0832288	-0.0485004	-0.00965786	0.363931
	AC084337.2,TIMM10B	no sign	sign up	no sign	no sign	-0.136932	-0.0841372	0.172871	0.340156
	AC084337.2,TIMM10B_PTT	sign up	sign up	sign down	no sign	0.182695	-0.941158	0.54613	0.934148
	AC084757.2	no sign	sign down	no sign	no sign	-0.0596763	-0.00158954	-0.0389613	-0.0764263
	AC084824.2,AC084824.6	no sign	no sign	sign up	no sign	-0.259916	0.703913	-0.111983	0.10544
	AC084876.2	no sign	no sign	no sign	no sign	-0.00109158	-0.179253	-0.329196	-0.0296337
	AC087071.2	no sign	no sign	no sign	no sign	0	0	0	0
	AC087163.3,ATPAF2	no sign	no sign	no sign	no sign	-0.0292307	0.0379935	0.0109928	-0.0144536
	AC087164.1	no sign	no sign	no sign	no sign	-0.10573	-0.0016076	0.152618	0.345372
	AC087190.2	no sign	no sign	no sign	no sign	-0.206581	-0.193872	0.500187	0.398774
	AC087239.1	no sign	sign up	no sign	no sign	0.312553	-0.433122	1.04733	2.30168
	AC087241.2	no sign	no sign	no sign	no sign	-0.15699	-0.0735158	0.0719965	0.154305
	AC087276.2,TTC17	no sign	no sign	no sign	no sign	-0.0571021	0.00439039	0.0177965	-0.019311
	AC087276.3	no sign	no sign	no sign	no sign	-0.112356	0.168632	-0.408733	2.08089
	AC087277.2,PRR5L	no sign	no sign	no sign	no sign	-0.0260658	-0.0188713	-0.014913	0.104118
	AC087280.2	no sign	no sign	no sign	no sign	0	0	0	-0.0042691
	AC087280.2.v2	no sign	no sign	no sign	no sign	-0.00336384	-0.0272325	-0.0121799	0.0213228
	AC087286.4,AKAP13	no sign	no sign	no sign	no sign	-0.00463101	0.00573264	0.00213695	0.00554371
	AC087289.2	no sign	no sign	no sign	no sign	-0.224609	-0.0315554	0.0485917	0.286848
	AC087289.5	no sign	sign up	no sign	no sign	-0.0780778	-0.16751	0.496626	1.49034
	AC087292.2	no sign	no sign	no sign	no sign	-0.163489	-0.115575	-0.0114515	0.266861
	AC087294.1	no sign	sign up	no sign	no sign	0.00329608	0.0979741	0.219265	2.13607
	AC087301.1	no sign	no sign	no sign	no sign	-0.120181	0.0273529	-0.028115	-0.0755997
	AC087343.1	no sign	no sign	no sign	no sign	-0.252292	0.451895	-0.427722	0.125054
	AC087362.2	no sign	no sign	no sign	no sign	0.0297338	0.0230722	0.0471651	0.0483102
	AC087392.1	no sign	no sign	no sign	no sign	-0.0833668	-0.517157	0.115611	0.000216794
	AC087392.3,GLOD4	no sign	no sign	no sign	no sign	-0.0543166	-0.0112071	0.106618	0.151037
	AC087392.5	no sign	no sign	no sign	no sign	-0.283087	-0.390936	-0.387855	-0.3329
	AC087457.1	no sign	no sign	no sign	no sign	-0.0817086	0	0	0.074684
	AC087468.2	no sign	no sign	no sign	no sign	0.0860111	0	0.0440305	0.0442611
	AC087482.1	no sign	sign up	no sign	no sign	-0.360444	0	0.463742	0.999662
	AC087500.1	no sign	sign up	no sign	no sign	-0.00601751	-0.0372272	0.0387281	0.214214
	AC087533.1	no sign	sign up	no sign	no sign	0.133086	0.226127	1.00787	1.99691
	AC087588.3	no sign	no sign	no sign	no sign	0.160245	0.00121827	0	0
	AC087623.2,LETM2	no sign	no sign	no sign	no sign	-0.00355115	-0.0272388	-0.0120872	0.0309814
	AC087623.2,LETM2_PTT	no sign	sign up	no sign	no sign	-0.0756788	0.0888507	0.341569	1.32495
	AC087645.2	no sign	sign up	no sign	no sign	-0.0523981	0.0298509	-0.021784	0.644946
	AC087721.1	no sign	no sign	no sign	no sign	-0.0594567	-0.0338804	-0.0109487	-0.0346618
	AC087741.2	no sign	sign up	no sign	no sign	-0.236716	-1.38656	0.94408	2.9039
	AC087741.3	no sign	sign up	no sign	no sign	0.371799	-0.254055	0.737433	3.43265
	AC087742.1	no sign	no sign	no sign	no sign	-0.0208279	-0.0934678	-0.186783	0.443015
	AC087752.3,NDUFAF6	no sign	no sign	no sign	no sign	-0.0758393	0.00958672	-0.0499306	-0.116154
	AC087761.1,FAH	no sign	no sign	no sign	no sign	0.0103412	-0.0242682	0.0573275	0.165151
	AC087762.1	no sign	sign up	no sign	no sign	-0.231947	0.0136312	0.53348	0.879244
	AC089983.1	no sign	sign up	sign down	no sign	-0.112957	-0.170133	-0.0051974	0.26463
	AC089999.1,DDX54	no sign	no sign	no sign	no sign	0.0554454	0.00413349	-0.067507	-0.0200836
	AC090001.1	no sign	no sign	no sign	no sign	0	0	0	0
	AC090114.1	no sign	no sign	no sign	no sign	-0.101483	-0.279458	0.216337	0.234327
	AC090114.2	no sign	sign up	no sign	no sign	-0.107172	-0.298482	0.274236	1.14098
	AC090115.1	no sign	sign up	no sign	no sign	-0.0365207	-0.0255795	0.014097	0.173109
	AC090115.1_PTT	no sign	sign up	no sign	no sign	-0.316035	-0.245364	0.371105	1.57777
	AC090192.2	no sign	sign up	no sign	no sign	-0.209378	-0.106089	0.0480168	0.800565
	AC090197.1	no sign	no sign	no sign	no sign	-0.0487844	0	0	0
	AC090204.1	no sign	no sign	no sign	no sign	0.000358525	0.000181886	-0.0015665	-0.000250235
	AC090206.1,KCTD1	no sign	no sign	no sign	no sign	-0.023275	-0.041667	0.0409545	0.145492
	AC090206.1,KCTD1_PTT	no sign	sign up	no sign	no sign	-0.0970352	-0.220495	0.337937	0.887135
	AC090241.1	no sign	no sign	no sign	no sign	-0.0379677	0.0306752	-0.00410342	-0.00680946
	AC090360.1,RBFA,RBFADN	no sign	no sign	no sign	no sign	-0.0996295	0.136346	0.0372743	-0.0705757
	AC090469.2	no sign	no sign	no sign	no sign	-0.00681832	-0.0229741	-0.0909919	0.338179
	AC090498.1	no sign	no sign	no sign	no sign	-0.0944146	0.176392	0.135902	0.202627
	AC090515.3	no sign	no sign	no sign	no sign	0.227605	-0.447058	0.453859	0.637622
	AC090515.6,MINDY2	no sign	no sign	no sign	no sign	-0.0264628	0.0241422	0.0072611	0.00582262
	AC090515.7	no sign	no sign	no sign	no sign	0.0959444	-0.173849	0.430791	0.765182
	AC090517.4,AC090517.5,ZNF280D	no sign	sign up	no sign	no sign	-0.0357516	-0.084476	0.0778921	0.322864
	AC090527.4	no sign	sign up	no sign	no sign	0.436136	-0.232705	1.28288	2.05967
	AC090541.1	no sign	no sign	no sign	no sign	0.00979232	0.160287	-0.0501334	0.30722
	AC090559.1	no sign	no sign	no sign	no sign	0	-0.0820415	0	0.108072
	AC090559.2,CELF1	no sign	no sign	no sign	no sign	-0.00359736	0.00600172	0.00687353	0.00114732
	AC090559.2,CELF1_PTT	no sign	no sign	no sign	no sign	0.0869331	-0.0661283	0.431895	0.492681
	AC090578.2,AC090578.3,KRT8P4,RPSAP74	no sign	sign up	no sign	no sign	-0.0281634	-0.026772	-0.0351651	0.0902817
	AC090579.1	no sign	no sign	no sign	no sign	-0.413604	-0.203791	0.678901	1.25464
	AC090587.1	no sign	no sign	no sign	no sign	0.00345463	-0.302006	0.152482	-0.0576806
	AC090587.2,STIM1	no sign	no sign	no sign	no sign	-0.00313622	-0.00803488	-0.0036593	-0.0071427
	AC090589.1	no sign	no sign	no sign	no sign	0.502777	0.055541	0.0792631	0.173088
	AC090589.2,AC090589.3,AC103792.1,ARFGAP2	no sign	no sign	no sign	no sign	-0.00311879	-0.0470249	-0.0300716	-0.00229659
	AC090607.5	no sign	no sign	no sign	no sign	-0.142639	0	0	0.219325
	AC090616.5	no sign	no sign	no sign	no sign	-0.0353173	0	0.320046	0.5547
	AC090617.1,SMG6	no sign	no sign	no sign	no sign	0.0125462	-0.0183346	-0.00751758	0.000454037
	AC090739.1,SLC20A2	no sign	no sign	no sign	no sign	-0.0288698	-0.0361688	0.0343334	0.200408
	AC090739.1,SLC20A2_PTT	no sign	sign up	no sign	no sign	-0.139158	-0.248882	0.166041	1.01678
	AC090791.1	no sign	no sign	no sign	no sign	0.026052	0	0	0
	AC090826.1	sign up	sign up	no sign	no sign	-0.125203	-0.141321	0.582444	3.48894
	AC090844.2	no sign	sign up	no sign	no sign	-0.0870904	0.0382561	0.320472	0.76139
	AC090912.1	no sign	sign up	no sign	no sign	0.0920222	-0.449004	0.520029	0.862901
	AC090945.1	no sign	sign up	no sign	no sign	-0.0463554	0.0370042	0.000584756	0.429395
	AC090952.1	no sign	sign up	no sign	no sign	-3.56685e-05	-0.0526695	-0.0172828	1.191
	AC090970.1	no sign	no sign	no sign	no sign	0.00345419	0.0415302	0.0401007	0.0631202
	AC091044.1	no sign	no sign	no sign	no sign	-0.0023446	-0.00303502	-0.00137977	-0.00192231
	AC091053.1,RPL27A	no sign	no sign	no sign	no sign	0.117792	-0.135526	0.0284544	0.0227234
	AC091057.1,AC091057.5,AC091057.6,ARHGAP11B	no sign	no sign	no sign	no sign	-0.0660178	0.0227435	-0.00713476	0.00195831
	AC091057.3	no sign	sign up	no sign	no sign	0.0435455	-0.655319	0.547401	2.2332
	AC091060.1,C18orf21	no sign	no sign	no sign	no sign	-0.155675	-0.0765984	-0.135441	-0.0517614
	AC091132.4	no sign	no sign	no sign	no sign	0.155317	0.231122	-0.279853	0.107389
	AC091133.3	no sign	sign up	no sign	no sign	-0.189472	-0.0929149	0.00363608	1.73403
	AC091153.1,PELP1	no sign	no sign	no sign	no sign	0.00611541	0.00130833	0.0221786	-0.025468
	AC091153.3	no sign	sign up	no sign	no sign	-0.229039	-0.56351	-0.0285979	2.13451
	AC091153.4	no sign	no sign	no sign	no sign	0.139292	-0.17294	0.120266	0.167781
	AC091173.1	no sign	no sign	no sign	no sign	0.062912	-0.00821405	-0.0206568	0.425344
	AC091180.2,PHB	no sign	no sign	no sign	no sign	0.035493	-0.0167052	-0.0534122	-0.0335027
	AC091180.3	no sign	no sign	no sign	no sign	0.165879	-0.293567	0.167762	0.385828
	AC091180.6	no sign	no sign	no sign	no sign	0	0.0674633	-0.122431	0.0651055
	AC091180.6.v2	no sign	sign up	no sign	no sign	-0.0886792	-0.51463	0.408249	2.34735
	AC091181.2	no sign	sign up	no sign	no sign	0.162003	-0.207243	0.234789	0.872387
	AC091185.1,KCTD9	no sign	no sign	no sign	no sign	-0.0842445	-0.00386431	-0.0669991	-0.0335858
	AC091212.1	no sign	no sign	no sign	no sign	0.167409	-0.548161	0.27588	0.15541
	AC091230.1,CPLX3,LMAN1L	no sign	no sign	sign down	sign down	-0.452698	-0.266399	-0.113278	-0.0337818
	AC091231.2,ZNF609	no sign	no sign	no sign	no sign	0.00109258	0.00457526	0.000161793	0.0116442
	AC091271.1	no sign	sign up	no sign	no sign	-0.252715	-0.384018	-0.258958	0.809008
	AC091390.2,AC091390.3	no sign	no sign	no sign	no sign	0.0364058	0.0172841	0.0934553	0.0567245
	AC091390.5	no sign	sign up	no sign	no sign	-0.00899505	0.00448425	-0.0124917	0.280716
	AC091435.2	no sign	sign up	no sign	no sign	-0.0367081	-0.101515	-0.0266935	0.262805
	AC091564.2,RRP8	no sign	no sign	no sign	no sign	0.0892678	-0.072941	-0.177001	-0.0976855
	AC091564.3,TAF10	no sign	no sign	no sign	no sign	0.164453	-0.172968	0.129279	-0.106757
	AC091729.3	no sign	sign up	sign down	no sign	-0.333037	-0.528175	0.537648	0.499252
	AC091769.2,MICU1	no sign	no sign	no sign	no sign	-0.000719777	-0.00155203	0.00201613	0.0121426
	AC091812.3,SUMO2P3	no sign	no sign	no sign	no sign	0	0	0	0
	AC091893.2	no sign	no sign	no sign	no sign	0	0	0	0
	AC091893.2.v2	no sign	no sign	no sign	no sign	0	0	0	0
	AC091925.1	no sign	no sign	no sign	no sign	0.189071	-0.228931	0.264694	0.19885
	AC091946.1	no sign	no sign	no sign	no sign	-0.00309736	-0.00788798	0	0
	AC091946.1.v2	no sign	no sign	no sign	no sign	0	0	0	0
	AC091978.1	no sign	no sign	no sign	no sign	0.345908	0.0272631	0.0999451	-0.106065
	AC091980.2	no sign	sign up	sign down	no sign	-0.237102	-0.658077	0.257878	2.45107
	AC091982.3	no sign	no sign	sign down	no sign	-0.212549	-0.557127	-0.100126	0.164132
	AC092017.1	no sign	no sign	no sign	no sign	0.53072	-0.866935	-0.199239	0.127073
	AC092053.4	no sign	no sign	no sign	no sign	0.0337116	-0.00968139	0.0586602	0.0502371
	AC092053.5	no sign	no sign	no sign	no sign	-0.0395781	-0.0980929	0.000417404	0.356512
	AC092059.1	no sign	no sign	no sign	no sign	-0.0142116	-0.0395345	0.0167585	-0.00563584
	AC092078.2	no sign	no sign	no sign	no sign	0.0159161	0.0166519	-0.00600099	0.133222
	AC092115.2	no sign	no sign	no sign	no sign	-0.066003	0.308357	0.0248905	-0.0797638
	AC092115.4	no sign	sign up	no sign	no sign	-0.257527	-0.178274	0.382748	2.5541
	AC092117.1	no sign	sign up	sign down	no sign	-0.207126	-0.700293	0.563323	2.78683
	AC092118.1	no sign	no sign	no sign	no sign	0.0638703	0.0296836	0.0289062	0.130637
	AC092119.2	sign up	sign up	no sign	no sign	-0.115794	-0.022727	1.38354	3.31137
	AC092119.3	no sign	sign up	no sign	no sign	0.175494	-0.144219	0.334357	1.00616
	AC092120.1,ANKRD11	no sign	no sign	no sign	no sign	-0.00707041	-0.0253196	0.00220173	-0.00391779
	AC092123.1	no sign	sign up	no sign	no sign	-0.036603	0.0450426	0.304597	1.74156
	AC092139.1,GAN	no sign	no sign	sign up	no sign	0.00168055	0.158833	0.0591153	0.0848376
	AC092140.2,BBS2	no sign	no sign	no sign	no sign	-0.0410045	-0.0176201	-0.0207101	0.0136873
	AC092143.2	no sign	sign up	no sign	no sign	0.0109197	-0.46002	0.282903	1.38325
	AC092153.1,ITGB6,LINC02478	no sign	no sign	no sign	no sign	0	0	0	0
	AC092164.1	no sign	no sign	no sign	no sign	0.0124888	-0.259713	0.632541	-0.0140248
	AC092168.2,NPAS2	no sign	no sign	no sign	no sign	-0.0255443	-0.0227668	0.00228585	0.0268723
	AC092171.3	no sign	no sign	no sign	no sign	-0.00384527	0.0132194	0.134733	0.673426
	AC092171.4	no sign	sign up	no sign	no sign	-0.295007	0.144174	0.567701	2.33047
	AC092268.2	no sign	no sign	no sign	no sign	0.0808353	-0.281861	-0.411412	0.234279
	AC092279.1,ZNF254	no sign	no sign	sign down	no sign	-0.076598	-0.420066	0.00100368	0.204698
	AC092287.1	no sign	sign up	no sign	no sign	-0.355901	-0.194887	0.517129	2.06621
	AC092295.1	sign up	sign up	no sign	no sign	-0.11345	-0.00836637	0.478015	1.47744
	AC092295.2	no sign	sign up	sign down	no sign	-0.134456	-0.789841	0.224664	0.952007
	AC092296.2	no sign	no sign	no sign	no sign	-0.0513394	-0.116011	-0.0975298	-0.00269336
	AC092296.4,ZFP14	no sign	no sign	no sign	no sign	-0.0186708	-0.00338227	0.0223931	0.0293279
	AC092326.1,AC109446.3,AC136431.1,AC136431.2,AC138969.1,AC138969.3,NPIPA7,PKD1P1	no sign	no sign	no sign	no sign	0.000251424	-0.000843536	-0.000851553	0.00170193
	AC092338.2	no sign	no sign	no sign	no sign	0	-0.0699124	-0.015772	-0.0125599
	AC092343.1	no sign	no sign	no sign	no sign	0.0265586	0.0961705	-0.00990327	0.340139
	AC092343.1.v2	no sign	no sign	no sign	no sign	0	0	0	0
	AC092354.2,CWC27	no sign	no sign	no sign	no sign	-0.0190489	-0.00570098	-0.00445202	0.00633454
	AC092368.3	no sign	no sign	no sign	no sign	0.300898	-0.0493706	0.173186	0.22897
	AC092375.2,RRN3P1	no sign	no sign	no sign	no sign	-0.00536817	-0.0165478	0.00345138	-0.0189815
	AC092384.1	no sign	no sign	no sign	no sign	0.047676	-0.0538094	0.0530923	0.083367
	AC092384.3	no sign	sign up	no sign	no sign	-0.0632106	-0.236267	0.0062623	1.11571
	AC092418.3	no sign	no sign	no sign	no sign	0.00328335	-0.0825193	0.41894	0.77447
	AC092428.1,AP5Z1,FOXK1	no sign	no sign	no sign	no sign	-0.00479769	0.0315116	0.0440368	-0.0331497
	AC092447.7	no sign	no sign	no sign	no sign	0.00512886	-0.00517439	-0.000127764	0.00191124
	AC092535.3,RNF212	no sign	no sign	no sign	no sign	-0.0663446	-0.146201	-0.0629618	-0.00179286
	AC092535.4	no sign	no sign	no sign	no sign	-0.0235443	-0.0306322	0.0193167	0
	AC092573.2	no sign	no sign	no sign	no sign	-0.336153	-0.0242809	0.283134	0.524607
	AC092614.1	no sign	no sign	no sign	no sign	0.0168512	-0.0304913	0.316984	0.434929
	AC092620.1,SPOPL	no sign	no sign	no sign	no sign	-0.0271257	0.0217261	-0.00403684	-0.00932397
	AC092647.5,ZNF713	no sign	sign up	no sign	no sign	-0.0107958	-0.0172844	0.0211458	0.0784962
	AC092650.1	no sign	no sign	no sign	no sign	-0.0809428	-0.233686	0.237905	0.483859
	AC092651.1	no sign	no sign	no sign	no sign	0.00501054	-0.00663117	0.0265383	-0.00349351
	AC092651.1_PTT	no sign	no sign	no sign	no sign	-0.00175657	-0.0617084	0.344038	0.123047
	AC092652.1	no sign	no sign	no sign	no sign	0	0	0	0
	AC092653.2,DUSP11	no sign	no sign	no sign	no sign	0.00310847	0.0139508	0.133592	0.175925
	AC092656.1	no sign	no sign	no sign	no sign	0.101059	-0.236895	0.0529329	0.780897
	AC092672.1	no sign	no sign	no sign	no sign	0	0	0	0
	AC092683.1	no sign	no sign	no sign	no sign	-0.58936	0.0742818	-0.0365993	0.0573726
	AC092687.4,RN7SL832P	no sign	no sign	no sign	no sign	-0.28021	-0.5121	1.02553	2.11642
	AC092718.1	no sign	no sign	no sign	no sign	0	0	0.118461	0
	AC092720.3	no sign	no sign	sign down	no sign	0.0200412	-0.160621	-0.0626278	-0.000924182
	AC092755.2	no sign	no sign	no sign	no sign	0.0760142	0.00404025	0.210326	0.296748
	AC092757.2,CCNB2	no sign	no sign	no sign	no sign	-0.00486484	-0.00239725	0.0106313	0.00944431
	AC092794.1	no sign	no sign	no sign	no sign	-0.322469	0.137036	-0.251887	0.4708
	AC092802.2	no sign	no sign	no sign	no sign	0.0747795	-0.200129	0.512511	0.639534
	AC092802.4	no sign	no sign	no sign	no sign	0.0256607	-0.0361622	0.141573	0.194913
	AC092803.1	no sign	sign up	no sign	no sign	-0.449004	-0.375093	-0.0235221	2.2815
	AC092803.3	no sign	no sign	no sign	no sign	-0.0467672	-0.136971	0.135384	0.532481
	AC092803.4	no sign	no sign	sign down	no sign	0.0561875	-0.497015	0.275954	0.357553
	AC092807.3,AC092807.4,DDAH1	no sign	no sign	no sign	no sign	-0.00823122	-0.0046921	0.000717726	0.00684822
	AC092807.3,AC092807.4,DDAH1_PTT	no sign	sign up	no sign	no sign	-0.26162	0.101197	0.273793	1.64795
	AC092809.3	no sign	no sign	no sign	no sign	-0.0546518	0.00139392	-0.0522091	0.0252709
	AC092810.3	no sign	no sign	no sign	no sign	-0.0328923	-0.0237574	-0.0102773	0.036356
	AC092810.3.v2	no sign	no sign	no sign	no sign	-0.021192	-0.0234639	-0.0901435	0
	AC092811.1	no sign	no sign	no sign	no sign	-0.0531981	-0.491288	-0.123588	0.205174
	AC092821.2	sign down	no sign	no sign	no sign	-0.0176569	-0.0203156	-0.0125502	0.0096577
	AC092821.2_PTT	sign up	sign up	no sign	no sign	-0.143468	-0.445417	0.905919	1.73656
	AC092828.1	no sign	no sign	no sign	no sign	0.000246686	-0.00298388	-0.000246428	-0.000151021
	AC092835.1,PROM2,ZNF2	no sign	no sign	no sign	no sign	-0.0127997	0.040587	0.0676225	0.321043
	AC092835.1,PROM2,ZNF2_PTT	no sign	sign up	no sign	no sign	-0.0460103	-0.0353439	0.103162	1.36585
	AC092844.1	no sign	sign up	no sign	no sign	0.0351832	-0.0355182	0.0173142	0.338063
	AC092849.1,PPP1R35-AS1	no sign	no sign	no sign	no sign	-0.0500893	-0.0684571	0.189212	0.292654
	AC092849.2	no sign	no sign	no sign	no sign	0.0202852	-0.341609	-0.055122	0.108467
	AC092868.3	no sign	no sign	no sign	no sign	-0.00827679	-0.0234287	-0.000952179	0.0130134
	AC092910.3	no sign	sign up	no sign	no sign	-0.243461	-0.275624	0.703102	2.72429
	AC092944.1	no sign	sign up	no sign	no sign	-0.433983	-0.190121	0.373489	1.81902
	AC092953.1,AC092953.2	no sign	no sign	no sign	no sign	-0.0821281	0.038683	-0.0169537	-0.0410139
	AC093001.2	no sign	no sign	no sign	no sign	-0.125264	0	0	0.166834
	AC093106.1	no sign	no sign	no sign	no sign	0.0720782	0	-0.0431265	0.0705764
	AC093110.1	no sign	no sign	no sign	no sign	-1.0638	-0.122532	-0.515578	-0.26857
	AC093151.7,AC093151.2	no sign	sign up	no sign	no sign	-0.0724479	-0.099637	0.166837	0.694343
	AC093157.1	no sign	sign up	no sign	sign down	-0.124187	-0.0258876	-0.0155612	0.465426
	AC093162.3	no sign	no sign	no sign	no sign	-0.106376	-0.0610666	-0.19915	0.105208
	AC093249.6	no sign	sign up	no sign	no sign	0.230447	-0.0871105	0.709715	2.81559
	AC093307.1	sign up	sign up	no sign	no sign	-0.162201	-0.134383	0.906607	2.48077
	AC093323.1	no sign	sign up	sign down	no sign	-0.0856158	-0.721648	0.402428	0.720945
	AC093323.2	no sign	no sign	no sign	no sign	-0.439405	0.180501	0.403946	0.697384
	AC093326.1	no sign	no sign	no sign	no sign	0.0899606	-0.0109073	-0.0818051	0.130857
	AC093425.1	no sign	no sign	no sign	no sign	0.112563	-0.189556	0.0488505	0.195106
	AC093462.1	sign up	sign up	no sign	no sign	-0.633801	0.166121	1.12736	2.21738
	AC093484.3	no sign	no sign	no sign	sign down	-1.40027	0.110645	-0.10784	0.317099
	AC093510.1	no sign	no sign	no sign	no sign	-0.0226015	-0.245068	0.148394	0.433016
	AC093512.1	no sign	no sign	no sign	no sign	-0.282896	-0.179618	0.264214	0.735052
	AC093512.2,ALDOA	no sign	no sign	no sign	no sign	0.152488	-0.156625	0.090059	-0.0878297
	AC093525.5,PDPK1	no sign	no sign	no sign	no sign	-0.0111611	0.0223457	0.0297675	-0.00829469
	AC093525.7	no sign	no sign	no sign	no sign	0.331035	-1.24502	-1.39542	-0.239731
	AC093525.9	no sign	no sign	no sign	no sign	0.147858	0.129669	-0.116292	0.110064
	AC093591.1	no sign	no sign	no sign	no sign	0.543122	-0.422227	-0.188162	-0.0371774
	AC093591.2	no sign	no sign	no sign	no sign	0	0	-0.00621134	0.0442563
	AC093620.1	no sign	no sign	no sign	no sign	0.0719423	-0.26737	-0.151065	0.232038
	AC093627.3	no sign	no sign	no sign	no sign	-0.163016	-0.101526	0.0746841	0.121822
	AC093627.4	no sign	no sign	no sign	no sign	0.0347618	0	0	0.448198
	AC093627.5	no sign	sign up	sign down	no sign	-0.299601	-0.376016	0.0998409	1.20134
	AC093635.1	no sign	sign up	no sign	no sign	-0.519472	-0.0927672	-0.129439	1.2489
	AC093668.1,POLR2J3,RASA4,UPK3BL2	no sign	sign up	no sign	no sign	0.0150969	-0.0499676	-0.00757304	0.121732
	AC093673.1	no sign	sign up	sign down	no sign	0.0934563	-0.548347	0.42948	1.07764
	AC093675.1	no sign	sign up	no sign	no sign	-0.029174	0.173589	0.189446	1.24837
	AC093675.1.v2	no sign	sign up	no sign	no sign	0.220644	-0.0708174	0.37019	1.27576
	AC093677.2	no sign	no sign	no sign	no sign	-0.156319	-0.042556	-0.313442	0.273136
	AC093752.1,AC093752.2	no sign	sign up	no sign	no sign	-0.0578424	-0.0535828	0.0742948	0.262756
	AC093752.1,AC093752.2_PTT	no sign	sign up	no sign	no sign	-0.0492097	-0.0892091	0.168755	0.437319
	AC093818.1	no sign	sign up	no sign	no sign	0.683991	0.252468	0.70141	1.9507
	AC093827.3,AC093827.4,AC093827.5	no sign	sign up	sign down	no sign	-0.0750116	-0.268399	0.196335	0.649021
	AC093835.1	no sign	sign up	no sign	no sign	-0.0158424	0.108492	0.152758	1.07099
	AC093838.2,C2orf27A	no sign	no sign	no sign	no sign	-0.0228756	-0.0309308	-0.0098501	-0.0341409
	AC093866.1	no sign	no sign	no sign	no sign	-0.000385536	0.0087945	-0.0801378	0.00232409
	AC093909.1	no sign	no sign	no sign	no sign	0.0904889	0.161559	0.0251564	0.271415
	AC093909.6	no sign	no sign	no sign	no sign	-0.688232	-0.219802	0.64432	2.23998
	AC094019.3	no sign	no sign	no sign	no sign	0	0	0	0
	AC094085.1,XRCC4	no sign	no sign	no sign	no sign	-0.00794629	-0.00714511	0.00160323	0.0293258
	AC095032.1	no sign	sign up	no sign	no sign	-0.0292397	0.00406521	0.0729486	1.06861
	AC095043.1	no sign	sign up	no sign	sign down	-0.0526158	-0.00149338	-0.0141041	0.137124
	AC096536.2,DHCR24-DT	no sign	no sign	sign down	no sign	-0.183058	-0.516444	0.182139	0.246166
	AC096564.1	no sign	no sign	no sign	no sign	0.00370681	-0.00577349	0.0115099	0.0121544
	AC096586.1,GUF1	no sign	no sign	no sign	no sign	-0.190707	0.0449825	-0.0138671	-0.046796
	AC096637.3	no sign	no sign	no sign	no sign	-0.102422	-0.00462939	0.30462	0.382361
	AC096638.1,RRP15	no sign	no sign	no sign	no sign	-0.0365618	-0.0134294	-0.0682224	-0.0693774
	AC096647.1	no sign	no sign	no sign	no sign	-0.253907	-0.222281	-0.117728	0.24809
	AC096649.1	no sign	no sign	no sign	no sign	0.00920999	0.247177	0.164493	-0.11786
	AC096649.2	no sign	sign up	no sign	no sign	-0.421096	0.0581858	0.367336	1.70113
	AC096649.3	no sign	no sign	no sign	no sign	-0.185091	0.280538	0.0296858	0.0671761
	AC096677.1	sign down	sign up	sign down	no sign	-0.137163	-0.293712	-0.130671	0.308914
	AC096677.2	no sign	no sign	no sign	no sign	0.0508401	-0.127763	-0.134437	-0.0722137
	AC096733.3	no sign	sign up	no sign	no sign	0.27564	-0.378911	0.876995	1.84463
	AC096861.2	no sign	no sign	no sign	no sign	-0.0639913	0.0511398	0.0561721	-0.0285658
	AC096887.2	no sign	no sign	sign down	no sign	-0.157054	-0.666418	-0.391989	0.256323
	AC096920.1	no sign	no sign	no sign	no sign	0.00587554	-0.0617823	0.0393797	0.252621
	AC096992.3,AC117382.2	no sign	sign up	no sign	no sign	-0.0132567	-0.0229681	-0.000278023	0.0915802
	AC097263.1	no sign	no sign	no sign	no sign	0.395221	-0.693287	-0.0504227	0.171947
	AC097358.2	sign up	sign up	no sign	no sign	0.195683	-0.636732	1.27518	2.17935
	AC097359.2	no sign	sign up	sign down	no sign	0.0731884	-0.693095	0.0521112	0.741041
	AC097376.2,AC097376.3	no sign	no sign	no sign	no sign	-0.087818	-0.270047	0.839832	2.36728
	AC097376.2,AC097376.3_PTT	sign up	sign up	no sign	no sign	-0.0837815	-0.313612	0.870595	2.34418
	AC097381.1	no sign	no sign	no sign	no sign	-0.102401	0.135801	0.0819282	0.518635
	AC097382.1,TBC1D14	no sign	no sign	no sign	no sign	-0.0089389	0.0268974	0.0170184	0.00342233
	AC097382.3	no sign	sign up	no sign	no sign	-0.193491	-0.192493	0.30795	0.881309
	AC097533.1	no sign	no sign	no sign	no sign	-0.52634	0.629946	-0.0288555	0.136071
	AC097625.2,CLTRN	no sign	sign up	no sign	no sign	-0.285621	-0.00231511	-0.116352	0.803539
	AC097634.3	no sign	sign up	no sign	no sign	0.018565	-0.580245	0.278876	2.44173
	AC097638.1	no sign	no sign	no sign	no sign	0.000682856	-0.00151622	-0.000609063	0.000473021
	AC097638.1_PTT	no sign	sign up	no sign	no sign	0.0277398	0.10245	0.06331	1.0499
	AC097717.1	no sign	sign up	no sign	no sign	-0.0207753	-0.00837228	0.0394153	0.205681
	AC097717.1_PTT	no sign	no sign	no sign	no sign	-0.369294	-0.409091	0.0440676	1.32749
	AC098484.4	no sign	sign up	no sign	no sign	-0.133655	-0.437267	0.046662	1.49222
	AC098588.2,ANAPC10	no sign	no sign	no sign	no sign	-0.0355768	-0.0223211	-0.0174824	-0.0292951
	AC098591.2	no sign	sign up	no sign	no sign	-0.00514723	-0.213755	0.0849193	0.817268
	AC098595.1	no sign	sign up	no sign	no sign	-0.0347701	0.166101	0.195871	0.955393
	AC098614.2	no sign	no sign	no sign	no sign	0.0467863	-0.072778	0.0449581	0.0481168
	AC098650.1,RBMS3	no sign	sign up	no sign	no sign	0.000923847	0.0082123	0.0154092	0.0757802
	AC098657.1,AC099671.1,AC117944.1,AL136234.1,AL138799.3,AL157944.1,AL353651.2,AL596276.1,AL606519.1,HNRNPA1P64,LINC01361,MED28P8,RPL7P10	no sign	no sign	no sign	no sign	0	0	0	0.000128724
	AC098818.2	no sign	no sign	no sign	no sign	-0.00327586	0.109977	0.00221954	-0.117853
	AC098820.4	no sign	no sign	no sign	no sign	0.114643	-0.0568957	0.165239	0.634415
	AC098934.1	no sign	no sign	no sign	no sign	-0.00741793	0.0216458	-0.0203865	0.174401
	AC098934.2	no sign	no sign	no sign	no sign	0	-0.0458586	-0.182064	0.069243
	AC099066.2	no sign	no sign	no sign	no sign	-0.0650945	-0.11804	-0.0660389	-0.0381064
	AC099343.4	no sign	sign up	no sign	no sign	0.0331821	-0.136752	-0.00246891	1.48923
	AC099344.2	no sign	no sign	no sign	no sign	0	0	0	0
	AC099344.3	no sign	no sign	no sign	no sign	-0.0301787	-0.0280796	-0.012633	-0.0618539
	AC099489.1	no sign	sign up	no sign	no sign	-0.00440119	-0.00794193	-0.00225767	0.041678
	AC099508.2	no sign	no sign	no sign	no sign	0	0.22123	0.141527	-0.1726
	AC099509.2	no sign	no sign	no sign	no sign	0	0	0	0
	AC099518.1	no sign	sign up	no sign	no sign	-0.115519	-0.0902723	-0.0530538	0.473474
	AC099518.2,COQ7	no sign	no sign	no sign	no sign	-0.125048	-0.0831817	0.00726217	-0.0707659
	AC099518.3,ITPRIPL2	no sign	sign up	no sign	no sign	-0.041207	-0.119209	0.0832549	0.193278
	AC099518.3,ITPRIPL2_PTT	no sign	sign up	sign down	no sign	-0.136783	-0.978302	0.374804	0.866862
	AC099518.4	no sign	no sign	no sign	no sign	0.265115	0.234635	-0.220302	0.0358219
	AC099518.6	sign down	no sign	sign down	no sign	-0.319521	-0.914026	-0.53257	0.149216
	AC099522.2	no sign	sign up	no sign	no sign	0.115994	-0.354104	0.486332	2.40012
	AC099535.1	no sign	no sign	no sign	no sign	-0.113146	-0.0726111	-0.104848	0.352991
	AC099552.3	no sign	no sign	no sign	no sign	-0.193265	-0.526688	-0.00553284	0.618573
	AC099552.5	no sign	sign up	no sign	no sign	0.00949705	-0.170132	0.154567	0.607663
	AC099560.1	no sign	no sign	no sign	no sign	-0.152619	-0.154492	0.288027	-0.621486
	AC099568.2	sign up	sign up	no sign	no sign	0.108427	-0.750999	1.27372	3.39005
	AC099661.1	no sign	no sign	no sign	no sign	-0.0513686	-0.433371	-0.264678	0.477094
	AC099668.1,MST1	no sign	sign down	no sign	no sign	-0.0378745	-0.101051	-0.315024	-0.324897
	AC099684.3,RTN4RL1	no sign	no sign	no sign	no sign	0.0105332	0.000629452	-0.00405531	-0.000765209
	AC099778.1	no sign	sign up	no sign	no sign	-0.180542	-0.304152	0.503658	2.3138
	AC099791.2	no sign	sign up	no sign	no sign	-0.294546	-0.550345	0.506777	2.63202
	AC099795.1,SLC2A1	no sign	no sign	no sign	no sign	-0.0927878	-0.0888612	-0.105931	0.00895318
	AC099811.1,AC099811.5,STAT5B	no sign	no sign	no sign	no sign	-0.080388	-0.00949019	0.0132437	0.257437
	AC099811.2,RAB5C	no sign	no sign	no sign	no sign	0.205243	0.0088251	-0.0622609	0.446698
	AC099811.2,RAB5C.v2	no sign	no sign	no sign	no sign	-0.0269308	-0.0367918	-0.00237205	-0.00556473
	AC099850.2	no sign	sign up	no sign	no sign	0.24397	-0.122252	0.0291376	1.79321
	AC100778.1,DYM	no sign	no sign	no sign	no sign	-0.00222533	-0.00104727	0.000774182	0.00704748
	AC100778.2,C18orf32	no sign	no sign	no sign	no sign	-0.0858202	-0.00283641	-0.0205448	-0.00672217
	AC100786.1	no sign	no sign	no sign	no sign	0.0279894	-0.212077	-0.317791	-0.21511
	AC100787.1	no sign	no sign	no sign	no sign	0	0	0	0
	AC100791.2	no sign	sign up	no sign	no sign	-0.300468	-0.0253071	0.0997785	0.493049
	AC100793.2	no sign	no sign	no sign	no sign	0.166935	-0.0333248	0.0444827	0.0945895
	AC100797.1	no sign	no sign	no sign	no sign	-0.0299148	-0.0361774	0.0526297	0.0374656
	AC100803.2	no sign	no sign	no sign	no sign	0.100257	0	-0.362322	1.01506
	AC100810.1	no sign	no sign	no sign	no sign	0.196384	-0.0438944	-0.208538	-0.050683
	AC100812.1	no sign	no sign	no sign	no sign	-0.467736	-0.311012	0.375964	0.888482
	AC100814.2	no sign	no sign	no sign	no sign	-0.425468	-0.0203388	-0.0727953	0.125312
	AC100821.2	no sign	no sign	no sign	no sign	0.0293928	0.0544022	-0.0861355	-0.104265
	AC100827.1	no sign	no sign	no sign	no sign	0	0	0.0772059	-0.0826593
	AC100827.2,AC100827.3,AC100827.4,ARIH1	no sign	no sign	no sign	no sign	-0.0253938	-0.0146973	0.0069502	-0.0227648
	AC100835.2	no sign	no sign	no sign	no sign	0.0394468	0	-0.0155548	-0.0148756
	AC100858.3	no sign	no sign	no sign	no sign	0	0	0	0
	AC100861.1	no sign	no sign	sign down	no sign	-0.156607	-0.198187	0.0268072	0.321038
	AC103591.3	no sign	no sign	no sign	no sign	0.631662	-0.321092	-0.825117	1.15612
	AC103706.1	sign up	sign up	no sign	no sign	-0.224246	-0.579884	1.17506	3.6975
	AC103739.1	no sign	no sign	no sign	no sign	-0.289017	-0.132424	0.421096	0.309067
	AC103746.1	no sign	no sign	no sign	no sign	0.47984	-0.298913	-0.555491	0.635408
	AC103760.1	no sign	no sign	no sign	no sign	0.191324	-0.153197	-0.0107402	-0.0206176
	AC103769.1,PCMTD1	no sign	sign up	no sign	sign down	-0.131551	-0.017729	0.037318	0.251902
	AC103810.2	no sign	no sign	no sign	no sign	-0.197021	-0.386159	0.163168	0.274083
	AC103810.2.v2	no sign	no sign	no sign	no sign	-0.446123	0.45902	0.113221	0.527729
	AC103810.2.v3	no sign	no sign	no sign	no sign	0.238218	-0.0520704	-0.108986	0.355904
	AC103810.5	no sign	no sign	no sign	no sign	-0.0473286	0.0618834	-0.196922	0.104254
	AC103810.6	no sign	no sign	no sign	no sign	-0.18781	-0.135848	-0.27328	0.534266
	AC103923.1	sign up	sign up	no sign	no sign	-0.081623	-0.0288168	0.720294	1.91583
	AC104024.3	no sign	sign up	sign down	no sign	-0.158076	-0.278368	-0.0419787	0.37235
	AC104024.4	no sign	no sign	no sign	no sign	-0.0609003	-0.227837	-0.03388	0.178358
	AC104041.1,MEX3B,TMC3	no sign	no sign	no sign	no sign	-0.00522068	0.111527	-0.0636975	0.0715976
	AC104109.2	no sign	no sign	no sign	no sign	-0.325786	-0.469336	-0.42318	0.105212
	AC104123.1	no sign	no sign	no sign	no sign	0	0.178426	-0.0721714	0.0843564
	AC104123.1,CAST	no sign	no sign	no sign	no sign	-0.029362	-0.00113057	-0.0276818	-0.00585996
	AC104131.1,COL3A1,GULP1,ST13P2	no sign	sign down	no sign	no sign	-0.340636	0.124452	-0.131802	-0.313267
	AC104135.1	no sign	sign up	no sign	no sign	0.220195	-0.30748	0.447373	1.44056
	AC104137.1	no sign	no sign	no sign	no sign	-0.0398892	0.0210126	-0.0131615	-0.0105033
	AC104162.2,ATXN7	no sign	no sign	no sign	no sign	-0.0147455	0.0113965	-0.0037735	0.028107
	AC104162.2,ATXN7_PTT	no sign	no sign	no sign	no sign	-0.0948047	0.0329586	0.0497265	0.381062
	AC104187.1	no sign	sign up	no sign	no sign	-0.162596	-0.667767	0.73847	3.19868
	AC104248.1	no sign	no sign	no sign	no sign	-0.0136315	-0.0123195	-0.00675425	0.00294193
	AC104389.5	no sign	no sign	no sign	no sign	0	0	0	0.360471
	AC104389.5,TRIM5	no sign	no sign	no sign	no sign	-0.0251458	-0.0958485	0.0454123	-0.0134524
	AC104451.2	no sign	no sign	no sign	no sign	0.0563897	0.0178854	0.172459	0.253589
	AC104472.4	no sign	no sign	no sign	no sign	-0.0300878	-0.216828	0.297263	1.02725
	AC104472.5,GMPS	no sign	no sign	no sign	no sign	-0.0287508	0.0204129	0.0497807	-0.012384
	AC104506.1	sign up	sign up	no sign	no sign	-0.281346	-0.106313	1.11415	3.19767
	AC104534.1	no sign	no sign	no sign	no sign	0.0984918	0.0850135	-0.420343	0.505805
	AC104561.1	no sign	no sign	no sign	no sign	-0.16046	-0.317004	-0.0624206	-0.166827
	AC104564.3,TP53I13	no sign	no sign	no sign	no sign	-0.0756628	0.0724879	0.00492512	-0.162757
	AC104564.4	no sign	no sign	no sign	no sign	0.231679	0.322552	0.354243	2.44956
	AC104581.4,CYB5D1	no sign	no sign	no sign	no sign	0.0293305	-0.27145	0.0557165	0.14316
	AC104596.1	no sign	sign up	no sign	no sign	-0.0349009	-0.0634734	0.00235062	0.403579
	AC104667.2	no sign	sign up	no sign	no sign	-0.150561	-0.191682	0.215391	0.443245
	AC104692.1,AC104692.2,SEPTIN7P6	no sign	no sign	no sign	no sign	0.0554343	-0.00124093	0.0641826	0.0747549
	AC104695.2	no sign	no sign	no sign	no sign	0.110201	-0.122971	-0.172518	0.067243
	AC104794.3	no sign	no sign	no sign	no sign	0.00600944	-0.387377	0.0283386	0.243294
	AC104850.2	no sign	no sign	no sign	no sign	0.0159874	-0.507079	-0.186062	1.3617
	AC104852.1	no sign	no sign	no sign	no sign	-0.571951	-1.03913	-0.105653	1.72921
	AC104971.1	sign up	sign up	no sign	no sign	-0.210837	-0.475084	0.75824	2.74956
	AC104984.1,BLMH	no sign	no sign	no sign	no sign	-0.0176093	-0.0169294	0.00255463	-0.0244851
	AC104984.3	no sign	no sign	no sign	no sign	-0.355263	-0.0504286	0.0546285	-0.0904118
	AC104984.3.v2	no sign	no sign	no sign	no sign	-0.311355	0.211309	0.442783	0.756384
	AC104997.1	no sign	no sign	no sign	no sign	0	0	0	0
	AC105020.3	no sign	no sign	no sign	no sign	-0.0958735	0.17322	0.0293537	0.0778777
	AC105020.6	no sign	no sign	no sign	no sign	0.763345	-0.448478	0.38676	1.34406
	AC105052.3,POLR2J2,UPK3BL1	no sign	no sign	no sign	no sign	0.0064314	-0.0429191	-0.0242397	0.0426123
	AC105052.4	no sign	no sign	no sign	no sign	0	0.0755856	-0.0698302	-0.0789562
	AC105052.4,AC105052.1	no sign	sign up	no sign	no sign	-0.0503461	-0.479679	0.177077	0.864997
	AC105206.1,BMP1	no sign	no sign	no sign	no sign	-0.0549251	-0.0248563	-0.030839	-0.00756234
	AC105219.1	no sign	sign up	no sign	no sign	-0.632293	-0.791634	0.443574	1.26555
	AC105219.3	no sign	sign up	no sign	no sign	-0.135455	-0.0124477	0.162471	0.391585
	AC105227.1	no sign	no sign	no sign	no sign	-0.047094	0	0.0429569	0
	AC105285.1	no sign	sign up	sign down	no sign	-0.13279	-0.351977	0.18176	1.26226
	AC105285.1_PTT	no sign	sign up	no sign	no sign	-0.493812	-0.461363	0.522723	1.57738
	AC105339.2,SNHG21	sign up	sign up	no sign	no sign	0.0128233	-0.00259751	0.325048	0.7665
	AC105339.6,ACTG1P17	no sign	no sign	no sign	no sign	-0.0985822	-0.289198	0.157575	0.59504
	AC105411.1	no sign	no sign	no sign	no sign	-0.252255	-0.0247917	-0.147277	0.331344
	AC105460.1	no sign	no sign	no sign	no sign	0.0159656	0.270054	0	0
	AC105924.1	no sign	no sign	no sign	no sign	0.00853372	0.00683144	-0.00561193	0.0309302
	AC105935.1	no sign	no sign	no sign	no sign	-0.111761	0.0549349	-0.0572868	0.330151
	AC105935.2	no sign	no sign	no sign	no sign	0	0	0	-0.130161
	AC106028.2	no sign	no sign	no sign	no sign	-0.0656189	0.515467	-0.507808	0.443476
	AC106028.4	no sign	no sign	no sign	no sign	0.0235439	0.0235474	0.040279	0.318449
	AC106045.1	no sign	no sign	no sign	no sign	-0.185323	-0.133737	-0.0761276	0.00795788
	AC106045.1.v2	no sign	no sign	no sign	no sign	-0.0481094	-0.291163	-0.424723	-0.144587
	AC106052.1	no sign	sign up	no sign	no sign	-0.0882783	-0.0444334	0.372368	1.14046
	AC106739.1	no sign	no sign	no sign	no sign	-0.245572	-0.149921	-0.264916	0.0627488
	AC106771.1	no sign	sign up	no sign	no sign	-0.119769	-0.0863846	0.199324	1.34752
	AC106772.1	no sign	sign up	no sign	no sign	-0.185957	0.0153657	0.090965	1.50962
	AC106779.1	no sign	sign up	no sign	no sign	-0.534707	0.53825	0.255238	2.96186
	AC106782.1,NPIPB13	no sign	no sign	no sign	no sign	-0.106024	0.187369	-0.081362	-0.186564
	AC106791.1	no sign	no sign	sign down	sign down	-0.0558108	-0.0654414	-0.0278988	0.128723
	AC106791.1_PTT	no sign	sign up	no sign	no sign	-0.126186	-0.0510939	0.0959413	1.05516
	AC106791.2	no sign	no sign	no sign	no sign	0	0	0.243916	0
	AC106795.1,AC140125.2	no sign	no sign	no sign	no sign	0.000444297	0.00435474	-0.00271879	0.00143407
	AC106795.3	no sign	no sign	no sign	no sign	0.229755	-0.0274641	0.356625	0.322838
	AC106818.1	no sign	sign up	no sign	no sign	0.00414085	0.0170598	0.000191905	0.322608
	AC106820.2	no sign	sign up	no sign	no sign	-0.0358369	-0.0402628	0.0755974	0.414001
	AC106820.5	no sign	sign up	no sign	no sign	-0.214802	-0.0613499	0.0812467	0.405645
	AC106821.4	no sign	no sign	no sign	no sign	-0.708933	-0.400423	-0.349838	0.798671
	AC106821.4.v2	no sign	no sign	no sign	no sign	-0.0450655	0.0647217	0.0124251	0.643644
	AC106873.5,AC106873.7	no sign	no sign	no sign	no sign	-0.034991	-0.0580024	0.048597	0.273721
	AC106886.4	no sign	no sign	no sign	no sign	-0.1148	0.031008	-0.0518122	0.0226587
	AC106886.5	no sign	no sign	no sign	no sign	-0.247584	-0.151503	-0.0615351	0.254597
	AC106886.6,SRCAP,TMEM265	no sign	no sign	no sign	no sign	0.0416689	0.0578341	0.0262368	-0.0492094
	AC107068.1	no sign	sign down	no sign	no sign	-0.0770046	-0.127188	-0.258771	-0.500518
	AC107081.1	no sign	no sign	no sign	no sign	-0.09526	0.00495019	0.0561084	0.195613
	AC107214.1	no sign	sign up	no sign	no sign	0.0324546	-0.0148105	0.02415	0.72685
	AC107241.1	no sign	sign up	no sign	no sign	-0.13011	-0.301118	-0.0667945	0.592057
	AC107294.2	no sign	sign up	no sign	no sign	-0.171593	-0.0720982	0.0118941	0.503943
	AC107375.1	sign up	sign up	no sign	no sign	-0.330558	-0.306738	1.24424	3.13133
	AC107419.1	no sign	sign up	no sign	no sign	-0.0324234	-0.014054	0.034447	0.186145
	AC107871.2	no sign	no sign	no sign	no sign	0.128331	-0.0823481	0.126103	0.56721
	AC107896.1,ATP8B1,HMGN1P30,LINC01897	no sign	no sign	no sign	no sign	-0.00848449	0.00736691	-0.0121507	0.0937957
	AC107909.1,VPS13B	no sign	no sign	no sign	no sign	-0.00409407	-0.000419551	0.00124676	-0.00331219
	AC107959.3,TNFRSF10B	no sign	no sign	no sign	no sign	0.0136848	0.00924698	0.0214072	-0.0305636
	AC107959.4	no sign	sign up	no sign	no sign	-0.13688	-0.140384	-0.101388	0.287446
	AC107983.1,AL353997.3,EVPLL,KRT16P1,KRT16P4,KRT17P2,KRT17P5,LGALS9C,LINC02076,SRP68P2,TBC1D3P4	no sign	no sign	no sign	no sign	0.269374	0.273592	0.0401438	0.447142
	AC108002.1	sign up	sign up	no sign	no sign	-0.151959	-0.116719	0.508227	1.61541
	AC108047.1	sign up	sign up	no sign	no sign	0.41693	-1.12137	1.45675	3.7521
	AC108052.1	no sign	no sign	no sign	no sign	-0.0126212	0	-0.00980121	0
	AC108134.2	no sign	no sign	no sign	no sign	-0.222543	-0.57445	-0.104081	0.0383812
	AC108134.4	no sign	no sign	no sign	no sign	-0.0137709	0.112051	-0.0336313	0.234505
	AC108142.1	no sign	no sign	no sign	no sign	-0.0231313	-0.0354105	0.418012	1.16549
	AC108142.1_PTT	no sign	sign up	no sign	no sign	0.00332595	0.0195993	0.409224	1.16863
	AC108210.1	no sign	no sign	no sign	no sign	0.159026	0.00871762	0.379246	0.582537
	AC108210.1.v2	no sign	no sign	no sign	no sign	0.0406603	-0.0679009	0.11519	0.803491
	AC108448.3	no sign	sign up	no sign	no sign	-0.194069	-0.518056	0.489789	2.03579
	AC108448.3_PTT	no sign	no sign	no sign	no sign	-0.521918	-0.744264	-0.0355534	1.81449
	AC108449.2,HMBOX1,HMBOX1-IT1	no sign	no sign	no sign	no sign	-0.0148555	0.0315906	0.0165097	0.0301407
	AC108451.2	no sign	no sign	no sign	no sign	0	-0.0973339	-0.0672658	0.19222
	AC108463.1	no sign	sign up	no sign	no sign	-0.00533164	-0.0281718	0.0071038	0.0557151
	AC108471.3	no sign	no sign	no sign	no sign	0.288827	-0.331529	0.164543	0.944871
	AC108479.1	no sign	sign up	no sign	no sign	-5.55239e-05	-0.0393303	0.193589	0.491645
	AC108488.1	no sign	no sign	no sign	no sign	0.121941	0.0126972	0.0173273	0.00641859
	AC108488.3	no sign	no sign	no sign	no sign	-0.101466	-0.471031	-0.428515	-0.0745849
	AC108516.2,HSD17B11	no sign	no sign	no sign	no sign	-0.0390044	0.00269426	-0.00956045	0.0133756
	AC108667.3	no sign	no sign	no sign	no sign	0.343566	-0.592555	-0.126597	-0.170437
	AC108693.2,NAA50	no sign	no sign	no sign	no sign	-0.155537	0.0591527	0.0305871	-0.0639013
	AC108704.1	no sign	sign up	no sign	no sign	-0.00892871	-0.00160383	0.221601	0.699352
	AC108727.1,SLC25A36	no sign	no sign	no sign	no sign	-0.163698	0.125178	0.029082	0.0226469
	AC108738.1	no sign	no sign	no sign	no sign	-0.251044	-0.227593	0	0.359219
	AC108751.4	no sign	no sign	no sign	no sign	-0.223969	-0.176913	0.000752289	-0.362081
	AC108925.1	no sign	sign up	sign down	no sign	0.000999193	-0.478861	-0.0916464	0.575029
	AC109133.1	no sign	no sign	no sign	no sign	-0.00155669	-0.0750231	-0.005849	0.328935
	AC109322.1	no sign	sign up	no sign	no sign	-0.0580518	-0.277465	0.238853	0.760739
	AC109347.1	no sign	sign up	no sign	no sign	0.0892367	0.133857	0.352179	1.65653
	AC109347.2,TIFA	no sign	no sign	no sign	no sign	-0.145928	0.0192782	-0.0383351	-0.0390059
	AC109460.1	no sign	sign up	no sign	no sign	-0.537642	-0.423515	0.0422003	1.45747
	AC109587.1	no sign	sign up	no sign	no sign	-0.341245	-0.498414	-0.131775	1.29376
	AC109635.5	no sign	no sign	no sign	no sign	0	0	-0.39625	0
	AC109992.1	no sign	no sign	no sign	no sign	-0.0615838	0.0133948	0.0477322	0.30624
	AC109992.2	no sign	no sign	no sign	no sign	-0.0640893	0.0115212	-0.00949937	0.00818005
	AC109992.2_PTT	no sign	sign up	no sign	no sign	0.168141	-0.137807	0.549735	1.93528
	AC110048.2	no sign	sign up	no sign	no sign	-0.032581	-0.016106	0.0131351	0.240122
	AC110048.2_PTT	no sign	sign up	no sign	no sign	0.00378612	-0.231239	0.130566	0.627337
	AC110079.1	no sign	no sign	no sign	no sign	-0.301466	-0.157291	0.438738	-0.281977
	AC110285.5	no sign	sign up	no sign	no sign	-0.479884	0	0.416258	1.34754
	AC110285.6	sign up	sign up	sign down	no sign	-0.25887	-0.776695	0.904139	2.29541
	AC110609.1	no sign	no sign	no sign	no sign	-0.0803036	0	0	0.0660953
	AC110611.2	no sign	no sign	no sign	no sign	0.00500886	1.53736e-05	-0.0504003	0.574602
	AC110749.1	no sign	no sign	no sign	no sign	0.0347941	-0.022838	-0.00545394	0.0684354
	AC110769.2	no sign	sign up	no sign	no sign	0.108364	-0.504921	0.0393953	1.03951
	AC110795.1	no sign	sign up	no sign	no sign	-0.0200284	0.0589509	0.0741455	1.53181
	AC110921.2,PITPNC1	no sign	no sign	no sign	no sign	-0.0129328	-0.0106943	-0.00698812	0.00750597
	AC111170.3,SEPTIN9	no sign	no sign	no sign	no sign	0.00278549	-0.0367198	0.00598515	0.120561
	AC112128.1,CFAP44,SPICE1	no sign	no sign	no sign	no sign	-0.0204832	-0.0122427	0.0160682	-0.00978113
	AC112172.2	no sign	no sign	no sign	no sign	0	0	0	0
	AC112200.1	no sign	no sign	no sign	no sign	0	0	0	0
	AC112220.2	no sign	sign up	no sign	no sign	-0.315852	-0.69642	0.427994	1.96117
	AC112220.2.v2	no sign	sign up	sign down	no sign	0.349994	-0.932752	0.451224	1.36224
	AC112230.1	no sign	no sign	no sign	no sign	0.0797237	0.0834645	0.0590287	0
	AC112236.2	no sign	sign up	no sign	no sign	0.108805	-0.626125	0.334328	1.20869
	AC112254.1	no sign	no sign	no sign	no sign	-0.0142868	0.198796	0.211367	-0.30835
	AC112484.1,AC112484.3,AC112484.5	no sign	no sign	no sign	no sign	-0.0296763	-1.41161	0.232921	-0.246797
	AC112484.2	no sign	no sign	no sign	no sign	0.103	0.123039	0.0438192	0.435574
	AC112496.1,GK,GK-IT1	no sign	no sign	no sign	no sign	-0.0121653	0.00591722	0.00675714	-0.0068833
	AC112503.2	no sign	no sign	no sign	no sign	-0.209796	0.161006	-0.095203	0.0366789
	AC112504.2,GRK7	no sign	no sign	sign up	no sign	0.0976717	0.292061	0.161232	0.174487
	AC112512.1,SMARCC1	no sign	no sign	no sign	no sign	0.0124586	0.00912792	0.00489302	0.0126441
	AC112770.1	no sign	no sign	no sign	no sign	-0.012614	-0.00838305	0.00558196	0.00116296
	AC112770.1.v2	no sign	no sign	no sign	no sign	-0.000197377	-0.021248	0.0155984	0
	AC112907.1	no sign	no sign	no sign	no sign	0.261933	-0.136856	0.364199	1.28438
	AC112907.3	no sign	no sign	no sign	no sign	0.373113	-0.303406	-0.267939	1.30926
	AC113139.1	no sign	sign up	no sign	no sign	-0.150785	-0.46723	0.565838	2.31282
	AC113194.1	no sign	sign up	no sign	no sign	-0.0785207	-0.178435	-0.211699	0.741558
	AC113348.2,ZNF354A	no sign	sign down	no sign	no sign	-0.0386365	0.0365886	-0.0411052	-0.062355
	AC113367.2	no sign	no sign	no sign	no sign	-0.171544	0	0.154616	0
	AC113382.1	no sign	sign up	no sign	no sign	-0.130056	-0.106873	0.170561	0.99732
	AC113404.3	no sign	no sign	no sign	no sign	0.0196592	0.497452	-0.0702158	-0.458499
	AC113410.5	no sign	sign up	no sign	no sign	-0.0795321	-0.148148	0.130842	2.59891
	AC113410.6	no sign	no sign	no sign	no sign	-0.161118	0	0.251629	0
[truncated: 22,349 more rows]

## Sheet:  ZFC3H1 complementation
name	LFC_to_mock_ZFC3H1_dTAG	LFC_to_mock_Resc_WT	LFC_to_mock_Resc_deltaLENG8mut
*AC000093.1,*GP1BB,SEPTIN5*	-0.223621	-0.106786	-0.135576
*AC002094.3,VTN*	-0.150727	-0.265921	0.392323
*AC002472.1,P2RX6*	0.0311855	0.0268869	-0.0782456
*AC003002.2,*AC003002.3,*ZNF548,AC003002.1*	-0.0825512	0.0242773	0.00356593
*AC003991.1,AC003991.2*	0.12881	0	0
*AC004148.1,C1QBP*	-0.144453	-0.206524	-0.219175
*AC006064.6,CHD4*	-0.0648916	-0.124776	-0.0382141
*AC008481.3,ZNF653*	0.056042	0.0012731	0.0289137
*AC008878.1,TEX45*	-0.0238428	-0.0311878	0.00605541
*AC009163.3,*TMEM231,AC025287.1*	-0.0160622	-0.0454603	0.0729027
*AC009163.3,*TMEM231,AC025287.1*_PTT	0.811025	0.100658	0.94015
*AC010197.2,LDHB*	0.0573799	-0.159575	-0.137411
*AC010197.2,LDHB*_PTT	0.460248	-0.327935	-0.00112354
*AC010422.6,ZNF490*	0.166343	0.152024	0.54355
*AC010442.1,SLC9A3*	0.802097	0.214906	0.906786
*AC010761.2,AC010761.4*	0	0	0.083642
*AC013394.1,LINC01578*	-0.121947	-0.00631186	-0.207829
*AC019117.4,AHR*	-0.0739	-0.0453703	-0.0668191
*AC021851.1,NUP35*	-0.0162034	0.0540012	0.0180655
*AC022414.1,AC008581.2*,ZBED3-AS1*	0.0905789	-0.000381286	0.0337573
*AC025580.2,C15orf48*	0.0277183	-0.00621805	0.00286448
*AC026464.6,*COG8,AC026464.1*,AC026464.3*	-0.165264	-0.182066	-0.129908
*AC027088.2,EWSAT1*	-0.0341223	0.108032	-0.10845
*AC034102.2,ERBB3*	-0.0456244	-0.0407754	-0.00860605
*AC036214.3,TPD52*	-0.0101069	-0.0103573	-0.0249999
*AC037459.1,PDLIM2*	-0.039975	0.0537324	-0.017711
*AC046185.1,CCDC47*	-0.0351984	0.00331232	-0.0127608
*AC084018.2,AC084018.1*	0.0507899	0.0214608	0.247077
*AC091152.4,MEIOC*	1.26848	-0.577228	1.81075
*AC093249.2,AC002310.2*	1.02282	0.272058	0.283077
*AC093249.2,AC002310.2*_PTT	1.46819	0.274893	0.238453
*AC093525.2,*TBC1D24,NTN3*	0.048558	-0.0364177	-0.00446116
*AC098484.3,*TMEM269,C1orf50*	-0.0454781	0.00127504	0.0501612
*AC104581.2,TRAPPC1*	-0.205204	-0.0758524	0.0477749
*AC105345.1,TRMT44*	0.00106986	0.00616785	-0.0119795
*AC109439.1,AC112178.1*	0.149362	0.0413165	0.0580497
*AC112493.1,AC107419.1*	0.101416	-0.0434694	0.04957
*AC120114.4,*PAGR1,AC009133.6*,PRRT2*	-0.0262475	-0.00445597	0.0373526
*AC130462.3,DUS2*	0.0622838	0.025657	0.0224904
*AC130462.3,DUS2*_PTT	0.406342	0.0684118	0.0688604
*AC138965.2,THOC3*	-0.00512457	-0.0174269	0.0380734
*AL022323.1,AL022323.3*	0	0	0
*AL031428.1,LUZP1*	0.00349448	-0.00431476	-0.0081394
*AL031847.2,RPL22*	-0.0632072	-0.0618589	-0.0564019
*AL049650.2,ZNF343*	0.0463031	-0.0214694	-0.0300385
*AL049697.1,CFAP206*	0.00289666	0.00365594	-0.00679487
*AL049844.1,PHACTR2*	-0.0100544	0.000426982	0.0647115
*AL121929.4,SH3PXD2A*	0.104601	0.0140973	0.00782879
*AL135878.1,LINC02327*	-0.000432097	-0.0275919	-0.0154357
*AL139352.1,KCNK15-AS1*	0.27204	0.0552129	0.502077
*AL157392.3,PRPF18*	-0.0440448	-0.0366886	-0.0360821
*AL355916.3,PRKCH*	0.00142006	0.00162107	-0.00147211
*AL355987.2,*AL355987.4,AL355987.3*,CCDC183*	-0.395794	-0.311175	-0.0851788
*AL357075.4,CNKSR3*	0.00417041	-0.00133373	-0.00434452
*AL391095.4,SNHG17*	-0.118472	-0.0574334	-0.0084881
*AL392086.1,*LINC00707,AL158210.1*,AL392086.2*	-0.00491663	0.0359262	-0.0150845
*AL392086.2,LINP1*	0.273945	0.127866	0.291629
*AL590560.2,CFAP45*	-0.0102182	-0.0176393	-0.027762
*AL807752.7,PTGDS*	-0.0395777	0.0778031	0.0164109
*AMACR,C1QTNF3-AMACR*	-0.079992	-0.0623344	-0.0767679
*BCAP29,DUS4L-BCAP29*	0.047421	0.0559742	-0.0233395
*C16orf95,AC010531.1*	0.0468781	2.7543e-05	0.0951985
*C9,DAB2*	0.106909	0.0605478	0.114544
*CCDC106,ZNF580*	0.732831	0.175225	0.53065
*CCNDBP1,TMEM62*	0.0350501	0.014719	0.00561732
*CDC42,AL590556.3*,LINC00339*	0.131969	-0.00123479	0.0395448
*CDK11A,AL031282.2*	-0.0316666	0.0195559	0.0134457
*CLDN12,GTPBP10*	0.00628724	0.0154032	0.017721
*CLDND1,AC021660.3*	0.113279	0.282301	0.278598
*COPB1,AC018523.2*	0.029264	0.00344658	0.0186127
*CYTH2,AC008403.1*	0.00625515	-0.0248612	-0.0431103
*DMPK,AC011530.1*	0.0499363	0.135019	-0.0361475
*DNAAF4-CCPG1,DNAAF4*	-0.00809693	-0.0336251	-0.0171287
*DONSON,AP000311.1*	-0.0435291	-0.0529155	-0.108312
*DTD1,AL121900.1*	-0.0096695	-0.00490271	-0.00451487
*EFCAB13,AC068234.1*	0.00882984	0.00183447	0.015733
*EHMT1,AL590627.3*	-0.0047997	-0.0110558	-0.00959218
*ENO2,LRRC23*	-0.0453748	0.00714664	0.0526568
*FLNC-AS1,KCP*	-0.255809	-0.255809	-0.0391563
*FOXN3,AL137230.3*	9.4717e-05	-0.00283877	-0.00205893
*FPGS,CDK9*	0.00730254	0.0680558	0.0499762
*FSIP1,AC023908.2*	0.00470711	-0.00817188	-0.00397371
*GATD3B,FP565260.2*	0.0531614	0.0939428	-0.060529
*GET1-SH3BGR,GET1*	0.0585058	0.0397539	0.0138868
*GLTPD2,AC233723.2*	-0.00528804	0.054061	-0.00528804
*GOLGA1,SCAI*	-0.0056012	-0.00224814	0.00607201
*GPSM3,NOTCH4*	0.298019	0.185805	0.454251
*GSTO2,GSTO1*	0.0325826	-0.00603727	0.0166166
*HAVCR2,MED7*	0.0122668	0.133898	-0.00125517
*HCP5,AL645933.5*	1.05432	-0.42236	0.913364
*HOMEZ,PPP1R3E*	1.2838	0.0373603	0.433039
*HOXA9,HOXA10*	0.1949	0.105041	0.257898
*IFT43,FLVCR2*,TTLL5*	-0.00686487	-0.00647325	-0.00219965
*IL10RB,AP000295.1*	0.0349729	-0.0242425	0.021097
*KCNJ14,GRWD1*	0.125565	0.171088	-0.165943
*KRBA2,AC135178.3*	0.0435604	0.0770036	0.0406387
*LLPH,AC078927.1*	-0.0133702	-0.137278	0.0647223
*LOXL2,ENTPD4*	-0.00934574	0.00254657	-0.0143502
*MAIP1,C2orf69*	-0.133768	-0.0530221	-0.0679501
*MDK,DGKZ*	-0.0153997	-0.0176822	-0.00759626
*MED17,AP001273.2*	-0.0420992	-0.0543145	-0.0617854
*MFSD11,AC005837.2*	0.355057	-0.310812	0.616707
*MICOS10-NBL1,*NBL1,MICOS10*	1.3632	0.487122	1.46856
*MMP24OS,AL121753.1*	0.846181	0.306225	0.565503
*MRPL28,PGAP6*	-0.0738889	0.055284	-0.0131672
*NFATC3,AC130462.3*	0.0248787	0.0792254	0.0828552
*NUTM2D,LINC00863*	0.302518	0.0894843	0.122991
*NUTM2D,LINC00863*_PTT	0.543012	-0.0361883	0.475914
*PCYT1A,AC069257.4*	0.0373393	-0.0329513	0.020249
*PCYT1A,AC069257.4*_PTT	1.284	0.260373	0.989306
*PDCD2L,AC092073.1*	0.0659502	-0.0289713	-0.0121895
*POLD4,AP003419.1*	-0.100302	0.085906	0.0412267
*POLR2M,GCOM1*	-0.00489332	-0.0255651	-0.0825697
*POLR2M,GCOM1*_PTT	0.212147	0.555317	0.104534
*PPP1R42,COPS5*	0.00232319	-0.0176014	0.0425539
*PRR5-ARHGAP8,PRR5*	-0.0568997	-0.10261	-0.0626116
*PTPN9,AC105036.3*	0.0292141	-0.00209149	-0.00881769
*PTPN9,AC105036.3*_PTT	0.200959	-0.000496703	0.0322365
*PTPRB,PTPRR*	0.00904572	0.0451391	0.000904594
*RAD50,AC116366.3*	0.00823093	0.0278744	0.0407451
*RDH5,BLOC1S1*	-0.101178	-0.238908	-0.159739
*RFPL1S,AC000035.1*	0.113157	-0.000815291	0.00397369
*RMDN2-AS1,CYP1B1*	-0.0981449	0.252944	0.0802106
*RNFT1-DT,AC005702.1*	0.0344886	0.0762202	0.0414836
*SAMM50,PNPLA3*	-0.0297548	-0.0311869	-0.0390098
*SERPINB8,HMSD*	-0.0296507	0.000819581	0.00774142
*SFI1,DRG1*	-0.00630583	-0.0126518	-0.00217368
*SFI1,DRG1*_PTT	0.981473	0.0462426	0.947996
*SFXN5,RAB11FIP5*	-0.0285247	-0.0285049	-0.022037
*SLC39A8,AC098487.1*	0.0749148	-0.00450396	0.0312729
*SNHG28,VSIG8*	0.452233	0.412928	0.382587
*SPPL2B,AC005258.1*	0.163032	0.0404843	0.0873925
*SRP19,AC008575.1*	0.051931	0.111916	0.183175
*TAF6,AC073842.2*	-0.0407958	0.0741545	-0.197165
*TEX54,WDR74*	-0.175811	-0.212779	-0.0880729
*TJP2,AL358113.1*	-0.00816833	-0.00882963	-0.0292256
*TMED7-TICAM2,TMED7*	0.151574	0.0780327	0.117268
*TMEM19,AC073612.1*	0.0104854	-0.00888155	-0.024233
*TNRC6C-AS1,TMC6*	0.0645782	-0.0798436	-0.0865284
*TSNAX-DISC1,TSNAX*	-0.0401054	-0.0448286	0.00481015
*TUBB3,AC092143.1*	-0.105172	0.024632	-0.0521168
*U52112.2,ARHGAP4*	-0.0577609	-0.0794219	0.00646697
*WDR92,AC017083.3*	0.301927	0.10897	0.149392
*Z98752.3,AL031681.3*,L3MBTL1*	0.163362	0.0822241	0.132945
*ZNF20,ZNF625-ZNF20*	-0.0311911	-0.105423	0.0118722
*ZNF268,AC026786.1*	0.00861656	0.0641272	0.00415247
*ZNF410,AC005520.3*,PTGR2*	-0.00949709	0.011383	-0.00267492
A2M-AS1	0.434808	0.193876	0.271635
A2MP1	-0.180427	-0.0894664	0.167936
A3GALT2	0.279092	0	0
A4GALT	0.0148271	0.00755412	0.000952214
A4GALT_PTT	0.235738	0.00619932	0.0567551
AAAS	-0.027894	-0.0365039	0.00765119
AACS	0.0197765	0.0187077	0.0134332
AAGAB	-0.0133961	-0.00387996	-0.0336613
AAK1	-0.00724221	-0.00853132	-0.0203465
AAMP	-0.150619	-0.205266	-0.177207
AAR2	0.16404	0.0234804	0.156505
AARS1	0.00778026	0.0629112	0.0570133
AARS2	-0.118277	-0.226194	-0.145029
AARSD1	-0.0178619	-0.0600157	-0.0740471
AASDH	0.00135526	-0.016555	0.00906879
AASDH_PTT	0.408904	0.156873	0.259115
AASDHPPT	-0.0316808	-0.0811304	-0.12293
AATF,AC244093.3,AC244093.4	0.0335887	0.0320859	0.0316665
AATK	-0.0269625	-0.0382603	-0.0277156
ABALON	0	0.00763413	0.143274
ABCA1	-0.00309235	0.00923121	0.00379528
ABCA11P,ZNF721	0.100192	0.0566862	0.0661459
ABCA2	0.105533	0.150581	0.0708943
ABCA4	-0.00840008	-0.0322735	-0.0136504
ABCA5	0.000683157	-0.0442218	0.05747
ABCA7	0.4654	0.288028	0.727449
ABCB10	-0.0527428	-0.0894742	-0.0686081
ABCB6,AC068946.2,ATG9A	0.0364345	0.0435006	-0.0100869
ABCB7	-0.00976483	-0.00772217	-0.0181171
ABCB8	0.0794447	0.0618392	-0.0393224
ABCB9	-0.0647822	-0.0508938	-0.0923041
ABCC1	-0.00986238	-0.0173215	-0.0179967
ABCC10	1.09988	0.559355	1.08789
ABCC2	-0.0207829	-0.0216734	-0.0601115
ABCC3	0.0521712	0.00682956	-0.0187406
ABCC3_PTT	0.540836	0.140432	0.034409
ABCC4	-0.00570091	-0.0138616	-0.0133517
ABCC5	0.00324186	-0.0330273	-0.0102673
ABCC5-AS1	0.0914651	0.131631	0
ABCD1	0.222077	0.119442	0.108521
ABCD3	0.0165934	-0.0102354	-0.0180716
ABCE1	-0.0101137	-0.0362599	-0.0430483
ABCF1	-0.0725454	-0.101374	-0.0618618
ABCF1.v2	-0.0831201	-0.104834	-0.0255745
ABCF2,H2BE1	-0.0734064	-0.0220533	0.00979272
ABCF3	-0.0564261	-0.107429	-0.0327523
ABCG1	0	0	0
ABCG2	0.040007	-0.00430844	-0.027814
ABHD10	-0.214143	-0.0118844	-0.0799397
ABHD11	-0.277042	-0.15162	-0.396146
ABHD12	-0.00301796	-0.0027871	-0.000167096
ABHD13	0.0543885	0.0386564	0.0934818
ABHD14A	0.0804241	-0.056196	0.0244706
ABHD14B	0.926602	0.270073	0.132149
ABHD15	-0.354699	-0.356238	-0.320283
ABHD16A	-0.0812113	-0.0643132	0.0263453
ABHD17A	-0.0776363	0.0728194	0.0272827
ABHD17AP1	0.209963	-0.169615	-0.244761
ABHD17B	0.0479119	0.000356013	0.0356004
ABHD17C	0.0177163	0.076317	0.0667139
ABHD18	-0.014078	-0.0420903	-0.0362775
ABHD2	0.00533336	-0.012493	-0.019386
ABHD3,AC106037.2	0.0681202	0.0394834	0.0133243
ABHD4	0.041727	-0.0945532	-0.0242437
ABHD5	0.0138778	-0.00835225	0.00287684
ABHD6	0.0232318	-0.0245645	-0.0167155
ABHD8	0.13401	0.024509	0.0589968
ABI1	-0.00404404	0.00611546	-0.00490342
ABI2	0.00892242	-0.00155263	-0.0203431
ABITRAM	-0.221629	0.142838	-0.016228
ABL1,AL359092.3	0.0182153	0.0106341	0.00662198
ABL2	0.0190225	0.0192702	0.0107825
ABLIM1	0.0092471	0.000546663	0.00251364
ABLIM1.v2	0.0020818	0.00351497	0.00250077
ABLIM2	0.0473512	0	0.200514
ABR	0.00951103	-0.0042594	-0.0296898
ABRAXAS1	0.684535	0.119341	0.490765
ABRAXAS1_PTT	0.349225	0.0426406	0.280747
ABRAXAS2	-0.031104	-0.0314561	-0.0463099
ABT1	-0.167035	-0.123421	0.0287314
ABTB1	-0.0815916	0.0514386	-0.0543312
ABTB2	-0.00178396	-0.0073087	-0.00579086
AC000065.2,CDK6	-0.00376436	0.00615055	-0.01944
AC000068.1	0.940942	0.175533	0.287474
AC000085.1	0.0659354	-0.0652885	-0.0652885
AC000089.1	0.0343701	0.171893	0.0421273
AC000095.1	0.235375	0.115194	0.118921
AC000120.2,KRIT1	0.0665385	-0.0258493	0.0245352
AC001226.2,MYCBP2-AS1	0.695267	-0.013016	0.454706
AC002064.4	0.272175	0	0.109935
AC002066.1	0.0249248	-0.0227969	-0.0187786
AC002069.2	0	0	0
AC002074.1	0	0	0
AC002094.1,SARM1,TMEM199	-0.238941	-0.137426	-0.0834634
AC002116.1,ALKBH6	-0.0647398	-0.114271	-0.0317236
AC002116.2	0.137624	0.0258784	0.170598
AC002128.1,LSR,USF2	-0.0821187	-0.024255	-0.01432
AC002310.1	1.63032	0.111516	2.24441
AC002310.3,ZNF764	-0.201812	-0.119649	0.0331506
AC002310.5	0	0	0
AC002350.2,RAD9B	0.453597	-0.0245648	1.35364
AC002378.1	0	0	0
AC002398.2,LIN37	0.122375	0.101458	0.0309599
AC002401.1	0.0959939	0.0659762	0.0211138
AC002401.2	1.38238	-0.00836924	0.287225
AC002401.4,PDK2	0.0365866	0.0262214	0.00774024
AC002451.1	0.551109	0.389741	0.886094
AC002451.1.v2	0.0423862	0.0920684	0
AC002467.1	1.24215	0.545509	1.42213
AC002470.1	2.1573	0.126407	3.08493
AC002519.2	0	0	0.112279
AC002524.1	0.0814281	0.240395	0.620341
AC002546.1	0	0	0
AC002551.1,KIAA0556	-0.00792835	-0.0168149	-0.00589285
AC002558.3,CDC27	0.00943823	-0.0166494	0.0287278
AC002984.1	0.015394	0.00557174	0.0184119
AC002996.1,ALDH2	0	0	0
AC003043.2	1.66308	0.420949	1.13127
AC003070.2	0.710861	0.221997	0.81432
AC003086.1	0.142974	0.00779835	0.319023
AC003101.1
AC003101.2	0.384654	-0.0557944	-0.0226433
AC003102.1	0.214571	0.00507864	-0.0117408
AC003956.1	0.596093	0.789335	1.62802
AC003965.1	0.684098	0.292128	0.567365
AC004000.1,SLC25A43	0.0424481	0.00744973	-0.0383113
AC004079.1,AC004079.5	0.606074	0.489907	0.759447
AC004079.2,AC004079.3	0.299324	0.326938	0.139482
AC004080.13	0.933394	0.526248	0.630998
AC004080.5,HOXA6	1.14011	0.24265	0.99651
AC004130.2	0.0267355	-0.00138671	0.0984579
AC004156.1	0.0281331	-0.00458027	0.0169385
AC004231.3	0.194429	0.0477714	0.0336344
AC004233.1	0.171847	0.051306	-0.0276192
AC004233.2	0.0481213	-0.04239	0.0164673
AC004233.3	0	0	0
AC004241.1	0.0848556	-0.00174679	0.0741848
AC004241.1_PTT	2.00226	-0.0996229	2.05638
AC004386.6	0.154	0	0.199666
AC004448.2	-0.103366	-0.0965368	0.0718651
AC004448.2.v2	0.00687581	0.00101961	-0.00226249
AC004453.1	-0.445705	-0.195795	0.182228
AC004477.1	1.378	0.749012	1.52718
AC004542.3,AC004542.6,TUG1	0.694222	0.452028	0.617095
AC004585.1	0.239243	0.240693	0.0102333
AC004596.1	0.673706	0.22324	0.872792
AC004672.2,ERC1	-0.000285979	-0.00695922	0.000283477
AC004704.1	0.0371207	-0.21596	0.0260545
AC004706.3,KIAA0753	-0.0285796	-0.0307268	-0.0164289
AC004771.2,AC004771.4	1.55915	0.422949	0.682652
AC004771.3	1.6207	-0.054752	2.10695
AC004777.1	0.948121	0.167951	0.956583
AC004784.1	0.558891	0.306859	0.738188
AC004803.1	0.295431	0.137959	0.0548915
AC004812.2	2.06153	0.626617	1.94145
AC004816.1	0.414981	0.0313387	0.296498
AC004825.2	-0.305718	-1.10748	-0.556921
AC004834.1	0.529062	-0.0519222	0.0810139
AC004837.4	1.55797	0.413116	0.834184
AC004839.2	3.16268	0.687208	1.84825
AC004854.2	0.768515	-0.661	0.1419
AC004890.1	0.148887	0.264007	0.558662
AC004890.2,ZNF783	0.0759616	0.0587398	0.13389
AC004895.1	0.163432	-0.03369	-0.19072
AC004917.1,CCDC71L	-0.238087	0.0723596	0.159034
AC004918.1,DENND11	-0.0283214	-0.0182679	-0.0207791
AC004923.4	0.148381	0.0892577	-0.0250635
AC004925.1,GPR37	-0.047194	-0.114205	-0.0522491
AC004930.1	0.131676	0	0
AC004938.2	-0.292528	-0.457724	0.860142
AC004943.2	0.0116322	-0.0181282	0.00106645
AC004967.1	0.331719	0.306598	0.399667
AC004980.1	0.257062	0.0727855	0.0539504
AC004982.2	-0.0639198	-0.0875923	0.274758
AC005005.3	0.84261	-0.408221	0.456105
AC005009.1,AC005076.2,AC074183.1,AC074183.2,AC092013.1,AC093716.1,DYNLL1P7,GRM3-AS1,KIAA1324L,RPL7P30,SEMA3A,SEMA3D,SOCS5P1	0.439343	0.420479	0.615985
AC005034.7	0.40515	-0.00494656	0.673892
AC005037.1	0.641399	0.0456524	0.148525
AC005041.5	0.208637	0	0.349131
AC005041.5.v2	1.42831	1.11632	2.54437
AC005049.1	0	0	0
AC005050.3	0	0	0
AC005052.2	0.439748	0.0448793	0.656001
AC005077.4,GTF2IP7	0.0332195	0.0200001	0.0329144
AC005086.2	0	0	0
AC005091.1	0.380791	0	0.345151
AC005154.2	0.114515	0.0632873	-0.00675177
AC005160.1,SUGCT,THUMPD3P1	1.07235	0.000894525	0.784921
AC005219.1,VTRNA2-1	-1.50587	-1.50587	-1.50587
AC005225.2	1.54587	0.509271	1.49028
AC005229.4	-0.514954	0.0577333	0.12649
AC005255.1	0.132301	-0.392837	-0.0968169
AC005256.1	1.27165	0.394284	1.00912
AC005261.2	2.86087	0.705147	2.89823
AC005261.4	0.247118	0	0
AC005264.1	-0.049503	0.066463	0.264696
AC005277.1,ELAC2	-0.0193161	-0.11706	-0.0790968
AC005288.1	0.534756	0.182692	0.408111
AC005296.1,PNPLA4	0.0386622	0.0509992	0.0565734
AC005296.1,PNPLA4_PTT	0.61481	0.267327	0.741371
AC005304.1,AC005304.3	0.212865	0.0185806	0.116509
AC005304.1,AC005304.3_PTT	0.790948	0.0654677	0.283493
AC005332.1	0.824405	0.0392901	1.00355
AC005332.3,AC005332.6	-0.131448	-0.0151718	-0.173175
AC005332.4	1.28722	0.0160618	1.15981
AC005355.1	0	0.335902	0
AC005355.1.v2	0	0	0
AC005355.2	0.751507	0.0869859	0.479529
AC005363.2	2.46772	0.763046	2.56833
AC005391.1,ARID3A	0.0119145	0.00627933	0.0249576
AC005410.2,ZNF18	-0.083053	-0.0262678	-0.0510549
AC005486.1	0.0172347	0.0188923	0.0283277
AC005519.1	-0.12916	-0.0983377	-0.0470305
AC005520.4	-0.0218631	-0.0674195	-0.0674195
AC005520.7	0.648339	0.041443	0.319012
AC005523.1	0.680123	0.161307	0.155715
AC005529.1,NIPSNAP1,THOC5	0.0188536	-0.0487309	-0.0296795
AC005534.1	0.393383	0.070766	0.245012
AC005538.2,MSL3P1	0.732082	0.474097	0.81703
AC005540.1	0.709003	0.101167	0.498796
AC005546.1,NACC1	-0.0979165	-0.0787636	-0.0938823
AC005559.1	0	0	0
AC005562.1,LRRC37BP1	-0.217683	0.0793618	-0.0527276
AC005578.1	0.513951	-0.444916	0.216921
AC005586.1	0.407437	0.0507756	0.290062
AC005586.1.v2	0	0	0
AC005593.1	0.346668	0	0.360871
AC005614.1	0.32259	0.051964	0.193443
AC005618.1,AC005618.4	0.0307415	0.017707	0.0387929
AC005622.1,IRGC	2.25188	0.396146	1.39688
AC005670.1	0.375026	0.123269	0.221666
AC005670.3	0.109971	-0.0311885	0.0742339
AC005682.2	-0.138504	0.0262321	0.288314
AC005695.3	0.554146	0	0
AC005696.1	0.75542	0.144478	0.894192
AC005696.4	1.30235	0.355341	0.405981
AC005702.2	-0.0314045	-0.0293317	-0.0102183
AC005703.6	0.402725	0.0516238	0.0802045
AC005703.7	-0.117654	-0.976305	-0.140344
AC005722.1	0.152905	0.0595362	0
AC005746.1,BCAS3	-0.000532242	-0.00164246	-0.00132177
AC005753.3	0	0	0.324569
AC005759.1	-0.0876433	-0.263623	0.108494
AC005775.1	1.02042	0.153516	0.644253
AC005776.1	0.224107	0.0494052	0.232694
AC005777.1	-0.132649	-0.0695561	0.0211628
AC005785.1	0.209721	0.183411	-0.0109909
AC005786.2	0.316275	-0.0174081	-0.0174081
AC005808.1	0	0	0
AC005808.1.v2	0	0	0
AC005808.1.v3	0	0	0
AC005821.1	1.59581	0.480912	0.701966
AC005821.2	0	0	0
AC005828.4,CYB561	0.187529	0.0746984	0.171316
AC005829.1	1.08797	0.0401093	1.24259
AC005837.1	0.365644	0.109883	0.465377
AC005837.4	2.89216	0.393393	0.714767
AC005840.4,TAPBPL	0.044613	0.0559459	0.0367854
AC005841.1,ITFG2-AS1	0.168629	-0.0237307	-0.0176592
AC005899.5,ZNF207	-0.0392039	-0.0355198	-0.151126
AC005909.2	0.28635	-0.0336587	0.228933
AC005911.1,RHNO1	0.312555	0.135798	0.179641
AC005912.1	-0.0931679	-0.2032	0.0607856
AC005920.1	0.42005	-0.00362148	0.0118324
AC005920.3	0	0.298661	0
AC005954.1	0.555366	0.0592239	0.368486
AC005962.1,MKS1	-0.0652329	-0.101115	-0.0503587
AC005972.3	0.0536743	-0.0537904	-0.0106732
AC005996.1	0.286114	0.0053336	-0.087196
AC006001.2,AC027644.4,RABGEF1	0.0287568	-0.0100916	-0.0162558
AC006001.3	0.0879053	0.0108722	0.0634021
AC006001.3_PTT	-0.258131	0.127161	0.0121897
AC006001.3.v2	0.0404853	0.0537148	0.0480057
AC006017.1	0.192066	0.085488	0.154425
AC006017.2	0	0	0
AC006027.1	0.0244955	0.0908311	0.00773004
AC006042.2	-0.00499262	-0.0496398	0.00498522
AC006042.2_PTT	0.0455003	-0.233325	0.191518
AC006059.1	1.30261	0.220438	0.212655
AC006064.3	2.07506	0.525697	1.02414
AC006116.9	0.49047	-0.0436611	0.205857
AC006160.1	0.374186	0.0675095	-0.030934
AC006205.2	0.0206091	-0.000179216	-0.0317761
AC006213.1	0.0202566	-0.160471	-0.169071
AC006238.1	0.43753	0.152212	0.437281
AC006252.1	0.726499	0.301514	0.489563
AC006254.1,MUSTN1,STIMATE,STIMATE-MUSTN1	-0.0178686	-0.00496849	-0.0172577
AC006262.1	-0.118543	-0.0815909	-0.0760044
AC006262.2	0.473149	0.0243213	-0.0124082
AC006273.1	0.705045	0.163882	0.468177
AC006333.1	1.89819	0.542438	2.00295
AC006364.1	-0.762235	-0.425005	-0.360487
AC006449.2	2.46285	0.484225	2.42974
AC006449.5	-0.0292658	-0.0179572	-0.105355
AC006449.7	2.45778	0.574521	1.72419
AC006449.9,RNA5SP440	1.53278	0.298755	0.515556
AC006453.3	0.376374	-0.385482	0.404931
AC006460.1	-0.155779	0.250567	-0.0821639
AC006460.2	0.0590334	-0.00802027	0.0456814
AC006483.1,AC006483.2	0.834451	0.124002	0.46562
AC006486.1,ERF	0.058085	-0.0686676	0.0993192
AC006486.2	2.25897	0.533434	1.89073
AC006504.5	1.7359	0.319723	0.969633
AC006511.2
AC006511.4	1.01865	0.0815993	0.936994
AC006511.7	0	0	0
AC006511.7.v2	0.225669	0.130802	0.0776738
AC006547.2,TRMT2A	0.0890933	-0.0813217	-0.0261885
AC006581.2	0.0256306	-0.0608395	0.000576391
AC006946.2,CECR7	0.961736	0.266089	0.326733
AC006946.3	0.00453744	0.134489	-0.066992
AC006947.1,PRKCA	-0.00832803	-0.000109047	-0.0091856
AC006978.2,LINC01176,ZNRF2	-0.00780175	0.0110636	0.00223101
AC006994.1	0.343218	0	0.148367
AC007000.4,PMS2P9	0.333231	0.168804	0
AC007029.2	0.108114	0	0.455982
AC007032.1	0.368591	0.130764	0.995835
AC007036.3	0.527914	-0.0677884	0.529804
AC007064.2	1.04808	-0.214614	0.312517
AC007066.2	1.63034	0.423841	1.10652
AC007068.1	0.0504378	0.043794	-0.11644
AC007114.1	0.128952	-0.00487201	0.833037
AC007192.2	0.534182	0	0.0669653
AC007216.1	0.128544	-0.127528	0.00198555
AC007216.4	0.565186	-5.97365e-05	0.186176
AC007225.1	0.438826	0.215672	0
AC007238.1	-0.333883	-0.253946	-0.415279
AC007240.3	-0.207832	-0.234278	-0.130659
AC007250.1	1.01949	0.459278	1.5944
AC007279.2,RNU6-651P	0.359249	-0.0868567	0.528333
AC007283.1,CFLAR	0.0225858	0.00670014	-0.00496889
AC007283.1,CFLAR_PTT	0.267664	0.296276	0.147375
AC007318.1	0.0245466	-0.107512	-0.0841955
AC007318.3	1.6349	-0.0693366	2.09303
AC007336.2,AC009102.2,AC009102.4,AC040168.1,AC079411.1,AC106738.2,AC109136.1,AC109462.1,AC109462.3,CES1,CES5A,MMP2-AS1,RPL31P56	0.00117758	0.00363217	-0.00112635
AC007342.1,RBL2	0.0142189	-0.0049255	0.0243132
AC007342.1,RBL2_PTT	0.150035	0.152791	0.116103
AC007365.1	0	0	0
AC007383.1	1.20912	0.583374	1.4869
AC007384.1	0	0	0
AC007387.2	0	0	0
AC007389.1	0.0405259	0	0
AC007391.1	1.15095	0.165796	1.10596
AC007422.1	0	0	0
AC007448.4	0.389983	0.0123357	0.969024
AC007485.1,TOM1L1	-0.0162908	0.028459	0.0513888
AC007493.2	0	0	0
AC007513.1	0.443635	0.20712	0.173969
AC007528.1	0.241898	0.192135	0.240525
AC007528.1_PTT	0.231649	0.185352	0.229201
AC007541.1	1.50235	0.118933	1.24117
AC007569.1	0	0.0225548	0.0413213
AC007598.1,AC010333.3,AC131391.1,RPS23P6,SNX29	0.00299108	0.0028662	0.00251744
AC007599.2,PHKB	0.00279804	-0.00166837	0.00056347
AC007613.1	1.46927	-0.0649113	1.45082
AC007619.2	0	0	0
AC007620.1	-0.01583	-0.0479693	-0.0341678
AC007620.1_PTT	0.160158	0.0920654	0.151914
AC007655.1,AC007655.2	0.0221384	-0.0141448	0.0320347
AC007655.1,AC007655.2_PTT	-0.190358	-0.258142	-0.249811
AC007656.2	0	0	0
AC007663.3	0.706373	0.0750648	0.601336
AC007673.1	-0.0101801	0.0132554	-0.0156715
AC007686.3	0.594475	0.298981	0.345004
AC007688.3,GPRC5D-AS1	0.160619	0.0341909	0.0106883
AC007731.5,KLHL22,SCARF2	0.114666	0.0234784	0.0248679
AC007773.1	0.36849	0.102905	0.0971767
AC007792.1	0.469384	0.0298436	-0.00869683
AC007834.2,GLTP	-0.00083175	-0.0147616	-0.019
AC007849.2	0	0.00662679	0
AC007878.1,ZNF638	0.0286737	-0.0204488	0.0246392
AC007880.1	0	0	0
AC007881.3	0.82148	-0.0321024	0.671587
AC007906.1,AC079416.4,CHD9	0.00899607	-0.00779263	-0.000400742
AC007906.2	0.0456521	-0.0151701	-0.0296497
AC007922.3,IMPACT	-0.00739357	-0.00334564	0.00165485
AC007938.3	-0.071596	0.0239564	-0.260277
AC007950.2	0.292422	-0.00291615	0.19517
AC007952.4	0.00743002	-0.0638305	-0.0142792
AC007956.1,FCF1	0.0338956	0.0210244	-0.00750703
AC007998.2,INO80C	0.0562061	0.0268969	0.071578
AC008012.1,TIGAR	-0.0697664	-0.0806552	-0.0611703
AC008013.2	0.316222	0.0398743	0.0169546
AC008014.1	0.0970687	0.0201816	0.0458992
AC008014.1_PTT	0.781087	0.0402404	0.242132
AC008026.1	-0.0209889	-0.0113581	0.132759
AC008026.3	0.00496883	-0.000421375	-0.0030969
AC008074.2	-0.00857788	-0.152184	-0.0108634
AC008105.2	0.81167	0.159758	-0.144303
AC008105.3	0.161668	0.0612408	0.144656
AC008115.1	-0.147869	-0.147869	-0.147869
AC008124.1	1.7526	0.567427	1.76578
AC008147.1	0	0	0.205332
AC008147.2,AC008147.3,LIMA1	-0.0346749	-0.0446374	-0.0839889
AC008147.4	0.892751	0.247264	0.160928
AC008267.2,AC008267.6,AC008267.7	0.00998816	0.00158455	0.00556371
AC008267.5	0.259193	0.232267	0.558878
AC008280.2,ACYP2	0.0240831	0.00469938	0.0120369
AC008393.1	1.29935	0.36919	1.57531
AC008395.1,AC011479.3,SIPA1L3	-0.00205103	-0.0200871	-0.00530853
AC008397.2,PDE4C	-0.0140148	-0.0167712	-0.0161172
AC008403.3	0.0401222	-0.117715	-0.0113775
AC008403.3.v2	0	0	0
AC008406.2	-0.000579309	0.000920665	0.17001
AC008406.2_PTT	0.0176443	0.024495	0.610456
AC008429.1	0.7488	0.537907	0.681775
AC008429.4,ATP6V0E1	-0.0222402	-0.0213796	-0.00944298
AC008434.1,DHFR	0.169381	0.0168931	0.020414
AC008438.1	2.13306	0.557801	2.1622
AC008443.1	2.3999	0.642844	1.5298
AC008443.1,TRIM52-AS1	0.844053	0.238603	0.365651
AC008443.3	0.159964	-0.0332193	0.0410743
AC008443.4,TRIM7	0.0881775	-0.159376	0.502092
AC008443.5	0.31708	-0.0309457	0.28937
AC008443.9	0	0	0
AC008462.1	0.28977	-0.045534	0.164811
AC008464.1	0	0	0.148429
AC008464.1.v2	-0.00362143	-0.101917	0.0225427
AC008494.3	0.254363	-0.294446	0.637768
AC008514.2,RANBP17	0.00953878	0.00368003	-0.000886078
AC008532.1	0.128198	0.264411	0
AC008543.3,ZNF823	-0.060336	-0.0386469	0.00365493
AC008569.2,PKN1	0.00580462	-0.0112331	0.00884922
AC008592.1	0.886338	0.0941572	0.718562
AC008608.2	1.5748	0.150224	1.76035
AC008610.1	1.97603	0.481124	1.324
AC008622.2	1.23814	0.0738323	0.769553
AC008625.1,GALNT10	0.0145356	-0.00620071	-0.0122632
AC008625.1,GALNT10_PTT	0.293625	0.031407	0.00276688
AC008629.1	0.328657	0.0699845	0.168668
AC008629.1.v2	0.815231	-0.221817	0.114598
AC008641.1,ANXA6	0.0424776	-0.027468	0.0116074
AC008641.1,ANXA6_PTT	0.651924	0.00283183	0.214164
AC008649.2	0.498394	0.119159	0.0469466
AC008674.1	-0.021785	-0.157274	-0.0714288
AC008735.1,U2AF2	-0.107224	-0.114605	-0.107232
AC008735.2
AC008735.3	0.0688331	0.00417722	0.0614159
AC008735.5	0.118892	0.169868	0.00608723
AC008736.1	0.183017	-0.136529	0.212822
AC008737.1,SIN3B	-0.037148	-0.0457814	-0.0650117
AC008738.5,CEBPA-DT	0.0233876	0.0561168	0.0473977
AC008738.7	-0.120714	-0.0494606	0.0132666
AC008747.1	0.215648	0	0.269991
AC008750.3	0.43591	0.194544	0.0616605
AC008750.5,ETFB	0.0598781	-0.067042	-0.0374346
AC008750.7	0.22841	0.257871	0
AC008752.1,RPL10P15	0.35317	-0.0253314	0.193477
AC008758.1,ZNF564,AC010422.6	0.160231	0.0733155	0.107642
AC008764.2,AC024075.3	1.16825	0.10754	1.00496
AC008764.4,SMIM7	-0.117055	-0.141345	-0.0547341
AC008764.6	2.34193	0.502411	0.965633
AC008764.8	2.43722	0.475029	0.95145
AC008770.3,ZNF700	-0.194638	-0.129545	-0.149916
AC008770.3,ZNF700_PTT	0.00221288	0.0519663	-0.321813
AC008771.1	0.141546	0.192193	0.121838
AC008781.1	0.251127	0.389955	0.518959
AC008825.1	0.117104	0.0807542	0
AC008825.1.v2	0	0	0
AC008825.1.v3	0.567971	-0.0528942	0.452549
AC008850.2,LNPEP	-0.0143769	0.00764938	-0.00768965
AC008850.2,LNPEP_PTT	0.190562	-0.0153611	0.25362
AC008875.2	0.432742	0.0673036	0.234987
AC008878.2,PNPLA6	0.0155938	0.00635983	0.0116185
AC008883.3	0.0488422	-0.0126607	0.00320633
AC008894.3	1.83013	0.719355	0.795746
AC008897.2	0	0.333899	0.35974
AC008906.2	0	0.070899	0
AC008915.3	-0.0837777	-0.00157125	-0.0239675
AC008946.1	0.158349	0.0841991	0.0200138
AC008946.1_PTT	0.595818	-0.0539771	-0.455889
AC008966.1	-0.107682	-0.236431	-0.126325
AC008972.1,AC008972.2	0.74343	0.103696	0.225494
AC008982.2,HNRNPL	0.019148	-0.0163668	0.0142775
AC009005.1	0.0268376	-0.0726451	0.0112647
AC009022.1,NPIPB14P,PDXDC2P	0.0137219	0.00195856	0.00886922
AC009053.2	0.0521428	-0.0933685	0.0872848
AC009054.1	0.0504732	0.00820641	-0.00432737
AC009054.2	0.0228324	-0.0112936	0.0103976
AC009054.2_PTT	0.143591	0.00830924	0.121357
AC009060.1	-0.410725	-0.358753	-0.5885
AC009061.2	0.14038	0.0148362	0.143247
AC009065.1	0.132181	0.224388	0.113419
AC009065.5	0.205459	0.157908	0.158386
AC009065.6,PKD1	0.0346383	0.0154267	-0.0407431
AC009070.1	0.0104451	0	0
AC009086.2,SMG1P2	-0.0015595	-0.0565106	-0.0325372
AC009088.3,AC135050.5,AC135050.6	0.561915	0.206562	0.380657
AC009090.1,ARL2BP	-0.18406	-0.0384033	-0.156421
AC009090.3	-0.0399718	0.0772246	-0.0034655
AC009097.4	0.335456	0.0307433	0.0739943
AC009102.1	-0.00855765	-0.0563479	-0.0275058
AC009107.2	0.149214	0.120256	0
AC009108.5	0.25956	0.470199	0.473587
AC009113.1	1.50237	0.323982	1.49358
AC009118.2	2.49029	1.12601	2.83053
AC009121.4	0.771207	-0.223901	0.902736
AC009126.1	1.37591	-0.0709629	1.33484
AC009127.1,ZNF821	-0.0472725	-0.0216712	-0.0217792
AC009133.1	0.277156	0.117936	0.131721
AC009133.2	-0.146018	-0.198795	-0.228893
AC009133.4	0.232245	-0.277889	0.165987
AC009133.5,MAZ	-0.114159	-0.117055	-0.0233752
AC009137.2,TANGO6	0.0203753	-0.00287946	0.00657229
AC009145.1,AC009145.2,AC027279.2,AC046158.2,WWOX	1.51216	-0.268318	1.09362
AC009148.1	1.80473	0.60434	0.345078
AC009163.4,TMEM170A	-0.0323563	-0.124934	-0.134195
AC009163.7	0.0212006	-0.136649	-0.136649
AC009171.2	0.0235745	-0.00202517	0.0993294
AC009220.1	0.36757	0.0774785	0.525751
AC009226.1	0.763284	0.0877584	0.142311
AC009229.1,AC009229.2,AC009229.4	-0.0177065	-0.0232314	-0.0336685
AC009244.1	-0.298971	-0.278692	-0.346436
AC009245.1	-0.0579274	0.256745	0.0526317
AC009283.1	0.0625378	0.166626	0.0974315
AC009292.2	0.0615718	-0.177408	-0.00311619
AC009299.2	1.02263	0.765004	1.23747
AC009299.2.v2	0.17635	-0.247334	0.562604
AC009302.1	0.105582	0.3547	0.299639
AC009303.1,CCDC93	0.0248344	-0.00785157	0.0111748
AC009309.2	0.537067	0.218749	0.618264
AC009313.1	0.0364989	-0.130102	-0.130102
AC009336.2,AC016739.1,AC017048.1,AC017048.2,AC017048.3,AC073636.1,AC074286.1,AC092162.2,HAGLR,LINC01116,RNU6-187P	0.00600842	0.000416483	0.0019883
AC009403.2,AC009403.1	1.04946	0.383157	0.359764
AC009412.1,FAM220A	-0.00997676	-0.0288305	-0.00607389
AC009506.2	0.284185	-0.251931	0.445997
AC009509.2	-0.0779755	0.351966	-0.0779755
AC009533.1	-0.100409	0.0471385	0.0357333
AC009533.1.v2	-0.116141	-0.1002	0.00568477
AC009549.1	0.298458	0.207895	0.757996
AC009562.1	0.41305	0	0.440435
AC009570.1,RNU6-784P	0.464569	0.135404	0.569524
AC009754.1	0.057103	0.0155957	0.0229824
AC009779.2,CD63	-0.0909141	0.00990264	-0.133381
AC009779.3	0.375028	0.0757047	0.0950332
AC009779.4,BLOC1S1	-0.0256776	0.150773	0.0670462
AC009802.1	0.290406	0.28075	0.287266
AC009812.1,AC009812.5	0.701411	0.0139314	0.539296
AC009831.1	1.85584	0.341506	2.5054
AC009898.1,AC019270.1,AC022039.1,AC022832.2,AC022880.1,AC022880.2,AC040926.1,AC103851.1,AC106845.1,AC135352.1,C8orf48,EIF4EP5,LINC00681,RNA5SP255,RNU6-842P,RNU7-153P,TRMT9B,TUSC3	0.000435038	0.00022868	0.000332624
AC009908.1	0.529781	0.223713	0.648421
AC009951.2	0.0114361	-0.0893969	-0.0893969
AC009961.1,RPS3AP13	0.333003	0.205445	0.00210116
AC009962.1	0.579975	0.0792653	0.287317
AC009996.1,EIF3J	0.000768386	-0.0317813	0.00722603
AC009996.1,EIF3J_PTT	0.18634	-0.107619	0.022149
AC009997.1	1.42885	0.0790734	0.681567
AC010136.1	0.508889	0.435961	0.40838
AC010149.1	0	0	0
AC010173.1	0.0675917	0.00246213	0.0109436
AC010198.1,LINC00941	1.18204	0.0905916	0.304376
AC010201.3	0.292972	0.0276366	0.0406785
AC010201.3.v2	0.283605	0.384881	0.0711131
AC010203.1	-0.0578311	-0.0710546	-0.0551343
AC010203.1_PTT	0.199257	-0.00530608	0.0960911
AC010203.2	0.204292	-0.00579562	0.103156
AC010205.1	0.206482	-0.147985	0.141414
AC010240.4	1.23857	0.901448	0.981412
AC010271.1	0	0	0.19448
AC010271.2	0.173798	-0.388168	0.719852
AC010319.4	0.0381484	-0.0509737	-0.0465719
AC010327.4	0.171822	0.139866	-0.074998
AC010327.5	0.374962	0.263052	0.514404
AC010327.8	0	0.0302879	0.128197
AC010331.1	1.60875	0.129617	1.22585
AC010336.1	0.884819	0.41626	0.53442
AC010336.5	0.398953	-0.0107076	0.0442963
AC010336.8	1.06103	0.0524469	0.451826
AC010343.1	0.253828	0.0313029	-0.109479
AC010359.2	0.739364	-0.067651	0.158793
AC010359.3,ERBIN	0.011631	0.0190103	0.00326947
AC010422.1	0.209364	0.0795185	0.193844
AC010422.4	0.198337	0.103514	0.148636
AC010422.7,WDR83OS	0.16369	0.0897727	-0.286408
AC010457.1	0.36317	-0.0117344	0.369152
AC010478.1	0.783498	0.16571	0.286575
AC010487.1	1.41045	0.0477852	0.922059
AC010491.1	2.52071	0.684587	1.98668
AC010504.1	0.386854	0.00799739	0.602151
AC010504.1_PTT	0.825786	-0.152937	1.36624
AC010528.1	0.571425	-0.0371543	0.385763
AC010530.1,RANBP10	-0.0281551	-0.0121844	0.00328191
AC010531.6	3.29999	1.26878	2.75009
AC010536.2,KLHDC4	0.0593478	0.00595484	0.0797327
AC010542.4,AC010542.5	0.248754	0.158819	0.0629869
AC010547.1	0.412025	0.17309	0.209436
AC010547.4,ZNF19	0.0123101	-0.0120372	-0.0530805
AC010618.3	0.939301	0.512525	0.393598
AC010618.3_PTT	1.49362	0.899886	0.886331
AC010624.5	0.0700681	-0.180583	-0.0598427
AC010632.1	1.26165	0.350408	0.274427
AC010642.2	0.0296608	-0.00167025	0.0604464
AC010654.1	0.383076	0.404687	0.657184
AC010655.2,AC010655.3,HILPDA	0.422905	0.0406236	0.494081
AC010719.1
AC010735.2	0.074295	0.00907602	-0.0652301
AC010754.1	0.077141	0.0729088	0.0452857
AC010761.6	0.0109787	-0.146543	-0.0777297
AC010768.1,AC010768.2	0.238557	0.0154682	-0.0323681
AC010789.1	0.169696	0.0597062	-0.00552952
AC010789.2	1.76804	0.231418	0.918655
AC010809.1,AVEN	0.0200606	0.0102898	0.029737
AC010834.2,RBM12B-AS1	-0.147443	0.16455	-0.192459
AC010864.1	0.906389	0.0771057	0.685322
AC010883.3	0.472913	0.0825858	0.0623426
AC010894.2	0.0554497	0.194365	0.663347
AC010894.3	0	0	0
AC010894.3.v2	-0.00651446	0.0319869	0.0666264
AC010907.2	0	0.00274941	0
AC010913.1	0.593275	0.142395	0.591642
AC010973.2,FASTK	-0.167038	0.06857	0.0255219
AC010996.1	0.228011	0.0204898	0.181668
AC010997.5	2.23034	0.769628	1.25053
AC010998.1	0.4159	-0.00115445	0.0822649
AC010999.2	0.876102	0.349379	0.827662
AC011005.1	0.0335895	-0.0674545	0.212697
AC011008.1	0.0545719	0.0376347	0
AC011029.1	0.00536453	0.00549765	0.00519218
AC011239.1	0.0444017	0.0206806	-0.00966591
AC011290.1	0.396575	0.0783019	0.448871
AC011330.3,CATSPER2,PPIP5K1,STRC	0.0334991	0.020503	-0.00200464
AC011346.1	0.171395	-0.417927	0.0652456
AC011346.1.v2	0	0	0
AC011346.1.v3	0.45803	0.0223277	0.0741605
AC011352.2,SPINK1	0.0693155	0.0358835	0.0280464
AC011399.1	0	0	0
AC011444.1	2.23679	0.619598	1.44863
AC011444.3	0.0722199	0	0.157
AC011445.1,LRFN1	-0.0116485	-0.0964851	-0.0226791
AC011446.2	-0.0104671	0.0741144	-0.167573
AC011446.3,STX10	0.0412995	0.0186402	-0.033825
AC011448.1,YJEFN3	-0.108076	-0.00337976	-0.860973
AC011450.1	0.132097	-0.0287875	0.0184338
AC011451.3	0.143913	0.0379122	0.0167308
AC011452.2,SIGLEC11	0	0	0
AC011455.6	0.0747018	0	0.0818735
AC011461.1,KEAP1	-0.0685038	-0.0210865	-0.0715975
AC011462.1,TMEM91	0.265563	0.033899	0.0448252
AC011462.2	-0.0154625	0.00885518	0.0186235
AC011462.3	1.10838	0.308979	0.91121
AC011466.1	2.12982	0.412291	1.21806
AC011468.4,ZNF616	0.103884	0.0191832	0.0710285
AC011468.5	0.709461	0.3208	1.373
AC011472.1	0.0372392	0	0
AC011476.3	-0.00227927	-0.004734	-0.00810354
AC011481.1	0.810392	0.218601	0.325538
AC011481.2	0.363302	0.169018	1.62153
AC011491.1	0	0.00787704	0
AC011491.2,GTF2F1	-0.0357849	-0.0960576	-0.0625849
AC011495.1	-0.161427	-0.0179805	-0.0654741
AC011497.2	-0.156736	-0.210387	-0.573894
AC011498.1	-0.00596713	0.000120968	-0.0152082
AC011498.2	-0.0202213	-0.0155697	-0.359856
AC011499.1,DUS3L,PRR22	-0.126876	-0.0253433	-0.147874
AC011511.2,AC011511.3	0.0197469	0	0.0176429
AC011511.5	0.0827905	0.0254056	-0.103001
AC011603.1,TUBA1B	-0.232321	-0.139537	-0.126583
AC011603.3	0.193883	0.0214754	0.0928454
AC011676.1	0.00568293	0.00220136	0.00179372
AC011753.2,SEPTIN10	-0.0149853	0.0499978	0.0269636
AC011815.1	0.176202	-0.0217439	-0.00690717
AC011825.4	0.434193	-0.00827277	0.67337
AC011891.3,ARL4A	-0.427463	-0.226772	-0.108318
AC011921.1	1.13261	-0.108298	0.617291
AC011933.3	0.0241487	0.0521774	0.0219601
AC011939.2,DENND4A	0.0543084	0.0288657	0.026102
AC011997.1	0.732064	0.214837	0.637243
AC012063.1	0.130618	0.100616	0.0847814
AC012063.1_PTT	0.905563	0.517641	1.02228
AC012065.1	0	0.258224	0
AC012085.1	-0.0236008	0.0073518	-0.0621082
AC012146.1	0.872849	0.332492	0.741714
AC012158.1	-0.0247165	-0.103445	-0.0967745
AC012181.2,HERPUD1	0.49102	0.705427	0.656306
AC012183.1	0.0374234	-0.00611751	-0.000865333
AC012184.3	0.029985	-0.0345347	0.0127461
AC012186.2,VPS35	-0.0372729	-0.0369219	-0.0250033
AC012236.1	0.0382674	0.0218636	0.00825605
AC012254.2,IER3IP1	-0.0108385	-0.000445909	-0.00954745
AC012291.2	-0.045268	-0.0423432	-0.0509039
AC012291.3	1.33023	0.0720026	1.09507
AC012306.2	0.782314	0.306548	0.865228
AC012307.1	0.353344	0.196502	0
AC012313.1	0.536277	-0.453676	0.362641
AC012313.4,LINC02560,ZNF584	0.118004	0.0317539	0.0983133
AC012313.4,LINC02560,ZNF584_PTT	0.476453	0.200717	0.278463
AC012313.6	0.376911	-0.0765409	0.639198
AC012313.7	0.601118	-0.291422	-0.797954
AC012313.9	-0.0129761	-0.164125	-0.0142243
AC012358.1,CLHC1	0.132598	0.0285389	0.0657135
AC012360.1	0	0	0
AC012360.3	0.8923	0.152289	1.04992
AC012370.1,SPRED2	-0.0049318	-0.00472543	-0.00809076
AC012377.1,AC023908.1	0.00287481	-0.0165757	0.0013187
AC012433.1,MAPK4	0.01596	-0.024482	-0.011063
AC012433.1,MAPK4_PTT	0.155827	0.0365169	0.0039054
AC012433.2	0	0	0
AC012442.1	0.14789	0.0269343	0.105331
AC012442.2	0.00280915	-0.145979	0.0810892
AC012442.3	0.013453	-0.0304235	-0.0279575
AC012447.1	0.438409	-0.0109291	0.310645
AC012464.2,CRADD	0.021811	0.00190324	0.00498944
AC012485.1	0.0365595	0	0.072691
AC012486.1,PGAP1	-0.00759405	-0.0187903	-0.0297493
AC012488.2,ASDURF,ASNSD1	-0.0648721	-0.0688963	-0.103847
AC012494.1	-0.374659	-0.272889	0.00613552
AC012494.1.v2	0.148936	-0.158641	0.103594
AC012501.2	0.0149584	0.0326839	0.0464158
AC012501.2.v2	0.20632	-0.309063	0.497655
AC012531.4,AC012531.6	0.490782	0	0
AC012555.1	0.188348	-0.0821314	-0.179761
AC012603.1	0.254669	0.0664274	0.402144
AC012615.1	3.27442	1.01671	2.90693
AC012629.2	0.603844	3.78314e-05	-0.0271395
AC012640.1,CCT5	-0.149612	-0.201673	-0.112514
AC012640.4	0.923069	0.415767	1.4131
AC012645.1	0.984295	-0.0368796	1.39356
AC012668.1,AC012668.2,AC093382.1,FN1,LINC00607,MREG	-0.00292123	-0.00250771	-0.00221076
AC012673.1	0.455416	0.0779183	0.566601
AC013268.3	0.138104	-0.0292269	-0.147884
AC013391.2
AC013394.1,CHD2	0.0409973	0.0370298	0.0463514
AC013394.1,CHD2_PTT	1.20107	0.790364	1.11551
AC013400.1	0.172751	0.272197	0.392476
AC013429.1,SVOPL	-0.00152873	-0.0163118	-0.0105218
AC013468.1,OSGEPL1	0.0353905	-0.0308714	-0.0070471
AC013470.1	0.065199	-0.0225276	-0.0225276
AC013489.1,DET1	0.0125104	0.0272843	0.00573276
AC013549.4,TEAD1	-0.0020077	-0.029928	-0.0175847
AC013565.3	0.163949	0.0456179	0.591825
AC013652.1	0.287757	0.177591	0.25214
AC013726.2,NGEF	-0.00109977	0.0010017	-0.00333765
AC015631.1,PABPC4L	0.304382	0.302818	0.645729
AC015712.1	0.783381	0.262463	0.212098
AC015712.2	0.964279	-0.239677	0.187302
AC015720.2,PPCDC	-0.0507266	-0.0165705	-0.0191978
AC015795.1	0.00525664	0.00162128	0.0189711
AC015802.1	0.00127836	0.00657152	0.00771814
AC015802.3,PRCD	0.000934206	0.0195656	-0.0161125
AC015802.4	0.818107	0.338442	0.191883
AC015813.3	0	0	0
AC015813.4	0.301609	0.0554422	0.0582812
AC015813.5	1.36948	0.151061	1.06337
AC015813.7	0.0875615	0	0
AC015849.2	0.204198	-0.329127	-0.329127
AC015849.4	0.148884	-0.0205123	0.153317
AC015849.4_PTT	2.17051	0.423041	1.80127
AC015871.8,ST20,ST20-MTHFS	0.0656741	0.0131186	0.0492146
AC015871.8,ST20,ST20-MTHFS_PTT	2.69067	0.0518282	1.59891
AC015878.2,GREB1L	0.0126687	-0.0069694	-0.00520819
AC015909.2	-0.00393358	-0.199921	-0.0984875
AC015911.1,SNHG30	0.365083	0.230803	0.272917
AC015911.4	0	0	0.336898
AC015912.3	2.83117	1.19696	2.74684
AC015917.2	0.313786	0.11735	0.537932
AC015936.1	0	0	0
AC015967.1	-0.0129897	-0.0178735	-0.0245975
AC015971.1	0.186413	-0.0133173	0.230916
AC015982.2	2.53126	0.939602	2.36051
AC016026.1,AC016027.2,AC016027.3,MICAL3	-0.0192408	-0.0217148	-0.0372085
AC016027.1	0.459513	-0.00414862	0.554243
AC016065.1	0.733876	0.101983	0.95856
AC016134.1	0.368892	0.129971	0.00717124
AC016229.2	0.578355	0.250489	0.717895
AC016245.2	-0.0938465	-0.0467879	0.639081
AC016252.1,DZIP1L	-0.029718	-0.028571	-0.0208201
AC016355.1	1.11878	-0.349878	0.780547
AC016394.2	1.33162	0.0992982	1.35557
AC016394.4	-0.172459	-0.00106359	-0.0609045
AC016405.1,AC016405.2,ZHX2	-0.00290146	-0.000767218	0.0047816
AC016575.1	0.354575	0.00474388	0.481332
AC016582.2	1.26486	0.268113	1.41371
AC016586.1,ZBTB7A	-0.0825547	-0.0311946	-0.0681009
AC016590.1	-0.156654	0.01158	0.0386639
AC016590.2	0.234936	-0.0204991	0.134697
AC016596.1	0.284236	-0.264116	0.199347
AC016717.1,AC016717.2	-0.0594108	-0.707747	-0.433457
AC016727.1	0.3659	0.0297398	0.0126341
AC016737.1	0.507433	0.0664503	0.0445658
AC016737.2	0	0	0
AC016738.1	0.0748373	-0.102239	-0.0103728
AC016745.1	0.113178	0.0109126	0.126435
AC016747.1	0.259573	0.0713521	0.327614
AC016773.2	1.06139	0.467841	0.301997
AC016831.1
AC016831.6,LINC-PINT	0.0109601	0.015675	0.0176073
AC016876.2	0.519656	0.149707	0.277789
AC016876.4	1.55407	0.49453	0.169613
AC016877.3,OSR2	-0.170419	-0.0548938	-0.199368
AC016949.1,SENP5	-0.0124578	-0.021772	-0.0448808
AC016959.1,OSBPL11	0.0113524	0.00396789	0.00194435
AC017002.3,SOCAR	0.259967	0	0
AC017002.4,ANAPC1	0.0421364	0	0
AC017002.4,ANAPC1.v2	-0.00679906	-0.015071	0.0212484
AC017050.1	0.694835	0.0635625	0.289036
AC017083.1	1.87385	-0.103893	1.27008
AC017083.3,PPP3R1	-0.0338843	-0.03259	-0.0345409
AC017104.4,AC017104.5,LINC00471	0.795815	-0.281597	0.769093
AC017116.1	-0.00993477	-0.0810678	-0.0418826
AC018521.5	0.0326409	-0.040313	0.0409936
AC018521.6,SP2-AS1	0.464083	0.231033	-0.0575107
AC018552.2	0	0	0
AC018553.1,AC018553.2	0.190271	0.0959009	0.0154346
AC018607.1	-0.0110269	-0.00442144	-0.011421
AC018638.2	-0.0185029	0.0673949	0.165774
AC018638.4	0.0606767	-0.435957	0.111797
AC018638.5	0.0935332	0.0777062	-0.0260207
AC018638.8,AC090114.3,AC108010.1,RNU6-177P	0.015303	0.0028545	0.00682989
AC018639.1	0	0.0114512	0
AC018645.2	0	0	0
AC018645.3,LINC00997	0.197576	0.130182	-0.0561581
AC018647.2	0.758313	0.564667	0.955611
AC018648.1	0.339777	0.279891	0.275174
AC018693.2	-0.106683	-0.0166624	0.0548769
AC018714.2	0.149233	-0.0616161	0.733112
AC018742.1	0	0.475393	0.223354
AC018754.1	0.0994813	0.0932727	0.0276746
AC018761.1,TNPO2	-0.0164106	0.0219452	-0.0118977
AC018761.3	-0.12613	-0.0498416	-0.0578842
AC018761.3_PTT	-0.146659	-0.0689659	-0.0656655
AC018816.1	-0.00941129	-0.0780281	0.11796
AC018845.3	0.984011	-0.0991884	0.456213
AC019068.1	0.344415	0.0443452	0.0652915
AC019069.1	0.212044	-0.270043	0.341591
AC019077.1	0.502188	0.0134295	0.349491
AC019080.1	0.0800006	0.0258205	0.0169976
AC019080.1_PTT	0.445065	-0.000693497	0.0363252
AC019080.3,AC019080.4,H3P7	0.0337214	0.0969675	-0.0159532
AC019117.4,AC019117.3	0	0	0.0768132
AC019129.2	0.830872	0	0
AC019131.1	0.439324	-0.0198301	0.0908168
AC019163.1,AC022325.2,AC095050.1,AC105914.1,AC105914.2,AC131094.1,ASB5,GLRA3,GPM6A,MARK2P4,SPATA4	1.09289	0.170577	0.961553
AC019257.8,ARHGEF10	-0.0200346	0.00126831	-0.00722204
AC019294.2	0.499181	0.0114191	0.605275
AC020558.1	1.80104	0.615739	1.80179
AC020584.1	0	0	0
AC020663.2,ROGDI	-0.0737556	-0.0876302	-0.109891
AC020687.1	0	0	0
AC020765.2	2.89713	0.771721	2.95629
AC020765.3,AC020765.5,SULT1A1,SULT1A2	0.248415	0.0500814	0.132811
AC020904.2	0.245904	0.106181	0.191676
AC020907.3	0	0	0
AC020907.6,FXYD3	0.0791005	0.042282	0.11491
AC020910.5	0.955896	0.31972	1.20157
AC020910.6	-0.174339	0.225863	0.0307361
AC020911.4	0.355121	0.0285107	-0.0828609
AC020915.3	0.172217	0.0119244	0.141929
AC020915.3_PTT	0.292766	0.0135127	0.344861
AC020916.2	0.421799	0.141015	0.144174
AC020922.3,TMEM238	0.0197306	0.0269515	0.0812808
AC020922.4	0	0	0
AC020934.2	0.0815957	0.0159118	0.0648839
AC020978.1,PRMT7	-0.0195977	-0.0639962	0.00168208
AC020978.4	0.0130885	-0.0461051	-0.0461051
AC020978.5	0.00203438	-0.0354706	-0.0181241
AC020978.7	-0.349147	-0.0552625	-0.116019
AC021016.2	0.883037	0.321658	0.582573
AC021037.1	0.293283	-0.223857	0.841011
AC021066.1	0	0	0
AC021066.3	0.0915006	-0.0184621	-0.0558607
AC021078.1,CSNK1A1	-0.0481344	0.00154468	-0.0220299
AC021078.1,CSNK1A1_PTT	-0.143073	-0.0440688	-0.020715
AC021086.1	0.522523	-0.0716959	-0.100214
AC021087.1	0.268435	-0.0717243	-0.177244
AC021087.2	0	0.132127	0
AC021087.3,CCDC127	0.319353	0.0117465	0.0775731
AC021087.5	-0.5653	-0.648354	-0.570219
AC021092.1	0.697352	0.226182	0.011269
AC021151.1	0	0	0
AC021242.3	1.36965	0.173548	0.823779
AC021269.3	0	0	0
AC021321.1	0.97145	0.122857	0.244642
AC021321.2	-0.0141877	-0.000494793	-0.013266
AC021491.2	0.0752123	-0.0283915	-0.0481708
AC021723.2	0.0417616	0.0117338	-0.00196534
AC021752.1	1.73529	0.0560328	0.868572
AC021851.1	0.0648273	-0.0862631	0.0127521
AC022098.1	0.741296	0.0535309	0.414198
AC022098.2	0	0	0.161838
AC022098.3	-0.0585572	0.066046	0.0987674
AC022098.4	0	0	0.0652125
AC022107.1	-0.0927266	-0.0689497	0.190227
AC022126.1	0.347551	0.0862444	0.140438
AC022126.1_PTT	0.986203	0.300559	0.336787
AC022167.1,AC022167.2	0.00756801	-0.0376013	-0.015182
AC022167.3	0.0726521	0.0692742	0.0108019
AC022167.4	0	0	0
AC022210.1	-0.163738	-0.0268187	0.0107597
AC022210.2	0.123512	0.0599318	-0.0395551
AC022211.2,AC022211.4	0.0356329	-0.056332	0.0168186
AC022211.3	2.10575	0.272005	0.970505
AC022211.5	0.25189	0.0851071	0.0761263
AC022217.4	0.0608401	0	0
AC022217.4.v2	0	0	0
AC022364.1	0.21315	0.0367197	0.0800178
AC022364.1_PTT	1.1538	0.21665	0.64996
AC022367.1	-0.00112656	-0.000345426	-0.00116365
AC022382.1	-0.693368	-0.450059	0.00089858
AC022384.1,TATDN2	-0.0325207	-0.0679413	-0.0227334
AC022400.1	-1.02728	-1.16658	-0.969901
AC022400.10,ZSWIM8	-0.0463866	-0.050503	0.0133162
AC022400.3,AC022400.5,AC022400.6,AGAP5,BMS1P4	-0.0249933	0.0595162	0.11784
AC022400.8	0.838958	0.352978	0.364084
AC022400.9	1.71279	0.258877	1.16355
AC022405.1,KNL1	0.00419773	0.0128249	0.00584887
AC022413.2	0.487309	0.301724	0.447168
AC022483.1	0	0	0
AC022506.1	0.19041	0.502491	0.479536
AC022506.2	-0.0754864	-0.405298	-0.345266
AC022506.2.v2	0.95432	-0.236161	0.955625
AC022509.3	-0.454012	0.051698	-0.0932011
AC022558.1,BTBD1	0.000667975	-0.0421142	-0.0422724
AC022558.1,BTBD1_PTT	0.0950805	-0.199266	-0.192923
AC022558.2	1.36086	0.864485	1.28352
AC022613.2	0.534668	0.299234	0.0875551
AC022868.1	0.329924	0	0.354264
AC022868.2	0.095822	0.0611479	0
AC022915.2	0	0	0.0728652
AC022915.2,AC022915.1	0	0	0
AC022916.2	0.831515	0.0896351	0.604657
AC022966.2	1.11856	0.410172	0.499418
AC023024.1	0.424939	0.149918	0.170873
AC023024.2	0.0268185	-0.0103221	-0.00370375
AC023024.2_PTT	0.361691	0.0365063	0.121757
AC023043.1	0.746089	0.485881	0.561268
AC023137.2	0.0668371	-0.00480853	-0.00223912
AC023157.2	0.368617	-0.16488	0.444776
AC023232.1	0.356313	0.035954	0.235213
AC023283.1	1.09777	0.151331	0.5015
AC023302.1	1.1579	0.357502	0.33577
AC023347.1	0.880242	-0.0356304	1.66985
AC023347.1_PTT	0.784799	-0.112537	1.42925
AC023355.2	1.73631	-0.0407774	1.37812
AC023483.1,SUMF1	0.0165412	-0.00478477	0.00660023
AC023509.3	0.310994	0.0349702	0.501674
AC023632.2	2.00115	0.216229	2.73654
AC023790.2,HTR7P1	0.0174406	-0.0246692	-0.00573532
AC023794.5,FAM242C	0.121541	0.0899456	0.0886644
AC023855.1,TMEM101	0.0385419	-0.250132	-0.106271
AC023906.5	0.0112818	-0.0210514	-0.00872762
AC023908.3	1.94566	0.433392	1.14056
AC024075.1	-0.288454	-0.133931	-0.0124081
AC024230.1	0.00846317	-0.000623677	0.000185143
AC024243.1	0.425896	0.122691	0.311457
AC024257.2,ZNF641	-0.0828073	-0.0337863	-0.155702
AC024257.3	0.225037	0.00485247	0.118551
AC024451.2	0.0859657	0.177407	-0.0160444
AC024475.3	1.15514	0.315784	0.0250605
AC024559.1	0	0	0.039119
AC024559.2	0	0	0
AC024560.4	1.87452	0.528354	0.522289
AC024575.2	0.173384	0.0503826	0.0282642
AC024619.3	0.0585198	0	0
AC024901.1	0.0194915	-0.000450496	0.0047846
AC024909.1	0.303724	0	0
AC024933.2	0.105146	0.0298934	0.0606902
AC024933.2_PTT	2.70479	1.14031	2.49693
AC024940.1	0	0	0
AC024940.3,MREGP1	0.0586493	0.111875	0.00965566
AC024940.6,SINHCAF	0.0365914	0.0135193	0.0242594
AC024941.1	0.0455962	-0.0738108	-0.0127026
AC024941.2	0.259337	0.283354	0.311796
AC025031.1	1.6297	-0.0243748	0.89111
AC025031.2	0.111331	-0.00459966	0.278973
AC025043.1	-0.0861389	0.0192965	-0.00060223
AC025048.2	1.77025	0.952561	1.15896
AC025048.4	1.85971	1.13014	1.60767
AC025048.6	0	0	0
AC025154.2	0.678709	0	0.196891
AC025162.1,PMEL	1.96601	0.764031	1.98422
AC025162.1,PMEL_PTT	1.76467	0.362371	1.87962
AC025164.2	1.23161	0.771743	1.59862
AC025166.1	0.064526	0.000944396	0.0187153
AC025171.1,ANXA2R	0.386095	0.112775	0.166215
AC025171.1,ANXA2R_PTT	1.9617	0.472435	1.54182
AC025171.2	0.196396	0.0199145	0.00943055
AC025171.3	0.267366	-0.148831	0.09242
AC025175.1	0	0.103917	0
AC025180.1	0.0525641	0.0415181	0
AC025181.2	1.80779	0.441686	1.88666
AC025257.1	0	0	0
AC025280.1	0.00602518	-0.00332596	-0.0224147
AC025287.2	1.26054	0.364282	1.33928
AC025300.1	0.00630461	-0.0030786	0.00199241
AC025423.1,AC025423.2,MDM2	0.0240036	-0.0313623	-0.00877687
AC025442.1	0.301395	0	0.42927
AC025449.1,NUP155	0.0279595	0.00708044	0.0164259
AC025449.2	0.205606	0.031857	0.122379
AC025449.2_PTT	1.79267	0.461284	1.54735
AC025569.1	0.0577813	0.0409824	0.0326874
AC025588.1	-0.0156399	-0.369788	-0.369788
AC025594.2	0.0298935	-0.00448165	-0.00672029
AC025682.2	0.0744188	-0.0123737	0.0233293
AC025682.2_PTT	1.76995	0.269198	0.914063
AC025766.1	0.20452	0.0265292	0.12984
AC025766.1_PTT	2.13482	0.198957	1.18718
AC025881.1	-0.117026	0.0958819	0.00245439
AC026124.1	0.0302951	-0.0192995	0.00329285
AC026191.1	0.280353	0.095401	0.291324
AC026191.1_PTT	0.812739	0.186439	0.705619
AC026202.3	0.0803929	0.398317	-0.284464
AC026254.2	0.278677	0.121942	0.0949922
AC026271.1	-0.241716	-0.179707	-0.195206
AC026304.1	1.13544	-0.0171851	1.95698
AC026316.4,SLC7A14-AS1	0	0	0.0371303
AC026318.1,DHX30	0.0862586	0.0151954	0.062569
AC026336.3	0.0996749	0.0709811	0.185091
AC026341.1	0.759303	-0.183896	0.990145
AC026367.1	1.3959	0.290631	0.964945
AC026401.2,AF001548.2,NDE1	-0.0201245	0.0115431	0.00266885
AC026410.3	0.239939	-0.143347	0.0854137
AC026412.1	0.13256	-0.177152	0.00675996
AC026412.3	0.468117	0.421039	0.606751
AC026461.3	0.0877636	0.0355983	0
AC026462.4	0.0317622	0.0337014	-0.0156569
AC026464.2,CYB5B	0.0642122	0.0609645	0.0588302
AC026471.1,AC026471.4	-0.213121	-0.28442	-0.0406767
AC026471.2	1.0608	0.185683	0.44406
AC026474.1,SNTB2	0.0145356	-0.007682	0.00731665
AC026474.1,SNTB2_PTT	0.394332	-0.0764117	0.26475
AC026495.1	0	0	0
AC026583.1	0.0797498	0	0
AC026689.1	0.0216445	-0.00566078	0.00395378
AC026689.1_PTT	0.14281	0.0813113	0.0502893
AC026691.1	0.105021	0.0565769	0.111628
AC026704.1	0.815948	-0.0496618	0.397012
AC026726.1	0.143962	0.393743	0.393154
AC026740.3,BRD9P2,TPPP,ZDHHC11B	-0.0237288	0.00250699	-0.00885839
AC026748.3	0.0591426	0.11098	0.188257
AC026765.3	0.270279	0.151222	0.106593
AC026785.1	0.754783	0.360774	0.784441
AC026785.3	0.734156	-0.274458	-0.224653
AC026803.2,FTL	-0.0820725	-0.123859	-0.0817442
AC026979.2	1.79517	0.387942	1.95759
AC026992.2	0.622154	0.0181701	0.442276
AC027045.1,GSG1L2	-0.0969243	-0.0969243	-0.0969243
AC027045.2	0.0486618	0.0163429	0.0194312
AC027045.2.v2	0.210484	0.250378	0.0856578
AC027097.1	0.037525	0.0269485	0.00891799
AC027097.2	0.0890019	0.0553383	-0.0163843
AC027117.1	0.0936872	0.12518	0.100583
AC027228.3,HYKK	-0.00855901	0.000862164	-0.00128816
AC027237.1,AC027237.4	1.57935	0.265347	0.52338
AC027237.2,AC027237.6	-0.00178479	0.0162292	0.0106702
AC027237.5	0.548907	0.0758751	0.21999
AC027237.5_PTT	1.47322	0.0352128	0.736303
AC027243.3,ISL2	-0.0899065	-0.0852253	0.0106708
AC027277.2,EMP2,LINC01290	-0.0106087	0.00342592	-0.0248648
AC027281.1,VAC14	0.0127111	-0.0138595	0.00260131
AC027290.3,VPS37B	-0.0539505	-0.035542	-0.0316078
AC027307.1	0.175126	-0.110848	0.148274
AC027307.3,RPS15	-0.165562	0.0492271	0.0981375
AC027309.2	1.02063	0.42572	0.954212
AC027449.1	0.500331	-0.109294	0.330609
AC027544.2	0.522294	-0.0824734	0.273414
AC027544.2_PTT	0.421859	-0.0623732	0.241903
AC027601.1	0.141253	0.0207784	0.189373
AC027601.6	3.43154	1.27938	1.8589
AC027612.3	-0.129535	-0.207346	-0.120667
AC027644.1,GTF2IP23,LINC02604,RNU6-1254P	-0.0783561	-0.095191	-0.0748714
AC027644.3	1.36812	1.11105	1.79445
AC027682.2,AC027682.3	-0.0368858	0.387397	-0.127426
AC027682.4	0.0829917	0.0225986	0.0499447
AC027682.4_PTT	0.4321	0.0158963	0.187803
AC027682.6	0.199176	0.118377	0.0895171
AC027796.2,AC027796.3,AC027796.5,SHPK,TRPV1	-0.0488803	-0.0810226	-0.00113189
AC027801.4	0	0	0
AC027801.5,KAT7	-0.0174679	0.0041469	0.000821907
AC032011.1	2.29545	1.03805	2.49017
AC034102.1	0.0326657	0.598382	-0.631169
AC034102.3	0.198806	0	0.222825
AC034102.4	0.0178041	0	0
AC034102.5	0.48111	-0.0156245	-0.00840808
AC034102.6	0.545377	0	0
AC034139.1	1.13001	0.0486382	2.02535
AC034207.1	0.00765342	-0.00150636	0.0105138
AC034222.2,OXCT1-AS1	1.7497	0.326452	1.27449
AC034231.1	1.88062	0.22475	1.53385
AC034236.1	0.0645973	0.147856	0.138387
AC034236.2	2.41891	0.170217	1.86157
AC034243.1	-0.0632652	-0.0230533	-0.0349058
AC034244.1	0.898592	0.253217	0.874833
AC035140.1	-0.141133	-0.140344	0.123799
AC036108.1	0.0210682	0.223801	0
AC036176.1	0.737291	0.346376	0.388706
AC037459.4,SORBS3	0.111085	0.084542	0.144973
AC037487.3	0.735103	0.21286	0.551004
AC040160.2,LRRC29	-0.0107495	0.0255064	0.0352284
AC040162.3,EDC4	-0.121069	-0.132808	-0.0818938
AC040169.1	2.67254	0.374357	2.8032
AC040173.1,MRTFB	-0.00203993	-0.00226628	-0.00988204
AC040970.1	-0.0365866	-0.0916461	-0.122162
AC040977.1	0.474567	0.221187	0.215827
AC041005.1	-0.108592	-0.108592	-0.108592
AC044787.1	0	0	0
AC044802.1	0.0613442	-0.0643141	0.0703806
AC044802.2,NAE1	-0.141576	-0.0850063	-0.010959
AC044802.2,NAE1_PTT	-0.14143	-0.0851911	-0.0107319
AC044849.1	0.226297	0.219077	0.446976
AC044860.1	-0.473683	-0.0187345	-0.342677
AC046143.1	0.227888	-0.00565139	-0.0412476
AC046176.1	-0.292096	-0.135965	-0.387333
AC048338.2,DIABLO	0.0204954	-0.00997543	-0.0114016
AC048341.1	0.320249	0.0427864	0.50095
AC048382.5	0.155463	0.000440218	0.000223856
AC048382.7	-0.009883	-0.207397	-0.074832
AC051619.10	0.365931	0.385649	0.272969
AC051619.3	-1.2473	-0.363934	-1.2473
AC051619.4	0.202574	0.0536467	0.172862
AC051619.5	0.0637426	0.0569995	0.0231372
AC053503.6,SPEGNB	-0.0332811	0.0503512	-0.00497676
AC053513.1	-0.0115448	-0.0950586	0.0304143
AC053513.2,C2CD5	-0.0155924	-0.047013	-0.0423185
AC053527.2	1.28668	0.246635	0.496221
AC055720.2,ITPR2	0.0193944	0.0008311	0.0178167
AC055764.2,LRCH3	-0.0100092	-0.0450933	-0.00914232
AC055845.1,TMEM41B	0.0319234	0.0293007	0.0435699
AC055855.3	0.122827	0.00102886	0.039069
AC060766.1,SLFN12	-0.0203751	-0.00769448	-0.0267285
AC060766.4	-0.00928317	-0.305155	-0.151533
AC060766.5,AC060766.7	-0.233985	-0.179411	-0.111751
AC061992.2	0.114934	0.163972	0.0398959
AC062029.1	0.867249	-0.0706856	0.416849
AC063943.2	0.00209715	-0.0954876	-0.175627
AC063944.1	-0.0582903	-0.039166	-0.0582903
AC063947.2,ANO4,GAS2L3	0.0243807	0.0572945	0.0922973
AC063948.1,ARL1	-0.00201645	0.0390622	-0.0105711
AC063952.1	0.0994375	0	0
AC063952.1.v2	0	0	0
AC063962.1	0.158716	0.0914318	0.0290512
AC063965.2	0.649853	-0.139839	0.384028
AC064799.1	-0.457779	-0.167178	-0.28234
AC064799.2,AC104938.1,NR2E3	0.0172463	0.00525522	0.00419386
AC064801.1	-0.109648	-0.109648	0.287561
AC064807.1	0.108912	0.0179598	0.0721328
AC064807.1_PTT	2.23588	0.47455	2.33201
AC064836.2	1.29798	0.02564	1.58044
AC064869.1	0.049656	-0.0790407	-0.600501
AC067750.1	1.99151	0.258252	1.52086
AC067751.1	0.769514	0.085099	0.233022
AC067817.1	-0.0146705	-0.0177112	-0.028863
AC067852.1,HSD17B1	1.86346	0.0199123	2.16497
AC067852.2	0.4928	-0.126633	0.441971
AC067852.5,MLX	0.0590302	-0.0743048	0.0853651
AC067930.3	0.254646	0.0499192	-0.0475208
AC067930.3_PTT	0.215722	0.0554396	-0.0380167
AC067930.4	1.72925	0.208725	0.630782
AC067931.1	0.0101265	-0.0386357	-0.0189177
AC067945.2	0.438004	0.233677	0.274474
AC067968.1,ZNF223	-0.0534354	-0.0157849	-0.032919
AC067968.2	-0.0440985	-0.0440985	0.0659306
AC068025.1	0.0240274	-0.0118469	0.00234391
AC068134.4	0	0	0
AC068193.1	0.183292	0.408977	0.180283
AC068228.1,AC068228.2	1.05871	-0.00120792	0.46995
AC068234.2	2.4712	0.431887	2.61744
AC068282.1	2.26262	0.538849	2.16499
AC068282.2	0.416124	-0.196339	-0.0254
AC068305.2	0.014452	-0.0588886	0.069717
AC068338.2	1.33038	0.0762806	1.11336
AC068389.1	0.708127	0.125226	0.506391
AC068473.1	1.70404	0.43235	1.70256
AC068533.4	-0.238499	-0.193805	-0.393297
AC068580.1	-0.220804	-0.0593701	-0.165761
AC068580.4,CTSD	0.0130421	0.0735969	-0.00642227
AC068620.1	2.14359	1.08534	1.83702
AC068631.3,AC068631.4,DNAJB11	0.131925	0.0897811	0.17466
AC068657.1,TTC1	-0.207232	-0.209399	0.00495235
AC068669.1	0.225423	-0.032109	0.0524804
AC068675.1	0	0	0
AC068724.4	-0.724792	0.0125053	-0.659238
AC068724.4,AC068724.5	0.410296	0	0
AC068733.3	0.0623274	0.18899	-0.0746071
AC068768.1,C12orf65	0.109264	0.041803	0.02719
AC068768.1,C12orf65_PTT	0.724334	0.11302	0.135379
AC068774.1	0	0	0
AC068774.1.v2	0	0	0
AC068775.1,KLRC3	-0.0119589	-0.0119681	0.00519647
AC068870.2	1.25317	0.17533	0.560996
AC068888.1	0.28569	-2.88365e-05	0.0428877
AC068888.2	0.0548082	-0.0302354	0.0132665
AC069029.1	0.168984	0.123541	0.0538308
AC069157.2	0	0	0
AC069185.1	0.24589	0.21289	0.298293
AC069213.1,AC069213.3,RN7SL73P	0.241873	-0.0477603	-0.0341011
AC069214.1	0	0	0.00726772
AC069224.2	0.927508	0.212563	0.895681
AC069234.4,UNC119B	0.0354621	-0.000823706	0.138927
AC069277.2	0.113858	0.0027145	0.027662
AC069281.2,LRCH4,SAP25	-0.00123127	-0.0511982	0.0432282
AC069307.1,NOA1	-0.0106556	0.0356074	-0.0522741
AC069360.1	0.171996	0.0103751	0.0670011
AC069431.1	0	0	0.315886
AC069503.2,PSMD9,WDR66	0.0178775	0.00532337	0.0119644
AC069503.3	0.0902447	0.125339	0
AC069503.5	0.15372	-0.00847041	0.416294
AC069544.1	2.91238	0.736632	2.91559
AC072022.2	0.566865	0	0.424119
AC072054.1	2.20765	0.722564	3.07046
AC072061.1	1.74591	0.56547	1.18249
AC073046.1,TET3	0.0286791	-0.0264846	-0.00374323
AC073073.1,RINT1	-0.0529835	-0.0374681	-0.0489987
AC073107.1	0.289918	0.0905346	0.147846
AC073107.1.v2	1.32926	0.662964	0.636267
AC073107.1.v3	0.678265	0.290492	0.25213
AC073111.1	0.0158192	-0.064284	0.189494
AC073111.3,AC073111.4	0.128515	0.044829	0.0818342
AC073111.3,AC073111.4_PTT	0.343816	0.0806124	0.248607
AC073136.1	0	0	0
AC073140.2	0.333867	0.411349	0.0335232
AC073140.3	1.64178	0.477088	1.5739
AC073140.3_PTT	2.04189	0.594951	1.93929
AC073195.2	2.11968	0.354026	1.8589
AC073210.2,CCT6P3	0.00863906	-0.00878239	-0.00349606
AC073210.2,CCT6P3_PTT	0.153972	0.0580636	0.154347
AC073263.2	-0.103451	-0.099638	-0.114833
AC073283.1,TTC7A	-0.0150185	-0.0248172	-0.0297323
AC073283.1,TTC7A_PTT	0.822686	0.153381	0.771148
AC073324.1,EGFR	0.00493726	-0.00321921	-0.0260208
AC073326.1	0.0216037	0.00374275	0.00965242
AC073332.1	0.0149837	-0.00539056	0.03136
AC073335.2	0.415809	-1.14619	0.146711
AC073342.1	0	0	0
AC073343.2	0.144922	0.148014	-0.121335
AC073352.1	2.46132	0.542501	2.64804
AC073367.1,RSU1	-0.00181453	-0.00842229	-0.00470797
AC073389.1	1.84343	0.557867	1.51801
AC073475.1	2.51329	0.641201	2.2517
AC073487.1,SARNP	-0.0256085	-0.00641341	-0.00943532
AC073508.3	0.0907209	-0.0617993	0.340266
AC073529.1	0.0865606	-0.0449655	0.0068407
AC073548.1,NAPA	0.000622523	-0.00113657	0.0173146
AC073569.2	0.311727	0.114868	0.0516465
AC073585.1,FAM24B	0.181592	0.224451	0.26219
AC073585.1,FAM24B.v2	-0.00611253	0.0366418	-0.00995268
AC073592.2	0.209313	0	0.0186236
AC073842.2	0.154232	-0.0217912	0.206927
AC073857.1,MPHOSPH9	0.00986474	0.0121625	0.0145139
AC073861.1	0.173329	0.295073	-0.0722479
AC073862.1,ADGRD1	0.0655184	0.0122459	0.066011
AC073896.2	-0.229092	-0.452685	0.159606
AC073896.3	0.15158	-0.0205467	0.0130855
AC073896.4,SMARCC2	-0.0401029	0.00107013	0.0191918
AC073911.2	0	0	0
AC073912.3,STX2	-0.0305545	-0.0211388	-0.0169936
AC073934.1	-0.0829884	-0.35361	0.330638
AC073957.1	0.0733798	-0.0148924	0.0786921
AC073957.2	0.00835272	-0.0162089	-0.00273535
AC073957.2_PTT	-0.109382	-0.24299	-0.099795
AC074032.1,COX14	0.195329	0.0565313	0.151022
AC074044.1	0.84879	0.139151	2.13852
AC074117.1	1.9006	0.579864	1.66832
AC074143.1,FBXL8,HSF4	0.711277	0.242495	0.424388
AC074338.1	0	0	0.395362
AC074351.1	0	0.311238	0.242983
AC074386.1,OR2A1-AS1	-0.189259	-0.504779	-0.413555
AC076966.2	-0.0720515	-0.118943	-0.417319
AC076968.2	0.130967	-0.130562	0.159876
AC078785.1	0.0293238	-0.0163423	0.00335853
AC078785.1_PTT	1.32622	0	0.452517
AC078802.1	0.610226	0.134172	0.821103
AC078802.2,TERC	0.11389	-0.20814	0.0114528
AC078814.1	0.139778	-0.0394708	0.0863887
AC078817.1	0	0	0
AC078819.1	0.162898	0.0613931	0.0645734
AC078846.1	0.806925	0.14272	0.303401
AC078846.1_PTT	3.36266	1.26137	2.66669
AC078852.1,AC078852.2,UVSSA	-0.0165661	-0.0434073	-0.0559201
AC078881.1	1.18399	0.13305	1.20664
AC078909.1	2.02763	-0.0839777	0.92181
AC078918.1,AC092916.1,AC092916.2,AC117430.1,AC124945.1,DIMT1P1,DPPA2,DPPA4,H3P12,NECTIN3-AS1,NFYBP1,PLCXD2-AS1,PPIAP15,RNU6ATAC15P,RPSAP29,ZBED2	-0.00779967	-0.0126061	-0.0107525
AC078925.3	0.0923239	0.102404	0.103691
AC078929.1	0.197152	-0.0925686	0.000631352
AC078962.2	0.0148638	0.0034183	0.00768177
AC078962.5	-0.00501973	0.0118766	-0.0551863
AC079140.2	-0.360486	-0.360486	-0.360486
AC079142.1	0.0126064	0.00660562	0.0044229
AC079145.1	0.19706	0.43996	0.44581
AC079169.1	0.33723	-0.273549	-0.113624
AC079174.1	-0.0334271	-0.0148473	-0.065002
AC079250.1	-0.28828	0.0423599	0.00868141
AC079305.2	1.1731	0.333168	1.28594
AC079305.4	1.90977	0.129611	0.780313
AC079328.1	0	0.14337	0
AC079360.1	0.639414	0.101248	-0.148702
AC079385.1	0.192499	0	0.192286
AC079403.1,AC093325.1,GLRB	0.461645	0	0.432144
AC079598.3	0.60725	0.132954	0.276649
AC079741.1	1.20528	-0.0532199	0.492866
AC079780.1	2.4594	1.34799	1.87647
AC079807.1	0.880206	0.285892	0.71224
AC079848.1	0.737296	0.0406136	0.2538
AC079866.2,SRGAP1	-0.00268262	-0.00337429	-0.0021909
AC079915.1,NF1	-0.00288573	-0.0123774	-0.0115201
AC079921.1	0	0	0
AC079922.1	-0.106793	-0.106793	-0.106793
AC079922.2	1.48489	1.27903	2.03252
AC079949.3,AC079949.5	0.0449496	0.302055	-0.194266
AC080013.1	0.00898699	-0.0270515	0.015384
AC080013.5	0.289165	0.341351	0.441368
AC080023.1	1.82782	-0.186794	0.710301
AC080038.3,MRC2	0.0170968	-0.093649	-0.0140578
AC080075.1	1.2795	0.885357	0.572433
AC080080.1,HDAC9,RNMTL1P2	0.0341217	0.00678188	0.0377847
AC080112.2	1.47979	0.345156	1.08183
AC080129.2	0.642468	0.276131	0.132561
AC083798.1,WDR5B	0.83517	0.524418	0.995394
AC083798.2	0.630162	0.322202	0.340504
AC083805.1	0.305611	0	0
AC083805.1.v2	0	0	0
AC083805.3
AC083809.1	-0.343961	0.0672823	-0.290302
AC083829.1,AC098582.1,AC108065.2,HERC3,PIGY-DT	-0.00281595	-0.00543887	-0.0124597
AC083843.2	0.13987	0.073355	-0.0762359
AC083843.3,AC083843.4	0.0332149	0.00262464	0.0117934
AC083843.3,AC083843.4_PTT	0.186914	-0.147012	-0.0631033
AC083855.1	0	0	0
AC083855.2	-0.0154509	0.0113841	-0.0242399
AC083862.2	2.13273	0.411157	1.08961
AC083870.1	-0.432666	-0.175762	-0.191667
AC083873.1	-0.163494	-0.0796893	-0.111245
AC083880.1	2.21469	0.677735	2.38029
AC083899.1	-0.0171039	0.0299874	0.0260453
AC083900.1	0.00940524	0.00483139	0.000133529
AC083973.1,AC103724.3,AC103724.4,PLAT	-0.0249812	-0.0273945	-0.0338858
AC084018.1	0.183117	0.00689241	0.0953157
AC084018.4	0.300573	0.575775	0.493697
AC084024.1,ASH2L	-0.0294448	0.0030547	-0.0291613
AC084024.4	0.309926	0.108543	0.115653
AC084035.1,TPRA1	0.0204736	0.0211439	0.048316
AC084036.1	0.584562	0.252555	0.216075
AC084117.1,LDHA	-0.106282	-0.00590703	-0.0538287
AC084125.1	-0.042265	-0.0638878	-0.0638878
AC084125.2,RECQL4	0.007795	0.228921	0.172202
AC084198.4	0.292996	0.0568854	0.187765
AC084337.1	0.475766	0.0707595	0.00572888
AC084337.2,TIMM10B	0.232455	0.0534883	0.16692
AC084337.2,TIMM10B_PTT	1.00369	0.436153	0.999551
AC084757.2	-0.025782	-0.0157492	-0.00967361
AC084824.2,AC084824.6	0.426902	-0.131856	0.0121357
AC084876.2	0.0243784	0.0244244	0.364409
AC087071.2	0	0	0
AC087163.3,ATPAF2	-0.0204451	-0.0161072	0.0229715
AC087164.1	0.227698	-0.0153177	0.846349
AC087190.2	2.3642	-0.0737497	2.29209
AC087239.1	1.85093	0.549246	1.02781
AC087241.2	0.309535	-0.165716	0.430163
AC087276.2,TTC17	-0.0369337	-0.0277893	-0.025188
AC087276.3	2.70767	0.600225	1.29316
AC087277.2,PRR5L	0.0718802	-0.0442236	-0.000173274
AC087280.2	-0.0159102	0.00247466	-0.0159102
AC087280.2.v2	-0.0374985	-0.029724	-0.0115502
AC087286.4,AKAP13	0.00258747	-0.00229638	-0.00311522
AC087289.2	0.00427933	-0.140355	-0.103799
AC087289.5	0.207633	-0.228023	0.0998912
AC087292.2	-0.025692	0.155412	-0.127325
AC087294.1	1.16359	0.207201	0.429264
AC087301.1	0.00510276	-0.186202	-0.076628
AC087343.1	0.18773	0.00517643	0.203411
AC087362.2	0.0445472	-0.00070891	0.0196353
AC087392.1	0.200419	0.758378	0.257577
AC087392.3,GLOD4	0.174271	0.0573753	-0.00779504
AC087392.5	-0.459406	0.261189	-0.75751
AC087457.1	0	0	0
AC087468.2	0	0	0
AC087482.1	0	0	0.501663
AC087500.1	0.054048	0.00545108	0.0125235
AC087533.1	1.89048	0.632837	1.77595
AC087588.3	0.189084	0	0.164062
AC087623.2,LETM2	0.00711364	0.0404001	0.014735
AC087623.2,LETM2_PTT	0.85349	-0.127288	1.1178
AC087645.2	0.0166993	-0.00285226	-0.0251548
AC087721.1	-0.0213353	0.0431503	0.0163409
AC087741.2	1.86253	0.099096	0.365564
AC087741.3	2.86744	1.42972	2.50926
AC087742.1	0.333565	0.129316	0.165537
AC087752.3,NDUFAF6	-0.0430516	-0.0442375	-0.0104967
AC087761.1,FAH	0.0687632	-0.0161484	0.00470393
AC087762.1	0.419204	0.264064	0.143672
AC089983.1	0.144094	0.0410864	-0.0167038
AC089999.1,DDX54	-0.0585791	-0.0665183	-0.0018915
AC090001.1	0	0	0
AC090114.1	0.128641	0.0573656	0.113194
AC090114.2	0.380996	0.187773	0.291959
AC090115.1	0.0935175	0.0135439	0.0100811
AC090115.1_PTT	0.950116	-0.368357	0.26364
AC090192.2	0.177874	0.0241066	0.117159
AC090197.1	0	0	0
AC090204.1	0.000569146	0.000531352	0.00080379
AC090206.1,KCTD1	0.0806821	0.0134262	0.0364827
AC090206.1,KCTD1_PTT	0.624153	0.215948	0.368273
AC090241.1	-0.00985712	-0.0170307	-0.0258719
AC090360.1,RBFA,RBFADN	-0.154085	-0.00374233	-0.0264349
AC090469.2	0.0462836	0.0920014	-0.0242289
AC090498.1	-0.0669578	-0.0733914	-0.185823
AC090515.3	0.390641	0.283846	1.02447
AC090515.6,MINDY2	0.0143075	0.00165402	-0.0155536
AC090515.7	0	0	0
AC090517.4,AC090517.5,ZNF280D	0.209389	0.0175671	0.139452
AC090527.4	1.53713	0.274405	1.93293
AC090541.1	0.0393432	-0.0662942	-0.100727
AC090559.1	0.0332499	0.063588	0
AC090559.2,CELF1	-0.00172252	-0.00360503	0.0175691
AC090559.2,CELF1_PTT	0.492901	0.475593	0.281033
AC090578.2,AC090578.3,KRT8P4,RPSAP74	0.11097	0.0470685	0.083065
AC090579.1	1.0458	1.09433	1.31727
AC090587.1	0.0476231	-0.121323	0.138995
AC090587.2,STIM1	-0.0062988	-0.00379809	0.00141322
AC090589.1	0	0.141244	0
AC090589.2,AC090589.3,AC103792.1,ARFGAP2	-0.0854145	-0.0748833	0.00276881
AC090607.5	1.30783	0	0.689943
AC090616.5	0.345965	0	0
AC090617.1,SMG6	-0.0118113	0.000311822	-3.44255e-05
AC090739.1,SLC20A2	0.135241	0.0149802	0.0735571
AC090739.1,SLC20A2_PTT	0.724678	-0.00743021	0.255047
AC090791.1	-0.158704	-0.158704	-0.158704
AC090826.1	2.80631	0.775363	1.24744
AC090844.2	0.26214	-0.0626698	-0.116943
AC090912.1	0.503447	-0.0251696	0.378477
AC090945.1	0.439365	0.0736774	0.105915
AC090952.1	1.2466	0.338051	1.20155
AC090970.1	0.0482072	-0.0025001	0.0327963
AC091044.1	-0.000958046	0.00171483	-0.000841667
AC091053.1,RPL27A	-0.0822661	-0.264116	-0.202995
AC091057.1,AC091057.5,AC091057.6,ARHGAP11B	0.0286128	0.0651917	0.0641931
AC091057.3	2.69815	1.52244	2.1699
AC091060.1,C18orf21	-0.00752687	-0.0453627	-0.0412755
AC091132.4	0.0663674	0.00236204	-0.0717608
AC091133.3	1.80396	0.466734	1.1392
AC091153.1,PELP1	-0.0477737	-0.0636338	-0.055354
AC091153.3	0.733161	0.245024	1.38036
AC091153.4	0.121355	0.0911167	0.0107629
AC091173.1	0.300638	0.0495801	-0.00575345
AC091180.2,PHB	-0.116953	-0.0673481	-0.0850273
AC091180.3	-0.324278	0.269559	-0.167768
AC091180.6	0.212736	0.041004	-0.0234434
AC091180.6.v2	1.94736	-0.213086	1.58544
AC091181.2	0.42674	-0.0275096	0.37089
AC091185.1,KCTD9	-0.0174549	-0.0266628	-0.0401186
AC091212.1	0.31374	0.0594201	0.316917
AC091230.1,CPLX3,LMAN1L	0.00508869	-0.0638792	-0.0856669
AC091231.2,ZNF609	-0.00488899	-0.00406028	-0.0113439
AC091271.1	0.890288	0.457135	1.11691
AC091390.2,AC091390.3	-0.0771662	-0.0873792	-0.0873792
AC091390.5	0.197791	0.041382	0.0300829
AC091435.2	-0.00380047	-0.0192129	-0.0135416
AC091564.2,RRP8	-0.287187	-0.0325718	-0.0712968
AC091564.3,TAF10	-0.199283	-0.189709	-0.171028
AC091729.3	0.139444	-0.198812	0.51088
AC091769.2,MICU1	0.000274944	-0.00257184	-0.00500185
AC091812.3,SUMO2P3	0	0	0
AC091893.2	0	0.139582	0
AC091893.2.v2	1.47537	0.335257	0.230476
AC091925.1	0.179294	0.260511	0.679748
AC091946.1	0.0441563	-0.0281581	-0.0210195
AC091946.1.v2	0	0	0
AC091978.1	0.0135575	-0.0701582	-0.258416
AC091980.2	1.50296	0.189444	0.774804
AC091982.3	0.147748	0.126512	0.0166848
AC092017.1	0.0938661	0	0
AC092053.4	0.239995	-0.0964048	0.0379893
AC092053.5	0.29519	-0.106286	-0.0420139
AC092059.1	0.0286281	0	0
AC092078.2	0.0688931	0.0112114	0.0391605
AC092115.2	-0.305258	-0.315222	-0.0253128
AC092115.4	1.51681	0.307805	0.913919
AC092117.1	1.85909	0.215002	0.545909
AC092118.1	-0.0253781	-0.0879796	-0.104278
AC092119.2	2.43714	0.761278	2.5469
AC092119.3	0.258938	0.068451	0.143364
AC092120.1,ANKRD11	0.0248715	0.0200561	0.0149319
AC092123.1	0.83454	-0.192568	-0.00482521
AC092139.1,GAN	0.0451591	-0.0182861	0.0173177
AC092140.2,BBS2	0.028521	-0.00528001	-0.00912799
AC092143.2	0.45165	-0.00380502	0.662875
AC092153.1,ITGB6,LINC02478	0	0.42121	0.366561
AC092164.1	0.376866	0.502048	-0.245092
AC092168.2,NPAS2	0.0140664	-0.00323027	-0.00927911
AC092171.3	0.527994	0	0.376637
AC092171.4	1.69795	0.52751	1.74492
AC092268.2	0	0	0.120001
AC092279.1,ZNF254	0.430174	0.0528382	0.278365
AC092287.1	1.07918	-0.00685238	0.40794
AC092295.1	0.800433	0.10519	0.5462
AC092295.2	0.629615	0.18149	0.401403
AC092296.2	0.00604534	0.144177	0.0766616
AC092296.4,ZFP14	0.049252	0.0348897	0.0347448
AC092326.1,AC109446.3,AC136431.1,AC136431.2,AC138969.1,AC138969.3,NPIPA7,PKD1P1	-0.000507469	0.000817036	0.00113778
AC092338.2	0	0.0722498	0.0594938
AC092343.1	0.217479	0.0118243	-0.000627609
AC092343.1.v2	0	0	0
AC092354.2,CWC27	0.00217324	-0.00608682	0.00554418
AC092368.3	-0.0822866	0.118374	0.136626
AC092375.2,RRN3P1	-0.0674874	-0.0142288	-0.0322282
AC092384.1	0	0	0
AC092384.3	0.181575	-0.00399934	0.0346418
AC092418.3	0.418504	0.0952924	0.553868
AC092428.1,AP5Z1,FOXK1	0.0600218	0.0189303	0.0198539
AC092447.7	0.01806	0.0109341	-0.00152719
AC092535.3,RNF212	-0.00221193	-0.00221193	-0.00221193
AC092535.4	0	0	0.000427007
AC092573.2	0.449143	-0.140789	0.422942
AC092614.1	-0.25363	-0.292492	-0.228344
AC092620.1,SPOPL	-0.00424437	0.00859523	0.00658932
AC092647.5,ZNF713	0.0334277	0.0115291	-0.0120715
AC092650.1	0.295762	-0.0194557	0.218598
AC092651.1	-0.00184153	-0.000410673	-0.00388488
AC092651.1_PTT	-0.168057	-0.0527668	-0.0024452
AC092652.1	0	0	0
AC092653.2,DUSP11	0.206422	0.121488	0.186802
AC092656.1	0.684205	0.221326	-0.481927
AC092672.1	-0.2038	0.340197	-0.00314652
AC092683.1	-0.240772	0.0964074	0.0369526
AC092687.4,RN7SL832P	1.24433	-0.0725525	1.1924
AC092718.1	0.0894588	0	0.229603
AC092720.3	0.0213071	0.0417834	0.0280159
AC092755.2	0.325366	-0.0361062	0.139892
AC092757.2,CCNB2	-0.0482863	0.0609885	0.0137034
AC092794.1	0.384777	0.481845	0.247159
AC092802.2	0.315032	0	0.38044
AC092802.4	0.405243	0.207305	0.103999
AC092803.1	1.19086	0.476702	1.49848
AC092803.3	0.413222	0.243021	0.481948
AC092803.4	0.195478	0.170661	0.224312
AC092807.3,AC092807.4,DDAH1	-0.00956282	-0.0306394	-0.0320756
AC092807.3,AC092807.4,DDAH1_PTT	0.858383	-0.0930143	0.418365
AC092809.3	-0.0491872	-0.0142037	-0.0300555
AC092810.3	0.0166394	-0.00117269	-0.00117269
AC092810.3.v2	0	0	0
AC092811.1	0.234073	0	0.115577
AC092821.2	0.00692325	-0.00805847	0.0104387
AC092821.2_PTT	1.13896	0.190739	1.30608
AC092828.1	-0.00169443	-0.00291783	0.00507898
AC092835.1,PROM2,ZNF2	0.183268	-0.0980983	0.112073
AC092835.1,PROM2,ZNF2_PTT	0.995417	-0.105481	0.812788
AC092844.1	0.0482763	0.0240029	0.0765012
AC092849.1,PPP1R35-AS1	0.0460966	-0.0892406	0.00970897
AC092849.2	-0.00853449	0.00904406	-0.0909523
AC092868.3	0.00794644	-0.00753663	0.00147868
AC092910.3	1.96262	0.856852	0.522566
AC092944.1	1.63485	-0.0587198	1.20622
AC092953.1,AC092953.2	0.0526525	-0.0108881	0.00659134
AC093001.2	-0.0702683	-0.185186	-0.185186
AC093106.1	0.150397	0	0
AC093110.1	-0.910344	0.141349	-0.0834573
AC093151.7,AC093151.2	0.216181	0.0772744	0.0359763
AC093157.1	0.437159	0.0821503	0.0924396
AC093162.3	0.186818	0.212948	0.405433
AC093249.6	2.20692	0.700898	2.06943
AC093307.1	2.08225	0.699336	1.10269
AC093323.1	0.314103	0.114864	0.489203
AC093323.2	0.477738	0.27019	0.226286
AC093326.1	0.053527	0.166308	0.0693045
AC093425.1	-0.0345419	0.095619	0.0925461
AC093462.1	0.416362	0.164446	0.639115
AC093484.3	-0.462319	-0.390453	-1.59207
AC093510.1	0.530083	0.109302	0.4562
AC093512.1	0.482177	0.0297279	0.480285
AC093512.2,ALDOA	-0.331586	-0.114797	-0.0136014
AC093525.5,PDPK1	0.00362106	0.00308902	0.0329006
AC093525.7	-0.265754	0.213968	0.103913
AC093525.9	0.0914032	0.0121065	-0.100953
AC093591.1	-0.0296052	0.160791	0.00464542
AC093591.2	0.0951881	0.0462131	0.0470901
AC093620.1	0.0314535	0.0217339	-0.0326864
AC093627.3	0	0	0
AC093627.4	1.51196	0	0.594884
AC093627.5	1.02073	0.366657	0.98867
AC093635.1	0.571541	0.0760616	2.0564
AC093668.1,POLR2J3,RASA4,UPK3BL2	-0.00535777	-0.0266096	0.0104161
AC093673.1	0.618663	-0.0442359	0.451689
AC093675.1	1.25503	0.230184	0.151766
AC093675.1.v2	0.837154	0.0869457	0.110862
AC093677.2	-0.173886	-0.353926	-0.262453
AC093752.1,AC093752.2	0.0928761	0.017396	0.0289735
AC093752.1,AC093752.2_PTT	0.255736	0.0413265	0.0351235
AC093818.1	0.313122	0.00595215	1.2269
AC093827.3,AC093827.4,AC093827.5	0.321634	0.0360775	0.169762
AC093835.1	0.398775	0.0369538	0.0853407
AC093838.2,C2orf27A	0.0368736	0.016609	0.0155302
AC093866.1	0.00186639	-0.0108766	-0.0108766
AC093909.1	0.300854	0.006149	-0.013562
AC093909.6	0.699663	0.45602	0.441583
AC094019.3	0	0	0
AC094085.1,XRCC4	0.0177913	-0.00751651	-0.0100803
AC095032.1	1.15588	0.203444	0.503091
AC095043.1	0.0544833	0.0115961	0.00834508
AC096536.2,DHCR24-DT	0.310755	0.163711	0.120881
AC096564.1	0.00689799	-0.0087913	-0.00944005
AC096586.1,GUF1	-0.0183677	-0.0225112	-0.0197765
AC096637.3	-0.182459	-0.0579257	-0.245231
AC096638.1,RRP15	-0.0519582	-0.0329511	-0.0297363
AC096647.1	0.266286	-0.157257	0.0409086
AC096649.1	0.0622352	0.00347283	-0.0294074
AC096649.2	0.443527	-0.0602521	0.637668
AC096649.3	0.353368	0.135806	0.203363
AC096677.1	0.177395	0.0947089	0.118771
AC096677.2	-0.160956	-0.114485	-0.282452
AC096733.3	0.266634	0.302772	0.695452
AC096861.2	-0.0553844	-0.083528	-0.0284411
AC096887.2	0.119925	-0.0137432	0.0872872
AC096920.1	0.0653984	-0.0228457	-0.0228457
AC096992.3,AC117382.2	0.045023	-0.00367823	-0.00978652
AC097263.1	-0.0816414	-0.0625813	-0.003009
AC097358.2	1.64232	0.26878	1.14056
AC097359.2	0.725751	0.0104452	0.559936
AC097376.2,AC097376.3	1.71053	0.292686	1.60429
AC097376.2,AC097376.3_PTT	1.70412	0.33278	1.54491
AC097381.1	0.224116	0	0
AC097382.1,TBC1D14	-0.00277035	0.00462358	0.014662
AC097382.3	0.717271	0.364851	0.97129
AC097533.1	0	1.00004	0.965908
AC097625.2,CLTRN	0.236841	0.0239173	0.181973
AC097634.3	1.21542	0.212519	0.366912
AC097638.1	-0.000663943	-0.00171993	-0.00554782
AC097638.1_PTT	0.222082	0.0521853	-0.027161
AC097717.1	0.112021	0.0208349	0.0127868
AC097717.1_PTT	0.581951	0.109513	0.0138489
AC098484.4	0.642297	0.121273	0.68923
AC098588.2,ANAPC10	-0.0153816	-0.0103182	-0.0115467
AC098591.2	0.288926	0.178197	0.261541
AC098595.1	0.551653	0.261164	0.3621
AC098614.2	0	0	0
AC098650.1,RBMS3	0.0870651	0.00595455	0.0315985
AC098657.1,AC099671.1,AC117944.1,AL136234.1,AL138799.3,AL157944.1,AL353651.2,AL596276.1,AL606519.1,HNRNPA1P64,LINC01361,MED28P8,RPL7P10	-0.000102099	-0.000102099	-1.66132e-05
AC098818.2	0.217141	0	0.194029
AC098820.4	0.254725	-0.0311872	0.245823
AC098934.1	-0.091717	-0.20631	-0.163623
AC098934.2	0.0171765	0.0290353	0.041878
AC099066.2	-0.0168614	-0.0574985	0.0571031
AC099343.4	0.596662	0.0631772	0.330084
AC099344.2	0	0	0
AC099344.3	-0.00475923	-0.00475923	-0.00475923
AC099489.1	0.0117762	0.00651974	0.00650805
AC099508.2	-0.0163327	-0.122271	-0.399342
AC099509.2	0	0	0
AC099518.1	0.18908	-0.0234374	0.0745225
AC099518.2,COQ7	0.00270053	-0.0126171	-0.110182
AC099518.3,ITPRIPL2	0.133892	0.0414561	0.132073
AC099518.3,ITPRIPL2_PTT	0.792528	0.231277	0.875499
AC099518.4	0.156832	-0.0406446	-0.0958759
AC099518.6	0.208234	0.111448	0.369188
AC099522.2	1.72699	-0.448793	1.87484
AC099535.1	0.146171	0	0.0526111
AC099552.3	0.730237	0.57757	0.553569
AC099552.5	0.169369	0.11998	0.0545764
AC099560.1	-0.0530058	-0.57621	0.0277082
AC099568.2	2.74466	0.964115	2.99994
AC099661.1	0.150012	0.0366253	-0.0480551
AC099668.1,MST1	-0.156844	-0.130718	0.0708271
AC099684.3,RTN4RL1	-0.00429669	0.00139297	0.00396771
AC099778.1	1.80806	0.390074	1.07082
AC099791.2	2.33913	0.37707	1.73314
AC099795.1,SLC2A1	0.010309	-0.0644664	-0.117391
AC099811.1,AC099811.5,STAT5B	0.2989	0.0831335	0.180353
AC099811.2,RAB5C	-0.180046	0.255062	0.619459
AC099811.2,RAB5C.v2	-0.0115116	-0.00897127	-0.00986597
AC099850.2	1.1689	0.286661	0.66553
AC100778.1,DYM	0.00249783	-0.00122136	-0.00119487
AC100778.2,C18orf32	-0.0379615	0.0360134	0.119796
AC100786.1	0	0.0078727	0
AC100787.1	0	0	0
AC100791.2	0.111731	0.0769464	0.500131
AC100793.2	-0.0201594	-0.101465	-0.106914
AC100797.1	-0.0132749	0.0820876	-0.04147
AC100803.2	0.367954	-0.260766	-0.00165263
AC100810.1	0.460856	0.435971	0.929632
AC100812.1	0.717225	-0.00484306	1.09447
AC100814.2	-0.141235	-0.158827	-0.0288706
AC100821.2	0.0635053	0.0496867	0.00874976
AC100827.1	0	0	0
AC100827.2,AC100827.3,AC100827.4,ARIH1	-0.0196245	-0.0168931	-0.00512736
AC100835.2	0.0493562	0	0
AC100858.3	0	0	0.418112
AC100861.1	0.00886178	-0.0349692	0.139392
AC103591.3	1.11482	0.702544	1.14436
AC103706.1	3.20916	0.739909	1.68274
AC103739.1	0.405586	-0.260969	-0.476275
AC103746.1	0.715119	0.380833	1.42802
AC103760.1	0.153978	0	0
AC103769.1,PCMTD1	0.242993	0.0738778	0.260333
AC103810.2	0.216218	0.412015	0.777147
AC103810.2.v2	-0.0885982	-0.239883	0.0713068
AC103810.2.v3	-0.0493216	-0.0307607	-0.230453
AC103810.5	-0.0502824	0.124003	-0.00377635
AC103810.6	0	0	0.234773
AC103923.1	1.2035	0.122597	0.479506
AC104024.3	0.241652	0.177554	0.179055
AC104024.4	0.171658	-0.0166813	0.0931604
AC104041.1,MEX3B,TMC3	-0.0131049	-0.00712409	-0.0275722
AC104109.2	0.253472	0.253949	0.195721
AC104123.1	0.141777	0	0.0585408
AC104123.1,CAST	-0.00055971	-0.0165503	-0.0296092
AC104131.1,COL3A1,GULP1,ST13P2	0.131884	0.212208	0.108467
AC104135.1	0.705989	-0.047321	0.410882
AC104137.1	-0.000108353	0.0441528	0.0421885
AC104162.2,ATXN7	0.0224037	3.02674e-06	0.00850155
AC104162.2,ATXN7_PTT	0.252398	-0.0234307	0.051373
AC104187.1	1.73871	0.0920476	1.47671
AC104248.1	0.00480248	0.00290192	0.00442232
AC104389.5	0	0	0
AC104389.5,TRIM5	0.0123269	0.0142736	0.0618497
AC104451.2	0.192448	0	0
AC104472.4	0.25276	-0.256165	-0.414709
AC104472.5,GMPS	-0.00138301	-0.0573792	-0.0445369
AC104506.1	2.5889	0.556435	2.71336
AC104534.1	0.480092	0.267788	0.204774
AC104561.1	-0.0602718	-0.0490542	-0.148071
AC104564.3,TP53I13	-0.142496	0.0829257	-0.100818
AC104564.4	0.490476	0.540792	0
AC104581.4,CYB5D1	-0.00771121	-0.0392855	0.0564254
AC104596.1	0.347845	0.0742504	0.229175
AC104667.2	0.244516	0.0524534	0.260668
AC104692.1,AC104692.2,SEPTIN7P6	0	0	0
AC104695.2	0	0	0
AC104794.3	-0.203712	0.148802	-0.0809912
AC104850.2	1.28344	0.18784	0.887982
AC104852.1	0.963583	0.57039	0.813801
AC104971.1	1.39837	0.149866	1.39592
AC104984.1,BLMH	-0.0360971	-0.0486899	-0.0368744
AC104984.3	0.181977	-0.0578247	0.315786
AC104984.3.v2	0.53824	0.23561	0.450827
AC104997.1	0	0	0
AC105020.3	0.00555167	-0.0780691	0.146805
AC105020.6	0.880383	0.196362	0.136955
AC105052.3,POLR2J2,UPK3BL1	0.0070191	-0.00652231	-0.00502407
AC105052.4	0	0	0
AC105052.4,AC105052.1	0.580791	0.00172226	0.116559
AC105206.1,BMP1	-0.0298935	-0.00653654	-0.0614615
AC105219.1	1.55361	0.698774	0.516927
AC105219.3	0.116312	0.0744173	0.0206795
AC105227.1	0	0	0.0575031
AC105285.1	1.03811	0.345952	0.371578
AC105285.1_PTT	1.32463	0.314588	0.348281
AC105339.2,SNHG21	0.393369	0.0964246	0.199771
AC105339.6,ACTG1P17	0.638489	0.0304774	0.0439744
AC105411.1	0.933766	0.295691	0.477242
AC105460.1	0	0	0.0735305
AC105924.1	0.0645948	0.0124838	0.00874316
AC105935.1	0.0214988	-0.00779174	-0.012484
AC105935.2	0	0	0.00990406
AC106028.2	1.085	0.907204	0.842799
AC106028.4	-0.0278153	-0.0969174	0.0989837
AC106045.1	-0.00991681	0.190804	0.225182
AC106045.1.v2	0	0.935331	0.43921
AC106052.1	1.04966	-0.0474596	1.08195
AC106739.1	0	0	0
AC106771.1	1.11697	0.260633	0.496734
AC106772.1	0.820711	0.0960044	0.213912
AC106779.1	2.20537	0.628099	0.835478
AC106782.1,NPIPB13	0.277657	0.0981382	-0.356959
AC106791.1	0.109799	0.00210738	0.0171596
AC106791.1_PTT	0.753867	0.145452	0.448944
AC106791.2	0	0	0
AC106795.1,AC140125.2	-0.00393068	-0.00647119	-0.00695094
AC106795.3	0.408801	-0.297505	0.000587336
AC106818.1	0.147741	0.0672719	0.0266019
AC106820.2	0.108614	-0.0181535	0.0152915
AC106820.5	0.286579	0.0412185	0.263116
AC106821.4	0.885205	0.042261	1.16168
AC106821.4.v2	0.447456	0.0706027	0.665605
AC106873.5,AC106873.7	0.0452693	0.0357562	0.0875488
AC106886.4	-0.0385841	-0.0385841	0.00952034
AC106886.5	-0.107815	0.0736926	-0.158901
AC106886.6,SRCAP,TMEM265	-0.0574945	-0.000826852	4.00392e-05
AC107068.1	-0.137294	0.417438	-0.249487
AC107081.1	0.0230918	0.0399807	0.000965684
AC107214.1	0.542339	0.122244	0.126626
AC107241.1	0.227137	-0.01631	0.376812
AC107294.2	0.0905692	0.0550475	0.0199974
AC107375.1	2.57003	0.454253	1.95037
AC107419.1	0.308494	0.0881678	0.0721111
AC107871.2	0.103147	-0.010451	-0.0580538
AC107896.1,ATP8B1,HMGN1P30,LINC01897	0.0872532	0.043532	0.0678729
AC107909.1,VPS13B	-0.00505229	-0.00537638	-0.00423145
AC107959.3,TNFRSF10B	-0.00586394	0.00862386	0.0100872
AC107959.4	0.0877276	-0.077849	-0.0768093
AC107983.1,AL353997.3,EVPLL,KRT16P1,KRT16P4,KRT17P2,KRT17P5,LGALS9C,LINC02076,SRP68P2,TBC1D3P4	-0.146619	-0.188031	-0.577482
AC108002.1	0.913117	0.109779	0.489874
AC108047.1	1.06468	0.871681	0.647654
AC108052.1	0	0	0
AC108134.2	0.0941509	0.00675482	0.155703
AC108134.4	0.342754	-0.0565455	0.392709
AC108142.1	0.519678	0.154914	0.225624
AC108142.1_PTT	0.561178	0.116119	0.150946
AC108210.1	-0.37238	-0.358384	-0.190919
AC108210.1.v2	0.315599	0.0505543	0.294459
AC108448.3	0.960433	-0.298382	0.875667
AC108448.3_PTT	1.04691	-1.20484	0.0853401
AC108449.2,HMBOX1,HMBOX1-IT1	0.0054257	0.0157423	0.0243133
AC108451.2	0.469518	0.683417	0.807144
AC108463.1	0.0214574	0.00408536	-0.0336324
AC108471.3	0.688888	-0.388669	-0.145143
AC108479.1	0.0683685	0.0762579	0.033442
AC108488.1	-0.0562123	-0.00833231	-0.0068699
AC108488.3	0.276077	0.031004	0.112498
AC108516.2,HSD17B11	0.00753843	0.00789201	0.00533768
AC108667.3	-0.172627	-0.125766	-0.346383
AC108693.2,NAA50	-0.0976456	-0.180132	-0.240639
AC108704.1	0.300659	0.0862422	0.0664921
AC108727.1,SLC25A36	0.0617254	0.0855777	0.0599745
AC108738.1	0.252458	-0.227495	0.225614
AC108751.4	-0.0496374	0.0763182	0.0727646
AC108925.1	0.461999	0.20851	0.19116
AC109133.1	0.196765	0.0856819	0.401373
AC109322.1	0.480451	0.0255826	0.444385
AC109347.1	1.66951	0.348522	1.79058
AC109347.2,TIFA	-0.0852217	-0.0751163	0.0087589
AC109460.1	1.14048	0.964345	1.33337
AC109587.1	0.887759	-0.163352	0.931287
AC109635.5	0.0235239	-0.241243	0.011918
AC109992.1	0.134796	-0.0897073	0.0764442
AC109992.2	0.0112649	-0.0312379	-0.0138015
AC109992.2_PTT	1.37258	0.00513457	0.777734
AC110048.2	0.14511	0.0263511	0.0112552
AC110048.2_PTT	0.249909	0.0774257	0.061599
AC110079.1	0.158869	-0.438982	-0.177978
AC110285.5	0	0	0
AC110285.6	0.760722	0.311156	1.17702
AC110609.1	0.117488	0	0
AC110611.2	0.322803	0	0
AC110749.1	-0.0964656	0.0708452	0.011481
AC110769.2	0.428185	0.0345879	-0.119105
AC110795.1	1.17171	0.447373	0.653529
AC110921.2,PITPNC1	0.00576296	-0.00441304	0.00446094
AC111170.3,SEPTIN9	0.03445	-0.00292781	0.00261041
AC112128.1,CFAP44,SPICE1	0.00773811	-0.0265624	-0.00759124
AC112172.2	0.0206117	0	0
AC112200.1	0	0	0.336853
AC112220.2	1.28578	-0.00293539	0.925942
AC112220.2.v2	1.02857	-0.155648	0.860061
AC112230.1	0	0	0
AC112236.2	0.318919	0.260311	0.288785
AC112254.1	0.409202	-0.0925406	0.22992
AC112484.1,AC112484.3,AC112484.5	0.766175	0.524493	0.557072
AC112484.2	-0.0437082	-0.0581607	0.023746
AC112496.1,GK,GK-IT1	-0.0112241	-0.0198801	-0.00383581
AC112503.2	-0.0783696	-0.175508	-0.1646
AC112504.2,GRK7	0.0751372	-0.0126624	-0.0511297
AC112512.1,SMARCC1	0.00495699	0.00419556	-0.00125351
AC112770.1	0.000882746	0	0.00301217
AC112770.1.v2	0	0	0.00461017
AC112907.1	0.735747	0.204343	0.618064
AC112907.3	1.34905	0.864022	0.821271
AC113139.1	2.13399	0.711091	1.18924
AC113194.1	0.109867	0.0645314	0.0714664
AC113348.2,ZNF354A	-0.0838867	-0.0375984	-0.120706
AC113367.2	-0.179491	-0.179491	-0.179491
AC113382.1	0.504495	0.0228453	0.0808021
AC113404.3	-0.335614	-0.230327	-0.197755
AC113410.5	1.95284	0.609941	2.5997
AC113410.6	0.248265	0	0.165451
[truncated: 22,349 more rows]

## Sheet: Fractionated pA RNAseq
name	ZFC3H1_LFC_NE	ZFC3H1_LFC_Cyto	LENG8_LFC_NE	LENG8_LFC_Cyto	GANP_LFC_NE	GANP_LFC_Cyto	Hela0H_ratio	Hela4H_ratio	LENG8_ratio	ZFC3H1_ratio	ZFC3H1_LFC_total_to_HeLa_4h	LENG8_LFC_total_to_HeLa_4h	GANP_LFC_total_to_HeLa_4h
*AC000093.1,*GP1BB,SEPTIN5*	0.0015761	-0.126212	0.0304818	0.0208958	-0.0619821	-0.202777	-0.833163	-0.654201	-0.447294	-0.143805	0.191227	0.00770125	-0.29511
*AC002094.3,VTN*	-0.342658	-0.286495	0.146898	0.177126	-0.318626	-0.131904	3.00523	3.36148	3.2778	3.43495	-0.961198	0.0661149	-0.320344
*AC002472.1,P2RX6*	0.0260085	-0.042856	0.1311	0.0139402	-0.0882475	-0.0771096	0.775235	0.492813	0.901113	0.80311	-0.0424776	0.0533042	-0.185756
*AC003002.2,*AC003002.3,*ZNF548,AC003002.1*	0.0254901	-0.0620995	0.0755089	0.0241984	-0.0495334	0.00252825	0.415021	0.259754	0.28813	0.422032	0.0495775	0.223996	0.0064005
*AC003991.1,AC003991.2*	0.184363	0	-0.0272954	0	-0.0307655	0	9.735	11.131	10.0013	11.1205	0.221563	0.0856891	0
*AC004148.1,C1QBP*	0.0593292	0.0573663	0.160737	0.0481203	-0.088469	-0.0325552	-0.31302	-0.347394	-0.48891	-0.50568	0.0255949	-0.175193	-0.0742758
*AC006064.6,CHD4*	0.037933	-0.0171121	0.0200516	-0.0160372	0.0123227	-0.0278774	1.05206	1.06779	1.16301	1.1003	-0.0258508	-0.0501444	-0.0231112
*AC008481.3,ZNF653*	0.118299	0.0341892	0.0337219	0.0347885	0.000238587	0.001261	-0.0782075	-0.0507562	-0.153466	0.242483	0.290021	0.034348	-0.00711335
*AC008878.1,TEX45*	0.12931	0.089409	0.203618	0.138099	0.0159679	0.0489953	-1.09663	-0.814451	-0.469449	-0.410216	0.110598	0.0981207	-0.0575028
*AC009163.3,*TMEM231,AC025287.1*	0.186816	0.0219634	-0.0980076	-0.101844	-0.00312116	-0.0287467	1.34319	1.1932	1.1633	1.30377	0.217233	-0.130042	0.0378043
*AC009163.3,*TMEM231,AC025287.1*_PTT	0.615881	0.892086	0.0310416	0.132182	-0.484769	-0.203006	1.61603	1.10007	1.10573	0.98813	1.51519	0.860914	0.0500031
*AC010197.2,LDHB*	0.0461132	0.113134	0.0941655	-0.00257631	-0.192647	-0.0301909	0.535351	0.611665	0.779241	0.42839	0.262992	0.211707	0.280363
*AC010197.2,LDHB*_PTT	0.990744	1.17815	0.838002	0.216688	-0.361462	-0.0263207	-0.242062	-0.37742	-0.407603	-0.55407	1.43072	0.980424	-0.0979405
*AC010422.6,ZNF490*	1.05567	1.29278	0.808079	1.10969	0.225474	0.727913	0.815733	0.851336	0.267646	0.188343	0.573068	0.866533	-0.00254885
*AC010442.1,SLC9A3*	1.01959	1.29017	0.4649	1.05853	-0.609211	-1.22194	0.0440605	0.161054	-0.196809	-0.00962461	1.22293	0.849672	-0.87843
*AC010761.2,AC010761.4*	0.121432	0.0450289	0.095286	0	0.0390253	0.00368253	3.62388	1.08125	9.42978	1.42246	0.139554	0.087936	-0.0632159
*AC013394.1,LINC01578*	0.0969723	-0.0151357	0.174299	-0.0253952	-0.0751689	-0.0329621	0.503822	0.33098	0.706051	0.47072	0.105615	0.139999	0.280588
*AC019117.4,AHR*	-0.0470542	-0.0213558	-0.0580711	-0.0509853	0.0418457	0.0347556	0.121965	0.348239	0.0911996	0.0415514	-0.0355035	-0.0348681	0.0991051
*AC021851.1,NUP35*	-0.0457359	0.00821896	-0.0145864	-0.00193101	-0.0783756	-0.0020126	-0.179299	0.14311	-0.000340324	-0.024679	0.00682716	0.0228304	-0.0101462
*AC022414.1,AC008581.2*,ZBED3-AS1*	0.166193	0.0357365	0.0513145	0.00877548	-0.032104	-0.0341937	0.731039	0.44636	0.858459	1.29094	0.201615	0.0581289	-0.0109723
*AC025580.2,C15orf48*	0.105615	0.0170591	0.00661741	-0.00251021	0.0101358	-0.00332836	0.715842	0.0195508	1.0035	2.09924	0.114546	0.000768762	-0.00056441
*AC026464.6,*COG8,AC026464.1*,AC026464.3*	0.169614	-0.0522164	-0.0550432	-0.0286997	-0.0423798	-0.149968	-0.1316	-0.341254	-0.399421	-0.0708555	0.0506994	-0.0214377	-0.107596
*AC027088.2,EWSAT1*	0.0826707	-0.194823	-0.0570303	-0.0592486	0.110608	-0.0241527	0.403634	-0.195634	-0.326327	1.20227	-0.0782305	-0.176148	-0.0424172
*AC034102.2,ERBB3*	-0.176431	-0.181482	-0.00805921	-0.115238	0.0619242	0.0262657	1.39977	1.06274	1.59371	1.32497	-0.196639	-0.146929	0.0432714
*AC036214.3,TPD52*	0.0250983	0.0161954	0.000598962	0.00813448	0.00759215	0.00156881	0.459481	0.461185	0.362522	0.392543	0.0351448	0.00424149	0.0239618
*AC037459.1,PDLIM2*	0.0664175	-0.0090882	0.328725	-0.0720997	0.0384607	0.051054	-1.40005	-1.3509	-1.00352	-1.30718	-0.0147852	-0.159309	-0.165256
*AC046185.1,CCDC47*	-0.0723345	0.00147703	0.0362611	-0.0108432	-0.0407235	0.0150729	2.1696	2.44532	2.37335	1.9805	0.00707085	0.0414177	0.0611617
*AC084018.2,AC084018.1*	0.0935084	-0.0444904	0.128474	-0.0180047	-0.0559246	-0.162488	1.06958	-1.32772	0.385799	0.355429	0.00368499	0.0118139	-0.108261
*AC091152.4,MEIOC*	1.5163	2.84805	1.19013	0.844938	-0.210541	-0.719895	-0.0357008	0.0516063	0.497965	-1.5279	2.77982	1.40441	0.104007
*AC093249.2,AC002310.2*	1.75077	1.90666	0.232066	0.105852	-0.419713	0.034879	4.7496	5.18947	4.04702	1.24954	1.97369	0.285745	0.0621001
*AC093249.2,AC002310.2*_PTT	2.33612	2.76712	0.0509649	0.117752	-0.573075	0.072445	5.28509	5.45322	4.23005	1.21909	2.63722	0.345805	-0.00897947
*AC093525.2,*TBC1D24,NTN3*	0.259792	-0.0958307	0.0813245	-0.0417555	0.164333	-0.0352301	0.586937	0.342919	0.744379	1.29105	0.212894	-0.0780281	0.0106336
*AC098484.3,*TMEM269,C1orf50*	0.135386	-0.0177973	0.00419631	-0.0267216	-0.0198994	0.0237282	-0.516962	-0.403407	-0.245067	0.0169335	-0.00710958	0.031145	0.0104141
*AC104581.2,TRAPPC1*	-0.220181	-0.108245	0.021192	-0.0779005	0.0865352	0.11586	-1.35802	-1.5338	-1.42036	-1.62235	-0.180737	-0.119078	-0.0730479
*AC105345.1,TRMT44*	0.0187839	0.00343436	0.00186998	0.00852234	-0.0206844	0.00841616	0.596925	0.958204	0.820803	1.05766	0.0994769	0.000985294	0.0190563
*AC109439.1,AC112178.1*	0.154333	0.0469494	-0.00702159	-0.0156958	-0.0286146	-0.0105823	0.128706	0.533611	0.7928	1.02849	0.172139	0.0100369	0.0196977
*AC112493.1,AC107419.1*	0.361903	-0.0205644	0.26184	0.0241558	0.02224	0.0177311	0.181216	0.673193	1.62665	2.88952	-0.135666	-0.0759963	-0.0277777
*AC120114.4,*PAGR1,AC009133.6*,PRRT2*	-0.0558348	-0.00473485	-0.165037	0.161101	0.0486831	0.0915997	-0.930162	-0.727112	-1.15154	-0.915733	-0.137545	-0.0460558	-0.0866531
*AC130462.3,DUS2*	0.116484	0.0174178	0.0487627	-0.00969638	0.00617578	-0.000584465	0.365619	0.377181	0.768904	0.778843	0.150077	0.0388999	0.00858406
*AC130462.3,DUS2*_PTT	0.693058	0.15859	0.230936	0.0252366	0.0490008	-0.00213978	-0.150751	-0.0872405	0.371555	0.446056	0.952519	0.184367	-0.0470752
*AC138965.2,THOC3*	0.282497	0.0621971	0.164832	0.036638	0.0168678	-0.0253764	-0.148208	-0.276198	-1.44513	-0.768166	0.172984	0.0187165	0.0542626
*AL022323.1,AL022323.3*	0	0	0	0	0	0	0.346652	1.08125	1.31087	-1.7027	0	0	0
*AL031428.1,LUZP1*	0.00696447	-0.0442221	0.0398133	-0.0126062	0.0320571	-0.0444009	0.48217	0.435153	0.911179	0.898645	-0.00281069	0.0021668	-0.000631507
*AL031847.2,RPL22*	0.146511	0.028479	0.06227	-0.0984295	-0.0566181	-0.0120383	-1.13736	-1.15724	-0.875719	-1.1874	0.144358	0.0977827	-0.0024689
*AL049650.2,ZNF343*	0.18802	0.0409036	0.072269	0.0570269	0.0381211	-0.0501113	0.31592	0.275079	0.257484	0.719677	0.179263	0.0497574	-0.0332582
*AL049697.1,CFAP206*	0.00333235	-0.00666273	0.00450565	-0.00358719	-0.00170892	-0.00033376	-0.193694	-0.792468	-0.453334	-0.393019	-0.00349102	0.0148976	-0.00111833
*AL049844.1,PHACTR2*	-0.0518256	-0.0907927	-0.00649611	-0.0120214	0.143384	0.121994	-0.911108	-0.772661	-0.720077	-0.631404	-0.0998385	0.035315	0.197451
*AL121929.4,SH3PXD2A*	0.366554	0.0936008	0.0300901	0.0254518	0.0208318	-0.00702491	0.661172	0.625839	0.659785	1.00068	0.372888	-0.0582413	-0.0505078
*AL135878.1,LINC02327*	-0.0906926	-0.118222	0.0361079	-0.0136262	-0.0417651	-0.0913222	-0.909869	-0.53551	-0.0992783	-0.274659	-0.0961138	-0.0237424	-0.0895998
*AL139352.1,KCNK15-AS1*	0.75484	0.54117	0.000404285	-0.316623	-0.262569	-0.473876	-1.37277	-1.95699	-1.20108	-1.37442	0.734727	-0.0657478	-0.388736
*AL157392.3,PRPF18*	0.0984813	-0.0116598	-0.00332452	-0.00568588	-0.0202513	0.0139531	-0.73917	-1.11493	-0.98403	-0.00124058	0.0686044	0.00147122	0.010877
*AL355916.3,PRKCH*	-0.00876383	-0.0102567	-0.0192858	-0.0101547	0.0102199	0.0103847	-0.532197	-0.289266	-1.65877	-0.301605	-0.0296316	-0.0316802	0.0073147
*AL355987.2,*AL355987.4,AL355987.3*,CCDC183*	0.44247	0.0813431	0.302568	0.594543	0.571946	0.362109	0.662718	0.431433	-0.172571	1.00592	0.675337	0.182752	0.0365852
*AL357075.4,CNKSR3*	0.0144029	0.0027022	0.00292328	-0.00789001	0.00798317	0.00587738	-0.305038	-0.200056	-0.0041551	0.0137751	0.025489	0.00699161	0.0031386
*AL391095.4,SNHG17*	0.0918247	0.0358491	0.142014	-0.0403796	-0.213591	-0.0169334	0.4754	0.737668	0.810112	0.660856	0.0336879	0.059326	-0.0701847
*AL392086.1,*LINC00707,AL158210.1*,AL392086.2*	0.00538261	-0.00149934	-0.0899297	-0.0859431	-0.0291988	-0.0367799	-1.34006	-1.24954	-1.32331	-1.26028	0.0151706	-0.0927115	0.00771255
*AL392086.2,LINP1*	-0.152547	0.257447	0.55267	-0.0225932	-0.115522	-0.390825	-1.01157	-1.10048	-0.454385	-0.954122	-0.0771471	0.0772307	-0.738418
*AL590560.2,CFAP45*	-0.0632655	-0.0317629	-0.0968796	-0.0325188	-0.103985	0.0107982	-0.349852	0.855757	0.242068	0.354269	0.0192138	-0.0656335	-0.0336359
*AL807752.7,PTGDS*	0.00380957	-0.0803908	0.0563045	0.0350641	0.0127309	0.053763	-0.4797	-1.50243	-0.60798	3.68721	-0.141217	-0.151814	-0.0173851
*AMACR,C1QTNF3-AMACR*	0.0238396	-0.0134224	0.0229975	0.0012632	-0.021096	-0.0263668	-0.554021	-0.555065	-0.586858	-0.519813	-5.22445e-05	0.0274078	-0.00367159
*BCAP29,DUS4L-BCAP29*	0.115589	-0.0125388	0.139734	-0.0315829	-0.00163588	-0.0378897	0.932132	0.62386	1.34113	1.16899	0.117428	0.077593	0.0703734
*C16orf95,AC010531.1*	-0.0407471	0.0415427	0.0755835	0.0355809	-0.154819	-0.00872898	-0.136063	0.170385	0.278721	-0.360152	-0.037082	0.141968	-0.0313858
*C9,DAB2*	0.409673	0.106496	0.0216576	-0.0243095	-0.0390371	-0.0736322	-0.0813369	0.230782	0.307081	0.724244	0.367778	0.0400778	-0.01141
*CCDC106,ZNF580*	1.11707	1.09326	0.524544	0.787436	-0.0757151	0.0725595	-0.724536	-0.789509	-0.412231	-0.234443	1.3867	0.782891	-0.226979
*CCNDBP1,TMEM62*	-0.0119131	0.0056999	-0.000574356	0.00122287	-0.0530903	0.01032	1.03436	1.06512	1.20614	0.981268	0.000298345	-0.0325007	0.00787844
*CDC42,AL590556.3*,LINC00339*	0.0398718	0.226637	0.424237	0.077242	-0.111811	-0.169431	-0.0586309	-0.118603	0.383799	-0.219294	0.285381	0.472283	-0.141603
*CDK11A,AL031282.2*	-0.0219087	-0.0327789	0.0799841	-0.00753864	-0.0224759	-0.0149361	0.433113	0.618259	0.965496	0.64573	-0.0155825	0.0446045	-0.0266315
*CLDN12,GTPBP10*	0.0551371	0.00522724	0.0248553	-0.0014839	0.01418	0.00130565	0.374644	0.488345	0.549648	0.70393	0.0137101	0.0225576	-0.0263681
*CLDND1,AC021660.3*	0.196692	0.0117646	0.650067	0.0666686	0.269755	-0.0120792	0.903895	0.566015	0.974093	0.538055	0.18518	0.4259	0.268432
*COPB1,AC018523.2*	-0.0838565	-0.0110295	-0.0563525	0.0061505	-0.0888592	-0.0216728	0.468847	0.660513	0.489283	0.555597	-0.0166357	0.0691268	0.0453439
*CYTH2,AC008403.1*	-0.0406195	-0.0366723	0.00173755	0.0157738	0.0139003	0.0509204	0.0750444	0.284965	0.0991247	0.27397	-0.0724304	0.0116612	-0.0128239
*DMPK,AC011530.1*	-0.0189741	-0.161706	0.137846	0.140971	0.00437393	-0.092579	0.235707	0.309633	0.234358	0.43288	-0.297333	-0.0544807	-0.27641
*DNAAF4-CCPG1,DNAAF4*	0.0288561	0.0195739	-0.0356455	0.00501115	-0.0318518	-0.00945415	-0.116084	-0.0596529	-0.290725	-0.0217044	0.113435	0.0113695	-0.015256
*DONSON,AP000311.1*	-0.0860445	-0.0597381	0.104885	-0.00650578	-0.0336603	0.0062705	0.135991	0.0350379	0.293611	-0.0281952	-0.162657	0.0327211	0.0232957
*DTD1,AL121900.1*	0.0158987	0.00306441	0.00386661	-0.00120868	-0.00148267	-0.00495845	-0.23025	-0.250659	-0.124152	0.0479548	0.0175811	0.00845187	-0.00262293
*EFCAB13,AC068234.1*	0.0313639	0.0020138	0.03976	0.00864119	-0.00464335	-0.0312502	-0.123565	-0.383529	0.173474	0.25054	0.00363601	0.0318372	-0.00305632
*EHMT1,AL590627.3*	0.0111822	-0.00441619	0.0245987	0.00175896	-0.00150642	-0.00634782	0.556055	0.519512	0.674785	0.641335	-0.000493614	0.0103075	-0.00994613
*ENO2,LRRC23*	0.0301303	-0.096996	0.0614012	-0.0422109	-0.0286579	-0.0623524	-0.761521	-0.674671	-0.561225	-0.43766	-0.147529	-0.0365534	-0.0952812
*FLNC-AS1,KCP*	-0.27264	-0.150799	-0.576538	-0.150799	-0.196735	0.0684103	-7.17958	2.11727	1.31087	10.8319	0	0.232128	0.145737
*FOXN3,AL137230.3*	0.00647901	0.00494624	6.30607e-05	-0.000788016	0.000354652	-0.00371723	-0.0809581	-0.0171483	-0.00766702	0.00425595	0.0143345	0.00207298	-0.00256937
*FPGS,CDK9*	-0.0394534	-0.264083	0.00690108	-0.0102924	-0.0619927	-0.0800577	-0.464562	-0.435047	-0.45764	-0.282751	0.0881805	0.101724	0.112149
*FSIP1,AC023908.2*	0.00222918	0.00344673	0.00429208	0.0040099	-0.000220937	0.00542367	-0.1556	-0.160369	-0.100599	-0.242944	0.00697343	0.00294618	0.00470294
*GATD3B,FP565260.2*	0.0636562	-0.0176141	-0.0176494	0.143934	-0.169306	-0.144479	-0.246441	-0.0860279	-0.270594	0.0228442	-0.0432029	0.019119	-0.196573
*GET1-SH3BGR,GET1*	0.0945037	-0.0336492	0.115733	-0.0257425	0.0132451	-0.00412556	-0.852289	-1.09678	-0.560283	-0.869774	0.123966	0.0836456	0.107905
*GLTPD2,AC233723.2*	-0.0351649	0.000351529	0.216202	-0.015053	0.0744349	-0.0244745	0.346652	0.215691	4.0075	-9.29215	0.113684	0.135612	-0.405259
*GOLGA1,SCAI*	0.00855419	0.000397799	0.0180935	0.00138021	-0.0146936	-0.00634381	0.181332	0.318348	0.418418	0.352745	-0.0154794	-0.00269173	-0.00616755
*GPSM3,NOTCH4*	0.223221	0.469117	-0.158665	-0.242426	-0.29626	-0.21658	-0.444936	0.125541	0.575127	-0.599036	1.05642	0.454297	0.00713511
*GSTO2,GSTO1*	-0.0728982	0.0390847	0.131519	0.0790262	0.00709013	0.0439576	-0.0726694	-0.410123	-0.350392	-0.338306	-0.145962	-0.0572947	-0.0438136
*HAVCR2,MED7*	0.115232	0.0411669	-0.00995352	-0.0202431	0.0496186	0.0262747	-0.257539	-0.454809	-0.157729	-0.405038	0.0557787	0.0752661	0.0538105
*HCP5,AL645933.5*	0.921725	0.78563	0.650378	0.516795	-1.21172	-2.33925	-0.318935	-0.406249	-0.213419	-0.224758	1.47614	0.951451	-1.60538
*HOMEZ,PPP1R3E*	1.40153	0.83488	0.833884	0.709482	-0.453523	-0.546419	1.32839	1.5169	1.31498	1.85103	1.5394	0.937343	-0.430252
*HOXA9,HOXA10*	0.0647062	0.304698	0.330399	0.376872	-0.20449	-0.191843	-0.788032	-0.671315	-0.603528	-0.883118	0.186938	0.243015	-0.318835
*IFT43,FLVCR2*,TTLL5*	-0.00526926	-0.000845887	0.000599161	0.0028634	-0.0126999	-0.00608533	-0.0926599	0.0197816	0.000417875	-0.0416459	0.0127974	0.00639512	-0.00783137
*IL10RB,AP000295.1*	0.159267	0.0150265	0.19329	0.0203452	-0.000720723	-0.0271452	1.20316	0.983169	1.59413	1.29896	0.151875	0.162676	-0.0882666
*KCNJ14,GRWD1*	0.550649	-0.142149	0.246005	-0.303996	-0.280681	-0.617897	0.392523	0.0466132	1.02332	1.00872	0.149287	0.0779497	-0.427651
*KRBA2,AC135178.3*	0.252112	0.00776879	0.0601162	-0.0922634	-0.0769839	-0.171596	0.515226	0.577604	1.69442	1.53838	0.188959	0.0885217	-0.106554
*LLPH,AC078927.1*	0.0927625	-0.021398	0.0113508	0.00460701	-0.119053	-0.0354374	-1.25447	-1.02936	-1.06473	-1.23749	0.0203684	0.0852594	-0.114108
*LOXL2,ENTPD4*	-0.0170695	-0.00705835	0.0209251	-0.0013107	-0.00143263	-0.00779085	1.75916	1.72247	1.88148	1.67659	-0.0245787	-0.0334578	-0.0144911
*MAIP1,C2orf69*	0.0705517	-0.0222366	0.126284	-0.029468	0.0653733	-0.00309291	-0.563915	-0.638325	-0.614487	-0.494952	-0.0259713	-0.0458623	-0.0831489
*MDK,DGKZ*	-0.0485568	-0.00353785	-0.0950962	0.0201849	-0.0666674	0.0196167	-0.0696756	-0.0621373	-0.27182	-0.266225	-0.047974	-0.0425313	-0.0369395
*MED17,AP001273.2*	-0.00726623	-0.01597	0.121734	0.0103236	-0.0335301	0.0146958	1.06134	1.07228	1.13773	1.00824	-0.0409875	0.00125062	-0.0204409
*MFSD11,AC005837.2*	0.43632	0.518172	0.73553	0.910894	0.424165	-0.102108	1.55131	1.61525	1.26987	1.24192	0.230179	0.480011	-0.133209
*MICOS10-NBL1,*NBL1,MICOS10*	1.36533	0.801129	0.800357	0.194209	-0.33473	-0.0435257	1.83199	1.45917	2.28812	1.6081	1.81654	0.779736	-0.260161
*MMP24OS,AL121753.1*	0.286007	0.400293	0.544504	0.835808	-0.261733	-0.0197585	-1.30038	-1.03611	-1.33656	-1.14867	0.419263	0.840122	-0.160326
*MRPL28,PGAP6*	-0.154196	-0.196034	-0.0761472	-0.101334	0.0794686	0.138002	0.10054	0.198851	0.221203	0.281033	-0.315593	-0.257304	0.0118794
*NFATC3,AC130462.3*	0.0192346	0.105425	-0.0406376	0.206578	0.160637	-0.0841223	1.21003	0.126668	-0.823795	-0.25896	-0.0209815	0.185082	-0.00425416
*NUTM2D,LINC00863*	0.220232	0.193618	0.0570162	0.139531	-0.13	-0.107186	-0.115438	0.274669	-0.3067	-0.0126996	0.307842	0.0937432	-0.0133257
*NUTM2D,LINC00863*_PTT	0.668791	0.790784	0.179515	0.564631	-0.0993248	-0.330102	-0.167185	-0.201272	-0.83192	-0.692043	0.690553	0.337181	-0.316633
*PCYT1A,AC069257.4*	0.0689356	0.0138642	0.0269541	0.00157704	-0.0335089	-0.00505587	-0.0829095	-0.00229509	0.0210451	0.192812	0.0571556	0.00566117	-0.0264175
*PCYT1A,AC069257.4*_PTT	1.16897	0.668293	1.06742	0.512462	-0.176237	0.123868	0.112397	-0.0138142	-0.104765	0.286591	1.34052	0.843434	-0.358175
*PDCD2L,AC092073.1*	0.17499	0.0560162	0.110538	0.0285031	0.0406522	0.0385836	-0.584333	-0.358418	-0.565739	-0.494849	0.138464	0.169011	0.0202545
*POLD4,AP003419.1*	-0.309172	-0.17632	0.32349	0.454581	-0.0194177	0.0953552	-0.854997	-1.28216	-1.48666	-1.50173	-0.305398	0.627612	0.00768576
*POLR2M,GCOM1*	-0.0427005	0.0254102	0.207364	0.0651812	-0.0133365	0.0495577	-1.15964	-1.20819	-1.48717	-1.58618	0.0408007	0.189147	0.130132
*POLR2M,GCOM1*_PTT	0.0754539	0.216574	0.643592	0.304401	0.332625	0.199966	-0.598919	-0.73149	-1.8251	-1.60867	0.434963	0.455722	0.208278
*PPP1R42,COPS5*	0.116846	0.029086	0.200848	-0.0234277	0.0757292	0.0376016	0.856367	0.827053	1.08817	0.764368	0.0136932	-0.0174253	0.0281786
*PRR5-ARHGAP8,PRR5*	0.011168	0.046236	-0.0422918	0.035995	-0.0451959	-0.00933055	0.270035	0.517783	0.419937	0.262347	0.0212313	-0.127369	-0.0963692
*PTPN9,AC105036.3*	0.0833912	-0.00540283	0.0199898	-0.00501132	0.0086468	0.00277692	-0.710498	-0.657122	-0.546552	-0.15811	0.0694393	0.00701646	0.00644427
*PTPN9,AC105036.3*_PTT	0.506567	0.0875053	0.0578017	-0.0140421	0.0313541	-0.0022263	0.13713	-0.8368	0.177179	1.53134	0.353195	0.0151546	-0.0367465
*PTPRB,PTPRR*	0.151691	0.06713	-0.00938079	-0.00979187	-0.0402007	-0.0361455	0.0519585	-0.166465	-0.195356	0.653772	0.120052	-0.043316	-0.0700772
*RAD50,AC116366.3*	0.0402664	0.0162075	-0.00580809	0.0154211	-0.022054	-0.00447669	1.02718	0.785006	0.182383	0.502667	0.00487877	0.0429063	0.0156079
*RDH5,BLOC1S1*	0.2575	-0.0607204	0.335986	0.0688827	0.0470393	-0.0163993	-1.00357	-0.858137	-0.63787	-0.902125	-0.102304	0.024834	0.00871792
*RFPL1S,AC000035.1*	0.241327	0.0140519	0.0718616	-0.0043359	-0.0368109	-0.0923156	-0.294389	-0.202536	0.220587	0.920347	0.274148	0.0429211	-0.179471
*RMDN2-AS1,CYP1B1*	-0.605825	-0.299008	-0.221156	-0.0548519	-0.0255266	-0.166853	1.17737	1.28092	1.10316	0.953772	-0.392223	-0.0807762	-0.109011
*RNFT1-DT,AC005702.1*	0.0110398	-0.0510618	0.0650037	-0.0309471	0.0185554	-0.00854679	-1.00093	-1.59222	-0.40098	-0.915619	0.0273065	0.131107	8.89909e-05
*SAMM50,PNPLA3*	0.0285424	0.00582542	0.1026	0.000672647	-0.0180868	0.0179356	0.448699	0.633148	0.884357	0.668622	-0.0167686	0.0156444	-0.0359795
*SERPINB8,HMSD*	-0.0487908	-0.0595718	-0.00398345	-0.00169578	-0.0163091	-0.0146768	-0.472485	-0.520509	-0.465218	-0.606404	-0.0207759	0.0186577	0.0102498
*SFI1,DRG1*	0.00862977	0.00407997	0.000895971	-0.0122579	-0.0135278	-0.00592707	0.973355	1.14095	1.25489	1.06244	0.02031	-0.000338243	-0.0331891
*SFI1,DRG1*_PTT	0.771681	1.34612	0.463782	0.672223	-0.258048	-0.0587345	1.30335	1.05379	0.0547965	-0.643965	1.42274	0.902513	-0.00142835
*SFXN5,RAB11FIP5*	0.0502416	-0.0309222	0.0821169	0.0198454	0.102386	-0.00585352	0.188107	0.277895	0.237577	0.451668	-0.0775348	-0.142393	-0.0807787
*SLC39A8,AC098487.1*	0.224498	0.0796247	0.13379	0.0154711	-0.0140953	-0.0219425	-0.757319	-1.29441	-0.434746	-0.232744	0.142601	0.00517124	-0.0627287
*SNHG28,VSIG8*	0.142115	0.0324084	0.277133	0.166028	0.0229789	-0.302256	-0.744393	-0.995118	-0.792444	-1.28966	1.00493	0.650273	0.0653252
*SPPL2B,AC005258.1*	0.230835	0.125178	0.00642373	-0.0455201	-0.0134925	-0.0325677	2.11504	2.08687	2.08618	1.97312	0.240171	0.00100979	-0.119447
*SRP19,AC008575.1*	0.0593635	0.011988	0.294257	0.524898	-0.1916	-0.0904588	-0.356361	-0.305896	-0.0804162	-0.362395	-0.159748	0.344166	-0.0845188
*TAF6,AC073842.2*	0.121743	-0.162652	0.366929	0.279211	0.245435	-0.110405	-0.355922	-0.470797	-0.534204	0.0826834	-0.150814	0.172771	-0.265893
*TEX54,WDR74*	0.342634	0.0354348	0.292048	0.0215533	0.0333108	0.0783204	0.116829	0.148007	0.0535439	0.1274	0.221393	0.159418	-0.0256421
*TJP2,AL358113.1*	0.00152531	-0.00135002	-0.0227139	-0.0080347	-0.000874051	-0.00673944	0.440909	0.577652	0.420925	0.515118	1.9992e-05	-0.0190112	-0.00847936
*TMED7-TICAM2,TMED7*	-0.126676	-0.0953471	-0.0494481	-0.0976525	-0.183607	-0.188848	1.52215	1.30469	1.59612	1.16083	0.112142	0.0748398	0.125614
*TMEM19,AC073612.1*	-0.063863	-0.0474606	0.00528538	0.0261612	-0.123717	-0.0845513	0.766583	0.635407	0.451982	0.549578	-0.0678872	-0.0367479	-0.071426
*TNRC6C-AS1,TMC6*	-0.160812	-0.0807788	0.0418442	0.10362	0.183712	0.101863	0.886263	1.02692	0.704293	0.722195	-0.399729	-0.0962364	-0.000774302
*TSNAX-DISC1,TSNAX*	0.0123721	0.0161356	0.069927	0.024126	-0.0309217	-0.0149673	-0.348717	-0.338956	-0.361802	-0.50264	0.088292	0.0996874	0.0576054
*TUBB3,AC092143.1*	-0.0545609	-0.0253691	0.100323	0.0524232	-0.0138034	-0.0273656	-0.729526	-0.775182	-0.674878	-0.876164	-0.13646	0.110338	-0.118357
*U52112.2,ARHGAP4*	0.0436301	0.0195434	0.0461451	0.0446826	0.0658158	-0.0119922	0.59072	0.509624	0.447141	0.553945	-0.108925	0.032229	-0.0730967
*WDR92,AC017083.3*	0.444844	0.183365	0.145682	0.0234092	-0.0369041	-0.0198376	0.300258	0.255648	0.770159	0.73567	0.51804	0.133235	0.0479539
*Z98752.3,AL031681.3*,L3MBTL1*	0.230801	0.11583	0.170094	0.0258468	-0.01522	-0.00776313	1.95974	2.62282	2.81009	2.03659	0.38548	0.106311	0.0231744
*ZNF20,ZNF625-ZNF20*	-0.294389	-0.197977	-0.00999336	-0.00451471	-0.010447	0.0433301	0.759301	0.448946	0.480566	0.241861	-0.203149	0.0563418	0.0235233
*ZNF268,AC026786.1*	-0.0142653	-0.078432	0.155051	0.00615814	-0.0335891	-0.0131399	-0.0245381	0.00688559	1.15263	0.510939	0.00927655	0.181608	0.0383626
*ZNF410,AC005520.3*,PTGR2*	0.0175527	-0.00739188	0.0314721	0.0106855	-0.0111126	0.0103275	-0.32418	-0.289088	-0.0909617	-0.0238604	-0.0163757	-0.00323459	-0.0149253
A2M-AS1	0.903307	0.765844	0.227641	0.121182	-0.0297021	-0.566482	0.130853	-0.326247	-0.175232	-0.150219	0.737132	0.318006	-0.474561
A2MP1	0.0439676	-0.327921	-0.0554901	-0.265728	-0.144688	-0.165572	-1.30219	-1.22032	-0.952127	-1.03127	0.113664	0.0922919	0.4159
A3GALT2	0.216252	0.158026	0	0	0	0	5.63931	1.08125	1.31087	0.376185	0.263709	-0.0257614	-0.134941
A4GALT	0.0239206	-0.0194934	-0.0559067	-0.0164698	-0.0527195	-0.053282	0.739534	0.633395	0.0793833	0.709928	0.0574663	-0.0546922	-0.0372182
A4GALT_PTT	0.275377	-0.0435502	0.00724037	-0.144996	-0.0884363	-0.184596	-0.213581	-0.434687	-0.0552587	0.217	0.579791	0.167092	0.0881875
AAAS	-0.00136341	-0.0671755	0.101439	0.0133357	-0.02914	-0.0237577	0.512652	0.547553	0.621888	0.73305	-0.0774383	-0.00518597	-0.00472553
AACS	0.0264938	-0.012319	0.0128989	-0.00998721	-0.0592831	-0.0267724	0.966189	1.11769	1.29848	1.27766	0.0147609	-0.0504258	-0.094121
AAGAB	0.0135913	-0.00594437	0.00584702	0.00592325	-0.0105011	7.8159e-05	-0.563619	-0.611578	-0.603522	-0.575384	0.0147902	0.0181427	0.0359942
AAK1	-0.0224414	-0.00360568	-0.00620844	0.023307	0.00748939	0.00805394	0.127116	0.297378	-0.145614	0.208725	0.00607459	0.0370318	0.0198161
AAMP	0.18813	0.0285238	0.139698	0.0141892	-0.0243136	-0.0223295	-0.460994	-0.33012	-0.523245	-0.471275	-0.0152537	0.112646	-0.122375
AAR2	0.160854	0.0664828	0.144864	0.0308358	-0.121982	-0.049318	-0.129058	0.106243	-0.0672405	0.0761954	0.259952	0.064448	-0.038196
AARS1	-0.00626177	-0.0544883	0.0556519	-0.00711899	0.0236807	-0.0308504	0.250979	0.311993	0.483172	0.549861	-0.00871186	0.0769359	-0.0165185
AARS2	0.0736438	-0.0145684	0.0502045	0.0625283	0.00438612	-0.0563888	1.50185	1.37278	1.10576	1.5275	0.0499621	-0.0296999	-0.148621
AARSD1	0.0742104	0.0185748	0.146694	-0.0522179	-0.034137	0.00814981	0.820125	1.06101	1.429	1.17305	0.156417	0.0991996	0.0215404
AASDH	0.0454949	0.0106438	0.0727987	0.000188469	0.0136696	-0.0246749	0.752396	0.731865	1.07611	0.814453	0.0300131	0.075435	0.0657411
AASDH_PTT	0.40588	0.684199	0.411486	0.246977	-0.263381	0.000840244	0.408116	0.388973	0.72532	0.245275	0.619639	0.732399	-0.100048
AASDHPPT	0.0569819	-0.00491874	0.0665728	-0.031258	0.0108229	-0.00173305	-0.682892	-0.612459	-0.597435	-0.690124	-0.0239508	-0.0157667	0.0926965
AATF,AC244093.3,AC244093.4	0.0455239	0.00391855	0.0508095	0.01738	-0.0118571	-0.0280006	0.00901217	0.110302	0.251278	0.289076	0.0745627	0.0600696	-0.0124137
AATK	-0.276788	-0.227335	-0.277738	-0.235852	-0.031253	-0.217804	0.627716	0.640949	1.0248	0.853279	-1.06554	-1.02744	-0.726314
ABALON	-0.0191808	0.0148731	-0.0124636	-0.00171353	-0.0191808	-0.0116672	-5.33088	0.79022	-0.535867	-9.00241	0.0918848	0.272451	0.172076
ABCA1	-0.0286387	-0.0168168	0.0874842	0.0630081	0.00895283	-0.00524499	1.05274	0.703875	0.625953	0.612596	-0.105864	0.0203979	-0.0202049
ABCA11P,ZNF721	0.139167	-0.0117807	0.206427	-0.0465876	0.019504	-0.021405	1.39331	1.59821	2.9973	2.19543	0.104239	0.150103	0.0371444
ABCA2	0.025356	0.0396373	-0.0127984	0.0794228	-0.0239763	0.0119233	1.82059	1.83521	1.6341	1.72856	-0.091333	-0.123324	-0.0524914
ABCA4	-0.0824436	-0.0569513	0.00708525	-0.00219573	-0.0404162	0.0250435	0.446554	0.661866	0.714227	0.691419	-0.135765	0.00403845	0.0113421
ABCA5	0.121362	0.00574985	-0.00461691	-0.0316483	0.0109101	-0.041339	1.66264	1.44554	1.79903	1.9171	0.0467237	0.0371993	0.0473517
ABCA7	0.211793	0.497015	-0.737159	-0.56165	-0.108168	-0.0885566	-1.08642	-0.774474	-0.906537	-1.0533	0.342269	-0.678851	-0.172166
ABCB10	0.0780543	0.000554388	0.0897684	-0.0210275	0.0409922	-0.00964239	0.374112	0.446724	0.784946	0.507238	0.0295512	0.0394415	0.066813
ABCB6,AC068946.2,ATG9A	0.0181662	0.0182357	0.0714317	0.0721979	0.0229977	-0.000126684	0.933183	0.925666	0.816908	0.897161	-0.087052	-0.167513	-0.169469
ABCB7	-0.00770027	0.00122113	0.0405623	0.00593893	-0.0158227	0.00187753	0.949133	0.924408	1.18814	0.812859	-0.00457508	0.00705618	0.00820487
ABCB8	0.116782	-0.091574	-0.0113136	-0.0208021	0.0148142	-0.000381146	1.1362	1.1686	1.05485	1.51437	-0.0384059	-0.171832	-0.102111
ABCB9	0.158095	0.0690594	-0.0097207	0.00696483	-0.0571983	-0.0283457	0.966856	0.961564	0.842235	0.951843	0.104282	-0.095022	-0.126157
ABCC1	0.0304257	0.0109267	0.0142695	0.00342809	-0.0111861	-0.00108649	1.73131	1.69599	1.65158	1.72806	0.0157744	-0.00804961	-0.019754
ABCC10	0.120874	0.0341339	0.000999661	-0.406344	-0.110305	-0.579087	2.44867	1.87473	3.76058	2.27621	0.923262	0.00910295	-0.347771
ABCC2	0.0213575	-0.0152498	0.039568	-0.00846993	-0.100064	-0.046826	1.22206	1.33479	1.45554	1.42681	-0.0830298	-0.0499335	-0.129989
ABCC3	-0.23993	-0.161342	0.132371	-0.0330515	0.086568	-0.00207927	1.80412	1.37796	1.99761	1.9844	-0.344205	0.0774554	-0.000232314
ABCC3_PTT	0.293196	0.161509	0.219605	-0.0399146	0.103193	-0.0725111	2.31433	1.91561	2.28281	1.55362	0.720884	0.229336	0.130778
ABCC4	-0.0127307	0.00245089	-0.0028546	0.00564099	-0.0190857	0.00261691	1.03057	1.17253	1.07797	1.01052	-0.000584052	0.0127384	-0.000372948
ABCC5	0.0417934	0.0298966	0.0968814	0.0372335	-0.0413858	-0.0185157	1.72966	1.62884	1.81321	1.6297	0.0220669	0.0217113	-0.0546609
ABCC5-AS1	0.109703	0	0.0504042	0	0	0	0.346652	1.08125	8.68621	9.33998	0	0.00335471	0.0197779
ABCD1	0.162373	0.244697	-0.0246115	0.520831	-0.134395	-0.236075	0.974685	0.931344	0.183768	0.503653	0.0967837	0.18416	-0.208185
ABCD3	-0.0025686	-0.000670011	0.0323837	0.0168624	-0.0280714	0.000250275	0.30341	0.390946	0.400912	0.332571	-0.000202801	0.0224722	0.00900543
ABCE1	-0.00458151	0.00646956	-0.00961954	-0.0123264	-0.04497	-0.000365048	-0.274039	-0.245247	-0.424784	-0.554522	-0.00795412	-0.00803793	0.0460851
ABCF1	0.0369066	-0.0280284	-0.0147631	-0.014241	-0.0358364	-0.00994947	0.0444715	0.126574	-0.0338904	0.0642266	0.0315341	-0.0272512	0.0104072
ABCF1.v2	0.0465018	0.0348486	0.0354454	0.0310848	-0.0759775	0.0480423	-0.0792828	0.157452	0.127515	0.117611	0.0607513	-0.0206161	0.00203442
ABCF2,H2BE1	0.0629298	0.0248492	0.0245499	0.0377529	-0.0934539	0.0264341	-0.128395	-0.00605651	-0.076546	-0.0841926	-0.0464858	-0.0239132	-0.0796431
ABCF3	-0.00138999	-0.00803352	0.121481	0.0377264	-0.0393113	0.0657899	0.329022	0.456644	0.477234	0.412265	-0.0694855	-0.0253598	-0.162993
ABCG1	0.0541498	0	0	0.0392622	0	0	8.4154	1.08125	-6.77767	8.37455	0.0495992	0	0
ABCG2	0.062917	0.010727	0.0583167	0.00566454	-0.0150622	0.00908102	0.78349	0.857949	1.00677	1.01283	0.0292972	0.00357607	0.0162622
ABHD10	-0.115291	-0.0326949	-0.00811238	-0.0353177	-0.165043	-0.0426285	-0.354945	-0.474823	-0.444057	-0.526275	-0.102146	-0.0725039	-0.0603074
ABHD11	-0.412862	-0.126601	-0.0293992	0.00429603	-0.0655539	0.00701977	-0.787685	-0.522901	-0.513279	-0.660072	-0.401111	0.112594	-0.0628107
ABHD12	-0.00473979	-0.00127495	0.0270356	0.0190509	-0.00538879	-0.0031499	1.14839	1.02264	0.864982	0.816413	-0.00607096	-0.00904192	-0.0382996
ABHD13	0.137269	0.0452097	0.121896	0.0244263	-0.0427087	-0.0925231	0.944274	0.758682	0.991656	0.856778	0.0133885	0.0536496	-0.0231035
ABHD14A	0.27651	0.146174	0.0197629	0.0576809	-0.0454505	-0.0272118	0.146358	-0.116071	0.278283	-0.00158571	0.267755	0.00470761	-0.0886457
ABHD14B	1.09133	0.946136	0.135993	-0.176237	-0.161689	-0.139306	-0.704716	-0.823923	-0.214639	-0.413595	1.13094	-0.252392	-0.0906502
ABHD15	-0.189804	-0.235744	0.0820648	0.212834	-0.530459	-0.437343	1.02809	1.08152	0.851511	1.09989	-0.495602	-0.0577831	-0.762451
ABHD16A	-0.157063	-0.045882	0.0379772	-0.00405273	-0.0652346	0.026047	1.01282	1.08831	1.29022	1.01441	-0.0561405	-0.0612508	-0.0275608
ABHD17A	0.105364	0.2061	0.168877	0.518452	-0.0715939	0.0474913	-0.0151982	0.0998638	0.0891022	-0.12148	-0.0523983	0.202437	-0.207239
ABHD17AP1	-0.160776	-0.0958476	-0.593222	0.386302	-0.403397	0.212732	-1.10329	0.775706	-1.05952	0.725261	0.183914	0.887398	0.0380471
ABHD17B	-0.0234748	-0.0195617	0.0124768	0.000694674	0.000472654	-0.000517459	-0.379869	-0.221298	-0.104386	-0.0633984	-0.021732	0.0468957	0.0263531
ABHD17C	0.00904319	0.00651501	-0.00414855	-0.00531692	-0.045071	-0.0181696	-0.841668	-0.638476	-0.583993	-0.712246	-0.0402628	-0.0694935	-0.0710682
ABHD18	0.0234374	0.00477323	0.0117543	-0.00107258	-0.02212	-0.00381104	0.0776745	0.306208	0.407561	0.379219	0.0137222	0.0173927	-0.00643032
ABHD2	-0.0178799	-0.0137497	-0.027424	0.00597621	-0.0247931	-0.0173919	1.63329	1.90023	1.55096	1.79371	0.0105148	-0.0262572	-0.00784386
ABHD3,AC106037.2	0.102874	0.0202049	0.0864863	0.012123	-0.0930141	-0.0459686	1.15046	1.45512	1.65594	1.47459	0.151306	0.0725716	-0.0603634
ABHD4	0.0585948	-0.0377766	0.176312	0.0234664	-0.0248559	-0.0511014	-0.263303	-0.264362	-0.153884	0.0944107	-0.0129074	0.0530117	-0.17276
ABHD5	0.0479808	-0.026619	0.0969319	-0.0040216	0.0459437	0.00510779	-0.141783	-0.363879	0.0379696	-0.015294	-0.0274314	-0.0130275	0.0141055
ABHD6	0.0689245	0.00158515	0.06243	0.00525251	0.0194341	0.0161744	-0.0947131	-0.247025	0.0256614	0.128239	0.0402036	0.00911651	0.020418
ABHD8	0.3027	0.103387	0.286372	0.272726	0.00598746	0.0559163	-1.04741	-0.774771	-0.729329	-0.548775	0.0646359	0.396589	-0.0471508
ABI1	0.0018795	-0.00107217	0.0185769	0.00466607	0.00744517	0.000571421	0.847241	0.84644	0.973788	0.849614	-0.00914191	0.000234189	0.0286806
ABI2	0.0224633	-0.0179519	0.0431439	0.0130327	-0.00967197	-0.0401214	-0.352538	-0.0223273	0.0562754	0.425652	0.0148326	0.0336787	-0.0220958
ABITRAM	-0.166479	0.0094725	-0.0317825	-0.0890802	0.0975827	0.0330249	-1.2254	-1.16076	-0.978977	-1.3481	-0.161238	-0.240163	-0.0235594
ABL1,AL359092.3	0.027956	-0.0301645	0.0137593	0.0336846	-0.0162875	0.0141128	0.209306	0.245925	-0.10569	0.392115	0.0633685	0.0486648	0.0165042
ABL2	0.0476417	0.00941135	-0.0209961	-0.0047327	0.0385851	0.0136365	-0.0272278	0.034056	-0.0886405	0.243294	0.028158	-0.0246263	0.0389669
ABLIM1	0.0355435	-0.0050382	-0.00251899	-0.00234314	0.0313419	-0.00916051	-1.05395	-1.02605	-1.10157	-0.897507	0.0330566	-0.000171469	0.0215299
ABLIM1.v2	0.00804018	0.00164327	0.00464383	-0.000941442	0.00165794	0.000324815	-0.495691	0.348888	2.88349	1.56793	0.000638281	0.000841261	0.00361839
ABLIM2	0	0	0	0	0	0	0.346652	1.08125	1.31087	-1.7027	0	0.073322	0
ABR	0.0414653	0.0138935	0.0162439	0.00551006	-0.00394484	-0.00373292	-0.266399	-0.343788	-0.271701	-0.134489	0.0688885	0.0137449	-0.0143019
ABRAXAS1	0.946635	0.724497	0.659822	0.101074	0.145881	-0.343488	-0.164959	-0.920354	-0.36006	-0.212692	1.27586	0.883242	-0.13841
ABRAXAS1_PTT	0.653046	0.485733	0.455566	0.0861664	0.178832	-0.240076	-0.138704	-0.925579	-0.392904	-0.230026	0.743987	0.549303	-0.089542
ABRAXAS2	0.0281817	0.00958079	0.0633994	-0.00678183	0.054671	0.0244716	-0.278442	-0.474012	-0.0807924	-0.390812	0.0155612	0.00930941	0.0482368
ABT1	0.0316433	-0.152882	0.040073	-0.020113	0.0268647	-0.014305	-0.836142	-0.770171	-0.69897	-0.804872	0.0412817	0.195573	0.0125413
ABTB1	-0.131846	-0.203111	0.17924	0.0618874	0.0715682	0.0408049	0.205971	-0.111602	0.163524	0.230412	-0.163646	0.0564444	-0.117234
ABTB2	0.00388591	0.00787231	-0.00239486	0.014577	-0.0130281	0.0015513	0.459574	0.547952	0.343441	0.542731	0.010658	0.00642987	-0.0150942
AC000065.2,CDK6	0.0139195	-0.00217049	-0.00741367	0.0029457	0.0163338	-0.00221525	-0.125402	-0.180053	-0.420583	-0.124319	0.017167	0.00229995	0.031073
AC000068.1	2.3436	1.00324	0.768189	0.195056	-0.577679	-0.200289	1.75628	1.79461	2.2108	2.46184	2.12989	0.566961	-0.110472
AC000085.1	0.847915	0.318497	0.353696	-0.0402282	0.274674	-0.0382355	-2.09539	-9.19607	3.06567	1.32968	0.421121	0.198168	0.232623
AC000089.1	-0.263054	0.447291	-0.25085	-0.0591309	-0.343618	-0.0788438	0.448809	2.18754	0.701332	-2.03353	0.150495	-0.0421131	0.0429874
AC000095.1	-0.0231518	0.115233	0.494498	0.0414227	0.0180031	-0.1309	0.896894	1.52469	2.61223	0.365569	0.369962	0.784805	-0.00496844
AC000120.2,KRIT1	0.108749	-0.00905036	0.137311	-0.00494962	-0.0147717	-0.0236194	0.506439	0.325013	0.797201	0.742036	0.0310592	0.0473762	-0.00524818
AC001226.2,MYCBP2-AS1	0.897632	1.20732	0.177921	0.576263	-0.187096	-0.00350799	0.860691	3.22645	-0.152168	0.097408	1.75616	0.569641	0.164858
AC002064.4	0.459984	0.19066	0	-0.097526	0	-0.097526	9.64578	-9.08718	1.31087	0.726232	0.124247	0	0.208448
AC002066.1	0.0984635	0.01738	-0.0383359	-0.0116883	-0.0286441	0.00149704	0.253018	0.573584	-0.869935	1.51005	0.0400696	-0.00624339	0.0113464
AC002069.2	0	0	0	0	0	0	0.346652	1.08125	1.31087	-1.7027	0	0	0
AC002074.1	0	0	0	0	0	0	11.8733	1.08125	1.31087	-1.7027	0	0	0
AC002094.1,SARM1,TMEM199	0.0015185	-0.0640223	-0.0454854	-0.0261851	0.0571691	-0.0118749	-0.282455	-0.249201	-0.250292	-0.273199	-0.123419	-0.0557671	-0.0377274
AC002116.1,ALKBH6	-0.00974559	-0.203127	0.515393	0.151813	0.222037	0.057317	0.786767	0.791185	1.05594	0.925117	-0.268955	0.108837	-0.108962
AC002116.2	0.267397	0.295181	0.175305	0.189375	-0.0344074	0.0406058	-0.914125	-0.636161	-0.333928	-0.364656	0.338769	0.146632	-0.0409334
AC002128.1,LSR,USF2	0.0257919	0.0735843	0.0930016	0.0659962	-0.00110034	0.046533	-0.382656	-0.443548	-0.685131	-0.636302	-0.109604	-0.0512625	-0.210174
AC002310.1	1.2678	2.18647	0.628789	0.731131	-0.855666	-0.736299	-0.737329	-0.0156595	-0.15744	-0.977277	2.28589	0.984331	-0.036871
AC002310.3,ZNF764	0.0660892	-0.189012	0.218973	0.0834716	0.153762	0.139096	0.0820701	-0.109371	0.067406	0.448748	0.00409869	0.232255	0.206669
AC002310.5	0	0.253298	0	0	0	0	0.346652	1.08125	1.31087	-12.3554	0.799201	0.485784	-0.919304
AC002350.2,RAD9B	1.16541	1.20092	0.529026	0.266292	-0.199877	-0.804579	0.250419	-0.396949	-0.0633627	-0.449028	1.25238	0.574478	-0.299491
AC002378.1	-0.0358388	0	-0.116164	0	-0.116164	0	0.346652	10.632	1.31087	8.95813	0.0630236	0.0727876	-0.0116604
AC002398.2,LIN37	0.0322297	0.000299793	0.132397	-0.0271364	0.025533	0.0493233	0.785991	0.560852	0.973763	0.723825	0.0738611	0.0338255	-0.0749519
AC002401.1	0.0831057	0.0334195	0.029537	-0.0433576	0	-0.0259612	-8.05724	-8.10994	7.71523	-0.0740753	-0.0308703	-0.0242757	0.00427791
AC002401.2	1.97287	1.6103	1.32153	1.21555	-0.0472036	-1.53032	-0.915911	-2.34276	-1.31724	-0.842719	2.73974	1.839	0.144711
AC002401.4,PDK2	0.114412	0.0195009	0.0232385	0.0275315	0.0033895	0.00777754	-0.404673	-0.645583	-0.489659	-0.356589	0.0428795	-0.0317183	-0.12102
AC002451.1	0.296754	1.61135	0.120479	-0.0120188	-0.0330807	0.24413	2.10895	-0.914217	0.385035	-3.12449	1.60582	0.622238	-0.0427862
AC002451.1.v2	0.0779966	0.0792145	0.0318087	0	0.0422531	0	10.1279	1.08125	7.82117	-0.00589369	0.0337813	0.0586404	0
AC002467.1	0.113622	0.183179	-0.00433212	-0.268462	-0.547125	-0.865658	-1.02104	-1.06899	-0.997561	-1.0678	0.75621	0.292869	-0.325851
AC002470.1	0.567222	3.30158	0.455822	2.52364	-0.700626	-0.505749	-0.363221	1.30834	-1.48245	-2.25361	2.10873	1.87617	-0.75561
AC002519.2	0	0	0	0	0.14121	0	0.346652	1.08125	1.31087	-1.7027	0.254953	0.511965	0.49358
AC002524.1	0.258624	-0.20947	0.592279	-0.290061	0.356277	-0.00851116	-13.9104	-13.9784	-1.29112	-2.75979	-0.405318	-0.405318	0.31102
AC002546.1	0	0	0	0	0	0	0.346652	1.08125	1.31087	-1.7027	0	0	0
AC002551.1,KIAA0556	0.0123344	0.00397997	0.00156117	0.0036415	0.000252817	-0.00262524	0.882014	0.939844	0.875667	1.03095	0.0260422	-0.00299465	0.0028817
AC002558.3,CDC27	0.0176663	0.00682761	-0.0252742	-0.00119268	-0.0445514	-0.00126364	-0.179381	0.0494259	-0.278469	-0.208024	0.000224174	0.00918986	0.0200181
AC002984.1	0.119319	-0.0074658	0.0145519	-0.033132	0.0184339	-0.025029	-0.288778	-0.640251	-0.221269	0.407807	0.0658093	0.00240413	-6.33076e-05
AC002996.1,ALDH2	0	0	0	0	0	0	0.346652	1.08125	1.31087	-1.7027	0	0	0
AC003043.2	1.61223	1.68496	0.668797	0.652295	-0.454882	-1.15652	0.548726	0.271608	0.373857	0.255114	1.77009	0.870634	-0.761531
AC003070.2	0.563215	0.426034	0.63201	0.354725	0.464247	0.0222624	-0.504387	-9.89457	0.185308	-0.120534	0.32676	0.612446	0.164469
AC003086.1	0.789772	0.378524	0.00088453	0.0348823	-0.0031593	-0.0277165	-0.995966	-2.31983	-3.08014	1.0676	0.721389	-0.0126948	-0.0126948
AC003101.1	0	0	0	0	0	0	0.346652	1.08125	1.31087	-1.7027	0	0	0
AC003101.2	-0.0416426	0.155308	0.0458291	0.0316954	-0.0229708	0	-9.65529	9.01789	1.57034	-11.6212	1.01636	0.705304	-0.829968
AC003102.1	0.475081	0.416964	0.344865	0.184054	-0.0513061	-0.0369391	3.55571	2.19342	1.56868	1.19002	0.676892	0.281654	-0.0224355
AC003956.1	0.0841274	1.70137	1.15114	0.987386	-0.47818	0.503086	0.434376	12.5859	1.09065	-2.27569	0.567239	0.0584977	0
AC003965.1	0.336639	0.620196	0.0897132	0.139071	-0.304076	-0.272459	-0.531027	0.37743	-0.0488993	-0.136347	0.634845	0.554481	0.0157521
AC004000.1,SLC25A43	0.0563792	0.037554	0.010417	-0.0157456	0.00488316	-0.00290312	-0.072452	-0.191093	0.0549806	0.0181001	0.178789	0.0378684	0.0307292
AC004079.1,AC004079.5	-0.410072	0.0939396	-0.0568924	0.136718	-0.907121	-0.340999	-1.13895	-0.928103	-1.14496	-1.47886	-0.151994	0.284748	-0.73377
AC004079.2,AC004079.3	-0.01278	-0.00984629	0.388047	0.410377	-0.317623	-0.113832	0.253005	0.457395	0.868631	0.760971	0.0426537	0.388229	-0.358391
AC004080.13	1.42167	1.09371	0.910314	1.0988	-0.158721	-0.622647	1.14245	1.2966	0.818135	1.33578	1.47743	0.795129	-0.502025
AC004080.5,HOXA6	1.84724	1.98861	1.308	1.84627	-0.453397	0.181681	0.734805	1.58114	0.755361	1.26036	1.61837	0.942107	-0.324413
AC004130.2	-0.148836	-0.00507271	-0.163207	-0.01518	-0.0343496	0.075266	-1.04127	-0.789776	-1.15078	-1.32441	-0.0695404	0.0735296	-0.0792303
AC004156.1	0.152275	0.0588941	0.0704594	-0.0182438	0.0263485	-0.0194335	1.14409	0.879833	1.69152	1.20443	0.034608	-0.0205289	-0.144692
AC004231.3	0.296253	0.138384	-0.0342501	-0.0153714	-0.0427093	-0.00475285	1.26967	2.5813	4.13125	1.64329	0.237665	-0.037622	-0.0464974
AC004233.1	0.716745	0.421397	0.438179	-0.0032418	0.18171	0.067281	2.99638	0.42212	3.8373	0.891681	0.601397	0.171989	0.12453
AC004233.2	0.530591	0.348729	0.189207	0.190166	-0.0626915	0.00206561	-0.668262	-0.816298	-0.732955	-0.258406	0.452016	0.335871	-0.148456
AC004233.3	-0.118123	0	-0.222879	0.135563	-0.195891	0	1.95576	12.1184	-0.160439	10.3695	0.133897	0.0144827	0.368161
AC004241.1	0.110683	0.0695464	0.047451	0.0241386	-0.0214809	-0.0435853	0.80193	0.53842	1.00853	0.671261	0.122604	0.101802	-0.00262033
AC004241.1_PTT	2.5849	2.70229	1.72895	1.05713	-0.279402	-0.397356	0.501652	0.675609	1.25065	0.308319	1.6786	1.32618	-0.0642698
AC004386.6	0.0745336	0	0	0	0	0	0.0803944	1.08125	1.31087	8.7731	0	0	0
AC004448.2	-0.157226	-0.410659	-0.102425	-0.323736	-0.0985365	0.356838	-1.80618	-2.03702	-1.63255	-1.5743	-0.221744	-0.461082	0.122109
AC004448.2.v2	0.00397822	0.000268414	0.0016568	-0.00237743	0.00299445	-0.00186427	-6.10084	-5.16568	-1.44103	-0.892217	0	0	0
AC004453.1	0.0813484	-0.191863	0.0539146	-0.597495	0.0738205	-0.0384545	-1.77453	-2.35045	-1.2018	-2.27422	-0.318268	-0.673706	-0.0519576
AC004477.1	1.67483	2.06151	0.750872	0.170131	-0.38315	-0.652534	1.13068	1.07547	1.69595	0.284757	2.04881	0.760374	-0.618446
AC004542.3,AC004542.6,TUG1	0.940832	0.851382	0.345868	-0.097907	-0.17046	-0.728462	1.6697	1.63099	2.22502	1.61042	0.753436	0.167228	0.00716802
AC004585.1	0.0298523	-0.000210447	0.0094087	-0.0416881	-0.0314401	-0.0132361	0.693805	0.998574	2.41505	1.3936	0.236093	-0.0960514	-0.0210463
AC004596.1	0.925463	1.15555	0.558407	0.324745	0.134119	0.0756159	0.940419	0.158	0.795536	-0.323112	0.871479	0.204563	-0.0889485
AC004672.2,ERC1	-0.00146487	-0.00277583	0.00627417	0.00462556	-0.00694021	-0.0026729	0.306217	0.352875	0.407926	0.451313	0.0017508	0.00469443	0.00062326
AC004704.1	0.654243	1.39342	-2.02104	-1.54815	0.896575	1.18254	-2.08262	-1.04448	-2.68633	-1.81876	0.74296	-1.92099	1.35024
AC004706.3,KIAA0753	0.112794	-0.00113787	0.0768638	-0.017716	0.0680952	-0.000104577	0.433501	0.43659	0.78879	0.840722	0.00956288	-0.0289599	0.0299818
AC004771.2,AC004771.4	1.18892	0.762173	0.756788	0.617872	-0.153093	-0.619602	2.22037	0.482252	0.582343	1.03425	1.51167	1.05823	-0.175444
AC004771.3	1.40446	2.16258	0.787733	0.744156	-0.617524	-0.15386	0.409401	0.177837	0.4158	-0.615991	2.59835	1.24655	-0.215207
AC004777.1	0.980671	0.381112	0.60167	0	-0.475575	0	0.52018	12.6382	13.2871	2.34231	1.1928	0.838088	0.022752
AC004784.1	-1.50606	-0.768168	-0.598778	0.590429	-1.0882	0.726158	-0.169074	1.30056	-0.433779	0.296634	0	0	0.413978
AC004803.1	0.811221	0.360484	0.235515	-0.108166	0.0316373	-0.0884173	0.300625	0.0592005	1.47956	1.20351	0.635416	-0.121208	-0.0646554
AC004812.2	1.79041	2.54481	1.39153	2.23844	-0.344465	-1.17068	0.229185	0.61621	-0.266161	-0.236777	2.60375	2.30356	-0.277934
AC004816.1	0.827107	0.367866	0.411614	0.0407004	-0.172421	-0.138728	0.390221	0.0162528	0.959213	0.615758	0.53534	0.250638	-0.32031
AC004825.2	0.744064	1.06621	0.918588	0.496991	1.01949	-0.394735	-0.52457	-1.58459	-0.391357	-1.37687	0.425917	0.554826	-0.373524
AC004834.1	1.70339	0.589331	0.397377	0.0579827	-0.144335	0.0428598	2.97412	5.00392	3.89218	2.77631	1.23956	0.0799421	-0.131453
AC004837.4	2.23672	1.21418	0.640954	0.184205	-0.323348	0.0614245	3.97768	5.9871	3.37868	2.34286	1.88698	0.278742	-0.0337172
AC004839.2	1.44605	3.19632	-0.00687801	1.0052	-0.819874	-0.28713	3.19181	2.08243	-0.279951	-0.82172	3.46047	1.6168	-0.00176528
AC004854.2	0.552013	1.79396	0.435942	0.6654	-1.10575	-0.220499	-0.68165	2.39257	1.16887	-0.517354	1.22901	0.867419	-0.136712
AC004890.1	0	0.376262	0	-0.118624	0	-0.118624	-10.0488	-9.4499	1.31087	-13.4289	-0.0256338	-0.201566	0.0498209
AC004890.2,ZNF783	0.165429	0.111711	0.118664	0.0588144	-0.185942	-0.195916	1.54339	1.66585	1.80221	1.74149	0.105123	0.182798	-0.144386
AC004895.1	0.294323	-0.080509	0.448595	-0.372098	0	-0.120446	0.218579	-11.1488	11.6955	-0.0821774	0.0359333	0.00955821	-0.320028
AC004917.1,CCDC71L	-0.4701	-0.575843	-0.107879	-0.24524	-0.0150658	-0.348628	-0.401963	-0.420141	-0.203671	-0.215863	-0.444516	-0.14567	-0.374039
AC004918.1,DENND11	0.0506209	-0.0164735	0.0580775	0.0145912	-0.00132405	-0.0971469	0.42238	0.356599	0.436102	0.555786	0.0355899	-0.018291	-0.039633
AC004923.4	0.628753	0.150917	-0.0295593	-0.038783	-0.0134584	-0.0300538	0.771524	1.57022	1.91015	2.33237	0.723309	-0.0879714	0.00139441
AC004925.1,GPR37	-0.172479	-0.110181	-0.0943724	-0.0164009	0.0313771	0.107455	2.08625	2.08985	1.94908	2.19472	-0.167858	-0.100013	0.105604
AC004930.1	0	0	0	0.163329	0	0	10.5686	1.08125	-8.83792	-1.7027	0.0980228	0.188602	0
AC004938.2	0.755259	0.493911	0.185006	-0.219915	-0.0369492	-0.204108	0.179687	-0.255408	0.162944	-0.0215349	0.449053	0.623186	0.0432257
AC004943.2	0.0478872	-0.0155568	0.00747621	-0.0188105	-0.000317019	-0.0226447	0.40081	0.143442	0.880187	1.43537	0.0122315	-0.00356936	-0.00895704
AC004967.1	0.617021	0.565587	0.14285	0.10572	-0.299735	-0.0495447	0.499628	0.253962	-0.0507008	0.295758	1.15689	0.596215	0.387036
AC004980.1	0.278177	0.0586814	0.0219679	0.00221042	-0.0466538	-0.0206035	0.219611	0.519271	0.642783	1.06316	0.293909	0.0915111	0.0408176
AC004982.2	0.478575	0.203762	-0.321979	0.0494487	-0.566906	-0.0317139	2.21588	2.29793	1.31384	2.13355	0.146608	-0.247442	-0.367587
AC005005.3	0.75583	0.588182	-0.13637	0.0894185	-0.318558	-0.23502	0.177832	1.7397	0.642801	1.09955	1.56488	0.58366	-0.157739
AC005009.1,AC005076.2,AC074183.1,AC074183.2,AC092013.1,AC093716.1,DYNLL1P7,GRM3-AS1,KIAA1324L,RPL7P30,SEMA3A,SEMA3D,SOCS5P1	-0.156021	0.847392	0.179359	0.503163	-0.714298	-0.0755496	-1.5724	-0.577603	-0.650745	-1.8685	0.63966	0.360804	-0.419429
AC005034.7	0.439917	1.13435	0.11842	0.529473	-0.488265	-0.49257	-0.517773	-0.0201563	-0.698812	-1.26524	1.15367	0.492579	-0.655821
AC005037.1	1.65357	0.60493	0.347053	0.00122283	-0.0534848	0.0208067	4.24523	4.37919	5.58097	2.4946	0.874275	0.0078554	0.0176803
AC005041.5	0.476862	0.466067	-0.0446433	0.216231	-0.115096	-0.0041427	-8.79784	5.90487	-0.445389	0.938535	0.514023	0.303551	-0.0701442
AC005041.5.v2	1.14116	1.1741	0.556227	-0.87613	0.695417	-0.296327	-0.52939	-13.94	-0.546251	-2.31303	1.11421	0.453438	0.0242963
AC005049.1	0	0	0	0	0	0	0.346652	1.08125	1.31087	-1.7027	0	0	0
AC005050.3	0	0	0	0	0	0	0.346652	1.08125	1.31087	-1.7027	0	0	0
AC005052.2	1.21741	0.608907	0.326818	0.0390972	-0.106604	-0.450066	-0.0817621	-1.38291	-0.611742	0.0350993	1.28361	0.720813	-0.228614
AC005077.4,GTF2IP7	-0.0856894	-0.0713165	-0.0351955	-0.00592857	0.0291807	-0.0236781	0.937662	0.413917	-0.125959	0.902718	-0.093897	-0.0374276	0.024695
AC005086.2	0.112784	0.108945	0.0296214	0.0589338	-0.092478	0	1.8683	10.9958	1.71471	1.35756	0.122838	0.103288	0.0775638
AC005091.1	1.0255	0.668433	0.314271	0.403748	0	0	10.3765	1.08125	-0.441364	0.290733	0.692647	0.371508	0.16508
AC005154.2	0.108712	0.0487992	-0.0028492	0.00452236	-0.172483	-0.0383277	0.56655	0.899328	1.02622	0.963085	0.156045	0.00197709	-0.0027371
AC005160.1,SUGCT,THUMPD3P1	1.17366	0.830496	0.474412	0.423036	0.0281953	-0.0392821	-0.890979	-0.334646	-0.92179	0.0253767	1.06414	0.645777	-0.347047
AC005219.1,VTRNA2-1	0	0.601503	0.502733	0	0.556687	0.504559	-11.2994	1.08125	11.8631	-13.63	-0.436482	0.701894	0.379128
AC005225.2	1.27123	1.30062	0.779822	0.825614	-0.194623	-1.12268	0.0147212	-0.254625	-0.233127	-0.329252	1.73413	1.48602	-0.175045
AC005229.4	-0.27621	0.0989246	-0.0761185	-0.0201863	0.0948038	-0.57865	-1.15547	-0.982349	-1.04426	-1.58963	0.0392087	0.31819	-0.247756
AC005255.1	-0.15717	0.199762	-0.195061	0.507251	-0.443394	0.14022	0.353704	0.29601	-2.61966	-1.3613	0.554528	0.293974	0.18352
AC005256.1	-0.443317	0.904807	-0.342313	0.40944	-0.388096	-0.361224	-0.783043	-0.369325	-1.10836	-1.80186	1.11864	0.630607	0.0772074
AC005261.2	1.494	3.18288	0.623092	1.19132	-1.57963	0.687588	-1.01938	2.64017	0.7859	-0.505659	2.73323	1.37317	0.222453
AC005261.4	0	0	0	0	0	0	0.346652	1.08125	1.31087	-1.7027	0	0	0
AC005264.1	-0.0124336	-0.139712	-0.0124336	-0.13276	-0.0124336	-0.139712	0.630952	-3.51431	-4.19388	-1.7027	0.210103	-0.016704	-0.016704
AC005277.1,ELAC2	0.00124396	0.00677619	-0.0199049	0.00541446	-0.0590613	-0.0287106	0.571573	0.717413	0.508877	0.453062	-0.03623	-0.0778227	-0.0476691
AC005288.1	0.133047	-0.142799	-0.360835	0.437296	-0.195296	-0.175011	2.4171	0.71265	-1.37496	1.69641	0.548658	-0.174345	-0.285719
AC005296.1,PNPLA4	0.0307377	0.0632452	0.0449957	0.0583513	-0.0220367	-0.0137752	-0.299243	-0.212045	-0.359534	-0.584496	0.0819594	0.101555	-0.018537
AC005296.1,PNPLA4_PTT	0.334244	0.959535	0.442708	0.82722	-0.354914	-0.126862	-1.43031	-1.9949	-1.57071	-1.3289	0.982594	1.07117	0.131853
AC005304.1,AC005304.3	0.388348	0.150426	0.0784102	0.00507285	-0.0833917	-0.0950117	1.53255	1.68853	1.84247	1.77518	0.465621	0.0499477	0.00962572
AC005304.1,AC005304.3_PTT	1.12554	0.506196	0.238347	-0.113049	-0.125748	-0.262987	0.995556	0.492198	1.02843	1.01231	1.15164	-0.0840336	-0.379448
AC005332.1	1.24602	1.31585	0.620185	0.388483	-0.127896	-0.0626426	4.04477	1.46847	1.2009	0.1483	2.02925	1.12437	-0.0909675
AC005332.3,AC005332.6	0.0756951	-0.497225	-0.0205672	-0.213462	0.311001	-0.163767	-0.75087	-0.807568	-0.578814	-0.30256	-0.129343	-0.167366	0.00686371
AC005332.4	1.06783	1.49267	0.900646	1.33799	-0.631072	-0.409688	0.58937	0.577149	-0.160039	0.0395447	1.63926	1.48031	-0.442335
AC005355.1	0	0	0.440044	0	0	0	-9.78273	1.08125	11.6379	-1.7027	0.502728	0.342556	0.408574
AC005355.1.v2	0.0524607	0.0788749	0.0701872	0.0720512	0	0	8.99575	1.08125	-0.0822474	-0.511717	0.0505841	0	0
AC005355.2	0.548784	0.597506	0.493035	0.302001	-0.0998616	-0.0483692	0.0351543	0.264194	0.824558	-0.306641	1.03646	0.614488	0.315602
AC005363.2	1.48677	2.48148	-0.150347	0.571418	-1.01864	-0.731674	0.547484	0.676657	-0.440891	-0.645104	1.97814	0.900052	0.0754313
AC005391.1,ARID3A	-0.0155829	-0.0186549	0.0312732	0.0408761	0.00106821	0.00951503	0.149084	0.220234	0.0563057	0.165004	-0.0732289	0.0318305	-0.0324566
AC005410.2,ZNF18	-0.00975192	-0.0540277	0.0432455	0.119835	-0.0368676	-0.0304093	0.367605	0.560067	-0.0248449	0.597519	0.0430565	0.0547922	0.0326635
AC005486.1	0.107797	0.0362254	0.0465613	0	0.0287563	0.00939355	4.63829	7.7351	8.8045	1.80503	0.0519511	-0.0644531	-0.0641766
AC005519.1	0.20799	-0.0420095	0.312364	-0.0607824	0.0665345	-0.0615138	0.722711	0.472764	1.1121	0.839572	-0.0221775	-0.00148748	-0.0146974
AC005520.4	0	0.199782	0	-0.0768123	0.104493	-0.0768123	0.346652	-8.80504	1.31087	-12.4901	-0.0829543	-0.0829543	-0.0829543
AC005520.7	0.94324	1.1854	0.487758	0.112045	-0.280116	-0.102496	2.89836	1.30401	1.87352	0.274855	1.27981	0.648335	-0.0814444
AC005523.1	0.360135	0.433653	0.0662566	0.141953	-0.0775393	-0.162832	-2.18678	-1.40867	-1.87596	-0.984309	0.146597	0.380863	-0.202118
AC005529.1,NIPSNAP1,THOC5	0.0375684	-0.00960934	0.0486882	-0.0109623	0.0360483	0.0115871	-0.790105	-0.88786	-0.691717	-0.779388	0.0150001	-0.027868	-0.0271025
AC005534.1	0.537301	0.022639	0.246067	-0.0360691	0.204086	0.000920149	2.69523	2.30224	3.0264	3.1427	0.851677	0.349015	0.307829
AC005538.2,MSL3P1	0.615622	0.768971	0.584784	0.0504174	-0.605185	-0.669013	-0.760063	-0.512443	0.0960269	-0.615658	0.743513	0.480592	-0.529733
AC005540.1	1.01349	0.841904	0.471839	-0.0882249	0.392064	-0.616455	1.71553	-2.8403	0.310625	-0.643611	0.822595	0.396273	-0.0857899
AC005546.1,NACC1	0.132979	-0.0380321	0.200591	0.0526943	0.0360763	0.00474322	-0.378516	-0.165465	-0.670527	-0.320449	0.0653264	0.139207	0.0867729
AC005559.1	0.18867	0	0	0	0.150635	0	0.346652	1.08125	1.31087	10.1726	0.125708	0.111508	0.0184298
AC005562.1,LRRC37BP1	-0.234462	-0.388346	-0.0875427	-0.182053	-0.721296	-0.812889	-0.63149	-0.623402	-0.688446	-0.614127	-0.329471	-0.22001	-0.649507
AC005578.1	0.253654	1.69953	0.383432	0.503763	-0.258141	0.160321	2.53287	0.301728	-0.269468	-2.51976	1.1376	1.03233	0.151111
AC005586.1	0.812682	1.20789	0.216868	0.27654	-0.118094	0.0170294	0.786407	2.04619	0.586081	-0.390332	1.60776	0.620153	-0.385871
AC005586.1.v2	0	0	0	0	0	0	0.346652	1.08125	1.31087	-1.7027	-0.408668	-1.25226	-1.04861
AC005593.1	0.721891	0.115673	0.334131	0	0.0643438	0.124857	10.9231	1.08125	11.2296	2.94653	0.297025	0.332116	0
AC005614.1	0.329105	0.395172	0.0304416	-0.079993	-0.0174201	-0.079993	3.03762	1.78472	10.9811	0.187358	0.127691	0.035228	-0.0657783
AC005618.1,AC005618.4	0.0849744	0.104948	0.116494	-0.0222678	-0.00855956	-0.0243512	3.45822	0.127378	2.82966	-0.515222	0.0657452	0.0411282	0.0289484
AC005622.1,IRGC	0.756264	0.389462	0.0302459	-0.458107	-0.429784	-1.0391	-0.677796	-1.91531	-1.41258	-1.40616	0.835181	-0.250496	-0.351666
AC005670.1	0.806901	0.234313	0.214107	0.0577354	-0.191165	0.0228217	2.22964	2.77118	2.74872	1.77367	0.859481	0.274386	-0.0787159
AC005670.3	0.537896	0.0495655	0.132075	-0.0195387	0.0261545	-0.036747	-0.469471	-0.62107	0.291406	1.22308	0.403661	0.103157	-0.0174549
AC005682.2	1.38868	1.54706	0.315454	-0.0144478	0.359948	0.014304	-1.50413	-10.3111	0.575154	-0.613096	0.426901	0.154701	0.324008
AC005695.3	0.334054	0.22965	0.209684	0.0351286	0	0	0.346652	1.08125	2.61109	0.578082	0.566572	0.0148888	0.0172824
AC005696.1	0.578123	0.837279	0.682167	0.474318	-0.608522	-1.24324	0.679136	0.959942	1.10052	0.683188	1.44195	1.22339	-0.425681
AC005696.4	1.48032	0.842094	0.928597	0.598595	-0.0894493	-0.14806	2.08524	1.74383	1.42936	1.65226	1.68337	1.07297	-0.332702
AC005702.2	-0.000493755	-0.0127643	0.024889	-0.00296338	-0.0351436	-0.0117043	0.300113	0.448308	0.404048	0.440473	0.0163422	0.00906456	-0.0263785
AC005703.6	0.108587	0.360446	-0.176151	0.149862	-0.177689	-0.0508779	-1.04173	1.65392	-2.06392	-0.371132	0.666295	0.183906	-0.063782
AC005703.7	-0.102232	-0.235429	-0.430468	-0.293351	-0.993322	-0.443701	-0.214074	-0.00159524	-0.240782	0.0894709	0.286931	0.897273	0.266768
AC005722.1	0.301573	0.29026	0.20364	0.155061	-0.0947964	0	8.34556	10.3255	0.981192	0.502983	0.184405	0.39169	0
AC005746.1,BCAS3	0.00303223	0.00145844	0.00340421	-0.00112623	0.000660153	-0.00188912	-0.0897333	-0.271871	0.0671135	-0.1306	0.00374231	0.000504411	0.000787925
AC005753.3	0	0.354887	0	0	0	0	0.346652	1.08125	1.31087	-12.8657	0.0266238	-0.196955	-0.196955
AC005759.1	0.570382	0.758351	0.172636	0.124411	-0.144642	0.128782	0.129148	0.217639	0.107892	-0.821924	0.500036	0.299171	0.0179152
AC005775.1	1.43362	1.17732	0.443147	0.14951	-0.0809438	0.00837765	1.01505	0.434317	0.969295	0.628158	1.97065	0.710651	-0.121964
AC005776.1	0.373084	0.344468	0.0590499	0.0427375	-0.218813	0.0169221	2.41021	2.68414	2.0069	0.684807	0.562295	0.100234	0.0308599
AC005777.1	0.206087	0.179851	-0.0493505	0.235891	0.068064	0.179918	-0.388396	-0.375189	-0.744576	-0.561162	0.117703	-0.00307335	-0.0308245
AC005785.1	0.361765	0.318824	0.273257	0.374992	0.085959	0.154223	-0.303107	-0.18153	-0.751349	0.311395	0.134619	0.217849	-0.0741446
AC005786.2	0.0573724	-0.00608642	0.0156561	-0.00608642	0.0283195	0.000489058	4.13626	4.11267	9.45501	9.7266	0.313981	-0.0298609	0.0486762
AC005808.1	0	0	0	0	0	0	-9.26653	1.08125	1.31087	-1.7027	0	0	0
AC005808.1.v2	0	0	0	0	0	0	0.346652	1.08125	1.31087	-1.7027	0	0	0
AC005808.1.v3	0	0	0.077837	0	0	0	0.346652	1.08125	9.1132	-1.7027	0	0.0345315	0
AC005821.1	1.82193	2.46475	-0.108416	-0.0103228	-0.254001	0.202657	0.849694	0.972108	0.59535	-0.32481	2.93839	0.12659	-0.27166
AC005821.2	-0.059005	0	-0.0950798	0	-0.0950798	0	0.346652	10.3201	1.31087	7.71778	0	0	0
AC005828.4,CYB561	0.0678446	0.0858581	0.0670813	0.0491823	-0.0421631	-0.0815305	0.491703	0.514021	0.239627	0.121079	0.0685781	-0.0452578	-0.111065
AC005829.1	1.52971	1.78089	1.05876	1.33844	0.0299206	0.636302	0.419893	0.14104	-0.226634	-0.136902	2.6706	1.65	0.161109
AC005837.1	0.0583011	0.299294	-0.794043	-0.878812	-1.0885	-0.922598	-0.207129	0.385491	0.266966	-0.309181	-0.192544	-1.21918	-0.947481
AC005837.4	2.73101	3.29416	0.786156	0.894137	-0.681958	-0.229302	2.97395	3.46598	1.67606	0.556615	3.54712	0.377655	-0.248284
AC005840.4,TAPBPL	-0.037426	0.0233831	-0.087452	-0.037296	-0.100585	0.00421868	1.5695	2.54572	4.29324	1.42287	-0.0346687	-0.070195	-0.0673573
AC005841.1,ITFG2-AS1	0.355589	0.249582	0.130252	0.0148793	-0.204643	-0.0750384	-0.372861	-0.369619	0.0399252	-0.394456	0.456855	0.0695913	-0.175293
AC005899.5,ZNF207	-0.0661044	-0.0525694	0.0529957	0.00717965	-0.17096	-0.0189485	-0.0042461	0.106721	-0.0436798	0.109511	-0.100343	-0.0603839	-0.0263368
AC005909.2	0.273134	-0.132759	0.0527046	-0.317262	0.127555	0.386499	-1.15968	-1.64909	-1.42362	-0.3976	-0.0965226	-0.151356	0.631757
AC005911.1,RHNO1	0.48164	0.145232	0.164415	0.0323425	-0.078396	-0.0482939	-0.964382	-0.775627	-0.985906	-0.768645	0.599193	0.311868	0.0279557
AC005912.1	-0.273539	0.228702	0.130978	0.126504	-0.218288	0.438405	-0.952021	-0.830016	-0.827821	-1.34969	-0.128035	-0.503776	-0.100067
AC005920.1	0.910876	0.249707	0.391753	0.0902378	-0.218152	-0.078325	1.64699	2.23307	2.28993	2.61651	0.691468	0.349316	0.0104307
AC005920.3	0.0822774	0	0.309633	0	0	0	0.346652	1.08125	11.2949	8.91524	0.527593	0	0
AC005954.1	0.296547	0.780572	0.0801458	0.293826	-0.255411	-0.375482	0.211481	0.866308	0.373878	-0.0136862	0.972852	0.463548	-0.0507387
AC005962.1,MKS1	0.120062	0.06092	0.0678159	0.0385711	-0.0845222	0.00258213	0.163756	0.426277	0.326688	0.372322	0.158412	0.0637442	-0.0559758
AC005972.3	0.125169	0.0983805	0	0.0873958	0.0424248	-0.010316	0.595106	-5.88417	-8.13341	0.222089	0.0302809	-0.0114115	-0.0424417
AC005996.1	0.712938	0.886255	0.142704	0.128806	-0.142523	-0.102794	0.413072	2.04256	1.63452	0.503599	0.805848	0.537077	-0.0568329
AC006001.2,AC027644.4,RABGEF1	0.0482906	-0.00569427	0.0139432	-0.0129896	-0.014188	-0.0147496	-0.089927	0.22753	0.385699	0.345866	0.016392	-0.0055945	-0.0338117
AC006001.3	0.352426	0.0396019	0.16976	0.0242757	-0.000147305	-0.0179785	0.417679	0.336972	1.10797	1.47123	0.423073	0.141933	-0.0166796
AC006001.3_PTT	-0.199007	-0.365762	0.0457877	-0.421774	0.153007	0.118922	-1.2151	-1.17344	-0.657345	-0.874151	0.115796	0.245509	0.677299
AC006001.3.v2	0.0970582	0.0190965	0.0701816	0.0165521	-0.0339608	-0.0144659	-0.933424	-0.719522	-0.317664	-0.43732	0.059047	0.0243912	0.00626888
AC006017.1	-0.0741107	-0.0534168	-0.0244944	-0.0281548	-0.122089	-0.0444357	4.95729	1.93921	2.06425	2.93155	-0.0452114	-0.103517	0.00344824
AC006017.2	0	0	0	0	0	0	0.346652	1.08125	1.31087	-1.7027	0	0	0
AC006027.1	0.157392	0.0728473	0.237077	-0.019022	-0.0198167	0.0279727	1.96187	3.54592	4.69279	2.70335	0.359775	0.407451	0.135602
AC006042.2	0.138808	0.0313955	0.0767682	0.0126531	-0.0264782	0.00278094	0.219833	0.133093	0.429996	0.377842	0.076241	0.0601831	0.016703
AC006042.2_PTT	0.476996	0.184189	0.27342	0.127466	-0.290363	-0.0421246	1.96508	1.60263	1.27187	1.50441	0.435805	0.411859	-0.0281597
AC006059.1	2.31098	0.927221	0.386353	0.132113	-0.11074	-0.0275121	2.97152	2.58767	2.53489	2.84992	2.01051	0.129111	0.0564818
AC006064.3	2.60944	1.66264	1.20397	0.314617	-0.137059	-0.15048	2.30608	2.33227	2.87798	2.01987	2.78743	1.00383	-0.226567
AC006116.9	0.809628	0.353848	0.160726	-0.0742064	-0.142418	-0.188707	0.559986	-0.35503	1.57251	1.00864	1.52725	0.587421	0.260062
AC006160.1	1.03436	0.260165	0.407311	0.0483088	0.0419064	-0.056159	2.31935	0.959688	2.26906	2.24894	1.37717	0.0641671	-0.0699288
AC006205.2	0.0131703	-0.0617277	0.0328662	-0.0339946	-0.138022	-0.00516543	-1.8553	-1.54785	-1.46551	-1.72292	0.107835	0.154062	-0.0513388
AC006213.1	0.759059	0.0336559	0.552982	0.0774679	-0.200645	-0.0752001	-0.045385	-0.868799	0.99977	1.69677	0.311588	0.46391	-0.1238
AC006238.1	0.655538	0.407777	0.45516	0.266554	0.047094	-0.113463	3.72216	0.604003	0.790455	0.789851	1.4344	0.469313	-0.0703414
AC006252.1	1.35165	1.31383	0.204833	0.00621478	-0.118842	-0.257527	0.669928	0.790668	1.15083	0.603771	1.55245	0.331854	-0.236914
AC006254.1,MUSTN1,STIMATE,STIMATE-MUSTN1	-0.00772877	-0.0109912	-0.0125942	-0.00737618	-0.0220401	-0.0141844	0.0616892	0.340729	0.352844	0.308417	-0.038858	-0.0648247	-0.0587771
AC006262.1	0.113691	-0.063417	-0.22385	-0.245177	-0.0660904	-0.266439	-0.532891	0.375271	2.17381	0.878183	0.182029	-0.152331	-0.117296
AC006262.2	-0.289682	-0.287129	0.309642	0.227115	-0.0325844	0.0226108	-1.91709	-1.23237	-0.41844	-1.6829	-0.275931	0.438707	-0.00373478
AC006273.1	0.42137	0.723028	0.017229	0.0630019	-0.202142	-0.090694	-0.0212548	0.462095	0.704642	-0.153385	0.799885	0.226145	-0.171338
AC006333.1	1.67938	1.83805	1.63015	0.99826	-0.0254029	-0.281943	-0.148539	-0.556121	0.168359	-0.642125	1.87355	1.446	0.212938
AC006364.1	0.364491	0.436975	0	0	0	0.339928	0.346652	1.08125	1.31087	-0.349561	0	0	0
AC006449.2	1.68413	2.02201	0.378767	-0.00916696	-0.717034	-0.408984	-0.430324	0.202099	0.699885	-0.249031	2.27831	0.356104	-0.263117
AC006449.5	0.211082	-0.00448453	-0.147793	-0.0545099	0.0188743	0.027564	1.20464	1.27644	-2.42184	2.7874	0.375919	0.157631	-0.201504
AC006449.7	2.92225	2.86429	0.375952	0.406334	-0.0210283	0.0243613	1.20032	3.48479	2.12319	1.16	3.46342	0.760414	-0.0124617
AC006449.9,RNA5SP440	1.18659	1.8048	0.488658	0.181088	-0.899595	0.180735	-0.714173	4.05101	3.41616	0.703837	1.06397	-0.105878	-0.00235307
AC006453.3	1.38137	-0.234575	0.798775	-0.180412	0.428689	0.134341	-2.59634	-3.08837	-1.32112	-0.449709	0.582659	0.534918	0.538905
AC006460.1	-0.107263	-0.138561	0.104135	0.179971	-0.0329729	0.0406142	-4.94711	0.679066	0.0747079	9.44532	0.0649023	0.101433	0.0479469
AC006460.2	0.0962765	0.0767772	0.0493338	0.0708962	-0.0312377	-0.00333094	0.38487	0.906288	0.26688	0.40613	0.114352	0.0543708	0.00730706
AC006483.1,AC006483.2	0.815929	1.19169	0.323152	0.55006	-0.0101582	-0.0294674	3.70414	3.78402	0.295323	-0.423431	1.55519	0.615907	-0.0596664
AC006486.1,ERF	0.183167	0.269315	-0.0900799	0.237987	0.0901993	0.176026	-0.228074	-0.222212	-0.739343	-0.338599	-0.127459	-0.222942	0.00537918
AC006486.2	3.35864	2.58363	2.00549	1.05847	0.448042	-0.0631232	0.836693	-0.241848	0.712212	0.443454	2.62282	0.738488	-0.36334
AC006504.5	1.8891	1.86785	0.591828	0.318392	-0.383017	-0.0875863	0.607198	0.793831	1.24101	0.905198	2.11108	0.523546	-0.219586
AC006511.2	0	0	0	0	0	0	0.346652	1.08125	1.31087	-1.7027	0	0	0
AC006511.4	1.43003	1.39788	0.436871	0.354301	-0.288136	0.101904	0.681481	4.17924	2.58299	1.49357	1.68594	0.944669	0.194631
AC006511.7	0	0	0.185561	0.0174996	0	0	0.346652	1.08125	3.46439	-1.7027	-0.0446938	-0.0446938	-0.0446938
AC006511.7.v2	0.197793	0.154094	0.0768515	0.10087	-0.0723447	-0.030248	-1.107	2.2629	0.666246	0.832366	0.309302	0.0671719	0.028974
AC006547.2,TRMT2A	0.190751	-0.0883649	0.127237	-0.100247	-0.0438239	0.0141908	0.101487	0.146132	0.402092	0.306611	0.122831	0.0352902	-0.0582231
AC006581.2	0.102895	0.193813	-0.0687222	0	-0.0687222	0	-3.86582	9.8257	1.31087	-0.263087	0.139352	0.117391	0
AC006946.2,CECR7	1.12509	0.312718	0.119465	-0.0440108	-0.295362	-0.132278	1.58546	1.71276	2.19822	2.59166	1.42865	0.0795764	-0.163749
AC006946.3	0.261411	0.0995296	0.0549674	0.00961813	0.00792924	-0.107454	2.17862	1.72068	1.73702	1.71296	0.441865	0.11551	0.0788108
AC006947.1,PRKCA	0.000893803	-0.00287733	0.00331753	0.0057693	-0.00104304	-0.00194035	0.409044	0.406264	0.275857	0.527455	0.00423118	-0.00301094	-0.00796611
AC006978.2,LINC01176,ZNRF2	0.00266143	-0.0157027	0.0117171	-0.00418203	-0.00689542	0.00153699	-0.50687	-0.518362	-0.362686	-0.287046	-0.0124346	0.00175184	-0.000458084
AC006994.1	0.315608	-0.0852099	0.228068	-0.0852099	-0.378664	0.0132902	1.50514	2.44226	12.3977	12.4549	0.409895	0.0564803	-0.0669889
AC007000.4,PMS2P9	-0.0776468	0.289514	0.00615294	0.298659	-0.336509	0	11.4562	12.35	0.415919	0.010464	0.523537	-0.0270321	-0.05295
AC007029.2	0.210072	1.13263	0	0.753822	0	0.334287	0.346652	1.08125	-11.3327	-2.96389	0.562352	0.132342	0
AC007032.1	0.197924	0.628398	-0.0033319	0.258599	-0.186284	-0.235365	-0.0006024	0.228491	-1.04758	-1.29554	0.75876	0.409633	-0.237131
AC007036.3	0.952229	0.336252	0.33348	-0.118791	-0.355405	-0.706593	-0.451442	-0.64958	-0.0769465	0.209383	1.01219	0.0565817	-0.56985
AC007064.2	1.45165	0.95634	0.193726	0.0886403	0.0581762	0.0124286	1.99292	1.32508	1.33711	0.529542	1.55677	0.167037	0.0630599
AC007066.2	1.81743	1.98108	1.04783	0.864714	-0.149826	0.0126027	4.19243	4.6034	2.52199	1.73767	1.78212	0.87264	-0.156189
AC007068.1	-0.0218788	0.126298	-0.138509	0.0103763	-0.156737	-0.147852	-0.893263	0.163897	-1.12489	-0.889943	-0.200378	-0.296254	-0.0255028
AC007114.1	0.2381	0.893787	-0.314039	0.456188	-0.727527	-0.314399	-1.29154	-0.0628538	-1.31798	-0.717235	0.903587	0.784267	-0.487316
AC007192.2	0.057723	-0.0802784	-0.263736	-0.162991	-0.263736	-0.162991	-9.85088	0.777344	1.31087	2.03926	0.242433	-0.149364	-0.149364
AC007216.1	1.1327	0.24572	0.0835611	0.0679093	0.104513	0.00120943	2.91292	11.4216	2.17843	3.15197	1.26609	-0.074412	0.0833291
AC007216.4	1.22738	0.297616	0.379537	0.0293374	-0.136366	-9.25186e-05	5.81348	6.15026	4.71713	3.08033	1.3441	0.41869	0.146165
AC007225.1	0.386374	0.24108	0.38904	0.131435	0	-0.0650344	12.0602	-8.53264	1.01655	0.307108	0.143861	-0.0289682	0.0491023
AC007238.1	-0.192389	-0.690948	-0.00995772	-0.142273	-0.361928	-0.263488	-0.353079	-0.119269	0.0927486	0.63465	-0.134801	-0.19862	-0.191904
AC007240.3	-0.383399	-0.179245	-0.148165	-0.153721	-0.211824	-0.390909	0.835497	-0.458773	-0.564032	-12.7385	-0.211806	0.00394081	-0.0970149
AC007250.1	1.17982	0.902698	1.64833	0.547254	0.785792	-0.812852	-13.0357	-3.48795	0.52022	-0.554064	1.25684	0.784153	-0.108002
AC007279.2,RNU6-651P	0.73276	0.745936	0.316719	0.726644	-0.00779777	0.0425593	0.538278	1.20166	-0.567015	0.288154	0.60449	0.320001	-0.344866
AC007283.1,CFLAR	0.0438752	-0.0687993	0.153591	0.0149482	-0.00648601	-0.0485956	0.0206365	0.102727	0.330049	0.358521	-0.0456827	0.112425	-0.144886
AC007283.1,CFLAR_PTT	0.0838155	0.0880167	0.24005	0.192442	-0.388595	-0.312774	-0.228671	-0.216137	-0.254011	-0.155464	0.323949	0.292913	-0.636537
AC007318.1	-0.152675	-0.253147	-0.127139	-0.13051	0.0177008	0.0611984	-0.779752	-0.958135	-0.994874	-0.930309	-0.199111	-0.279355	-0.0701743
AC007318.3	2.22621	3.71464	0.646879	1.45681	-0.574473	0.0442573	0.383174	2.2266	0.265485	-0.540388	3.14189	1.52855	0.401766
AC007336.2,AC009102.2,AC009102.4,AC040168.1,AC079411.1,AC106738.2,AC109136.1,AC109462.1,AC109462.3,CES1,CES5A,MMP2-AS1,RPL31P56	0.0136824	0.0020766	0.0083331	-0.00037902	-0.00326888	-0.0034236	0.901857	0.0334442	1.55232	1.40962	0.00720946	-0.00152393	-0.00447674
AC007342.1,RBL2	0.056596	0.0260476	0.0511911	0.0183362	-0.054628	-0.0573691	-0.151138	-0.287774	-0.173366	-0.306533	0.0874304	0.0469656	-0.0328632
AC007342.1,RBL2_PTT	0.101232	0.222708	0.101739	0.134029	-0.219914	-0.0636685	0.519328	-0.200894	-0.283484	-0.168025	0.722601	0.335335	-0.126193
AC007365.1	0.130598	0	0.101435	0.0217772	0	0	9.73399	1.08125	2.23148	9.62049	-0.0564017	-0.10892	-0.10892
AC007383.1	1.33199	2.02131	1.12687	1.17981	-0.55716	-0.926184	0.409727	0.984884	0.769323	-0.0274924	1.72746	1.43867	-0.369209
AC007384.1	0	0	0	0	0	0	0.346652	1.08125	1.31087	-1.7027	0.381819	0	0.0490138
AC007387.2	0	0	0	0	0	0	0.346652	1.08125	1.31087	-1.7027	0.0469982	0	0
AC007389.1	-0.0183294	-0.0332516	-0.0166152	-0.0332516	-0.0183294	-0.0332516	-4.34939	-0.760393	3.4427	-1.7027	-0.0578831	-0.0135649	0.0214912
AC007391.1	1.85084	2.22231	1.05131	0.798217	-0.237031	-0.128103	2.66132	1.329	1.01624	-0.176155	2.05005	1.1755	-0.152062
AC007422.1	0	0	0	0	0	0	0.346652	1.08125	1.31087	-1.7027	0	0	0
AC007448.4	0.744597	2.04006	-0.108987	0.77058	0.347904	0.455703	1.65259	13.2745	-0.612278	-1.07524	1.85647	0.231412	0.0691046
AC007485.1,TOM1L1	0.0354327	-0.0389057	0.0697156	-0.0155972	0.00649219	-0.0306944	0.144986	0.0917002	0.433024	0.421634	-0.039492	-0.0090892	0.0219613
AC007493.2	0	-0.129961	0	-0.129961	0	-0.0571664	0.346652	-9.60798	1.31087	-1.7027	0.179979	-0.236938	-0.0290692
AC007513.1	0.648532	0.249471	0.0783334	-0.0172649	-0.188369	0.0381869	2.97175	3.60389	4.36408	2.42134	1.02698	0.23342	0.146353
AC007528.1	0.457092	0.128315	0.365232	0.015267	-0.0282896	0.0184896	-0.0152863	-0.0732438	0.263922	0.249929	0.271345	0.228205	0.0788645
AC007528.1_PTT	0.442744	0.127924	0.357601	0.0184067	-0.0301936	0.0203272	-0.018471	-0.100303	0.236512	0.206561	0.265482	0.225706	0.0695296
AC007541.1	1.89562	3.04608	0.707435	0.798307	-0.648308	-0.372014	2.18573	2.20645	1.92068	0.423591	2.3828	0.708489	-0.204735
AC007569.1	0	0	0	0	0	0	2.22121	1.08125	1.31087	-1.7027	0.0495308	0	0
AC007598.1,AC010333.3,AC131391.1,RPS23P6,SNX29	0.0019224	-0.00264659	-0.000974682	0.00180175	0.00425931	0.00196294	0.216044	0.401823	0.267127	0.658174	0.000213156	-0.00199392	0.00126341
AC007599.2,PHKB	0.00425691	0.000589308	0.00494667	-0.000767523	-0.00768628	-0.000184809	0.196755	0.235547	0.30334	0.269066	0.00611063	0.0164858	0.0102242
AC007613.1	2.06321	2.32662	1.28131	1.28162	-0.267825	-0.523092	1.11927	1.39498	1.05423	0.506152	2.12633	1.27422	-0.193129
AC007619.2	0.0190569	0	0	0	0	0	0.346652	1.08125	1.31087	6.79478	0	0	0.0686512
AC007620.1	0.0287747	0.0175139	0.0533786	0.0219629	-0.0154014	-0.0198672	-0.132381	-0.430922	-0.489097	-0.401094	0.0536554	0.0277173	-0.00666464
AC007620.1_PTT	0.120513	0.344533	0.107418	0.261532	-0.171539	-0.137232	0.326549	-0.25382	-0.936104	-0.593311	0.869375	0.5341	0.0448523
AC007655.1,AC007655.2	0.0238452	0.0577343	-0.0583044	-0.0215943	-0.0883159	-0.000231212	0.0818881	0.0369098	0.122443	0.105376	0.092382	-0.0235184	-0.0294405
AC007655.1,AC007655.2_PTT	0.233724	0.097872	-0.284308	-0.182161	-0.40172	0.144697	-0.513582	-0.437678	-0.32522	0.291755	-0.0842349	-0.148986	-0.422364
AC007656.2	0	0	0	0	0	0	0.346652	1.08125	1.31087	-1.7027	0	0	0
AC007663.3	1.23204	1.59868	0.103157	0.411383	-0.0138148	0	11.2024	11.8106	-0.349546	-0.153777	2.1672	0.178291	-0.523394
AC007673.1	0.0104945	0.00183315	0.0046905	-0.000385024	0.000790546	0.00102974	0.291204	-0.355779	-0.321506	-0.147453	0.0013387	0.00358383	0.00543592
AC007686.3	0.25636	0.545176	0.240542	0.392938	0.0657319	-0.13346	0.411851	0.136794	-0.28355	-0.693103	0.331941	0.570985	-0.120605
AC007688.3,GPRC5D-AS1	0.185674	0.0857912	0.047022	-0.0220432	-0.0404054	-0.0197092	-0.039474	0.0864375	0.746216	0.606869	0.274098	0.0788157	0.0120536
AC007731.5,KLHL22,SCARF2	0.302746	-0.00641833	0.0899016	0.0318916	-0.0106581	-0.0513898	0.977937	0.515794	0.814894	1.93503	0.321264	-0.000905909	-0.15074
AC007773.1	0.862934	0.216463	0.165364	-0.0511232	-0.0403892	-0.0428575	0.853318	0.588631	2.15093	1.99866	0.728901	0.0330576	-0.0669857
AC007792.1	0.924963	0.221266	0.110307	0.0513327	0.0237061	0.0537969	10.6512	10.5198	2.23897	2.94918	0.942524	-0.0254251	-0.0533611
AC007834.2,GLTP	0.0510176	0.00234024	0.00504524	-0.0167072	-0.0311427	-0.00169217	-1.83065	-1.53998	-1.36502	-1.51213	-0.00147632	0.0153541	0.0122494
AC007849.2	0.0086568	0	0	0	0	0	0.346652	1.08125	1.31087	5.6336	-0.20752	-0.20752	-0.00883975
AC007878.1,ZNF638	0.0609884	0.0040531	0.0563995	-0.0218285	-0.0530801	-0.0197747	0.951856	0.949376	1.11757	0.960553	0.0590731	0.0490041	0.0352992
AC007880.1	0	0	0.0463811	0.0521385	0	0	0.346652	1.08125	-0.180111	-1.7027	0	0	0
AC007881.3	1.55546	1.62075	0.853594	0.725168	0.0835493	0.0788753	1.15363	2.32484	0.920018	0.362076	1.567	0.387552	-0.0822139
AC007906.1,AC079416.4,CHD9	0.00392697	-0.00904016	0.00187916	-0.00706411	-0.00549825	-0.00249819	0.898113	1.02288	1.15088	1.05969	0.00875358	0.0144343	0.0181016
AC007906.2	0.291391	0.0582474	0.0923567	-0.0130545	-0.0265285	-0.0615206	1.03727	-0.168932	0.96102	1.16335	0.227918	0.144265	0.00395777
AC007922.3,IMPACT	0.0372649	-0.000573197	-0.0307532	-0.119101	-0.0220313	-0.0134003	-0.672845	-0.656585	-0.0420709	-0.490575	0.010648	-0.0531769	0.00556066
AC007938.3	-0.25824	0.0511309	-0.258356	0.327521	-0.296477	0.0242587	0.376048	1.65703	-3.11982	-1.62031	0.179628	0.430054	0.611468
AC007950.2	0.76989	0.423973	0.428707	0.198706	-0.161606	-0.100254	1.0749	1.5042	1.23966	1.32592	1.24293	0.668235	-0.156579
AC007952.4	-0.180652	-0.113552	-0.125955	0.0440703	-0.34949	-0.120788	11.2946	1.44347	0.35583	1.21492	0.738099	0.207437	0.134378
AC007956.1,FCF1	0.0368704	0.042637	-0.00832234	0.0221424	-0.0160956	0.0137277	-0.607422	-0.49229	-0.761063	-0.622743	0.0123438	0.0500464	0.0413264
AC007998.2,INO80C	-0.0766781	-0.0135418	0.0568096	-0.00698668	0.0111482	0.0175873	0.23329	0.286455	0.416259	0.0206647	-0.041146	0.058343	0.0557038
AC008012.1,TIGAR	0.0316327	0.00750354	0.0375181	0.00757621	-0.00263131	0.00881405	-0.626888	-0.424211	-0.485331	-0.656143	-0.0168707	0.0262125	-0.0129105
AC008013.2	0.086886	0.115816	0.0583336	0.0553373	-0.047911	0.00909898	2.90936	2.97668	1.73405	0.952053	0.221376	0.103602	-0.0752173
AC008014.1	0.0940749	0.0197594	-0.00209802	-0.0120326	-0.00873311	-0.0100124	0.789717	0.42545	0.941859	1.54194	0.123671	0.0110928	0.00531005
AC008014.1_PTT	0.789629	0.250382	0.635055	-0.1476	-0.0327756	-0.106081	-0.0262782	-0.908882	1.21694	0.765023	1.05192	0.644849	0.286841
AC008026.1	-0.106227	-0.0192204	-0.106227	-0.210374	-0.106227	-0.163522	-5.72154	-1.07106	1.31087	-12.1318	0.162186	-0.158281	-0.0738717
AC008026.3	0.00438849	0.00416734	0.00603407	0.0023496	-0.0038879	0.00476756	0.206688	0.0283004	0.0935296	0.0519869	0.00550079	0.00455378	-0.000599741
AC008074.2	0.434464	0.0274497	0.439333	0.0364355	0.175398	-0.0224833	1.11877	-1.40062	1.51382	1.67231	0.0529631	0.0707158	-0.0417439
AC008105.2	1.17782	0.751038	1.31709	0.668395	0.324215	0.202135	-1.09794	-1.73757	-0.3233	-0.593941	-0.782934	-0.0391965	-0.539818
AC008105.3	0.158573	0.123897	0.320472	0.168292	0.00695769	-0.031417	2.29652	2.72038	2.40875	2.44515	0.18371	0.174857	-0.0129008
AC008115.1	0.220327	0.134035	0.260171	0.076135	0.317563	0	0.944516	1.08125	1.86821	0.798028	-0.0179901	-0.148358	-0.0963094
AC008124.1	1.75813	2.26088	1.25035	0.968721	-0.304927	-0.71048	0.454958	0.700688	0.863575	0.0159188	2.31916	1.46968	-0.120926
AC008147.1	0	0	0	0	0	0	0.346652	1.08125	1.31087	-1.7027	0	0	0
AC008147.2,AC008147.3,LIMA1	-0.0367178	-0.034636	-0.0608267	-0.0165978	-0.0331011	0.00578927	0.594039	0.951043	0.731928	0.818654	0.0704374	-0.0328193	0.067998
AC008147.4	2.08462	1.67483	0.434734	0.305489	-0.0417045	-0.0140635	2.14092	2.70342	2.0432	1.67407	1.76624	0.171098	-0.145544
AC008267.2,AC008267.6,AC008267.7	0.0182878	0.00563187	0.000694065	0.00176315	-0.0208449	-0.00557358	1.4118	1.23541	1.06336	1.29823	0.0498974	0.0177684	0.00243075
AC008267.5	0.432266	0.468664	0.574788	0.489706	-0.323517	-0.224654	-0.732586	-0.948118	-0.613464	-0.916417	0.425868	0.700834	-0.389392
AC008280.2,ACYP2	0.0511433	0.0215392	0.0150451	0.000875999	-0.011774	-0.0058904	0.257295	0.217049	0.792635	0.917372	0.0520171	0.0129935	-0.00481661
AC008393.1	1.28867	1.07418	1.03543	0.823592	-0.391674	-0.256275	1.69956	1.71236	1.23994	0.643327	1.81875	1.35454	-0.175819
AC008395.1,AC011479.3,SIPA1L3	0.0216032	0.0148023	-0.00214196	0.00737646	-0.00549228	-0.00554019	0.396644	0.538471	0.417742	0.584789	0.0291853	-0.00536647	-0.0102607
AC008397.2,PDE4C	-0.0344988	0.0177224	-0.0200407	-0.0338138	-0.00339836	-0.0372267	0.771142	1.08536	1.81955	0.404634	-0.0928579	0.00318647	-0.0685368
AC008403.3	0.109045	0	0	0	0.084322	0	9.61351	1.08125	1.31087	9.39454	0.0363813	-0.0394949	-0.0394949
AC008403.3.v2	0	0	0	0	0	0	0.346652	1.08125	1.31087	-1.7027	0	0	0
AC008406.2	0.00732031	0.0701105	0.0282804	0.00817895	0.00992249	-0.0782321	-0.680801	-1.00276	-0.878138	-1.7963	0.088141	0.114515	-0.0115421
AC008406.2_PTT	0.0357271	0.37738	0.112236	0.070763	0.0619051	-0.231338	-0.924053	-1.01673	-0.992919	-1.9515	0.374102	0.428975	0.0421204
AC008429.1	0.970267	-0.77882	0.00688424	0.120503	0.294919	0.0869173	-0.529122	-0.53715	-0.808613	2.89647	0.774167	0.879164	-0.502381
AC008429.4,ATP6V0E1	0.00896197	0.00214861	0.00924385	0.00105244	-0.0117495	0.00155212	-0.0307993	0.268345	0.182268	0.113224	0.01703	0.0306505	-0.0121541
AC008434.1,DHFR	0.35556	0.00977245	0.205007	0.0995553	-0.0942762	-0.0348966	-0.559656	-0.80536	-1.06859	-0.68488	0.40296	0.195386	0.0553385
AC008438.1	2.33828	3.02537	1.10525	1.4764	-0.0108482	-0.268296	0.315199	0.450195	0.0773984	-0.39539	3.28456	1.9355	0.112759
AC008443.1	2.3003	2.08394	1.26885	0.798953	-0.493807	-0.108971	2.38747	2.80676	2.49938	1.99787	2.68286	1.38519	-0.329513
AC008443.1,TRIM52-AS1	1.50879	0.636491	0.398313	0.0728388	-0.139788	-0.234873	-1.11626	-1.08405	-0.777022	-0.299542	1.99167	0.486281	-0.072805
AC008443.3	0.126882	0.013473	0.29767	0.0151869	-0.0467462	-0.0360899	1.28675	1.26978	1.71371	2.00476	-0.0420715	0.377669	-0.0480838
AC008443.4,TRIM7	-0.199825	-0.00732135	0.0976479	0.181153	0.134458	-0.00931294	-1.26499	-1.20285	-1.12978	-1.29851	-0.513876	0.0605793	-0.173974
AC008443.5	0.789214	0.254124	-0.0611442	0.12128	-0.194902	0.102819	0.163451	0.335047	0.362749	0.784321	0.839097	0.0562142	-0.0826667
AC008443.9	0	0	0.192562	0	0	0	0.346652	1.08125	10.3553	-1.7027	0.232641	0	0
AC008462.1	1.06085	0.420935	0.449205	0.00429895	0.0516164	0	10.0969	10.878	7.29616	1.80072	1.00785	0.0812675	-0.0461648
AC008464.1	0	0	0	0	0	0	0.346652	1.08125	1.31087	-1.7027	0	0	0
AC008464.1.v2	-0.0591153	0.204405	-0.0242921	-0.0471776	0.0360326	-0.0302182	-0.803606	-0.630877	-0.478013	-2.70652	0.0532487	-0.00530644	-0.00674666
AC008494.3	0.335803	0.878665	0.894116	0.469782	-0.540063	0.230024	-0.492192	0.166696	0.740638	-0.712129	1.35974	1.34847	0.505903
AC008514.2,RANBP17	0.00871661	-0.00115285	0.00954099	-0.00381914	-0.0121014	-0.00346819	0.611016	0.827543	1.26398	1.09966	0.0088217	0.0105512	-0.000450189
AC008532.1	-0.0725853	-0.0189168	0.164834	0.0524849	-0.257262	-0.273579	-1.12918	-0.996012	-0.0860663	-1.22861	-0.0331755	-0.0858862	-0.413202
AC008543.3,ZNF823	-0.0364763	-0.0453292	0.0398422	-0.0376626	0.0200669	-0.00730416	-0.290048	0.0260308	0.450523	0.125378	-0.0231515	0.0303685	-0.022105
AC008569.2,PKN1	-0.0119422	0.0107717	-0.0493806	0.00734647	0.012752	0.0014391	-0.0517068	-0.010182	-0.223328	-0.0737089	0.0333822	-0.00106789	-0.0186536
AC008592.1	1.41513	0.824784	0.224296	0.517341	-0.356082	0.086034	3.13522	6.39615	1.01756	2.18441	0.683669	0.114214	-0.476874
AC008608.2	0.70864	2.17723	0.686123	1.59359	-0.00944959	-0.444759	-2.5055	0.077298	-0.998518	-1.62288	2.58254	1.89805	-0.225273
AC008610.1	2.32358	2.37592	0.759132	0.436228	-0.400743	0.156488	1.21511	1.82135	2.16507	1.79903	2.40923	0.414061	-0.101265
AC008622.2	0.261768	1.08695	0.350773	0.759962	-0.557	-0.156846	-0.170426	1.86348	0.460967	0.127642	1.23722	1.08456	-0.0172967
AC008625.1,GALNT10	-0.00305276	-0.0176579	-0.00520107	0.00646495	-0.0116745	-0.00111892	0.746998	0.798281	0.740382	1.09663	0.0337373	-0.0154659	-0.0164422
AC008625.1,GALNT10_PTT	0.22504	0.0430406	0.0313741	0.00820196	-0.0244825	-0.0079857	3.02083	2.15214	2.17628	2.3998	0.746772	0.0774085	0.0356416
AC008629.1	0.472825	0.135528	0	-0.0685002	0	-0.0685002	0.702263	-8.6245	1.31087	1.43062	0.040691	-0.00485818	-0.047221
AC008629.1.v2	2.41607	1.05573	0.350785	-0.0403508	-0.067995	-0.057563	3.72652	3.4156	4.76192	2.89513	2.23794	0.398615	-0.0376119
AC008641.1,ANXA6	0.0322689	0.021298	0.0439916	0.00176443	-0.0460136	-0.0107283	0.358819	0.407849	0.544812	0.435365	0.0696731	-0.0123936	-0.0472934
AC008641.1,ANXA6_PTT	0.711602	0.449059	0.269919	0.054235	-0.110198	-0.0253369	-0.0749828	-0.172064	-0.346091	0.295835	1.33928	0.347125	-0.139098
AC008649.2	0.447616	0.361135	-0.104442	-0.179705	0.0772157	0.0590477	0.449866	-0.478492	7.51186	0.0578648	0.229221	-0.203072	-0.128381
AC008674.1	-0.067671	0.132425	-0.0788455	0.0517399	-0.112375	0.00183385	-0.0736266	0.654803	0.0400948	-0.849193	0.137175	0.0575293	0.0744891
AC008735.1,U2AF2	-0.0482661	0.0155989	0.0436438	0.0354889	-0.0509322	-0.000414085	-0.150922	0.0471248	-0.124268	-0.0318052	-0.144558	-0.0904001	-0.158454
AC008735.2	0	0	0	0	0	0	0.346652	1.08125	1.31087	-1.7027	0	0	0
AC008735.3	0.0391945	0	-0.0207696	0	-0.0833757	0.00358663	0.346652	10.1083	8.73695	9.67096	0.034105	-0.053109	-0.0147998
AC008735.5	0.570578	0.018797	-0.106798	0.157253	0.19075	0	11.3478	11.4995	-0.436177	5.84259	0.37894	0.112062	0.425059
AC008736.1	0.0702635	0.538392	0.0788442	0.163459	-0.12458	-0.232934	-1.00443	-0.78692	-0.602393	-1.35594	0.578394	0.450477	-0.327487
AC008737.1,SIN3B	-0.00761009	0.00320205	-0.0213113	-0.0263246	-0.0795845	-0.0542847	0.658899	0.626412	0.597364	0.493332	0.0680535	-0.0163026	-0.0534832
AC008738.5,CEBPA-DT	0.287274	0.216859	0.148657	0.0161074	-0.0285003	-0.129412	1.1854	0.108607	0.778374	0.322755	0.521007	0.139643	-0.356902
AC008738.7	0.337076	0.641028	0.0356971	0.450836	-0.307487	0.00555203	-0.364752	-0.397659	-0.869741	-0.732561	0.416389	0.295666	-0.446868
AC008747.1	0	0.539478	0	0.308006	0.122911	0.157747	0.659587	-9.97986	-10.7264	-14.1739	-0.180774	-0.0411099	-0.273457
AC008750.3	0.660954	0.334991	0.452905	0.107817	-0.0788202	-0.0163647	10.9503	3.54279	2.60711	1.52491	0.615547	0.328721	0.111564
AC008750.5,ETFB	0.391231	0.104598	0.307092	0.0715935	0.0594172	0.0504081	0.583736	0.567195	0.941821	1.2577	0.222019	-0.0125852	-0.136248
AC008750.7	0.625183	0.442839	0.263881	0	0.0309202	0	8.34485	8.39739	11.1351	0.643546	0.89566	0.334075	0.139759
AC008752.1,RPL10P15	0.556926	0.422369	-0.247667	0.0252216	-0.203563	-0.0150683	-0.245761	-0.331339	-0.760955	0.870641	0.964689	0.148059	0.057635
AC008758.1,ZNF564,AC010422.6	0.0207898	0.215588	0.200884	0.164702	0.0432821	0.0773515	0.609411	0.545566	0.446886	-0.161562	0.26396	0.365986	0.0223673
AC008764.2,AC024075.3	0.376822	1.17895	0.733636	1.0745	-0.569569	-0.349512	-0.640122	0.99018	0.0691664	-0.652976	1.70769	1.06831	-0.734919
AC008764.4,SMIM7	-0.00602858	-0.0602141	0.0419006	-0.00586392	-0.0632298	-0.0319903	-0.516246	-0.738171	-0.279776	-0.579275	-0.151093	-0.0550235	-0.183181
AC008764.6	2.9088	3.27519	0.723036	0.551341	-0.6553	-0.103234	3.14709	3.73087	3.08317	1.69862	3.03016	0.254163	-0.538563
AC008764.8	2.82521	2.26225	0.625233	0.593016	-0.648387	0.0453084	3.10933	4.51296	2.48272	2.2297	3.10402	0.822717	-0.161137
AC008770.3,ZNF700	0.249305	-0.0200922	0.103386	-0.0357972	-0.00379422	0.0254574	0.771797	0.746831	1.27565	1.20615	0.0909708	0.0740773	-0.0260093
AC008770.3,ZNF700_PTT	0.000535163	-0.00866139	-0.019882	0.141227	-0.0539435	-0.00772877	0.545644	0.499855	0.25043	0.32174	0.27458	0.349059	-0.0201734
AC008771.1	0.483441	0.196919	0.32894	-0.0563006	0.0560445	-0.00214366	-1.01845	-1.02495	-0.394299	-0.570045	0.124734	-0.0561546	-0.0915668
AC008781.1	0.169395	0.695611	0.394454	-0.0760452	0.305993	-0.0223237	-1.8724	-9.59307	2.95777	-3.09517	0.0777071	-0.0421091	-0.16991
AC008825.1	0.41351	-0.040488	0.0294629	-0.0719237	0	-0.0719237	1.5961	-8.82076	7.66354	3.77366	0.216786	-0.012789	-0.012789
AC008825.1.v2	0	0	0	0	0	0	0.346652	1.08125	1.31087	-1.7027	0	0	0
AC008825.1.v3	0.997203	0.463149	0.635715	0.390662	-0.0530447	-0.352381	0.142425	0.337224	0.648071	0.993422	0.877504	0.753863	0.0878841
AC008850.2,LNPEP	0.032327	0.0506057	0.0459525	0.0219121	-0.0173399	0.00604694	2.70856	2.92594	2.73855	2.34638	0.042586	0.0296807	0.0351257
AC008850.2,LNPEP_PTT	0.679556	0.866117	0.347473	0.656847	0.083323	-0.263471	2.29145	2.25794	1.28504	1.20364	1.2645	0.862718	-0.262109
AC008875.2	0.234005	0.0536586	0.656442	0.141714	-0.152557	-0.217651	1.15433	0.681474	1.48874	1.07862	0.379556	0.507067	-0.0505355
AC008878.2,PNPLA6	-0.0582964	0.0302291	0.0325137	0.0199689	-0.0133102	-0.0248142	1.53807	1.40656	1.48313	1.22246	-0.040172	-0.0346007	-0.0537616
AC008883.3	0.172842	0.0508009	0.0589808	-0.00228547	0.0139726	-0.00857716	1.09483	0.932272	2.42754	1.7476	0.131686	0.0343236	0.0317628
AC008894.3	2.19677	2.51546	0.683699	0.557524	-0.361871	-0.186875	3.79647	3.39707	2.33673	1.0511	2.78625	0.633383	-0.211414
AC008897.2	0.466007	-0.089919	0	-0.30204	0	-0.331983	0.346652	-10.9109	-6.38041	1.02867	-0.0534666	-0.448935	-0.480428
AC008906.2	0.101685	0	-0.194095	0	-0.093545	0	9.76206	11.4206	1.31087	10.9829	0.144526	0.413719	0.167024
AC008915.3	0.197625	0.0725215	0.133537	0.105377	-0.0489155	0.0057275	-1.40026	-0.847715	-0.75458	-0.717072	0.151726	0.211901	-0.0483837
AC008946.1	0.292331	0.143899	0.135752	-0.0659847	0.000579071	-0.0376136	-0.709176	-1.35683	0.51102	-0.293049	0.465995	0.101034	0.0402626
AC008946.1_PTT	0.934992	1.55997	0.359314	0.593366	-0.100586	0.313751	-0.127297	-1.21174	-1.17226	-1.47508	1.88376	0.554233	0.0894552
AC008966.1	0.613649	0.278271	0.137966	-0.145889	-0.223471	-0.173065	-0.958934	-0.772732	-0.2699	-0.454273	0.502892	0.0217808	-0.044248
AC008972.1,AC008972.2	-0.0312443	-0.026206	0.0301041	0.496541	-0.563781	-0.36083	-1.20279	0.429263	-0.660681	0.293587	0.668754	0.943496	-0.076086
AC008982.2,HNRNPL	0.0355062	-0.148811	0.22316	-0.117896	0.071543	-0.0491766	0.549918	0.552874	0.753598	0.729922	0.0453359	0.0630469	-0.00625492
AC009005.1	-0.0585209	-0.0655442	0.0652747	-0.0684845	-0.163995	-0.152187	-1.07331	-1.12755	-0.46834	-0.681581	-0.0405274	0.122637	-0.110027
AC009022.1,NPIPB14P,PDXDC2P	0.00762391	0.00579285	0.00707926	0.0244335	-0.00229935	0.00626972	0.77501	1.10006	0.684637	1.1125	-0.0031986	-0.00769282	-0.0159344
AC009053.2	0.0203306	0.0508676	-0.0173074	-0.0247884	-0.108615	-0.0276127	1.89735	2.48331	2.86113	2.00055	0.128812	-0.0116679	-0.148126
AC009054.1	0.024314	0.00828236	0.00223917	0.0268553	-0.0632195	0.0288567	-1.30856	-0.949968	-0.786273	-0.533366	0.0122666	0.0371638	-0.0881892
AC009054.2	0.0713755	0.00856863	-0.00238499	0.0131791	-0.0367207	0.0012693	-0.173788	0.161861	-0.146097	0.50807	0.117994	0.0160788	-0.0146011
AC009054.2_PTT	0.305428	0.0181811	0.0395161	0.0394506	-0.1682	-0.0115365	-1.13809	-1.05857	-1.1706	-1.08957	0.549439	0.0562069	-0.0830195
AC009060.1	0	-0.0915921	0.331778	-0.500715	0	-0.500715	-10.5242	-11.675	11.3462	-13.2761	0.151752	0	0
AC009061.2	0.378385	0.315062	0.193293	0.0555212	-0.120059	-0.139069	-1.12305	-0.986578	-0.218225	-0.578036	0.264948	-0.0124547	-0.164674
AC009065.1	0.12247	-0.208018	-0.0698846	-0.157394	0.0609218	-0.188968	0.607964	-0.787322	-0.490381	1.5076	-0.0821691	-0.0691	0.0132872
AC009065.5	0.308756	0.184509	0.40749	-0.00568743	-0.128123	0.0055249	2.14134	2.34819	3.49975	1.76479	0.37466	0.00173836	-0.290039
AC009065.6,PKD1	-0.0727753	-0.0602266	-0.108233	-0.0821431	0.0731338	0.00489171	1.98163	1.76143	1.925	1.81257	-0.193653	-0.165454	0.0176847
AC009070.1	0.144226	0	0.174079	0	0	0.112386	0.346652	1.08125	10.2326	9.7254	0	0	0.0837306
AC009086.2,SMG1P2	0.0399679	0.00114535	0.0565651	0.00403372	0.033722	0.00695285	0.10502	0.286706	0.907295	0.797969	0.0409398	0.0384851	0.0290222
AC009088.3,AC135050.5,AC135050.6	0.673637	0.583716	0.381442	0.00381127	-0.154721	-0.752694	0.851517	0.77807	1.15207	1.07573	0.780521	0.372782	-0.38185
AC009090.1,ARL2BP	-0.0707643	-0.00372223	0.0334337	-0.0098507	0.00460102	0.0379201	-1.43957	-1.34285	-1.49271	-1.50034	0.00173685	-0.00914797	-0.0359163
AC009090.3	-0.062931	0.077955	0.0347487	0.0530022	-0.0809227	0	6.28077	11.5625	2.2119	0.963289	0.158986	0.205413	-0.0143972
AC009097.4	0.52566	0.565978	0.229454	0.316845	-0.0607875	-0.00250157	-0.155858	-0.228116	-0.572196	-0.136137	1.11577	1.09983	-0.0557663
AC009102.1	0.0700748	0.0789666	-0.0390992	-0.00295034	-0.0134931	-0.055155	-0.0913645	-0.0601146	-0.634912	-0.208655	0.0766622	-0.107618	-0.0944325
AC009107.2	0	0.217247	0.140516	0.0868318	0	0	0.346652	1.08125	0.694985	-12.0492	0.0144526	0.0413037	0.0728687
AC009108.5	0.362328	0.394878	0	0.175643	0	0	-1.53745	1.08125	-8.93667	-0.131258	0.5315	0.343511	0
AC009113.1	1.62757	1.72148	0.708648	0.250358	-0.328823	-0.431533	1.88217	2.02269	2.29714	1.18543	2.09074	0.917475	-0.436322
AC009118.2	0.937842	2.30723	1.10413	1.37334	-0.782017	-0.126915	-0.311852	-0.139066	-0.407533	-1.41256	2.34293	1.83992	0.0377801
AC009121.4	0.810867	0.600283	0.569059	0.00936557	-1.03485	-0.630661	1.17742	0.918564	1.68331	1.04718	0.217977	0.00472523	-0.612589
AC009126.1	0.665666	1.41898	0.692634	1.09383	-0.552685	-0.797659	-0.862697	-0.823224	-1.07503	-1.40546	1.01943	1.06346	-0.583686
AC009127.1,ZNF821	-0.033757	-0.0226015	0.0199857	-0.0025148	0.0435029	0.0156337	-0.557118	-0.123301	0.0309663	-0.134356	-0.0192789	-0.0168055	0.0109531
AC009133.1	0.289243	0.197786	0.085714	0.09766	0.149141	0.0301027	0.472669	-0.694839	-0.50231	-0.0726692	0.649579	0.105907	0.18491
AC009133.2	-0.159023	0.0277153	-0.137232	0.109112	-0.164691	0.114219	-0.444235	0.378992	-1.8539	-1.33303	0.338023	0.0686178	0.150996
AC009133.4	0.924197	0.239393	0.339867	-0.0161825	-0.0241729	-0.102235	0.274969	-0.73611	0.67479	1.28	0.957643	0.367172	-0.0981096
AC009133.5,MAZ	0.203562	0.427217	-0.15653	0.19008	0.0962501	0.101186	-1.14424	-0.953954	-1.20802	-1.12626	0.0746919	0.00246333	-0.171958
AC009137.2,TANGO6	0.0323754	0.00274637	0.010701	-0.00558836	-0.00994607	-0.00414512	0.0976623	0.10143	0.349085	0.450865	0.0420043	0.023472	0.00263524
AC009145.1,AC009145.2,AC027279.2,AC046158.2,WWOX	1.02025	2.10445	0.0311448	1.26987	-0.510888	-0.456804	0.58584	-0.222094	-1.131	-1.00095	2.05658	1.01206	-0.158422
AC009148.1	2.8018	1.61176	0.248283	0.05002	-0.416956	-0.0896282	4.55592	4.32172	4.43344	3.16838	2.48893	0.125836	0.200715
AC009163.4,TMEM170A	0.34529	0.0392122	0.279701	0.0509054	0.0836503	0.0248399	0.922109	0.701956	1.04704	1.09767	0.236547	0.0893875	0.028062
AC009163.7	0.185718	-0.138808	0.181885	0.0966328	0.00420883	-0.0365697	2.91102	-9.62139	-0.408617	10.1952	0.199659	0.0981781	-0.0184687
AC009171.2	0.0677201	-0.0623634	0.022748	-0.153869	-0.0469611	-0.117784	-0.822465	-1.74895	1.38424	-0.330454	0.0574836	0.098321	0.0642669
AC009220.1	0.696029	0.25315	0.320364	0.0727555	0.028888	-0.0388983	4.58106	1.65063	2.17166	1.75539	0.643475	0.198962	-0.00914184
AC009226.1	1.64725	0.624291	0.687592	0.0504287	-0.0154605	-0.0311429	2.75847	3.90131	4.46039	2.58044	1.49477	0.255078	0.0160238
AC009229.1,AC009229.2,AC009229.4	-0.0200638	-0.000928741	-0.0241776	-0.0125229	-0.0501595	-0.00688626	1.71178	1.64125	1.74332	1.34139	-0.000594998	-0.0396938	-0.00534223
AC009244.1	-0.15508	-0.167592	0.0616915	-0.38794	-0.187454	0.148971	-2.08435	-2.30632	-1.85132	-2.25307	0.245128	0.207411	-0.113792
AC009245.1	-0.328514	-0.260252	-0.113275	-0.489302	-0.156494	0.0710724	-1.86529	-1.39159	-1.50739	-1.92489	-0.190911	-0.0298693	0.100455
AC009283.1	0.499212	-0.254994	0.122147	-0.242247	0.0775662	-0.321048	1.05377	0.481162	0.838684	1.00943	-0.377747	0.172947	-0.0838247
AC009292.2	0.352181	0.0681679	0.0783681	-0.118004	0.160509	-0.118004	11.4457	-9.41057	9.05627	1.07065	0.301849	0.214367	0.172022
AC009299.2	1.57514	1.64081	0.460662	-0.0872337	-0.560737	-0.0175202	-11.8909	1.34187	2.21809	0.179572	1.24134	0.099542	-0.240043
AC009299.2.v2	1.90832	0.995336	0.920747	0.0199304	0	0.467837	-2.55931	-9.47737	2.98761	1.04643	1.20251	0.791671	0.087062
AC009302.1	1.28936	-0.775643	0.839227	-0.690068	0.979138	-0.394801	-2.84562	-3.24498	-1.02998	-0.439848	-1.11124	-0.762651	-1.1423
AC009303.1,CCDC93	-0.012833	-0.0217054	0.0384883	-0.00221085	0.00830214	-0.000139513	0.545167	0.69583	0.983003	0.718562	0.00363189	-0.0167108	-0.00485628
AC009309.2	0.429905	0.936385	0.428386	0.285317	-0.0334853	-0.474147	-0.22207	-1.05481	-0.272665	-1.54447	0.827145	0.606901	-0.684796
AC009313.1	0	0	0	0	0	0	-7.11759	1.08125	1.31087	-1.7027	0	0	0
AC009336.2,AC016739.1,AC017048.1,AC017048.2,AC017048.3,AC073636.1,AC074286.1,AC092162.2,HAGLR,LINC01116,RNU6-187P	-0.0016311	0.00739342	0.00559505	0.00965362	-0.00342989	0.00120135	-1.74392	-0.384924	-0.585736	-1.07276	0.00768612	0.0101798	-0.00795624
AC009403.2,AC009403.1	1.61516	1.8085	0.500065	1.05523	-0.385419	0.215202	-0.626874	-0.232068	-0.164839	0.164796	1.46669	0.884422	-0.263509
AC009412.1,FAM220A	0.028074	0.0280738	0.00637544	0.0113092	0.0216643	-0.0478905	-1.40834	-1.33123	-1.62487	-1.55292	0.0271458	0.0212001	-0.0539728
AC009506.2	0.698519	0.539843	0.522962	0.314167	-0.29484	-0.228114	-0.786909	-0.690021	-0.356015	-0.387989	0.563883	0.578204	-0.448638
AC009509.2	0.00349234	0.0536194	0	0	0	0	-9.8973	1.08125	1.31087	-4.03022	0.203017	-0.120269	-0.120269
AC009533.1	0.0906095	-0.0315702	-0.0224506	0.112795	-0.0741496	0.0600984	1.32704	2.99238	0.856318	4.73561	0.0343476	0.166249	0.082194
AC009533.1.v2	-0.160654	-0.0795012	-0.0472815	-0.0332298	-0.271089	-0.0261023	2.06697	1.98275	2.08792	2.09292	-0.150439	-0.134801	-0.263804
AC009549.1	1.01799	0.954815	0.00927351	0.43974	-0.169691	-0.168282	1.23473	0.368826	-1.56768	0.38058	0.854687	0.287833	-0.302515
AC009562.1	0.42196	1.07138	0.372719	0.211337	0	0	-9.0308	1.08125	0.919665	-1.90494	1.5479	0.728476	0.0580476
AC009570.1,RNU6-784P	0.670797	0.489596	0.495799	0.189596	0.0062814	-0.0854821	1.1306	-1.35177	0.631189	-0.0744608	1.80014	1.24561	0.0623438
AC009754.1	0.0480257	0.00700161	0.0803285	0.00590348	0.0277342	-0.0123575	0.680713	0.444143	0.820575	0.623541	0.00922237	0.0200925	-0.0017493
AC009779.2,CD63	-0.280272	-0.333052	0.231968	-0.0742998	-0.0857426	-0.0554063	1.06778	0.558123	1.1496	0.702048	-0.136995	-0.0603654	-0.0884057
AC009779.3	0.666132	0.456912	0.449724	0.568367	-0.243284	-0.847966	-0.619134	-0.601697	-0.596846	-0.503104	0.770159	0.634146	-0.401929
AC009779.4,BLOC1S1	-0.0460512	0.0234916	0.142377	0.100382	-0.0131714	0.135775	-0.979478	-0.960039	-0.902083	-1.02902	-0.139957	0.0244729	-0.0161997
AC009802.1	0.253971	0.332531	0.0329492	0.386574	0.162759	-0.151692	7.39573	0.499948	-1.3407	-0.106212	0.677255	0.659329	-0.0751215
AC009812.1,AC009812.5	0.880892	1.11116	0.50161	0.435915	-0.101458	-0.18646	0.615444	1.77012	1.4094	0.567822	1.41316	0.74201	0.00324535
AC009831.1	1.84391	2.76377	1.00062	1.74546	-0.595066	-0.0185521	0.530741	0.446767	-0.440272	-0.760286	2.2167	1.47128	-0.00855729
AC009898.1,AC019270.1,AC022039.1,AC022832.2,AC022880.1,AC022880.2,AC040926.1,AC103851.1,AC106845.1,AC135352.1,C8orf48,EIF4EP5,LINC00681,RNA5SP255,RNU6-842P,RNU7-153P,TRMT9B,TUSC3	-0.000130089	0.00095843	-0.000118411	0.000357216	-0.000518145	-1.24406e-05	-1.0199	2.47952	-0.173266	-1.44155	1.61525e-05	0.000266943	-0.000611355
AC009908.1	1.30969	0.766877	0.51693	0.0542688	-0.0302524	-0.0353803	10.5027	0.0200635	1.98321	0.876036	1.33215	0.0656614	-0.0321572
AC009951.2	0.168985	0.150201	-0.0218565	0.274613	0.0165899	-0.0735225	-0.57602	1.66052	-1.17918	0.730395	0.118095	0.17486	0.0830249
AC009961.1,RPS3AP13	0.221067	0.0573692	0.00205983	-0.0690587	-0.0292167	0.0687092	-1.23175	-1.03583	-0.484113	0.0176562	0.0481342	0.0353596	0.0594426
AC009962.1	1.56042	1.56668	0.692171	0.500521	-0.199219	0.176871	12.5514	12.0725	1.26745	0.360031	1.25304	1.08999	0.218984
AC009996.1,EIF3J	0.171447	0.0244536	0.074585	0.0105886	-0.0198753	-0.0079314	-0.678066	-0.620952	-0.600332	-0.586526	0.157898	0.0181106	0.035059
AC009996.1,EIF3J_PTT	0.414052	0.197463	-0.0214826	0.167575	0.0190933	0.0143953	-0.50413	-0.444013	-1.03365	-0.683142	0.678927	0.421062	0.116934
AC009997.1	1.0682	0.937485	0.491915	0.432333	-0.0926597	-0.103684	-0.0243542	0.556471	0.412363	0.264009	2.08177	0.961912	0.207653
AC010136.1	-0.292859	0.374632	-0.292859	0.00432998	-0.292859	0.313046	-2.42919	0.798262	-9.06893	-13.5763	0.517818	-0.343529	-0.178971
AC010149.1	0	0	0	0	0	0	0.346652	1.08125	1.31087	-1.7027	0	0	0
AC010173.1	0.334247	0.14207	0.00907152	0.00172366	-0.0345208	-0.00160949	2.1192	3.15491	3.081	2.2591	0.252556	0.016546	0.00335153
AC010198.1,LINC00941	1.47188	0.336116	0.0924713	0.0265825	-0.119859	0	2.35324	12.3549	4.12782	3.23235	0.999015	0.0407368	-0.0232533
AC010201.3	0.508206	0.151097	0.100214	0.0114918	-0.0259216	0.0214343	10.2968	10.9201	4.68599	2.39538	0.635474	0.0572654	0.0530989
AC010201.3.v2	0.996795	0	0.36471	0	0.233333	0	11.3571	11.2566	12.0836	13.4274	0.580363	0.198231	-0.0312316
AC010203.1	0.417165	0.0660506	-0.0873141	0.0369145	0.00558887	0.0114312	1.70984	2.31782	1.92781	2.84084	0.426493	0.0949554	0.085473
AC010203.1_PTT	0.49458	0.144122	-0.134861	0.0949173	0.124732	0.0677084	1.50606	2.40731	1.76544	2.78872	0.268471	0.014229	0.202125
AC010203.2	0.449289	0.0984272	-0.129675	0.179746	-0.136863	0	3.01694	12.1273	-0.410844	2.95127	0.562128	0.287935	-0.181724
AC010205.1	0.504196	0.41499	0.0999953	0.136698	0	0	2.2387	1.08125	-0.436823	0.190615	0.514711	0.293522	-0.170931
AC010240.4	1.85264	0.0436719	-0.144149	0.00562892	0.89569	-0.407927	4.15745	-1.41009	-10.2444	3.06974	0.570393	0.25952	0
AC010271.1	0.799101	0.199393	0.204546	0.308499	0	0.173523	0.346652	1.08125	-0.670737	2.5162	0.290752	-0.0815522	-0.146158
AC010271.2	0.05982	1.83714	-0.345905	0.43636	-0.73936	-0.291443	0.488439	1.60283	-0.579306	-1.69366	1.42053	0.592885	0.070311
AC010319.4	0.344075	0.0681632	0.0480888	-0.0672697	-0.0767734	-0.0660762	-3.71576	0.285765	5.79215	1.77226	0.253318	-0.0570482	0.129463
AC010327.4	0.783913	0.0729156	0.131748	0.0107306	0.0888087	-0.132849	1.17969	0.384642	0.840748	2.42333	0.607636	0.0529715	0.0864916
AC010327.5	0.247962	0.409679	0.117916	0.0361111	-0.0465752	-0.201285	-8.96123	0.0556754	0.371736	-1.04978	0.284926	-0.0115961	-0.140076
AC010327.8	0.249342	0.0667997	0.169475	0	0	0	2.98796	1.08125	10.287	1.80371	0.0645517	0	0.0426803
AC010331.1	1.55341	2.65408	0.29622	0.606186	0.0120262	0.0822636	2.72571	2.41937	0.577036	-0.64251	3.44388	1.37054	-0.460026
AC010336.1	1.70659	0.78396	1.43901	0.551962	-0.0601251	-0.212067	13.0498	0.940801	1.76507	1.61935	1.79908	0.704476	-0.32709
AC010336.5	0.171167	0.585703	0.461091	0.765659	-0.519898	-0.33431	-0.407405	-0.00174363	-0.700441	-1.07451	0.587866	0.915192	0.0274533
AC010336.8	1.4969	0.616269	0.495381	0.178932	0.0331308	-0.00768338	3.6456	3.19728	2.6103	2.95296	2.34173	0.551486	0.152001
AC010343.1	-0.170653	-0.0516783	-0.0205667	-0.0902051	0.131119	-0.325408	-2.42245	-1.20931	-0.947958	-12.7565	0.187848	0.00201788	0.0312446
AC010359.2	1.10387	1.10483	0.431982	0.474546	-0.273535	-0.155338	0.497127	1.43464	0.854404	0.63725	2.35043	1.74844	0.113742
AC010359.3,ERBIN	0.0197282	-0.00183459	0.00864591	0.00157857	-0.0126468	-0.00796995	0.299841	0.28433	0.308543	0.439124	0.0356894	0.0289073	0.0320895
AC010422.1	0.692916	-0.1554	-0.142414	-0.623082	0.254859	-0.244365	0.620711	-1.45143	-0.0663518	0.827857	-0.328946	-0.530706	-0.281409
AC010422.4	0.201156	0.360445	0.207654	0.208238	0.0123853	0.0292942	0.801538	1.29349	0.219833	-0.37933	0.518219	0.218949	-0.0039515
AC010422.7,WDR83OS	-0.00442352	0.0301381	0.355392	0.0878937	0.0367737	0.051894	-0.877967	-0.946453	-0.683458	-0.932092	-0.0163804	0.246007	-0.205352
AC010457.1	0.275286	0.721726	-0.447075	-1.08507	-0.0616574	0.411898	-1.58982	-1.8661	-1.19431	-2.16561	0.841293	-0.47111	0.16965
AC010478.1	1.53685	0.646981	0.241972	-0.10503	-0.132266	-0.12705	0.644059	0.283251	1.8088	1.2885	1.4865	0.0322097	-0.175067
AC010487.1	1.0278	1.20334	0.360653	0.227456	-0.199282	0.188707	-0.157007	3.27141	1.74688	-0.242626	1.44327	1.07695	-0.108408
AC010491.1	3.06716	3.04135	0.587245	0.673767	-0.605679	-0.115342	3.23337	3.06912	2.47166	1.55207	2.98324	1.01776	-0.0888425
AC010504.1	0.475353	0.687871	-0.11386	0.1151	-0.609151	-0.0438748	0.14248	0.611541	-0.00223767	0.168284	0.594244	0.186881	-0.39231
AC010504.1_PTT	1.48776	0.831006	0.525958	0.128686	-0.568093	-0.215407	-0.369298	-0.228886	0.584771	0.729334	1.06935	0.361283	-0.00609593
AC010528.1	0.235003	0.687608	-0.175242	0.68891	-0.452595	-0.0442318	2.00463	3.22107	-0.905569	0.146044	1.0821	0.713419	-0.123241
AC010530.1,RANBP10	0.0217135	-0.0163297	0.0208142	-0.000753531	0.00864429	-0.0116605	-0.127478	-0.131	0.0188394	0.283024	-0.018009	-0.0318251	-0.0458851
AC010531.6	2.86542	3.3899	1.40719	0.404925	0.402766	-0.0389256	0.243844	0.131609	1.42619	-0.528696	3.02194	1.29217	-0.0684614
AC010536.2,KLHDC4	0.246179	0.0191234	0.265436	0.0100712	0.00710725	-0.0613529	1.61901	1.6453	2.31924	2.18181	0.216567	0.207526	-0.0191235
AC010542.4,AC010542.5	-0.294897	-0.119002	-0.374252	-0.0326453	-0.350526	-0.0233364	4.51577	2.29204	-4.34989	4.32173	0.0655384	0.028568	0.161663
AC010547.1	0.770961	0.602173	0.117117	-0.0119649	0.0289518	-0.116737	1.0437	1.02156	1.88823	0.768196	0.802167	0.0729945	-0.0199309
AC010547.4,ZNF19	0.0343453	-0.0163106	0.0443004	-0.028925	-0.0951225	-0.0219506	-0.13525	0.450316	0.956355	0.843248	0.044833	0.0849111	-0.0556351
AC010618.3	1.43406	0.900076	0.278349	0.148103	0.218244	0.199304	2.20096	2.44963	2.65142	1.88817	1.50749	0.404704	0.414662
AC010618.3_PTT	1.99998	2.16268	0.544862	0.389539	0.147127	0.439798	1.7819	2.08878	2.42853	1.68263	2.18651	0.679696	0.511415
AC010624.5	0.375918	0.224297	-0.131107	0.708283	-0.723385	0	5.30725	16.4117	2.62664	5.28634	-0.421983	-0.205139	-0.250907
AC010632.1	1.83945	0.767213	0.491291	0.0541635	0.140806	0.0277677	3.34774	11.6366	4.13499	2.26448	1.30036	0.166866	0.0562397
AC010642.2	0.0648857	0.0353344	-0.0123459	0.0138634	-0.0418894	0.00983514	-1.0293	-0.852409	-0.729136	-0.538479	0.0127555	-0.0499953	-0.0292818
AC010654.1	0.181779	0.413839	-0.523998	0.126657	-0.289295	-0.480223	-0.0862212	0.479787	-1.29721	-0.206292	0.88669	0.261129	-0.19866
AC010655.2,AC010655.3,HILPDA	0.447404	0.505415	0.532391	0.285609	-0.493717	-0.653918	-0.285207	-0.346306	-0.0902319	-0.308954	0.823271	0.530326	-0.379253
AC010719.1	0	0	0	0	0	0	0.346652	1.08125	1.31087	-1.7027	0	0	0
AC010735.2	0.166157	0.0561833	0.0045746	-0.0078929	-0.0142577	0.0307127	1.97385	2.04488	7.86246	1.73181	0.104061	0.0324345	-0.0675067
AC010754.1	0.577927	0.167194	0.0524674	0.00489764	-0.104014	-0.0359708	0.0818801	0.303107	0.64807	1.2522	0.326005	0.00801413	-0.0430711
AC010761.6	0.0210689	0.25212	-0.147613	-0.0255202	-0.156413	-0.0777538	0.517374	1.23571	1.25299	0.340035	-0.0528248	-0.0783084	-0.368792
AC010768.1,AC010768.2	0.490686	0.261227	0.322281	0.334873	-0.0732569	-0.0492451	3.19672	1.89391	0.390043	1.29287	0.579539	0.486246	-0.0800999
AC010789.1	0.322551	0.0488578	0.0724579	-0.0349907	-0.190319	-0.0614375	-0.701492	-0.564284	-0.0609261	-0.40657	0.259438	0.0807423	-0.0334518
AC010789.2	2.42775	1.45766	0.75191	0.220716	-0.138921	-0.0353128	4.3437	3.91912	3.25234	2.22662	2.64999	0.48198	-0.229711
AC010809.1,AVEN	0.0291716	0.0154701	0.0125509	0.00626702	0.00993832	0.00306702	0.407675	-0.0388956	0.249964	0.359103	0.0300736	0.0122253	-0.00384717
AC010834.2,RBM12B-AS1	-0.423425	-0.186417	-0.437631	-0.207187	-0.338218	0.0251217	-2.49907	1.64376	9.93575	2.92898	-0.434851	-0.244804	-0.569131
AC010864.1	0.836112	1.65381	0.989851	0.940204	-0.447107	-0.0881184	1.90023	3.29465	0.938111	-0.319295	2.14565	1.72442	-0.201873
AC010883.3	1.36426	0.956737	0.70693	-0.00493855	0.0195056	-0.0875653	1.50612	0.903446	2.89178	0.68079	0.920275	0.0541432	-0.0874839
AC010894.2	0.0751618	0.00709229	-0.0736936	-0.116812	-0.22666	-0.128076	-1.34933	-1.39406	-1.29241	-1.13786	-0.246608	-0.224407	-0.164433
AC010894.3	0	0	0	0	0	0	0.346652	1.08125	1.31087	-1.7027	0	0	0
AC010894.3.v2	0.0220191	0.0627649	-0.0443743	-0.105709	0.0356195	0.0887046	-1.35262	-1.31337	-1.2821	-1.37631	-0.106915	0.0525871	0.0977163
AC010907.2	-0.00249995	0	-0.000828292	0.00410107	-0.00249995	0	8.27014	4.79674	-1.30537	-1.7027	0	0	0
AC010913.1	1.24459	1.81156	0.392711	0.19554	0.0652751	-0.0593801	-0.623246	-0.517757	0.374845	-1.21303	2.14545	0.514078	-0.0696849
AC010973.2,FASTK	-0.0262288	0.177847	0.0265762	0.357429	0.0511331	0.243257	0.565219	0.679503	0.545211	0.536567	-0.211528	-0.121481	-0.0791361
AC010996.1	0.387995	0.420653	0.188833	0.234283	-0.193229	-0.0476858	0.779666	0.849911	-0.0555944	-0.438297	0.0823242	0.189958	-0.112285
AC010997.5	2.69539	1.99232	0.767206	0.211299	-0.245168	-0.0611461	2.71338	1.45788	2.14515	1.68052	2.08289	0.728484	-0.723356
AC010998.1	2.035	1.30404	0.22294	0.158459	-0.0787561	0.0392394	0.558625	1.76755	0.814978	0.974275	1.38712	0.264976	-0.0762762
AC010999.2	1.11573	1.2159	0.548177	0.238374	-0.32995	-0.0516398	2.42935	1.55227	1.78076	0.196748	2.34017	0.617545	-0.101737
AC011005.1	-0.339112	-0.106411	-0.36313	-0.140432	-0.0860708	-0.0503341	-1.39525	-0.902108	-2.80457	-2.92957	-0.0177819	0.114248	-0.121404
AC011008.1	0	0.0212104	0.0274289	0	0	0	-8.57378	1.08125	7.5288	-8.67546	0.00980228	0	0.0345072
AC011029.1	0.00228479	0.00139094	-0.000450024	-0.00310258	-0.00830175	-0.000612982	0.371026	1.18474	1.88404	1.1332	0.00298711	0.00397468	-0.00060031
AC011239.1	0.543519	0.16965	0.0204506	-0.0298212	-0.00823034	-0.0902577	1.64767	0.557589	1.45131	1.70548	0.532606	0.0566955	-0.068934
AC011290.1	0.93453	0.896706	0.568876	0.443893	0.0495057	0.151324	0.232797	1.08125	0.24435	-0.199324	1.10788	0.281987	-0.02826
AC011330.3,CATSPER2,PPIP5K1,STRC	0.00194874	0.00233983	-0.0239877	-0.0468083	-0.0409504	-0.0314118	-0.269247	0.00605842	-0.00631139	-0.205916	0.0398305	-0.0365973	-0.0263556
AC011346.1	0.949529	0.906978	0.650027	0.675064	-0.128541	-0.223085	1.12867	0.81447	-0.0333603	0.0923637	0.117226	0.311611	-0.0894683
AC011346.1.v2	0	0	0	0	0	0	0.346652	1.08125	1.31087	-1.7027	0	0	0
AC011346.1.v3	0.779022	0.347748	0.555311	0.14797	0.100962	-0.215348	1.00035	-2.07905	0.813161	0.936176	0.654124	0.400359	0.0608835
AC011352.2,SPINK1	-0.0232963	-0.00618167	-0.0327289	-0.0100062	-0.0363557	0.00311589	2.50454	2.65714	3.10261	2.84125	-0.047489	-0.112062	-0.00635961
AC011399.1	0	0	0	0	0	0	0.346652	1.08125	1.31087	-1.7027	0	0	0
AC011444.1	1.9963	2.4195	1.45746	1.01073	-0.376395	-0.0261694	4.19419	3.94569	2.5054	0.850323	2.08959	0.844032	-0.519462
AC011444.3	-0.233929	-0.160154	-0.050118	-0.244771	-0.341328	-0.244771	1.23297	0.644376	11.1872	0.563353	0	0	0
AC011445.1,LRFN1	0.224638	0.136509	-0.0191253	0.0370337	-0.00752714	0.0140523	1.33249	1.34083	0.999549	1.12846	0.189076	-0.188753	0.0474784
AC011446.2	-0.087963	-0.0311309	-0.0279727	0.0396392	0.0214099	0.0051332	-0.745416	2.84371	0.822542	4.28324	0.112274	-0.0635142	0.258838
AC011446.3,STX10	-0.0262002	-0.0204492	0.149523	0.104126	0.106957	0.116461	-0.635325	-0.599015	-0.76925	-0.579479	-0.168761	-0.0306238	0.0189852
AC011448.1,YJEFN3	0.149724	-0.410964	-0.155418	-0.488534	0.103444	-0.378114	2.64822	2.90998	3.50802	3.63927	0.307741	0.78757	-0.0660371
AC011450.1	0.109965	-0.0028806	-0.0347122	-0.0337861	-0.159411	-0.262298	1.3569	1.25895	1.32961	1.40591	-0.0707226	-0.215395	-0.285105
AC011451.3	0.164126	0.0193921	0.0134969	0.00602013	-0.0835438	-0.00446566	2.38291	3.37937	2.87326	3.50097	0.196248	0.0286917	-0.0117689
AC011452.2,SIGLEC11	0	-0.300754	0.134345	-0.307306	0	-0.337245	0.346652	-10.9427	2.15824	-9.45226	0.140995	0	0
AC011455.6	0.0592881	0	0	0	0.173908	0	0.346652	1.08125	1.31087	8.44611	0.142845	0	0
AC011461.1,KEAP1	-0.11522	-0.0102758	-0.0192159	0.0632003	-0.153137	-0.00668274	-0.254415	-0.268965	-0.701232	-0.364496	-0.00195637	0.0566114	-0.0910428
AC011462.1,TMEM91	0.575509	0.140933	0.0537191	0.0141902	-0.0187416	0.0045032	2.33764	2.76117	2.61831	2.83927	0.812465	0.0801818	-0.0759723
AC011462.2	0.0363933	-0.00295238	-0.0136973	-0.0223338	0.0461544	-0.0030142	-0.361971	-0.297855	-0.189404	-0.199835	-0.0183054	-0.0718642	-0.0174687
AC011462.3	1.30084	1.12332	0.6338	0.0756213	-0.151233	-0.0408133	-0.112539	-0.616281	-0.381538	-0.37581	1.45878	0.06055	0.352958
AC011466.1	3.31211	2.65008	0.292258	-0.0805088	-0.11083	-0.0982593	3.63707	3.31341	4.24761	2.57188	1.91092	-0.881853	-0.731379
AC011468.4,ZNF616	0.0667372	-0.0447149	0.185369	-0.00690937	0.0607777	-0.00573078	0.629805	0.491196	1.41532	0.98657	0.0176415	0.111456	-0.00755911
AC011468.5	0.0657358	1.10976	-0.356974	0.361311	-0.86556	0.0661629	0.641918	1.37157	0.0510588	-0.456138	0.937751	0.280463	-0.207177
AC011472.1	0.0471773	0.0682989	0.0956306	0.0304755	-0.0305379	-0.0288846	-1.40743	-0.577691	0.671121	-0.712631	-0.111139	-0.0742265	-0.0838036
AC011476.3	0.0231416	-0.00462017	0.0192816	-0.0023875	0.00619002	-0.00476715	0.775854	-0.29418	2.56314	3.81547	0.0371872	0.00720568	-0.00235035
AC011481.1	2.05176	0.734729	0.364901	-0.00538861	-0.0276703	-0.00203828	3.07988	4.11757	5.36937	2.54864	2.07931	-0.0374313	-0.218862
AC011481.2	0.0298518	1.00928	0.115567	-0.234452	-0.338337	0.183084	-11.3799	2.72409	13.5582	-0.768206	-0.0348163	0.531737	-0.223026
AC011491.1	0.0396832	0	0	0	0	0	8.79839	1.08125	1.31087	7.88361	0	0.0552628	0
AC011491.2,GTF2F1	0.0502413	-0.000840636	0.0614387	0.0217534	-0.00892719	0.00725824	-0.0789207	0.0185344	0.0613048	0.0477717	0.0103115	0.0563631	0.0224598
AC011495.1	0.134666	-0.135851	0.16349	-0.0249758	0.0384403	-0.105771	-1.09331	-1.67527	-0.800527	-0.615819	-0.0217651	-0.242918	-0.150658
AC011497.2	-0.0328398	-0.0854575	-0.236472	0.282722	0.352783	0.284518	-1.10467	-0.753154	-2.26692	-0.257983	0.0716051	0.16969	0.195988
AC011498.1	0.0205157	-0.00168265	-0.00296518	0.00437952	0.00749861	0.0124003	2.1805	-0.284153	-1.27509	1.65717	-0.00270443	0.00347121	8.06531e-05
AC011498.2	0.705889	0.00919221	0.600279	0.0545525	0.699715	-0.0092693	1.70532	2.09308	2.85385	2.99698	0.0764986	0.124281	0.0254904
AC011499.1,DUS3L,PRR22	0.136616	-0.00894803	0.162489	0.0687823	0.0217825	-0.0312285	0.163391	0.216679	0.0461851	0.233308	0.201228	0.107691	-0.0460479
AC011511.2,AC011511.3	0.010481	0	0.0193736	0	-0.00253501	0	1.00589	4.79841	7.18353	6.24042	0.0297585	0	0.014503
AC011511.5	0.831777	0.101785	0.315786	-0.114795	-0.128406	-0.0591529	1.24615	1.02316	12.1631	2.68564	1.05235	-0.0321623	-0.21194
AC011603.1,TUBA1B	-0.0431326	0.0379032	0.20711	-0.023218	-0.0316602	0.088133	-0.980374	-0.951948	-0.981379	-1.18524	-0.138115	-0.176251	-0.104743
AC011603.3	0.31131	0.0848234	0.037913	-0.0111955	-0.0646406	-0.0302468	1.73909	1.0003	1.9182	1.79124	0.389113	0.0809672	-0.0173963
AC011676.1	0.0049498	0.00827979	-0.0114516	0.00247583	-0.0220271	0.00159762	0.967381	3.87133	2.20285	1.93175	0.00175365	-0.00764566	-0.00126715
AC011753.2,SEPTIN10	-0.00171195	0.000448838	0.0366828	-0.00768857	-0.0406692	-0.0328566	-0.690239	-0.65658	-0.52385	-0.901521	-0.0392935	0.00699644	-0.0225564
AC011815.1	0.173572	-0.0809553	-0.0357404	-0.276123	-0.198571	-0.36919	-0.258714	0.0120801	1.02281	0.736802	0.0971086	-0.147153	-0.330754
AC011825.4	0.317095	0.746671	0.481693	0.606335	-0.44015	-0.16766	-0.99118	1.35926	-0.115056	-0.252126	1.15921	0.351542	-0.10789
AC011891.3,ARL4A	-0.0403926	0.374272	-0.0470946	0.0840545	-0.228643	0.101411	-0.979193	-0.887703	-0.85967	-1.11613	0.113033	-0.0781725	-0.12696
AC011921.1	1.44212	1.71166	0.978441	0.939915	-0.497333	0.248328	3.81022	5.06748	2.22413	1.2168	2.04254	0.953935	0.0612921
AC011933.3	0.577786	0.28167	-0.145617	0	-0.145617	0.245095	-0.370158	10.8764	1.31087	1.8354	0.197631	0.0126151	-0.105725
AC011939.2,DENND4A	0.0531723	-0.0152408	0.00157709	-0.0314972	0.00145914	-0.0314283	0.662121	0.465413	0.780743	1.05841	0.0405604	-0.0139209	-0.00740947
AC011997.1	0.98128	0.252235	0.815383	0.104688	0.0115577	-0.225854	0.875681	0.843309	1.36716	1.19468	0.874155	0.749614	0.19313
AC012063.1	0.251911	0.0941213	0.0508704	0.0021269	-0.0157311	-0.0204143	2.05863	1.64562	2.09748	1.55582	0.228881	0.0592633	-0.00600975
AC012063.1_PTT	1.6674	1.0545	0.402137	0.11783	-0.114847	-0.279529	1.79786	1.43653	1.68193	1.29729	1.34697	0.428445	0.139664
AC012065.1	0.38738	0.396249	0	-0.298158	0	-0.358036	0.361605	-11.0645	-7.3786	-1.1754	0.382196	0.480406	0
AC012085.1	-0.141924	-0.0906332	-0.2433	-0.166548	-0.0328222	-0.0267879	-0.926032	-1.0031	-1.21588	-1.09207	-0.156421	-0.288512	0.10721
AC012146.1	0.840594	1.32169	0.14649	0.642015	-0.260797	0.0626539	-0.414914	-0.473941	-0.637241	-0.702072	1.13432	0.120799	0.0639655
AC012158.1	0.255407	0.0694224	0.0809642	-0.0363947	-0.050663	-0.0144473	-0.0160697	-0.694571	2.1867	1.40283	0.232689	0.0678928	0.0235458
AC012181.2,HERPUD1	-0.375047	-0.0347512	-0.122632	0.000258763	-0.288892	0.0209819	0.462478	0.545406	0.433037	0.417945	-0.244601	-0.0294757	0.216308
AC012183.1	0	0	0.0183838	0	0	0.00584558	5.97968	1.08125	7.02689	-1.7027	-0.0320563	-0.0320563	-0.0320563
AC012184.3	0.252467	0.107236	0.0583248	-0.0305172	-0.0817923	-0.0478289	-0.847612	-0.429696	0.799687	0.774748	0.19515	0.0535711	-0.0245606
AC012186.2,VPS35	-0.0320888	0.0836149	0.0160893	0.0651473	-0.0588876	0.00480775	0.185087	0.248335	0.0580068	0.0243573	0.0615776	0.0920624	0.023676
AC012236.1	0.241876	0.0151169	0.0502722	-0.0216741	0.0367089	-0.0182669	0.173855	-2.00391	-0.560247	0.807456	0.0803934	-0.0745928	-0.0485337
AC012254.2,IER3IP1	0.00257051	0.0126486	0.0252801	-0.0198813	0.0126541	-0.00192051	-1.0585	-1.26175	-0.787682	-1.33521	0.013405	0.0251156	0.00751663
AC012291.2	0.0691909	0.0153095	0.0369655	0.0343911	0.062427	0.00950355	0.0586542	0.284522	0.117759	0.124349	-0.0248273	-0.033894	-0.0226147
AC012291.3	2.19461	1.62104	0.888053	0.457153	-0.804725	-0.0259306	3.21525	4.06582	2.7314	1.91183	2.12666	0.874413	-0.175422
AC012306.2	1.02496	0.709323	0.445905	0.168567	-0.624801	-0.699915	-0.31936	-0.140301	-0.286029	-0.105553	0.844392	0.243517	-0.53965
AC012307.1	0.193146	0.406201	0.201133	0	0.292632	0.345085	-0.090678	1.08125	10.4413	-1.13901	0	0.493823	0
AC012313.1	0.738554	0.602107	0.319589	1.09151	-0.689627	-0.947394	1.41427	1.46859	0.687554	1.66643	0.56752	0.781486	-0.874707
AC012313.4,LINC02560,ZNF584	0.307892	0.193533	0.0523018	0.0515863	-0.00760097	0.0184182	-0.555735	-0.393358	-0.673739	0.188942	0.253403	0.0234935	-0.0353917
AC012313.4,LINC02560,ZNF584_PTT	0.960241	0.457919	0.0382302	0.118019	-0.0742899	0.0658946	3.1477	4.14465	2.07606	3.07684	0.92694	0.0904572	-0.14992
AC012313.6	0.700197	0.734631	0.867902	0.101777	0	-0.111682	2.47063	-9.69921	2.18072	-0.530703	0.258481	0.432335	0.324596
AC012313.7	0.16717	0.227507	-0.794501	0.925479	-0.990876	-0.0771085	1.82519	4.03346	-0.355302	2.97184	0.578424	-0.254134	-0.660322
AC012313.9	-0.0737456	0.52872	0.0854627	-0.0262162	-0.491802	-0.0921342	0.692858	2.21993	2.68692	0.322051	0.362858	0.263691	-0.374558
AC012358.1,CLHC1	0.295895	0.0934705	0.0862768	0.00107748	-0.0657734	0.0110241	1.73604	1.91447	2.22695	2.42561	0.285067	0.0895989	0.0190455
AC012360.1	0.429961	0.275243	0	0.100648	0.0284395	0.0998945	4.89255	1.08125	-8.48195	0.883379	0.214972	0.12089	0.0187133
AC012360.3	1.01962	1.39534	0.605497	0.758794	-0.115026	-0.11701	1.76834	1.97707	1.34305	0.864011	1.09776	0.658074	-0.0481876
AC012370.1,SPRED2	-0.0134672	-0.00986077	0.00758011	-0.004451	0.00125248	0.000514906	-0.286278	-0.26529	-0.0271107	-0.396742	0.00746722	0.00928335	0.00609451
AC012377.1,AC023908.1	-0.00115419	-0.00704374	-0.0238755	-0.00541344	-0.014871	-0.0133505	-0.322289	-0.338947	-0.740844	0.0454389	-0.000451224	-0.0252472	-0.0177691
AC012433.1,MAPK4	0.140516	0.0589088	-0.0397039	-0.0161846	0.0826174	0.0546707	-0.391122	-0.44335	-0.599468	-0.15688	0.103408	-0.0847011	0.02179
AC012433.1,MAPK4_PTT	0.240702	0.0806314	0.00275737	0.0029677	0.0148107	-0.00315214	1.15946	2.07188	1.63919	1.75893	0.418782	-0.0072569	0.020629
AC012433.2	0	0	0	0.254593	0	0	0.346652	1.08125	-9.47162	-1.7027	0	0	0
AC012442.1	0.531219	0.102001	0.136599	-0.0154326	-0.245508	-0.189447	0.161819	0.193802	0.964076	1.53923	0.738128	0.240639	-0.010308
AC012442.2	0.15718	-0.486574	-0.302744	-0.266706	-0.253737	-0.495363	0.182469	-0.554462	-1.11295	1.46579	-0.0572811	-0.056092	-0.293256
AC012442.3	0.0282006	0.0547222	0.0312131	0.0353591	-0.0235171	0.0348525	-0.612915	-0.488843	-0.643324	-1.01247	0.0206968	0.0523646	0.0475453
AC012447.1	0.259888	-0.0111069	-0.145176	-0.0325179	-0.629206	-0.247009	-1.00981	0.0312736	-0.450259	0.667854	0.491041	0.77059	0.522695
AC012464.2,CRADD	0.013572	0.00386966	0.00429729	-0.000900052	-0.000956756	-0.00355614	-0.415926	-0.271224	-0.0406824	0.116788	0.0292339	0.0040101	-0.0004213
AC012485.1	0	0.0296061	0	0	0	0	-2.26286	1.08125	1.31087	-9.18883	-0.0023628	-0.0238131	0.0240511
AC012486.1,PGAP1	-0.0215307	-0.0124813	0.0262702	-0.00473159	-0.00366723	-0.00619562	2.33272	2.25753	2.62301	2.24044	0.00380695	-0.000103706	0.0356551
AC012488.2,ASDURF,ASNSD1	0.0312097	0.0328526	0.119899	-0.0123056	-0.0246733	0.0403492	-1.08063	-0.995099	-0.815728	-1.213	0.0929882	0.0837869	0.0070444
AC012494.1	-0.910107	-1.38582	-0.176922	-0.482795	-0.953874	-0.147146	-3.08482	-1.40649	-1.05067	-1.55701	-0.547637	0.141002	-0.370518
AC012494.1.v2	0	-0.0255983	0.473313	-0.0255983	0.153192	0.206047	0.346652	-7.24937	11.7828	-1.7027	-0.377465	-0.377465	-0.219031
AC012501.2	0.0455104	-0.00535623	0.0153266	0.0446835	0	-0.0031912	5.43311	-4.83352	-1.68798	8.03878	0.0057095	0.0387047	-0.0167814
AC012501.2.v2	-0.335154	0.120389	0.211761	0.669531	0.208676	0.0701248	-0.330313	-0.207177	-0.701594	-0.694626	-0.00434112	0.538449	-0.0909906
AC012531.4,AC012531.6	0.289639	0.221442	0.213722	0	-0.181545	0	0.346652	11.1482	11.4658	0.919751	0.570889	0.284432	0.293493
AC012555.1	0.717531	0.657731	0.163252	0.0825719	-0.0770286	-0.0286982	1.67829	1.33421	1.22111	0.341765	0.415143	0.102446	-0.0133356
AC012603.1	0.439366	0.391926	0.180267	-0.0125916	0.139496	-0.323698	0.241067	-1.53555	-0.436346	-0.734197	0.759524	0.515614	-0.0602021
AC012615.1	1.97278	4.3112	1.56458	3.47637	-0.48608	-0.456524	1.90951	2.5012	0.140108	-0.525019	3.43319	2.56248	-0.524128
AC012629.2	0.690745	0.105981	0.467482	0.162119	0	-0.211568	11.435	-10.285	0.231915	1.32816	0.141179	0.0444913	-0.203416
AC012640.1,CCT5	0.268512	0.0247203	0.325347	0.0810345	-0.0357538	-0.0140502	-0.0125477	0.0501827	0.153208	0.0969486	0.113281	0.00270986	-0.166678
AC012640.4	1.2659	0.777009	0.0806434	0.333042	0.0664649	-0.336638	-0.514902	-1.00297	-1.56521	-0.696201	1.11804	0.399018	-0.283746
AC012645.1	0.767364	1.05064	0.353574	0.879902	0.0647332	-0.0388779	-0.0625689	0.164757	-1.08824	-0.527308	1.97828	1.62384	-0.0005244
AC012668.1,AC012668.2,AC093382.1,FN1,LINC00607,MREG	-2.7997e-05	-0.000989542	0.000636071	0.00116414	0.000403984	-0.000897522	-0.575353	-0.422244	-0.458318	-0.356859	0.000268088	0.000358561	0.000814161
AC012673.1	1.34184	0.974163	0.335985	0.132449	-0.425133	-0.159868	2.11488	1.46279	1.67474	0.902113	1.12078	-0.185473	-0.670544
AC013268.3	-0.298832	0.00614298	0.105616	-0.224825	0.318194	-0.0725933	1.42788	0.90951	2.20638	-0.000826621	-0.223629	0.153626	-0.0528696
AC013391.2	0	0	0	0	0	0	0.346652	1.08125	1.31087	-1.7027	0	0	0
AC013394.1,CHD2	-0.00253445	0.00370663	0.0553343	0.0049388	0.00419136	0.00435012	0.659144	0.84322	1.29509	0.891243	0.0280756	0.0641489	0.0557023
AC013394.1,CHD2_PTT	1.13152	0.837565	1.00031	0.441848	-0.395455	-0.246664	1.53322	1.57149	2.14424	1.97277	1.54245	1.02962	0.35317
AC013400.1	0.119511	1.03945	0.0464049	0.113254	-0.408414	-0.144348	1.56086	2.29048	1.47126	-1.28519	0.327016	0.176964	0.122925
AC013429.1,SVOPL	0.00946608	-0.00498996	0.0125962	0.00499766	0.00713892	0.00158568	0.91249	0.771273	0.866993	1.13793	0.00457936	-0.00278834	-0.00537441
AC013468.1,OSGEPL1	0.101851	0.0343286	0.00916301	-0.00983822	-0.10469	-0.0382551	0.35092	0.293546	0.277071	0.428613	0.0373971	-0.0112186	0.0140435
AC013470.1	0	0	0.0171386	0.00103685	0.0302657	0	7.50232	1.08125	4.21765	-1.7027	0	0	0
AC013489.1,DET1	0.0289384	0.012739	-0.00533285	0.00766246	-0.0209132	0.00674475	-0.404533	-0.495895	-0.484394	-0.227891	0.0569045	-0.00724999	-0.0244902
AC013549.4,TEAD1	-0.00574719	0.00464386	0.0112201	0.0111425	-0.0290559	0.00310904	-0.251198	-0.171229	-0.445038	-0.236895	-0.0120849	0.0188969	0.00149761
AC013565.3	0.177051	0.409159	0.218178	0.33076	0	-0.141596	-1.343	-9.70342	-1.18284	-1.7971	0.473241	0.295366	0.285253
AC013652.1	0.497337	0.334304	0.314431	0.143482	-0.217957	0.012625	-1.27834	-1.05165	-0.675556	-0.968687	0.650011	0.54193	0.255389
AC013726.2,NGEF	-0.00190796	-0.00287894	-0.00301851	-0.00158782	-0.00751945	-0.00353929	0.180488	0.34313	0.195749	0.376154	-0.00590518	-0.00596591	-0.00907411
AC015631.1,PABPC4L	-0.584803	-0.913306	0.423259	0.308937	-0.12724	-0.661327	0.996987	0.851452	0.738275	1.43582	-0.260159	0.467488	0.195309
AC015712.1	1.52896	0.692833	0.0344922	0.0405955	-0.279216	-0.0332851	3.39784	2.98304	2.461	2.13017	1.98355	-0.152511	-0.177803
AC015712.2	2.61382	1.8846	1.60333	0.755465	0.917638	-0.0201385	0.82314	-3.75681	0.848635	-0.154861	2.59506	0.766224	-0.226722
AC015720.2,PPCDC	0.198341	-0.0146948	0.0164735	-0.0478725	-0.0751084	-0.0351219	0.214386	-0.0374425	0.702708	1.04679	0.0961135	-0.149199	-0.150442
AC015795.1	0.127727	0.00403174	0.056293	-0.00145177	-0.00860472	-0.0118455	6.82346	1.14312	2.93978	3.33856	0.101018	-0.0247708	-0.0745988
AC015802.1	0.0782339	-0.00517272	-0.00836933	-0.0013854	-0.00872223	0.000242779	-8.21629	0.321705	-1.08482	4.34589	0	0.0429822	0
AC015802.3,PRCD	-0.00106279	0.0116358	0.0247036	-0.00899528	-0.00863301	-0.0161071	0.208045	0.0627589	0.913525	-0.280385	0.0611651	-0.00320216	0.00737087
AC015802.4	2.0008	1.00373	0.534521	0.166759	-0.0189017	-0.123572	2.71355	3.08598	2.81755	2.69134	1.81951	0.158459	0.11674
AC015813.3	0	0	0	0	0	0	0.346652	1.08125	1.31087	-1.7027	0	0	0
AC015813.4	0.645734	0.152212	0.216197	0	-0.0353671	0	10.9931	11.1006	12.0833	3.43768	1.38817	0.0229946	0.0300309
AC015813.5	2.32099	1.19089	1.79754	0.849917	0.0975869	-0.980188	-0.0648674	0.317128	0.650908	0.965699	1.41098	0.66842	-0.685612
AC015813.7	0.00666894	0.0561237	0	0.00162209	0.0517879	0	-5.54285	1.08125	-2.05029	-3.16199	0.191038	0.118132	-0.049841
AC015849.2	0.213823	-0.243907	0.134345	-0.472584	0	-0.472584	-9.97652	-11.4705	9.83698	-0.142481	0.0151041	0.151572	-0.32955
AC015849.4	0.410119	0.175771	0.413345	0.118849	0.149876	-0.0127256	1.37336	1.18479	1.74931	1.47859	0.310063	0.259338	0.125899
AC015849.4_PTT	1.73847	2.66616	1.03219	1.02748	-0.688077	-0.104518	0.341975	0.204093	0.333522	0.330591	2.53991	1.24981	-0.22865
AC015871.8,ST20,ST20-MTHFS	0.0884068	0.0442668	0.0320696	0.0100607	-0.0242083	-0.00105608	0.113766	0.099661	0.414963	0.681941	0.117095	0.037594	-0.00659466
AC015871.8,ST20,ST20-MTHFS_PTT	2.81746	3.13429	0.873721	0.725186	-0.0244291	-0.0214889	2.10247	1.56838	1.51525	1.19161	3.08806	0.583111	0.166969
AC015878.2,GREB1L	0.0285019	0.00458353	0.0189872	0.00842538	-0.00331354	-0.00357188	0.582694	0.463663	0.583902	0.729542	0.0177517	0.0124302	-0.00601315
AC015909.2	0.315725	0.0900927	0.0574938	0.154752	-0.0823013	-0.0821534	-0.474143	1.1971	0.00848844	1.8113	0.258008	0.0575696	-0.0184465
AC015911.1,SNHG30	0.808026	0.289253	0.722759	0.163289	-0.0562291	-0.098841	-0.760195	-0.507794	-0.433712	-0.817702	0.77611	0.103029	-0.0848123
AC015911.4	0	0	0.178284	0	0	0	11.847	1.08125	10.3198	-1.7027	0	0.403538	0.154644
AC015912.3	2.01863	3.53885	0.754698	1.62876	0.155194	0.88128	0.326963	0.465588	-0.601057	-1.18094	2.57867	0.910604	0.0523264
AC015917.2	0.883207	0.965479	0.638563	0.736772	0.0229694	-0.452014	-0.865898	-1.32415	-1.0616	-1.01594	0.396121	0.80612	-0.451023
AC015936.1	0.131716	-0.108512	0	-0.108512	0	-0.108512	0.346652	-9.24888	1.31087	9.64338	0	0	0
AC015967.1	-0.0106739	-0.00576084	0.00209059	-0.000884112	-0.01178	-0.00606201	-0.401413	-0.361924	-0.247986	-0.369297	-0.0160451	-0.0197985	-0.0176525
AC015971.1	0.473925	0.219544	-0.0332224	0.150566	-0.219243	0	10.4167	11.5934	0.259318	1.95006	0.416731	-0.130368	-0.180648
AC015982.2	2.92876	2.93751	1.62752	0.555536	0.0743262	0.234766	0.530783	0.572698	1.55313	0.38735	2.88711	0.828901	-0.233096
AC016026.1,AC016027.2,AC016027.3,MICAL3	0.012318	-0.012386	0.00812779	-0.00829202	-0.0238565	-0.0277724	1.48509	1.58519	1.72523	1.62416	-0.018577	-0.0309114	-0.043435
AC016027.1	0.692381	1.06302	0.768335	0.336969	0.213978	-0.562598	-0.51248	-0.114373	0.535977	-1.01095	1.20592	0.667202	-0.258029
AC016065.1	0.471805	0.929103	0.183099	0.332563	-0.389991	-0.810511	-0.480551	-0.505935	-0.821177	-1.18576	1.16488	0.883026	-0.358232
AC016134.1	0.351979	0.914109	0.0766218	0.255707	-0.493961	0	0.346652	13.6048	2.09825	0.722989	0.275362	0.0289093	0.00976383
AC016229.2	0.531845	0.350423	0.206673	0.155527	-0.308378	-0.0303331	2.15879	4.32047	2.05616	1.7222	1.13121	0.366826	-0.212774
AC016245.2	0.179068	0.0871297	0.0817832	0.227369	-0.0104045	-0.232851	1.49688	0.763361	0.170882	0.782524	0.266509	0.213472	-0.931634
AC016252.1,DZIP1L	0.0244149	-6.57495e-05	0.00479358	0.00603876	-0.0543622	-0.0191317	0.585226	0.636578	0.618519	0.841012	0.0055456	0.00143958	-0.0261254
AC016355.1	0.862746	1.59261	0.365888	0.509807	-0.765793	-0.070068	0.196761	1.22914	0.743496	-0.0952685	1.66632	0.555712	-0.450659
AC016394.2	1.30139	1.22349	0.7752	0.15825	-0.878547	-0.568384	0.953058	0.902271	1.7762	0.924932	1.34071	0.83937	-0.565453
AC016394.4	-0.0622853	-0.0822519	0.0743464	0.031679	-0.0869141	-0.0520245	-1.01485	-1.03746	-1.22584	-1.17663	-0.00840356	0.0383555	0.0412904
AC016405.1,AC016405.2,ZHX2	0.00182019	-0.00678381	-0.000977846	-0.00100573	0.0015139	-0.00142428	0.0107036	0.14356	0.129359	0.360851	0.00731897	0.00889858	0.00757258
AC016575.1	0.595146	0.780175	-0.0602807	0.260643	-0.220923	0	10.3625	12.0498	-0.0548692	0.309299	1.60155	0.331014	-0.317683
AC016582.2	1.86908	1.19379	1.19134	0.458549	0.114168	0.0486662	2.97715	2.50934	2.44437	1.30217	1.83397	1.19061	-0.0196884
AC016586.1,ZBTB7A	0.20785	0.11587	0.0290652	0.0359051	0.075498	0.0410726	0.113806	0.483105	0.289882	0.550499	-0.0549438	-0.0809668	0.122901
AC016590.1	0.116621	0.0410475	0.205647	0.0248603	0.181394	0.0629018	10.5969	10.5367	4.09523	2.73326	0.123311	0.187984	-0.060349
AC016590.2	0.296948	0.182662	0.378911	0.182234	-0.151356	-0.0462682	0.327339	0.18331	1.03595	0.869194	0.427107	0.357241	-0.212177
AC016596.1	0.982289	0.921312	-0.294899	0.214958	-0.268781	-0.335304	-1.13614	0.819632	-1.20488	0.156063	1.19411	1.01394	0.365844
AC016717.1,AC016717.2	-0.378439	-0.827853	0.058605	-0.282778	0.317022	0.0102871	-0.429919	-0.429619	-0.106223	0.0876236	-0.405521	0.280921	0.327252
AC016727.1	0.712573	0.237322	0.0879116	0.0575222	-0.122199	-0.0749512	-0.568825	-0.0944693	-0.17288	0.828437	0.766393	0.108348	-0.00376538
AC016737.1	1.17165	0.272313	0.330441	0.0337211	-0.108093	-0.00129645	1.69699	2.66127	3.098	2.71923	0.980318	-0.00625503	0.0330227
AC016737.2	0.0519256	0	0	0	0	0	0.101207	1.08125	1.31087	8.22094	0.00848088	0.0230431	0
AC016738.1	0.136603	0.0948152	0.211046	0.182409	0.257293	0.0687693	0.273822	1.08125	0.260966	0.509616	-0.0848354	-0.0848354	-0.0848354
AC016745.1	0.188783	0.104497	0.0363813	0.0466253	-0.0883972	-0.0419561	0.124341	0.813464	-0.133724	0.67725	0.246714	0.137613	-0.00780812
AC016747.1	0.451086	0.278457	0.579148	0.458599	-0.223521	-0.700109	-0.784251	-0.964181	-0.84624	-0.676115	0.341897	0.604389	-0.535548
AC016773.2	2.05742	1.53669	1.02144	0.881782	0.142343	0.0228045	5.17632	4.11458	1.73333	1.45834	1.57951	0.263576	-0.256055
AC016831.1	0	0	0	0	0	0	0.346652	1.08125	1.31087	-1.7027	0	0	0
AC016831.6,LINC-PINT	0.028509	0.0257692	0.00961085	0.00878109	-0.00870804	-0.00746322	1.11504	1.20864	0.93741	0.76123	0.0323057	0.0146492	-0.00822581
AC016876.2	0.871472	0.446575	0.63688	0.16126	-0.256296	-0.191133	0.516755	0.312634	0.563667	0.461333	1.13035	0.461196	-0.0763477
AC016876.4	0.844627	0.13628	-0.212628	-0.056157	-1.09895	-0.318645	0.956062	1.79703	1.75119	2.71666	1.3988	0.534782	-0.103356
AC016877.3,OSR2	0.253364	0.0397965	-0.0478917	-0.00568032	0.103245	0.0558241	-0.901546	-0.887461	-1.05969	-0.457644	0.054581	-0.178361	0.00100767
AC016949.1,SENP5	0.0608301	-0.0317481	0.0492787	-0.0376556	0.0229328	-0.0490791	-0.141993	-0.0792362	0.385189	0.526051	-0.0409854	-0.0930595	-0.0421025
AC016959.1,OSBPL11	-0.00320714	-0.0117698	0.0216037	0.00842836	-0.0225995	-0.00755441	-0.29354	-0.0287154	-0.0754152	-0.0875271	0.0224256	0.0283184	0.00424975
AC017002.3,SOCAR	0	0	0	0	0	0	0.346652	1.08125	1.31087	-1.7027	0	0	0
AC017002.4,ANAPC1	0.140504	-0.0200852	0.0873751	-0.0200852	0	-0.0200852	0.402861	-6.80975	9.27384	9.72843	0.0805342	0.0716454	0.0108986
AC017002.4,ANAPC1.v2	0.0312659	0.0174642	-0.0220333	0.0155389	-0.0133975	0	7.1519	8.38822	-1.24188	1.7589	0.0226328	0.000342794	-0.0170359
AC017050.1	1.25102	0.501477	0.209383	0.00462218	-0.0234107	0.0799528	2.34198	12.2285	7.29745	2.35207	0.410899	0.203359	-0.237971
AC017083.1	2.2594	3.78989	0.700736	1.26869	-0.307335	0.384512	3.80949	5.81068	1.97921	0.411998	2.44327	1.24588	-0.0897273
AC017083.3,PPP3R1	0.0388055	0.00370488	0.0304484	-0.00109883	0.0145751	-0.00227051	-0.721757	-0.646569	-0.67297	-0.649663	0.0207937	0.0187377	0.0322812
AC017104.4,AC017104.5,LINC00471	1.99359	1.47225	0.819691	0.276259	-0.165217	-0.121678	-0.506296	-0.250034	0.339811	0.308577	1.23344	0.75444	-0.11171
AC017116.1	-0.030343	-0.0309323	0.066469	-0.0110043	-0.0224004	-0.0231541	-0.520692	-0.568314	-0.456749	-0.540824	-0.174497	-0.0930739	-0.114346
AC018521.5	0.11306	-0.00105715	0.0772713	-0.030753	0.0292946	-0.0745819	-1.10975	-0.806861	-0.430275	-0.497528	0.124831	0.040072	-0.0995209
AC018521.6,SP2-AS1	0.762557	0.332161	-0.0932377	-0.364296	-1.20755	-0.259299	-0.566264	-0.0556514	0.402583	0.408855	0.96104	0.204696	0.000614133
AC018552.2	0	0	0	0	0	0	0.346652	1.08125	1.31087	-1.7027	0.203144	-0.115247	-0.115247
AC018553.1,AC018553.2	0.412906	0.0876538	0.360752	-0.0343525	-0.217378	-0.218973	-0.0406287	0.624571	1.1011	0.843735	0.434559	0.0305827	-0.500436
AC018607.1	-0.0155071	-0.0011439	-0.0120426	2.09924e-05	-0.00452846	0.00518932	-0.146518	-0.129381	-0.146954	-0.253376	-0.0184143	-0.0198251	-0.0089753
AC018638.2	0.517573	0.0592721	-0.0812199	0.299173	0.297166	0.36594	1.16266	2.02625	1.51459	2.44319	-0.0910074	-0.33358	0.268566
AC018638.4	0.396701	-0.132492	0.323755	-0.154132	0.101186	0.00139193	1.53184	1.73858	2.23569	2.23911	-0.243479	-0.519427	-0.0105708
AC018638.5	0.53115	0.116427	0.33433	-0.14043	0.232193	0.172331	1.38688	1.87078	2.45981	2.11708	0.209199	-0.16246	0.394762
AC018638.8,AC090114.3,AC108010.1,RNU6-177P	0.0259616	-0.00705804	0.0264926	0.0091252	0.0175971	-0.00953498	1.21788	0.831888	1.09736	2.12938	0.013028	0.00021859	0.00305102
AC018639.1	0	0	0	0	0	0	0.346652	1.08125	1.31087	-1.7027	0	0	0
AC018645.2	0	0	0	0	0	0	0.346652	1.08125	1.31087	-1.7027	0	0	0
AC018645.3,LINC00997	0.582527	0.133249	-0.338394	0.139968	-0.372514	-0.437332	-0.552925	-0.486442	-1.09186	0.0770922	0.342598	0.182673	-0.0655864
AC018647.2	1.23398	1.3223	0.516708	0.125371	-0.27868	-0.558038	1.2309	1.44095	1.73887	0.729699	0.928662	0.193783	-0.465374
AC018648.1	0.318466	-0.0684723	0.141795	0.209805	0.292998	-0.0509369	11.9098	0.766237	-0.0721372	11.4573	0.096897	0.112109	0.142523
AC018693.2	-0.111175	-0.209237	0.375639	0.217374	-0.14019	-0.268258	-0.917775	-0.733098	-0.621147	-0.796154	-0.283418	0.611793	-0.478083
AC018714.2	0.956392	0.226111	-0.263588	-1.65396	-0.296747	-0.623822	-1.2007	-1.98949	-0.325397	-1.05759	0.38314	-1.93071	-1.11957
AC018742.1	0.603301	0.406926	1.52052	0.277141	0	0.153357	-0.940131	1.08125	2.79639	0.812962	0.378548	0.0952847	-0.104285
AC018754.1	0.400184	0.319974	0.0368851	0.193089	-0.059741	-0.0461714	0.321149	1.80293	-0.178428	0.613253	0.453078	0.0796876	0.027282
AC018761.1,TNPO2	-0.000916755	0.00793364	0.0512106	0.0295865	-0.0750703	-0.033841	0.769793	0.899563	0.888306	0.822892	0.134171	0.0245618	0.0198001
AC018761.3	0.0662827	-0.000317381	0.0598801	-0.0724686	0.00970225	-0.00191632	0.644118	0.754041	1.14231	0.803031	-0.0719546	-0.0432721	-0.0698167
AC018761.3_PTT	0.0489976	-0.00149995	0.0573515	-0.0712679	-0.00669316	0.00535977	0.617608	0.700379	1.11839	0.802554	-0.103079	-0.0539484	-0.0883476
AC018816.1	0.58947	0.378517	0.174096	0.311814	0.0740703	0.0316869	-0.643543	-6.22918	-1.05416	0.402729	0.821124	0.231475	3.1268e-05
AC018845.3	2.08848	1.53653	0.533547	0.470667	-0.279033	-0.082854	3.24097	2.87242	1.09732	1.05475	1.91878	1.137	0.2117
AC019068.1	0.0994655	-0.0840371	-0.0408545	0.0172955	-0.0963642	0.00915229	-0.776257	-0.91054	-1.28597	-0.00615097	0.536642	0.0392528	-0.14174
AC019069.1	0.247514	0.387729	0.0769542	0.546844	-0.699955	-1.26871	-0.396593	-0.151943	-0.642057	-0.129647	0.537625	0.523397	-1.07025
AC019077.1	0.631433	0.654187	0.28678	0.356483	0.18266	-0.129428	1.01761	-0.137813	-0.429975	-0.184101	0.878005	0.815675	-0.0859546
AC019080.1	0.150296	0.0276554	0.0323898	-0.0231872	0.0109919	-0.0268035	0.0762237	-0.334778	0.637242	1.01171	0.0947789	-0.0156962	0.0120564
AC019080.1_PTT	0.766273	0.248864	0.248154	0.0191762	0.106339	-0.0241796	1.04814	0.0912492	1.43854	1.36564	0.63068	0.0961218	0.0374257
AC019080.3,AC019080.4,H3P7	0.228345	0.0227681	0.0315759	-0.0659426	-0.00283423	-0.0837159	-0.687396	-0.989735	-0.600957	-0.694121	0.0675682	-0.000977694	-0.0896991
AC019117.4,AC019117.3	0	0	0	0	0	0	0.346652	1.08125	1.31087	-1.7027	0	0	0
AC019129.2	0.236293	0.326379	0.0211748	0.165739	-0.683151	0	-0.279825	13.196	2.31068	1.84066	1.77552	0.342377	-0.343273
AC019131.1	0.769312	0	0	0.00319351	0	0	10.1761	1.08125	-3.05936	12.5984	0.624764	-0.0743583	-0.161916
AC019163.1,AC022325.2,AC095050.1,AC105914.1,AC105914.2,AC131094.1,ASB5,GLRA3,GPM6A,MARK2P4,SPATA4	1.00077	1.07715	0.489827	0.54002	-0.0560581	-0.0290197	1.03685	2.28985	0.548617	0.123371	1.41777	0.865504	-0.0113654
AC019257.8,ARHGEF10	0.00983853	-0.0059609	-0.0195984	-0.00502088	-0.00428972	-0.00510718	0.476557	0.485522	0.348576	0.534633	0.0156994	-0.030184	0.0009636
AC019294.2	1.44854	0.742212	0.129453	0.202372	-0.0700506	0.0406269	11.4141	11.6022	0.961942	1.04711	1.04089	0.199358	-0.0762924
AC020558.1	1.99246	2.54555	0.489719	1.40092	0.0210661	-0.485425	3.08547	1.02909	-1.27053	-0.930211	2.0943	0.769579	-0.633806
AC020584.1	0	0	0	0	0	0	0.346652	1.08125	1.31087	-1.7027	0	0	0
AC020663.2,ROGDI	-0.157486	-0.102329	-0.174838	-0.0878998	0.0515683	0.0354191	-0.573181	-0.358957	-0.587433	-0.526585	-0.249918	-0.273937	0.0690735
AC020687.1	0	0	0	0	0	0	0.346652	1.08125	1.31087	-1.7027	0.136647	0	0
AC020765.2	2.32979	3.55263	2.02842	1.96161	-0.373257	0.30199	0.949493	1.04005	0.646857	-0.691305	3.58931	2.14925	0.122114
AC020765.3,AC020765.5,SULT1A1,SULT1A2	0.417746	0.128705	0.249664	0.0388922	-0.0840089	0.0572929	0.981202	1.06734	1.43826	1.39881	0.353679	-0.0178278	-0.162739
AC020904.2	1.02975	0.360297	0.229018	0.00308181	0.0161117	-0.0803583	1.12652	0.764786	1.34898	1.41519	0.637879	0.0225772	-0.100847
AC020907.3	0.0611159	0.0380638	0	0.0797435	0	-0.00436531	-7.79573	-6.70036	-8.10328	0.0952781	-0.0207348	-0.0207348	-0.0207348
AC020907.6,FXYD3	-0.125584	-0.161236	-0.0823394	-0.105606	0.0144996	-0.00489661	-1.3493	-0.890119	-1.13684	-1.03368	-0.144127	-0.112096	0.0534865
AC020910.5	0.833679	1.68223	0.39669	0.713471	-0.225525	-0.183167	0.0312422	0.459059	0.0606947	-0.56284	1.44311	0.622684	0.315465
AC020910.6	-0.147765	-0.105807	-0.0143906	-0.140771	-0.448819	-0.406329	-0.822581	-0.197559	-0.00758089	-0.183934	-0.193995	-0.139224	-0.39097
AC020911.4	1.25147	0.350614	0.296498	0.0636674	0.148265	-0.0335688	0.987974	0.715628	1.61481	1.90235	0.741558	0.230507	-0.329836
AC020915.3	0.218667	0.128333	0.060335	-0.0208749	-0.0669481	0.00173191	-0.258017	-0.119573	0.461989	0.54285	0.388444	0.0750287	0.00342053
AC020915.3_PTT	0.599113	0.313264	0.27305	-0.00807366	-0.104381	-0.00818784	-1.17403	-1.501	-0.689971	-0.472511	0.86949	0.0551513	-0.149976
AC020916.2	0.971475	0.317207	-0.0307294	0.00556965	-0.119592	0.0605214	12.0646	6.11844	5.42758	3.16601	1.29172	-0.0753746	0.087697
AC020922.3,TMEM238	0.177758	-0.0458915	0.150909	0.0212968	0.0735941	0.0268492	0.396616	-0.148947	0.52856	0.946902	0.0384273	-0.0166232	-0.0625155
AC020922.4	0.605354	-0.206756	0.0948814	-0.156115	0	-0.206756	-0.498684	-10.2729	0.845168	12.0046	0.382639	0.0743493	0.0863562
AC020934.2	0.43434	0.0591698	0.190414	-0.0187466	0.0865993	-0.0135623	5.79751	0.863102	5.7621	2.7637	0.375136	0.0947611	0.0695955
AC020978.1,PRMT7	0.0937676	0.0299632	0.100025	0.055053	-0.0305558	-0.00311254	0.982898	1.02787	1.24399	1.08168	-0.0290819	0.0168345	-0.0829076
AC020978.4	-0.436225	0	-0.37535	0.0584525	-0.436225	0	-10.4682	12.5369	0.0142569	-1.7027	-0.0226752	-0.123904	0.162935
AC020978.5	0.204771	0.114493	-0.165758	-0.143103	-0.0390206	-0.024906	0.222863	0.400338	0.33081	0.440485	0.114478	-0.186255	0.104934
AC020978.7	-0.219326	-0.180381	-0.204816	-0.413555	-0.141395	0.170189	-0.636284	-0.374256	-0.188525	-0.436707	-0.000569362	-0.10766	0.254503
AC021016.2	0.528689	1.18537	-0.0984933	0.0759006	-0.301145	-0.22615	-0.473992	0.525172	-0.116435	-1.0618	1.48943	0.671029	-0.229227
AC021037.1	0.20597	0.886299	0.203235	0.104613	0.0800207	-0.159884	0.843979	-0.980436	-0.601273	-2.07373	0.174297	-0.104954	-0.59244
AC021066.1	0	-0.218955	0.166266	-0.218955	0.171047	-0.218955	0.346652	-10.3419	10.1941	-1.7027	-0.0612096	-0.323377	-0.323377
AC021066.3	-0.01487	-0.0140688	0.0609021	0.0796607	-0.0749046	0.0237116	0.327819	0.235921	-0.0368073	0.377678	0.0221732	0.201778	-0.0435348
AC021078.1,CSNK1A1	0.00167307	0.0208142	0.0616667	0.0244377	-0.0402674	-0.0232234	0.221768	0.122682	-0.040199	0.0247181	0.0432022	0.193083	0.00329153
AC021078.1,CSNK1A1_PTT	0.174899	0.239003	0.153364	0.254824	0.00660251	-0.00617276	-0.479384	-0.623895	-1.07951	-0.682229	0.124189	0.639496	0.001928
AC021086.1	1.71523	0.696394	0.470055	-0.0660514	0.49534	-0.0427124	1.17393	1.12112	3.80212	1.91704	0.727847	-0.0410861	-0.193579
AC021087.1	0.632629	0.394748	0.156246	0.14543	0.0620579	-0.139223	2.48266	1.12592	1.16504	0.984458	0.495369	0.0250701	-0.500817
AC021087.2	0	0.107897	0.100009	-0.135065	0	-0.164719	-0.0259447	-11.7856	-1.72463	-13.788	0.0391384	-0.0254566	0.0239696
AC021087.3,CCDC127	0.586412	0.31052	0.300865	0.052041	-0.113751	-0.0551504	0.609185	0.547357	0.737552	0.660069	0.798718	0.0833259	-0.134818
AC021087.5	-1.04119	0.0950434	-0.46604	-0.0189632	-1.38019	-0.0121625	3.00424	5.35375	4.96676	2.30865	-0.4483	0.080931	-0.316707
AC021092.1	0.87158	1.50654	0.862625	1.76854	-0.0446371	-0.0783213	0.113289	-0.712919	-1.60859	-1.24204	0.683218	1.03963	-0.501596
AC021151.1	0.184418	0.0917941	0	0	0	0	0.346652	1.08125	1.31087	1.03638	-0.0590187	-0.133619	-0.133619
AC021242.3	1.46687	1.36832	1.2373	1.17569	0.153484	0.17737	3.87374	2.49406	0.45627	0.699891	2.01602	1.2915	-0.519168
AC021269.3	0.635242	0.584868	0.081167	0.194634	0	0	-9.59245	1.08125	-1.29004	0.302988	0.272045	0.131907	0.047623
AC021321.1	1.08912	1.43146	0.325116	0.467732	-0.139659	-0.0379721	2.59559	3.18701	0.295896	-0.184297	1.61918	0.563988	-0.123829
AC021321.2	-0.00247357	-0.00363805	-0.00166266	-0.00552744	-0.0123115	-0.0132475	0.185767	0.215508	0.277792	0.283031	-0.00494496	-0.0079541	-0.00913868
AC021491.2	0.133088	0	0.0319826	0.0446584	-0.0448613	0.0369902	10.3764	9.56867	1.07267	10.4395	0.127371	0.153888	-0.0549244
[truncated: 23,327 more rows]

## Sheet: Fractionated pA RNAseq HCT116
name	116_LFC_Cyto_GANP	116_LFC_Cyto_ZFC3H1	116_LFC_Nuc_GANP	116_LFC_Nuc_ZFC3H1	116_LFC_Nuc_LENG8	116_LFC_Cyto_LENG8
[truncated: 24,348 more rows]

[truncated: 1 more sheets: Annotation of TUs]
