# Supplementary material for: Molecular basis of polyadenylated RNA fate determination in the nucleus
Source: Nature. 2026 Jun 17;655(8124):1070–8. doi: 10.1038/s41586-026-10650-0 (PMC13391367; doi:10.1038/s41586-026-10650-0)
Supplement: Supplementary file 5 — Genomic coordinates of sensitive retained and detained introns. [file 41586_2026_10650_MOESM5_ESM.xlsx]

## Sheet: Description
Example ID	AAAS::::Intron::::chr12::::53307714::::53307844::::-
TU where intron is located	AAAS
Known intron or detained intron	Intron
Chromosome name	chr12
Genomic coordinates of start of intron	53307714
Genomic coordinates of end of intron	53307844
Strand	-

## Sheet: Intron_ID_list
Intron ID
*AC004148.1,C1QBP*::::Intron::::chr17::::5433416::::5433668::::-
*AC006064.6,CHD4*::::Intron::::chr12::::6583114::::6583197::::-
*AC010197.2,LDHB*::::Intron::::chr12::::21637195::::21638352::::-
*AC130462.3,DUS2*::::Intron::::chr16::::68023352::::68025414::::+
*AL031847.2,RPL22*::::Intron::::chr1::::6186817::::6192929::::-
*AL121929.4,SH3PXD2A*::::Intron::::chr10::::103603790::::103605797::::-
*AL391095.4,SNHG17*::::Intron::::chr20::::38420901::::38421005::::-
*C9,DAB2*::::Intron::::chr5::::39381617::::39382617::::-
*C9,DAB2*::::Intron::::chr5::::39383272::::39388304::::-
*CLDND1,AC021660.3*::::Intron::::chr3::::98516880::::98517051::::-
*DONSON,AP000311.1*::::Intron::::chr21::::33582056::::33582164::::-
*FPGS,CDK9*::::Intron::::chr9::::127787609::::127787946::::+
*GSTO2,GSTO1*::::Intron::::chr10::::104263078::::104266083::::+
*GSTO2,GSTO1*::::Intron::::chr10::::104266191::::104267251::::+
*HCP5,AL645933.5*::::Intron::::chr6::::31463280::::31463370::::+
*HOMEZ,PPP1R3E*::::DetainedIntron::::chr14::::23298547::::23299400::::-
*HOMEZ,PPP1R3E*::::DetainedIntron::::chr14::::23299541::::23300106::::-
*MDK,DGKZ*::::Intron::::chr11::::46379237::::46379468::::+
*MED17,AP001273.2*::::Intron::::chr11::::93793865::::93793950::::+
*MMP24OS,AL121753.1*::::DetainedIntron::::chr20::::35277285::::35277389::::-
*PDCD2L,AC092073.1*::::Intron::::chr19::::34404816::::34404929::::+
*RDH5,BLOC1S1*::::Intron::::chr12::::55719224::::55719498::::+
*SFI1,DRG1*::::Intron::::chr22::::31613856::::31614788::::+
*SRP19,AC008575.1*::::Intron::::chr5::::112864529::::112864620::::+
*SRP19,AC008575.1*::::Intron::::chr5::::112864733::::112867403::::+
*TEX54,WDR74*::::Intron::::chr11::::62834528::::62835430::::-
*TEX54,WDR74*::::Intron::::chr11::::62835533::::62835694::::-
*TEX54,WDR74*::::Intron::::chr11::::62839429::::62839506::::-
*Z98752.3,AL031681.3*,L3MBTL1*::::DetainedIntron::::chr20::::43540815::::43540933::::+
AAAS::::Intron::::chr12::::53307714::::53307844::::-
AAAS::::Intron::::chr12::::53307930::::53308051::::-
AARS1::::Intron::::chr16::::70255837::::70258032::::-
AARS2::::Intron::::chr6::::44307395::::44310298::::-
AARSD1::::Intron::::chr17::::42951895::::42953723::::-
AARSD1::::Intron::::chr17::::42955225::::42955841::::-
ABCA5::::Intron::::chr17::::69250622::::69251746::::-
ABCC5::::DetainedIntron::::chr3::::183984894::::183985303::::-
ABCC5::::DetainedIntron::::chr3::::183985378::::183987769::::-
ABCF2,H2BE1::::Intron::::chr7::::151222617::::151223677::::-
ABHD14A::::Intron::::chr3::::51978375::::51980392::::+
ABHD14A::::Intron::::chr3::::51980629::::51980835::::+
ABHD14B::::DetainedIntron::::chr3::::51971892::::51973964::::-
ABHD14B::::Intron::::chr3::::51969606::::51969942::::-
ABHD14B::::Intron::::chr3::::51970185::::51971459::::-
ABHD3,AC106037.2::::Intron::::chr18::::21657027::::21657103::::-
ABHD4::::Intron::::chr14::::22603763::::22603924::::+
ABHD8::::Intron::::chr19::::17292832::::17294287::::-
ABHD8::::Intron::::chr19::::17294505::::17294674::::-
ABI1::::Intron::::chr10::::26751784::::26755654::::-
AC002116.1,ALKBH6::::Intron::::chr19::::36010684::::36010893::::-
AC002558.3,CDC27::::Intron::::chr17::::47157125::::47157229::::-
AC004080.13::::Intron::::chr7::::27186264::::27186682::::+
AC004542.3,AC004542.6,TUG1::::Intron::::chr22::::30971780::::30972854::::+
AC004890.2,ZNF783::::Intron::::chr7::::149292309::::149293376::::+
AC005277.1,ELAC2::::Intron::::chr17::::12994885::::12994962::::-
AC005538.2,MSL3P1::::Intron::::chr2::::233867351::::233868326::::-
AC005828.4,CYB561::::Intron::::chr17::::63435244::::63435687::::-
AC005954.1::::DetainedIntron::::chr19::::3759600::::3759688::::-
AC005962.1,MKS1::::Intron::::chr17::::58207219::::58207893::::-
AC006486.1,ERF::::Intron::::chr19::::42249943::::42250330::::-
AC006504.5::::DetainedIntron::::chr19::::27798176::::27799217::::+
AC006547.2,TRMT2A::::Intron::::chr22::::20112795::::20112910::::-
AC006547.2,TRMT2A::::Intron::::chr22::::20113008::::20113117::::-
AC006547.2,TRMT2A::::Intron::::chr22::::20115080::::20115265::::-
AC006547.2,TRMT2A::::Intron::::chr22::::20115781::::20116037::::-
AC007528.1::::Intron::::chr12::::16354379::::16357604::::+
AC008443.1,TRIM52-AS1::::Intron::::chr5::::181261385::::181263627::::+
AC008735.1,U2AF2::::Intron::::chr19::::55668793::::55669082::::+
AC008771.1::::Intron::::chr5::::80483167::::80485465::::-
AC008982.2,HNRNPL::::Intron::::chr19::::38840377::::38840487::::-
AC008982.2,HNRNPL::::Intron::::chr19::::38840560::::38843841::::-
AC009005.1::::Intron::::chr19::::571597::::571696::::-
AC009088.3,AC135050.5,AC135050.6::::Intron::::chr16::::31120261::::31120338::::+
AC009133.5,MAZ::::Intron::::chr16::::29808294::::29808569::::+
AC009996.1,EIF3J::::Intron::::chr15::::44560323::::44561017::::+
AC010422.7,WDR83OS::::Intron::::chr19::::12669234::::12669353::::-
AC010536.2,KLHDC4::::Intron::::chr16::::87730645::::87748672::::-
AC010973.2,FASTK::::Intron::::chr7::::151076833::::151076912::::-
AC010973.2,FASTK::::Intron::::chr7::::151078093::::151078561::::-
AC010973.2,FASTK::::Intron::::chr7::::151079022::::151079499::::-
AC011444.1::::Intron::::chr19::::5978515::::5980501::::+
AC011446.3,STX10::::Intron::::chr19::::13149594::::13149727::::-
AC011491.2,GTF2F1::::Intron::::chr19::::6381616::::6381696::::-
AC011603.1,TUBA1B::::Intron::::chr12::::49128939::::49129241::::-
AC011603.1,TUBA1B::::Intron::::chr12::::49129391::::49129499::::-
AC011603.1,TUBA1B::::Intron::::chr12::::49129723::::49131297::::-
AC012146.1::::Intron::::chr17::::5112119::::5113385::::+
AC012146.1::::Intron::::chr17::::5113453::::5114157::::+
AC012181.2,HERPUD1::::Intron::::chr16::::56940246::::56942131::::+
AC012640.1,CCT5::::Intron::::chr5::::10258304::::10258385::::+
AC012640.1,CCT5::::Intron::::chr5::::10258536::::10260791::::+
AC012640.1,CCT5::::Intron::::chr5::::10260912::::10261559::::+
AC012640.1,CCT5::::Intron::::chr5::::10261746::::10262480::::+
AC012640.1,CCT5::::Intron::::chr5::::10262619::::10263133::::+
AC013468.1,OSGEPL1::::Intron::::chr2::::189754065::::189754140::::-
AC015849.4::::Intron::::chr17::::35820076::::35820163::::+
AC015849.4::::Intron::::chr17::::35820249::::35820331::::+
AC015849.4::::Intron::::chr17::::35824199::::35833906::::+
AC015911.1,SNHG30::::Intron::::chr17::::35568502::::35573876::::+
AC016394.4::::Intron::::chr10::::73243520::::73243842::::-
AC016590.2::::DetainedIntron::::chr19::::37324936::::37325153::::+
AC018693.2::::Intron::::chr2::::38779119::::38781516::::+
AC018761.3::::DetainedIntron::::chr19::::12773044::::12774560::::-
AC018761.3::::Intron::::chr19::::12774742::::12774811::::-
AC020765.3,AC020765.5,SULT1A1,SULT1A2::::Intron::::chr16::::28608860::::28609930::::-
AC023043.1::::Intron::::chr18::::36180391::::36187234::::-
AC025423.1,AC025423.2,MDM2::::Intron::::chr12::::68835985::::68836671::::+
AC025449.1,NUP155::::Intron::::chr5::::37294466::::37298867::::-
AC025449.2::::Intron::::chr5::::37249222::::37250396::::+
AC026803.2,FTL::::DetainedIntron::::chr19::::48965482::::48965585::::+
AC026803.2,FTL::::Intron::::chr19::::48965610::::48965769::::+
AC026803.2,FTL::::Intron::::chr19::::48965917::::48966280::::+
AC026803.2,FTL::::Intron::::chr19::::48966407::::48966582::::+
AC027237.1,AC027237.4::::Intron::::chr15::::69462316::::69462681::::-
AC040162.3,EDC4::::Intron::::chr16::::67880217::::67880556::::+
AC044802.2,NAE1::::Intron::::chr16::::66805827::::66805911::::-
AC048382.7::::Intron::::chr15::::84645837::::84646183::::-
AC055764.2,LRCH3::::Intron::::chr3::::197875776::::197883540::::+
AC055845.1,TMEM41B::::Intron::::chr11::::9287807::::9288441::::-
AC063948.1,ARL1::::Intron::::chr12::::101395671::::101396398::::-
AC067852.5,MLX::::Intron::::chr17::::42569304::::42569506::::+
AC068631.3,AC068631.4,DNAJB11::::Intron::::chr3::::186577801::::186581370::::+
AC073896.4,SMARCC2::::Intron::::chr12::::56181102::::56181481::::-
AC074143.1,FBXL8,HSF4::::DetainedIntron::::chr16::::67161937::::67162635::::+
AC074143.1,FBXL8,HSF4::::Intron::::chr16::::67160057::::67161734::::+
AC074143.1,FBXL8,HSF4::::Intron::::chr16::::67163853::::67164018::::+
AC084035.1,TPRA1::::Intron::::chr3::::127573789::::127575184::::-
AC084117.1,LDHA::::Intron::::chr11::::18399549::::18400836::::+
AC084125.2,RECQL4::::Intron::::chr8::::144512562::::144512641::::-
AC084125.2,RECQL4::::Intron::::chr8::::144512772::::144512846::::-
AC084125.2,RECQL4::::Intron::::chr8::::144513481::::144513570::::-
AC087392.3,GLOD4::::Intron::::chr17::::770158::::770420::::-
AC089999.1,DDX54::::Intron::::chr12::::113161998::::113162931::::-
AC090360.1,RBFA,RBFADN::::Intron::::chr18::::80037507::::80038504::::+
AC090559.2,CELF1::::Intron::::chr11::::47468892::::47472190::::-
AC090589.2,AC090589.3,AC103792.1,ARFGAP2::::Intron::::chr11::::47168044::::47168122::::-
AC091053.1,RPL27A::::Intron::::chr11::::8682817::::8683201::::+
AC091053.1,RPL27A::::Intron::::chr11::::8684082::::8684717::::+
AC091053.1,RPL27A::::Intron::::chr11::::8684893::::8685677::::+
AC091057.1,AC091057.5,AC091057.6,ARHGAP11B::::DetainedIntron::::chr15::::30626220::::30626417::::+
AC091153.1,PELP1::::Intron::::chr17::::4682574::::4682802::::-
AC091390.5::::DetainedIntron::::chr7::::102376322::::102380484::::+
AC091564.3,TAF10::::Intron::::chr11::::6611453::::6611663::::-
AC092120.1,ANKRD11::::DetainedIntron::::chr16::::89299372::::89300101::::-
AC092428.1,AP5Z1,FOXK1::::Intron::::chr7::::4790592::::4790672::::+
AC092653.2,DUSP11::::Intron::::chr2::::73762860::::73766417::::-
AC093323.1::::Intron::::chr4::::6674707::::6674992::::+
AC093512.2,ALDOA::::Intron::::chr16::::30069390::::30069498::::+
AC093512.2,ALDOA::::Intron::::chr16::::30070030::::30070116::::+
AC096649.1::::Intron::::chr2::::175178403::::175179056::::-
AC099795.1,SLC2A1::::Intron::::chr1::::42929781::::42929872::::-
AC104389.5,TRIM5::::Intron::::chr11::::5665396::::5665655::::-
AC104581.4,CYB5D1::::Intron::::chr17::::7858825::::7859381::::+
AC105285.1::::Intron::::chr4::::173168114::::173168863::::-
AC105339.2,SNHG21::::Intron::::chr15::::82754785::::82756729::::+
AC106886.6,SRCAP,TMEM265::::Intron::::chr16::::30725083::::30728965::::+
AC108727.1,SLC25A36::::Intron::::chr3::::140963228::::140970926::::+
AC109992.2::::Intron::::chr3::::142561422::::142562231::::-
AC114930.1::::Intron::::chr5::::24268485::::24271567::::-
AC116913.1,SNAPC5::::Intron::::chr15::::66495420::::66497641::::-
AC131212.4,POLE::::Intron::::chr12::::132661165::::132661526::::-
AC132008.2::::Intron::::chr3::::197613319::::197615563::::-
AC132872.3::::Intron::::chr17::::82237894::::82238701::::+
AC132938.1,HEXD::::Intron::::chr17::::82441890::::82442176::::+
AC138207.9,RNF135::::Intron::::chr17::::30971446::::30984616::::+
AC156455.1::::Intron::::chr12::::122068192::::122068288::::+
AC233280.19::::Intron::::chr3::::195638807::::195639532::::+
AC233728.1,HSD17B10::::Intron::::chrX::::53431595::::53431797::::-
AC233728.1,HSD17B10::::Intron::::chrX::::53431907::::53431987::::-
AC244153.1::::Intron::::chr17::::38450724::::38451305::::-
AC244153.1::::Intron::::chr17::::38451394::::38451625::::-
AC245060.4::::Intron::::chr22::::22307022::::22307105::::+
AC245140.3,EMD::::Intron::::chrX::::154380020::::154380233::::+
AC245140.3,EMD::::Intron::::chrX::::154380368::::154380752::::+
AC245140.3,EMD::::Intron::::chrX::::154380803::::154380881::::+
ACAA1::::Intron::::chr3::::38126342::::38126509::::-
ACAD8::::Intron::::chr11::::134262623::::134264907::::+
ACAD9::::Intron::::chr3::::128879842::::128884652::::+
ACADM::::Intron::::chr1::::75761371::::75762691::::+
ACADVL::::Intron::::chr17::::7220831::::7220923::::+
ACADVL::::Intron::::chr17::::7221683::::7221951::::+
ACADVL::::Intron::::chr17::::7222082::::7222176::::+
ACADVL::::Intron::::chr17::::7222866::::7223132::::+
ACADVL::::Intron::::chr17::::7223876::::7223967::::+
ACADVL::::Intron::::chr17::::7224070::::7224145::::+
ACADVL::::Intron::::chr17::::7224553::::7224641::::+
ACADVL::::Intron::::chr17::::7224715::::7224808::::+
ACADVL::::Intron::::chr17::::7224885::::7224956::::+
ACAP1::::Intron::::chr17::::7351000::::7351294::::+
ACD::::Intron::::chr16::::67660046::::67660121::::-
ACO2::::Intron::::chr22::::41520277::::41522829::::+
ACOT8::::Intron::::chr20::::45848676::::45855158::::-
ACOT8::::Intron::::chr20::::45855293::::45857187::::-
ACTB::::Intron::::chr7::::5527892::::5528003::::-
ACTB::::Intron::::chr7::::5528186::::5528280::::-
ACTG1::::Intron::::chr17::::81510834::::81510926::::-
ACTG1::::Intron::::chr17::::81511109::::81511187::::-
ACTG1::::Intron::::chr17::::81511627::::81511902::::-
ACTG1::::Intron::::chr17::::81512361::::81512733::::-
ACY1::::Intron::::chr3::::51987625::::51988523::::+
ACYP1::::Intron::::chr14::::75053660::::75063469::::-
AD001527.2,TBCB::::Intron::::chr19::::36116185::::36120709::::+
ADA::::Intron::::chr20::::44619848::::44620298::::-
ADA::::Intron::::chr20::::44622931::::44623006::::-
ADA::::Intron::::chr20::::44624330::::44625568::::-
ADAM15::::Intron::::chr1::::155056001::::155056079::::+
ADAMTSL4::::Intron::::chr1::::150557624::::150557944::::+
ADAMTSL4::::Intron::::chr1::::150558150::::150558472::::+
ADAMTSL4::::Intron::::chr1::::150559906::::150560059::::+
ADAR::::Intron::::chr1::::154585345::::154585752::::-
ADAR::::Intron::::chr1::::154598586::::154601040::::-
ADAT1::::Intron::::chr16::::75622465::::75623237::::-
ADCY3::::Intron::::chr2::::24820115::::24820723::::-
ADCY3::::Intron::::chr2::::24828162::::24830708::::-
ADGRL1::::Intron::::chr19::::14152913::::14155358::::-
ADH5::::Intron::::chr4::::99072442::::99072572::::-
ADH5::::Intron::::chr4::::99075050::::99076291::::-
ADRM1::::Intron::::chr20::::62308179::::62308367::::+
ADRM1::::Intron::::chr20::::62308471::::62308654::::+
ADSL,AL022238.4::::Intron::::chr22::::40361343::::40361487::::+
AEN::::Intron::::chr15::::88629427::::88630057::::+
AF129075.2,CCT8::::Intron::::chr21::::29062244::::29062327::::-
AF129075.2,CCT8::::Intron::::chr21::::29062416::::29062489::::-
AF129075.2,CCT8::::Intron::::chr21::::29062557::::29063351::::-
AF129075.2,CCT8::::Intron::::chr21::::29070338::::29073530::::-
AFF1::::DetainedIntron::::chr4::::87132408::::87134470::::+
AGBL3::::Intron::::chr7::::134986702::::134987888::::+
AGBL3::::Intron::::chr7::::134987997::::134989249::::+
AGRN,AL645608.5::::Intron::::chr1::::1046089::::1046159::::+
AHCYL1::::Intron::::chr1::::110020852::::110021673::::+
AHSA1::::Intron::::chr14::::77468509::::77469076::::+
AJUBA::::Intron::::chr14::::22975105::::22976455::::-
AKR1A1::::Intron::::chr1::::45567021::::45567981::::+
AKR1B1::::Intron::::chr7::::134449120::::134449719::::-
AKR1B1::::Intron::::chr7::::134450903::::134451585::::-
AL031432.2,AL928711.1,RSRP1::::DetainedIntron::::chr1::::25244224::::25244453::::-
AL031432.2,AL928711.1,RSRP1::::Intron::::chr1::::25244499::::25245149::::-
AL031591.2::::Intron::::chr22::::27919546::::27922017::::+
AL031591.2::::Intron::::chr22::::27922179::::27924346::::+
AL035078.2,AL035078.4,EIF4A2P5,PAUPAR,RCN1::::Intron::::chr11::::32103481::::32104364::::+
AL109615.3::::Intron::::chr6::::43997309::::43999217::::-
AL109827.1,NFS1::::Intron::::chr20::::35674618::::35675044::::-
AL117336.2::::Intron::::chr10::::35315426::::35316319::::-
AL132989.1,PSMA3::::Intron::::chr14::::58267521::::58270417::::+
AL132989.1,PSMA3::::Intron::::chr14::::58270486::::58270933::::+
AL135905.2::::Intron::::chr6::::63572720::::63576435::::+
AL135905.2::::Intron::::chr6::::63576986::::63578436::::+
AL135905.2::::Intron::::chr6::::63578530::::63578897::::+
AL135905.2::::Intron::::chr6::::63579029::::63579256::::+
AL135905.2::::Intron::::chr6::::63579332::::63580056::::+
AL135924.2::::Intron::::chr9::::72247434::::72248271::::+
AL136295.2,PSME1::::Intron::::chr14::::24137206::::24137320::::+
AL136295.2,PSME1::::Intron::::chr14::::24138561::::24138735::::+
AL138752.2,EXOSC3::::Intron::::chr9::::37780881::::37781985::::-
AL138963.1::::DetainedIntron::::chr13::::45389820::::45390713::::+
AL138963.2::::DetainedIntron::::chr13::::45340105::::45340165::::-
AL138963.2::::Intron::::chr13::::45338777::::45339496::::-
AL139099.4::::Intron::::chr14::::49586050::::49586284::::-
AL161725.2,AL392089.1,KANK1::::Intron::::chr9::::744590::::745172::::+
AL161756.1::::DetainedIntron::::chr14::::64336720::::64337400::::-
AL353804.1,AL353804.3::::DetainedIntron::::chrX::::73947096::::73947231::::+
AL355987.5,SNHG7::::Intron::::chr9::::136725111::::136726310::::-
AL355987.5,SNHG7::::Intron::::chr9::::136726417::::136727045::::-
AL356356.1,ENSA::::Intron::::chr1::::150622860::::150625641::::-
AL356481.3,WDR34::::Intron::::chr9::::128636439::::128636917::::-
AL360181.4,ECHS1::::Intron::::chr10::::133364726::::133365975::::-
AL390195.2,AL390195.3,OVGP1,WDR77::::Intron::::chr1::::111447577::::111448618::::-
AL391834.1,RPS6::::Intron::::chr9::::19378515::::19378707::::-
AL392172.1::::DetainedIntron::::chr1::::222837066::::222837218::::+
AL451164.2,PFKP::::Intron::::chr10::::3120045::::3129818::::+
AL451165.2::::Intron::::chr6::::34696998::::34697158::::+
AL512625.1::::Intron::::chr9::::62897735::::62897877::::+
AL591895.1,TMEM63A::::Intron::::chr1::::225859350::::225860859::::-
AL662884.2,ATF6B::::Intron::::chr6::::32118867::::32118955::::-
AL662884.2,ATF6B::::Intron::::chr6::::32119958::::32120770::::-
AL662884.2,ATF6B::::Intron::::chr6::::32120903::::32120988::::-
AL662899.1,CSNK2B::::Intron::::chr6::::31669509::::31669835::::+
AL669914.4::::Intron::::chr6::::30061670::::30061916::::+
AL691482.4,ELF3::::Intron::::chr1::::202012179::::202012343::::+
AL691482.4,ELF3::::Intron::::chr1::::202012437::::202012639::::+
AL691482.4,ELF3::::Intron::::chr1::::202012760::::202012946::::+
AL691482.4,ELF3::::Intron::::chr1::::202013037::::202013181::::+
AL691482.4,ELF3::::Intron::::chr1::::202013299::::202013828::::+
ALG3::::Intron::::chr3::::184242958::::184243553::::-
ALG3::::Intron::::chr3::::184243997::::184244600::::-
ALG3::::Intron::::chr3::::184244722::::184245197::::-
ALKBH7::::Intron::::chr19::::6374590::::6374810::::+
ALYREF::::Intron::::chr17::::81888146::::81888240::::-
AMD1::::Intron::::chr6::::110892204::::110892298::::+
AMDHD2::::Intron::::chr16::::2528560::::2528649::::+
AMDHD2::::Intron::::chr16::::2528719::::2528993::::+
AMDHD2::::Intron::::chr16::::2529096::::2529474::::+
AMIGO2::::Intron::::chr12::::47079249::::47079461::::-
AMIGO3,GMPPB::::Intron::::chr3::::49723115::::49723253::::-
AMIGO3,GMPPB::::Intron::::chr3::::49723303::::49723391::::-
AMMECR1L::::Intron::::chr2::::127871360::::127873827::::-
ANAPC11::::Intron::::chr17::::81894587::::81899919::::+
ANAPC4::::Intron::::chr4::::25377345::::25377417::::+
ANAPC7::::Intron::::chr12::::110386470::::110387738::::-
ANAPC7::::Intron::::chr12::::110396453::::110403526::::-
ANKH::::Intron::::chr5::::14711311::::14712873::::-
ANKH::::Intron::::chr5::::14712974::::14713543::::-
ANKMY2::::Intron::::chr7::::16600946::::16602379::::-
ANKRD10,ANKRD10-IT1::::DetainedIntron::::chr13::::110893263::::110894108::::-
ANKRD10,ANKRD10-IT1::::DetainedIntron::::chr13::::110894164::::110894284::::-
ANKRD13B::::Intron::::chr17::::29607878::::29607985::::+
ANKZF1::::Intron::::chr2::::219230406::::219231927::::+
ANKZF1::::Intron::::chr2::::219234289::::219234825::::+
ANKZF1::::Intron::::chr2::::219235586::::219235707::::+
ANTKMT::::Intron::::chr16::::722135::::722308::::+
ANXA2::::Intron::::chr15::::60347690::::60349074::::-
ANXA8L1,LINC00842::::DetainedIntron::::chr10::::46414817::::46414867::::+
AP000347.1::::DetainedIntron::::chr22::::23690356::::23694118::::-
AP001107.10,SLC29A2::::Intron::::chr11::::66364425::::66365935::::-
AP001107.10,SLC29A2::::Intron::::chr11::::66368672::::66369059::::-
AP001267.5,ATP5MG::::Intron::::chr11::::118401718::::118406936::::+
AP001267.5,ATP5MG::::Intron::::chr11::::118407098::::118408999::::+
AP001469.3,MCM3AP::::Intron::::chr21::::46235427::::46236828::::-
AP001469.3,MCM3AP::::Intron::::chr21::::46241018::::46242801::::-
AP001469.3,MCM3AP::::Intron::::chr21::::46242932::::46243464::::-
AP001469.3,MCM3AP::::Intron::::chr21::::46245198::::46246306::::-
AP001469.3,MCM3AP::::Intron::::chr21::::46246405::::46246627::::-
AP001469.3,MCM3AP::::Intron::::chr21::::46246887::::46251528::::-
AP001469.3,MCM3AP::::Intron::::chr21::::46266167::::46266981::::-
AP003385.3::::Intron::::chr11::::67608479::::67608551::::+
AP003392.15,TRAPPC4::::Intron::::chr11::::119019318::::119020149::::+
AP003392.15,TRAPPC4::::Intron::::chr11::::119020254::::119021759::::+
AP2A1::::Intron::::chr19::::49806254::::49806680::::+
AP2M1::::Intron::::chr3::::184181816::::184181911::::+
AP2M1::::Intron::::chr3::::184182869::::184183481::::+
APEH::::Intron::::chr3::::49676220::::49676377::::+
APEH::::Intron::::chr3::::49676818::::49676902::::+
APEH::::Intron::::chr3::::49681806::::49681886::::+
APEX1::::Intron::::chr14::::20455395::::20455577::::+
APEX1::::Intron::::chr14::::20455704::::20455913::::+
APEX1::::Intron::::chr14::::20456861::::20456990::::+
APEX2::::Intron::::chrX::::55003109::::55003798::::+
APLP2::::Intron::::chr11::::130140484::::130141497::::+
APMAP::::Intron::::chr20::::24964023::::24968891::::-
APPL2::::Intron::::chr12::::105177017::::105177225::::-
APRT::::Intron::::chr16::::88809841::::88810069::::-
APRT::::Intron::::chr16::::88810149::::88810422::::-
AQP3::::Intron::::chr9::::33442212::::33442300::::-
AQP3::::Intron::::chr9::::33442519::::33442851::::-
ARF5::::Intron::::chr7::::127589595::::127590065::::+
ARFIP2::::Intron::::chr11::::6477269::::6477717::::-
ARFIP2::::Intron::::chr11::::6478199::::6478737::::-
ARFIP2::::Intron::::chr11::::6478960::::6479139::::-
ARFIP2::::Intron::::chr11::::6479259::::6479971::::-
ARFIP2::::Intron::::chr11::::6480069::::6480322::::-
ARFRP1::::Intron::::chr20::::63700531::::63700601::::-
ARHGEF19::::Intron::::chr1::::16205177::::16205350::::-
ARHGEF39::::Intron::::chr9::::35663075::::35663321::::-
ARIH2::::Intron::::chr3::::48974980::::48979481::::+
ARL6IP4::::Intron::::chr12::::122982539::::122982619::::+
ARMT1::::Intron::::chr6::::151464619::::151468342::::+
ARPC1A::::Intron::::chr7::::99363634::::99365890::::+
ARPC4::::Intron::::chr3::::9804014::::9806209::::+
ARRB2::::Intron::::chr17::::4720473::::4720585::::+
ARRB2::::Intron::::chr17::::4720641::::4720945::::+
ARSA::::Intron::::chr22::::50627053::::50627165::::-
ASB1::::Intron::::chr2::::238451046::::238451079::::+
ASB8::::Intron::::chr12::::48149999::::48151200::::-
ASNS,AC079781.5::::Intron::::chr7::::97853387::::97854579::::-
ASNS,AC079781.5::::Intron::::chr7::::97854681::::97855352::::-
ASPRV1::::DetainedIntron::::chr2::::70053994::::70055655::::-
ASPSCR1::::Intron::::chr17::::81979240::::81983553::::+
ASS1::::Intron::::chr9::::130489465::::130494866::::+
ASS1::::Intron::::chr9::::130495024::::130499504::::+
ASXL1::::DetainedIntron::::chr20::::32429431::::32429900::::+
ASXL1::::Intron::::chr20::::32430054::::32431320::::+
ATAD1::::Intron::::chr10::::87754808::::87756788::::-
ATAD3A::::Intron::::chr1::::1527863::::1529222::::+
ATF4::::Intron::::chr22::::39521672::::39521772::::+
ATG3::::Intron::::chr3::::112532781::::112534268::::-
ATL2::::Intron::::chr2::::38296114::::38298143::::-
ATP13A1::::Intron::::chr19::::19646348::::19647128::::-
ATP13A1::::Intron::::chr19::::19647529::::19647598::::-
ATP13A1::::Intron::::chr19::::19656917::::19656993::::-
ATP1B3::::Intron::::chr3::::141916021::::141921976::::+
ATP1B3::::Intron::::chr3::::141922064::::141925530::::+
ATP2B1::::Intron::::chr12::::89603926::::89604154::::-
ATP5F1A::::Intron::::chr18::::46089733::::46089822::::-
ATP5F1A::::Intron::::chr18::::46091852::::46095052::::-
ATP5F1B::::Intron::::chr12::::56642832::::56643402::::-
ATP5F1B::::Intron::::chr12::::56645354::::56645836::::-
ATP5F1E::::Intron::::chr20::::59028842::::59030302::::-
ATP5IF1::::Intron::::chr1::::28236453::::28237836::::+
ATP5MC1::::Intron::::chr17::::48893457::::48894371::::+
ATP5MC1::::Intron::::chr17::::48894450::::48895155::::+
ATP5MC1::::Intron::::chr17::::48895335::::48895654::::+
ATP5MC2::::Intron::::chr12::::53665429::::53669147::::-
ATP5MC2::::Intron::::chr12::::53672646::::53676052::::-
ATP5MD::::Intron::::chr10::::103389167::::103392190::::-
ATP5MD::::Intron::::chr10::::103392284::::103392370::::-
ATP5ME::::Intron::::chr4::::673967::::674211::::-
ATP5MF::::Intron::::chr7::::99458356::::99459146::::-
ATP5MF::::Intron::::chr7::::99459264::::99460085::::-
ATP5PB::::Intron::::chr1::::111449874::::111454210::::+
ATP5PD::::Intron::::chr17::::75039272::::75040091::::-
ATP5PD::::Intron::::chr17::::75042660::::75046924::::-
ATP6V0A2::::Intron::::chr12::::123754538::::123756814::::+
ATP6V0B::::Intron::::chr1::::43977217::::43977980::::+
ATXN1L,IST1.v2::::Intron::::chr16::::71922681::::71923287::::+
ATXN2::::DetainedIntron::::chr12::::111452840::::111453676::::-
ATXN2::::DetainedIntron::::chr12::::111453845::::111455044::::-
ATXN7L2::::Intron::::chr1::::109484081::::109486056::::+
ATXN7L2::::Intron::::chr1::::109486123::::109486505::::+
AUP1::::Intron::::chr2::::74527364::::74527470::::-
AUP1::::Intron::::chr2::::74527591::::74527735::::-
AUP1::::Intron::::chr2::::74527839::::74527939::::-
AUP1::::Intron::::chr2::::74528322::::74528416::::-
AUP1::::Intron::::chr2::::74528936::::74529131::::-
AUP1::::Intron::::chr2::::74529283::::74529361::::-
AURKB::::Intron::::chr17::::8206640::::8206749::::-
AURKB::::Intron::::chr17::::8206889::::8207175::::-
AVPI1::::Intron::::chr10::::97679916::::97686765::::-
B4GALT2,CCDC24::::Intron::::chr1::::43985622::::43990297::::+
B4GALT3::::Intron::::chr1::::161176096::::161176433::::-
BABAM1::::Intron::::chr19::::17276910::::17278844::::+
BACE2::::Intron::::chr21::::41241948::::41243375::::+
BAD::::Intron::::chr11::::64270338::::64271612::::-
BAG6::::Intron::::chr6::::31640307::::31640384::::-
BAK1::::Intron::::chr6::::33573908::::33574033::::-
BAP1::::Intron::::chr3::::52403895::::52404452::::-
BAX::::Intron::::chr19::::48955600::::48955686::::+
BAX::::Intron::::chr19::::48960915::::48961531::::+
BAZ2B::::Intron::::chr2::::159320419::::159324810::::-
BBS1::::Intron::::chr11::::66510707::::66511012::::+
BCCIP::::DetainedIntron::::chr10::::125833946::::125836103::::+
BCKDK::::Intron::::chr16::::31110762::::31111090::::+
BCL2L12::::Intron::::chr19::::49670489::::49673697::::+
BCL2L13::::Intron::::chr22::::17638887::::17655661::::+
BCS1L::::Intron::::chr2::::218662680::::218662882::::+
BECN1::::Intron::::chr17::::42810929::::42811654::::-
BECN1::::Intron::::chr17::::42811798::::42813947::::-
BECN1::::Intron::::chr17::::42818681::::42818786::::-
BECN1::::Intron::::chr17::::42818878::::42819547::::-
BET1L::::Intron::::chr11::::205470::::205610::::-
BEX3::::Intron::::chrX::::103376614::::103377027::::+
BEX3::::Intron::::chrX::::103377107::::103377509::::+
BICD1::::DetainedIntron::::chr12::::32107673::::32108644::::+
BIRC2::::Intron::::chr11::::102350750::::102350843::::+
BISPR,MVB12A::::Intron::::chr19::::17406297::::17413096::::+
BISPR,MVB12A::::Intron::::chr19::::17413306::::17414390::::+
BIVM-ERCC5,ERCC5::::Intron::::chr13::::102853873::::102854287::::+
BNIP3::::Intron::::chr10::::131973119::::131973792::::-
BORA::::Intron::::chr13::::72745208::::72745943::::+
BRCA1,AC060780.1::::DetainedIntron::::chr17::::43164763::::43166979::::-
BRCA1,AC060780.1::::DetainedIntron::::chr17::::43167150::::43170125::::-
BRD2::::Intron::::chr6::::32977571::::32977756::::+
BRD2::::Intron::::chr6::::32978389::::32979827::::+
BRD2::::Intron::::chr6::::32980133::::32980341::::+
BRD2::::Intron::::chr6::::32980465::::32980581::::+
BRD8::::DetainedIntron::::chr5::::138166610::::138167933::::-
BRD8::::Intron::::chr5::::138166109::::138166517::::-
BRD8::::Intron::::chr5::::138168079::::138168469::::-
BRD9::::Intron::::chr5::::889648::::891154::::-
BRIX1::::Intron::::chr5::::34922288::::34922538::::+
BRIX1::::Intron::::chr5::::34922589::::34922694::::+
BRIX1::::Intron::::chr5::::34922769::::34923000::::+
BRIX1::::Intron::::chr5::::34923052::::34923132::::+
BRMS1::::Intron::::chr11::::66337890::::66338242::::-
BSDC1::::Intron::::chr1::::32366655::::32368446::::-
BTF3::::Intron::::chr5::::73498559::::73499133::::+
BTF3::::Intron::::chr5::::73499203::::73502487::::+
BTF3::::Intron::::chr5::::73502602::::73502915::::+
BTG1P1::::Intron::::chr12::::9145074::::9147462::::+
BX255925.3,NDOR1::::Intron::::chr9::::137214692::::137214797::::+
BX255925.3,NDOR1::::Intron::::chr9::::137216018::::137216093::::+
BX890604.2::::DetainedIntron::::chrX::::3825231::::3826600::::-
BX890604.2::::Intron::::chrX::::3817779::::3818441::::-
BX890604.2::::Intron::::chrX::::3818501::::3818656::::-
C11orf80::::Intron::::chr11::::66843070::::66843168::::+
C11orf98::::Intron::::chr11::::62664974::::62665130::::-
C12orf10::::Intron::::chr12::::53299954::::53300149::::+
C12orf10::::Intron::::chr12::::53303194::::53305907::::+
C12orf10::::Intron::::chr12::::53306061::::53306197::::+
C12orf57::::Intron::::chr12::::6944653::::6945770::::+
C12orf73::::Intron::::chr12::::103956749::::103957068::::-
C14orf119::::Intron::::chr14::::23095620::::23097657::::+
C16orf58::::Intron::::chr16::::31493525::::31493602::::-
C16orf58::::Intron::::chr16::::31507879::::31508073::::-
C16orf91::::Intron::::chr16::::1420613::::1420691::::-
C17orf58::::Intron::::chr17::::67992104::::67993043::::-
C17orf75::::Intron::::chr17::::32337955::::32338207::::-
C17orf75::::Intron::::chr17::::32338352::::32339812::::-
C1orf220::::DetainedIntron::::chr1::::178545028::::178545212::::+
C1orf220::::Intron::::chr1::::178545904::::178547093::::+
C1orf43::::Intron::::chr1::::154207649::::154212319::::-
C1RL::::Intron::::chr12::::7102088::::7108250::::-
C20orf27::::Intron::::chr20::::3754159::::3754396::::-
C20orf27::::Intron::::chr20::::3754520::::3755468::::-
C2orf68::::Intron::::chr2::::85609068::::85609434::::-
C2orf68::::Intron::::chr2::::85609587::::85611667::::-
C3,GPR108::::Intron::::chr19::::6732550::::6732986::::-
C4BPA::::Intron::::chr1::::207104431::::207113000::::+
C4BPA::::Intron::::chr1::::207134593::::207141105::::+
C4BPA::::Intron::::chr1::::207141277::::207143817::::+
C4BPA::::Intron::::chr1::::207143994::::207144543::::+
C4BPB::::Intron::::chr1::::207090482::::207091643::::+
C8orf33::::Intron::::chr8::::145052498::::145052585::::+
C8orf44::::DetainedIntron::::chr8::::66676902::::66677641::::+
C8orf44::::DetainedIntron::::chr8::::66677954::::66678218::::+
C9orf16::::Intron::::chr9::::128160487::::128163442::::+
CAAP1::::Intron::::chr9::::26887514::::26892412::::-
CAD::::Intron::::chr2::::27217634::::27217876::::+
CALCOCO1::::Intron::::chr12::::53713901::::53714132::::-
CALM1::::Intron::::chr14::::90401403::::90403861::::+
CALM2::::Intron::::chr2::::47170765::::47176440::::-
CALM3::::Intron::::chr19::::46608589::::46608845::::+
CALR::::Intron::::chr19::::12939236::::12939427::::+
CAMK2G::::DetainedIntron::::chr10::::73815247::::73817014::::-
CAMTA2::::Intron::::chr17::::4968820::::4968906::::-
CANX,HMGB3P22::::Intron::::chr5::::179709060::::179709872::::+
CAPN2::::Intron::::chr1::::223769910::::223770446::::+
CAPRIN1::::Intron::::chr11::::34096674::::34097195::::+
CARS2::::Intron::::chr13::::110642522::::110644384::::-
CASC3::::Intron::::chr17::::40167949::::40168202::::+
CASP7::::Intron::::chr10::::113725538::::113726304::::+
CASTOR3::::Intron::::chr7::::100213134::::100222596::::-
CAVIN3::::Intron::::chr11::::6319565::::6320092::::-
CBX3::::Intron::::chr7::::26201827::::26202970::::+
CBX3::::Intron::::chr7::::26203023::::26206367::::+
CBX3::::Intron::::chr7::::26206511::::26208392::::+
CBX8::::Intron::::chr17::::79795559::::79796056::::-
CBY1::::Intron::::chr22::::38668133::::38670883::::+
CC2D1A::::Intron::::chr19::::13927266::::13927892::::+
CC2D1B::::Intron::::chr1::::52353224::::52353517::::-
CCAR1::::Intron::::chr10::::68755537::::68756272::::+
CCAR1::::Intron::::chr10::::68756484::::68757293::::+
CCAR2::::Intron::::chr8::::22615002::::22615424::::+
CCDC137::::Intron::::chr17::::81672156::::81672494::::+
CCDC14::::Intron::::chr3::::123955966::::123956045::::-
CCDC14::::Intron::::chr3::::123956428::::123956739::::-
CCDC142::::Intron::::chr2::::74474803::::74474915::::-
CCDC57::::Intron::::chr17::::82101867::::82127691::::-
CCDC77::::Intron::::chr12::::438555::::440616::::+
CCDC84::::Intron::::chr11::::118998318::::118998429::::+
CCHCR1::::Intron::::chr6::::31142717::::31142962::::-
CCN1::::Intron::::chr1::::85581048::::85581364::::+
CCN1::::Intron::::chr1::::85582285::::85582415::::+
CCNB1::::Intron::::chr5::::69171453::::69174250::::+
CCNB1::::Intron::::chr5::::69175538::::69177238::::+
CCNB1::::Intron::::chr5::::69177350::::69177523::::+
CCNC::::Intron::::chr6::::99543610::::99545111::::-
CCNO::::Intron::::chr5::::55231861::::55232360::::-
CCT2::::Intron::::chr12::::69588263::::69589484::::+
CCT3::::Intron::::chr1::::156311196::::156312040::::-
CCT3::::Intron::::chr1::::156335889::::156338153::::-
CCT4::::Intron::::chr2::::61869554::::61872081::::-
CCT6A::::Intron::::chr7::::56051986::::56052421::::+
CCT7::::Intron::::chr2::::73249180::::73249818::::+
CD151::::Intron::::chr11::::836443::::836768::::+
CD2BP2::::Intron::::chr16::::30353096::::30353180::::-
CD55::::Intron::::chr1::::207326838::::207331107::::+
CD68::::Intron::::chr17::::7580328::::7580465::::+
CD68::::Intron::::chr17::::7580784::::7580895::::+
CD83::::Intron::::chr6::::14133756::::14135107::::+
CDC20::::Intron::::chr1::::43360962::::43361119::::+
CDC25A::::Intron::::chr3::::48188216::::48188369::::-
CDC42SE1::::Intron::::chr1::::151054322::::151055015::::-
CDC42SE1::::Intron::::chr1::::151055127::::151055676::::-
CDC45::::Intron::::chr22::::19507518::::19507765::::+
CDC7::::Intron::::chr1::::91500949::::91501653::::+
CDC7::::Intron::::chr1::::91514998::::91515793::::+
CDCA3::::Intron::::chr12::::6849199::::6849322::::-
CDCA3::::Intron::::chr12::::6849430::::6849564::::-
CDCA3::::Intron::::chr12::::6851010::::6851221::::-
CDCA5::::Intron::::chr11::::65083551::::65083628::::-
CDCA7::::Intron::::chr2::::173364990::::173365451::::+
CDCA8::::Intron::::chr1::::37705568::::37706977::::+
CDH10::::Intron::::chr5::::24488154::::24491575::::-
CDIPT::::Intron::::chr16::::29862721::::29862814::::-
CDK1::::Intron::::chr10::::60785788::::60788059::::+
CDK1::::Intron::::chr10::::60792290::::60793876::::+
CDK10::::DetainedIntron::::chr16::::89693326::::89693397::::+
CDK10::::Intron::::chr16::::89693468::::89694172::::+
CDK10::::Intron::::chr16::::89695346::::89695594::::+
CDK16::::Intron::::chrX::::47226028::::47226278::::+
CDK16::::Intron::::chrX::::47226403::::47226582::::+
CDK16::::Intron::::chrX::::47226704::::47226811::::+
CDK16::::Intron::::chrX::::47226910::::47226993::::+
CDK16::::Intron::::chrX::::47228645::::47228730::::+
CDK18::::Intron::::chr1::::205523298::::205523482::::+
CDK2::::Intron::::chr12::::55971248::::55971520::::+
CDK2AP2::::Intron::::chr11::::67507013::::67507364::::-
CDK3::::Intron::::chr17::::76001952::::76002021::::+
CDK3::::Intron::::chr17::::76002613::::76003194::::+
CDK4::::Intron::::chr12::::57749505::::57750655::::-
CDK4::::Intron::::chr12::::57750766::::57750922::::-
CDK4::::Intron::::chr12::::57751737::::57752174::::-
CDK5RAP3::::Intron::::chr17::::47974449::::47975158::::+
CDK5RAP3::::Intron::::chr17::::47975654::::47975868::::+
CDKN1B::::Intron::::chr12::::12718955::::12721035::::+
CDKN2A::::Intron::::chr9::::21968243::::21970901::::-
CDKN2AIP::::Intron::::chr4::::183445635::::183446087::::+
CDKN2C::::Intron::::chr1::::50969900::::50970357::::+
CDT1::::Intron::::chr16::::88807483::::88808114::::+
CEBPZ::::Intron::::chr2::::37202866::::37202949::::-
CEBPZ::::Intron::::chr2::::37212393::::37213863::::-
CEBPZOS::::Intron::::chr2::::37201727::::37201862::::+
CELSR2::::DetainedIntron::::chr1::::109273670::::109274021::::+
CENPO::::Intron::::chr2::::24815757::::24816645::::+
CENPT::::Intron::::chr16::::67828391::::67828473::::-
CENPT::::Intron::::chr16::::67830549::::67831215::::-
CENPX::::Intron::::chr17::::82019220::::82019292::::-
CEP95::::Intron::::chr17::::64537113::::64537602::::+
CEPT1::::Intron::::chr1::::111174964::::111182186::::+
CERK::::Intron::::chr22::::46690201::::46691571::::-
CERS2::::Intron::::chr1::::150966863::::150967073::::-
CFAP298::::Intron::::chr21::::32601974::::32602271::::-
CHAC2::::Intron::::chr2::::53771943::::53774141::::+
CHAMP1::::Intron::::chr13::::114321233::::114323787::::+
CHCHD1::::Intron::::chr10::::73782200::::73782322::::+
CHCHD10::::Intron::::chr22::::23766027::::23766127::::-
CHCHD10::::Intron::::chr22::::23766276::::23767373::::-
CHCHD7::::Intron::::chr8::::56214668::::56216432::::+
CHCHD7::::Intron::::chr8::::56216532::::56217330::::+
CHD3::::Intron::::chr17::::7909339::::7910427::::+
CHERP::::Intron::::chr19::::16519716::::16520148::::-
CHERP::::Intron::::chr19::::16520266::::16520363::::-
CHKB-CPT1B,CPT1B::::Intron::::chr22::::50580083::::50580189::::-
CHKB-CPT1B,CPT1B::::Intron::::chr22::::50580417::::50580564::::-
CHML::::Intron::::chr1::::241636074::::241639881::::-
CHMP2A::::Intron::::chr19::::58551777::::58551905::::-
CHMP2A::::Intron::::chr19::::58554237::::58554987::::-
CHORDC1::::Intron::::chr11::::90206273::::90210535::::-
CHPF::::Intron::::chr2::::219541126::::219541615::::-
CHPF2::::Intron::::chr7::::151235613::::151236407::::+
CHPF2::::Intron::::chr7::::151236591::::151237373::::+
CHRAC1::::Intron::::chr8::::140514496::::140515125::::+
CHTF18::::DetainedIntron::::chr16::::791370::::791850::::+
CHTF8,DERPC::::Intron::::chr16::::69120650::::69121052::::-
CHTOP::::Intron::::chr1::::153636654::::153638294::::+
CHTOP::::Intron::::chr1::::153642430::::153643226::::+
CHUK::::Intron::::chr10::::100190969::::100193297::::-
CIAO1::::Intron::::chr2::::96267737::::96267835::::+
CIAO1::::Intron::::chr2::::96267925::::96268456::::+
CIAO1::::Intron::::chr2::::96268659::::96269267::::+
CIAO2B::::Intron::::chr16::::66932301::::66932779::::-
CIAO2B::::Intron::::chr16::::66932826::::66933613::::-
CIAO2B::::Intron::::chr16::::66934067::::66934222::::-
CIAO3::::Intron::::chr16::::731703::::732300::::-
CIAO3::::Intron::::chr16::::732374::::733297::::-
CIAO3::::Intron::::chr16::::733428::::734228::::-
CIAO3::::Intron::::chr16::::734348::::734736::::-
CIB1::::Intron::::chr15::::90231508::::90232218::::-
CIRBP::::Intron::::chr19::::1272052::::1272426::::+
CKB::::Intron::::chr14::::103520043::::103520121::::-
CKB::::Intron::::chr14::::103522178::::103522300::::-
CKLF,CKLF-CMTM1,CMTM1,CMTM2,CMTM3::::Intron::::chr16::::66563218::::66565885::::+
CKS1B::::Intron::::chr1::::154978115::::154978724::::+
CLDND2::::DetainedIntron::::chr19::::51367215::::51367456::::-
CLINT1::::Intron::::chr5::::157789514::::157791702::::-
CLK2::::DetainedIntron::::chr1::::155268792::::155269487::::-
CLK2::::Intron::::chr1::::155263401::::155263949::::-
CLK2::::Intron::::chr1::::155264041::::155264220::::-
CLK3::::Intron::::chr15::::74629033::::74629706::::+
CLN5,AC001226.2::::Intron::::chr13::::76995229::::76995901::::+
CLPTM1L::::Intron::::chr5::::1318454::::1320615::::-
CLPTM1L::::Intron::::chr5::::1330384::::1331798::::-
CLSTN1::::Intron::::chr1::::9731391::::9731760::::-
CLTC::::Intron::::chr17::::59690712::::59693727::::+
CMC2::::Intron::::chr16::::80981878::::80997313::::-
CMPK1::::Intron::::chr1::::47375294::::47376703::::+
CNBP::::Intron::::chr3::::129171278::::129171445::::-
CNIH3::::DetainedIntron::::chr1::::224454343::::224456853::::+
CNIH3::::DetainedIntron::::chr1::::224456921::::224459142::::+
CNNM3::::Intron::::chr2::::96825202::::96826832::::+
CNNM3::::Intron::::chr2::::96828196::::96828566::::+
CNNM3::::Intron::::chr2::::96828701::::96828995::::+
CNNM3::::Intron::::chr2::::96829135::::96832551::::+
CNOT11::::Intron::::chr2::::101269137::::101269215::::+
CNPY2,PAN2::::Intron::::chr12::::56311055::::56311210::::-
CNPY2,PAN2::::Intron::::chr12::::56311415::::56314850::::-
CNPY2,PAN2::::Intron::::chr12::::56314967::::56315129::::-
CNPY4::::Intron::::chr7::::100124632::::100124724::::+
CNTROB::::Intron::::chr17::::7934547::::7934988::::+
COA4::::Intron::::chr11::::73873395::::73876756::::-
COASY::::Intron::::chr17::::42565806::::42565905::::+
COG4::::Intron::::chr16::::70508465::::70509230::::-
COIL::::Intron::::chr17::::56949768::::56949888::::-
COL1A1::::Intron::::chr17::::50194042::::50194129::::-
COMMD3::::Intron::::chr10::::22316557::::22317883::::+
COMMD4::::Intron::::chr15::::75338686::::75338984::::+
COMMD4::::Intron::::chr15::::75339105::::75339263::::+
COMMD4::::Intron::::chr15::::75339345::::75339701::::+
COMTD1::::Intron::::chr10::::75234226::::75234609::::-
COPS6::::Intron::::chr7::::100089416::::100089614::::+
COPS6::::Intron::::chr7::::100089747::::100090398::::+
COPS6::::Intron::::chr7::::100090655::::100090901::::+
COPS6::::Intron::::chr7::::100090950::::100091037::::+
COPS6::::Intron::::chr7::::100091153::::100091237::::+
COQ10A::::Intron::::chr12::::56269252::::56269459::::+
COQ4::::Intron::::chr9::::128322929::::128323015::::+
COQ4::::Intron::::chr9::::128323148::::128325142::::+
COQ4::::Intron::::chr9::::128325240::::128325778::::+
COQ4::::Intron::::chr9::::128325882::::128332152::::+
COQ4::::Intron::::chr9::::128332283::::128332849::::+
COQ6::::Intron::::chr14::::73958278::::73958970::::+
COQ9::::Intron::::chr16::::57456647::::57456930::::+
COQ9::::Intron::::chr16::::57458351::::57459564::::+
COQ9::::Intron::::chr16::::57459721::::57460050::::+
CORO6::::DetainedIntron::::chr17::::29617340::::29617477::::-
COX15::::Intron::::chr10::::99729735::::99731959::::-
COX20::::Intron::::chr1::::244842059::::244842194::::+
COX20::::Intron::::chr1::::244842259::::244843040::::+
COX4I1::::Intron::::chr16::::85805105::::85805732::::+
COX4I1::::Intron::::chr16::::85805865::::85806737::::+
COX5B::::Intron::::chr2::::97647141::::97647343::::+
COX7A2L::::Intron::::chr2::::42353344::::42361089::::-
COX8A::::Intron::::chr11::::63974795::::63976224::::+
CPA4::::Intron::::chr7::::130305921::::130306786::::+
CPS1::::Intron::::chr2::::210656633::::210658598::::+
CPS1::::Intron::::chr2::::210658689::::210660484::::+
CPSF1::::Intron::::chr8::::144394039::::144394112::::-
CPSF1::::Intron::::chr8::::144395183::::144395264::::-
CPSF4::::Intron::::chr7::::99452441::::99454040::::+
CPSF6::::Intron::::chr12::::69257906::::69258589::::+
CPSF6::::Intron::::chr12::::69262563::::69269511::::+
CPSF7::::Intron::::chr11::::61404705::::61410937::::-
CRBN::::Intron::::chr3::::3151046::::3152455::::-
CRBN::::Intron::::chr3::::3152588::::3153423::::-
CREB3::::Intron::::chr9::::35735216::::35735305::::+
CRELD1::::Intron::::chr3::::9933853::::9934419::::+
CRELD2::::Intron::::chr22::::49923318::::49924359::::+
CRIP1::::Intron::::chr14::::105488261::::105488330::::+
CRNDE::::Intron::::chr16::::54919210::::54920297::::-
CRNDE::::Intron::::chr16::::54920411::::54923584::::-
CRY1::::Intron::::chr12::::106992002::::106992786::::-
CRY1::::Intron::::chr12::::106992891::::106992964::::-
CRY1::::Intron::::chr12::::106999863::::106999941::::-
CSAG4,MAGEA12::::Intron::::chrX::::152733860::::152736086::::+
CSNK1D::::Intron::::chr17::::82251528::::82252433::::-
CSNK1D::::Intron::::chr17::::82253245::::82255428::::-
CSTF1::::Intron::::chr20::::56395722::::56397206::::+
CSTF3::::Intron::::chr11::::33141763::::33141884::::-
CTH::::Intron::::chr1::::70424417::::70429793::::+
CTNNA1::::Intron::::chr5::::138930936::::138932577::::+
CTNNA1::::Intron::::chr5::::138932713::::138933801::::+
CTNNB1::::Intron::::chr3::::41236500::::41236587::::+
CTNS::::Intron::::chr17::::3636832::::3637106::::+
CTNS::::Intron::::chr17::::3658176::::3659857::::+
CTPS1,SLFNL1-AS1::::Intron::::chr1::::41008715::::41008793::::+
CTSA::::Intron::::chr20::::45892324::::45892397::::+
CTSA::::Intron::::chr20::::45895134::::45896964::::+
CTSL::::Intron::::chr9::::87729736::::87730380::::+
CTSL::::Intron::::chr9::::87730499::::87731007::::+
CTSZ::::Intron::::chr20::::58995760::::58996638::::-
CTTN::::Intron::::chr11::::70421581::::70422939::::+
CUEDC1::::Intron::::chr17::::57866545::::57867356::::-
CUEDC1::::Intron::::chr17::::57867416::::57868149::::-
CUL1::::Intron::::chr7::::148799389::::148800501::::+
CUL4A::::Intron::::chr13::::113235146::::113236822::::+
CUL7,RN7SL403P::::Intron::::chr6::::43046602::::43046879::::-
CUL9::::Intron::::chr6::::43205116::::43205262::::+
CUTC::::Intron::::chr10::::99754635::::99755624::::+
CXXC1::::Intron::::chr18::::50285929::::50286021::::-
CYB561D2::::Intron::::chr3::::50350985::::50351408::::+
CYB5R1::::Intron::::chr1::::202962700::::202963065::::-
CYB5R3::::Intron::::chr22::::42631451::::42636714::::-
CYBA::::Intron::::chr16::::88643572::::88646115::::-
CYBC1::::Intron::::chr17::::82443907::::82443954::::-
CYBC1::::Intron::::chr17::::82444125::::82444446::::-
CYC1::::Intron::::chr8::::144096030::::144096123::::+
CYC1::::Intron::::chr8::::144096495::::144096583::::+
CYC1::::Intron::::chr8::::144097135::::144097231::::+
CYP27B1,METTL1::::Intron::::chr12::::57769957::::57771093::::-
CYTH1::::Intron::::chr17::::78676170::::78680189::::-
DAB2IP::::Intron::::chr9::::121737315::::121737401::::+
DALRD3::::Intron::::chr3::::49015873::::49015972::::-
DALRD3::::Intron::::chr3::::49017357::::49017433::::-
DANCR::::Intron::::chr4::::52712960::::52713493::::+
DAP3::::Intron::::chr1::::155732034::::155736945::::+
DAXX::::Intron::::chr6::::33318803::::33318996::::-
DAXX::::Intron::::chr6::::33319220::::33319379::::-
DAZAP1::::Intron::::chr19::::1422397::::1425877::::+
DAZAP2::::Intron::::chr12::::51240462::::51240870::::+
DBF4B::::DetainedIntron::::chr17::::44732265::::44734089::::+
DBF4B::::Intron::::chr17::::44747516::::44748340::::+
DBN1::::Intron::::chr5::::177466836::::177466910::::-
DBR1::::Intron::::chr3::::138163859::::138167080::::-
DBR1::::Intron::::chr3::::138167306::::138170106::::-
DCAF1::::Intron::::chr3::::51418877::::51419733::::-
DCAF11::::Intron::::chr14::::24123078::::24123174::::+
DCAF16::::Intron::::chr4::::17804772::::17805106::::-
DCAF16::::Intron::::chr4::::17805226::::17810446::::-
DCAF8::::DetainedIntron::::chr1::::160261325::::160262116::::-
DCAF8::::Intron::::chr1::::160218969::::160222650::::-
DCAF8::::Intron::::chr1::::160238748::::160239696::::-
DCUN1D5::::Intron::::chr11::::103089319::::103091786::::-
DCXR::::Intron::::chr17::::82036449::::82036543::::-
DDB1::::Intron::::chr11::::61302360::::61302581::::-
DDB1::::Intron::::chr11::::61314211::::61314307::::-
DDB2::::Intron::::chr11::::47235413::::47237836::::+
DDR2::::Intron::::chr1::::162770513::::162772023::::+
DDT,AC253536.7::::Intron::::chr22::::23971624::::23973767::::-
DDX11::::Intron::::chr12::::31103732::::31103806::::+
DDX17::::Intron::::chr22::::38488116::::38492055::::-
DDX23::::Intron::::chr12::::48837658::::48837941::::-
DDX39A::::Intron::::chr19::::14409646::::14409741::::-
DDX39B,ATP6V1G2-DDX39B::::Intron::::chr6::::31530927::::31531052::::-
DDX39B,ATP6V1G2-DDX39B::::Intron::::chr6::::31531198::::31531295::::-
DDX39B,ATP6V1G2-DDX39B::::Intron::::chr6::::31531406::::31532779::::-
DDX39B,ATP6V1G2-DDX39B::::Intron::::chr6::::31532912::::31535366::::-
DDX39B,ATP6V1G2-DDX39B::::Intron::::chr6::::31535486::::31536499::::-
DDX39B,ATP6V1G2-DDX39B::::Intron::::chr6::::31540535::::31541949::::-
DDX3X::::Intron::::chrX::::41337466::::41339035::::+
DDX3X::::Intron::::chrX::::41343823::::41344029::::+
DDX3X::::Intron::::chrX::::41347452::::41347639::::+
DDX41::::Intron::::chr5::::177513485::::177513684::::-
DDX41::::Intron::::chr5::::177515990::::177516118::::-
DDX47::::Intron::::chr12::::12823320::::12823869::::+
DDX5::::Intron::::chr17::::64500327::::64500548::::-
DDX5::::Intron::::chr17::::64502070::::64502161::::-
DDX5::::Intron::::chr17::::64503099::::64503187::::-
DDX5::::Intron::::chr17::::64503349::::64503429::::-
DDX5::::Intron::::chr17::::64503572::::64503802::::-
DDX5::::Intron::::chr17::::64503869::::64503982::::-
DDX51::::Intron::::chr12::::132141421::::132141497::::-
DDX55::::Intron::::chr12::::123606160::::123607431::::+
DDX56::::Intron::::chr7::::44569204::::44569808::::-
DDX56::::Intron::::chr7::::44573745::::44573835::::-
DDX59::::Intron::::chr1::::200644518::::200648438::::-
DEDD::::Intron::::chr1::::161122524::::161123074::::-
DEGS1::::Intron::::chr1::::224190320::::224192331::::+
DELE1::::Intron::::chr5::::141934587::::141937197::::+
DEPDC1::::Intron::::chr1::::68481613::::68482045::::-
DEPDC1B::::Intron::::chr5::::60597915::::60599074::::-
DEPDC1B::::Intron::::chr5::::60599261::::60603390::::-
DESI1::::Intron::::chr22::::41601191::::41603258::::-
DGCR6L::::Intron::::chr22::::20316220::::20319638::::-
DGKE,RNU6-1158P::::Intron::::chr17::::56862252::::56862611::::+
DHCR7::::Intron::::chr11::::71435840::::71437811::::-
DHODH::::Intron::::chr16::::72021312::::72022361::::+
DHPS::::Intron::::chr19::::12676143::::12677107::::-
DHPS::::Intron::::chr19::::12679923::::12680160::::-
DHRS1::::Intron::::chr14::::24292331::::24292651::::-
DHRS11::::Intron::::chr17::::36598258::::36598920::::+
DHRS11::::Intron::::chr17::::36599051::::36599670::::+
DHX15::::Intron::::chr4::::24537174::::24540107::::-
DHX33::::Intron::::chr17::::5450407::::5450806::::-
DHX33::::Intron::::chr17::::5461110::::5462318::::-
DHX9::::Intron::::chr1::::182883369::::182883519::::+
DKC1::::Intron::::chrX::::154764967::::154765443::::+
DKK1::::Intron::::chr10::::52316436::::52316553::::+
DLGAP1-AS1::::Intron::::chr18::::3594241::::3594419::::+
DLGAP1-AS1::::Intron::::chr18::::3594485::::3596578::::+
DLX1::::Intron::::chr2::::172086854::::172088002::::+
DLX2::::Intron::::chr2::::172100945::::172101461::::-
DMAC1::::Intron::::chr9::::7798638::::7799460::::-
DMAP1::::Intron::::chr1::::44213528::::44213708::::+
DMAP1::::Intron::::chr1::::44214899::::44218310::::+
DMWD::::Intron::::chr19::::45786872::::45790904::::-
DMXL1::::DetainedIntron::::chr5::::119071257::::119071554::::+
DNAAF5::::DetainedIntron::::chr7::::780144::::785516::::+
DNAJA1::::Intron::::chr9::::33030668::::33034215::::+
DNAJA3::::Intron::::chr16::::4450498::::4455545::::+
DNAJB2::::Intron::::chr2::::219282930::::219283132::::+
DNAJC14::::Intron::::chr12::::55822188::::55822372::::-
DNAJC14::::Intron::::chr12::::55823190::::55823401::::-
DNAJC2::::Intron::::chr7::::103322633::::103322702::::-
DNASE2::::Intron::::chr19::::12880881::::12880971::::-
DNLZ::::Intron::::chr9::::136363129::::136363486::::-
DNM1L::::Intron::::chr12::::32740241::::32740408::::+
DNPH1::::Intron::::chr6::::43225882::::43226032::::-
DOK1::::Intron::::chr2::::74549173::::74555153::::+
DPAGT1::::Intron::::chr11::::119101139::::119101494::::-
DPH1,OVCA2::::Intron::::chr17::::2036957::::2039754::::+
DPH2::::Intron::::chr1::::43970709::::43970965::::+
DPH2::::Intron::::chr1::::43971190::::43971386::::+
DPH5::::Intron::::chr1::::101025467::::101025682::::-
DPH7::::Intron::::chr9::::137555649::::137564433::::-
DPM2::::Intron::::chr9::::127935781::::127936552::::-
DPM2::::Intron::::chr9::::127936656::::127937433::::-
DPY30::::Intron::::chr2::::32039493::::32039732::::-
DSN1::::Intron::::chr20::::36771194::::36771424::::-
DST::::Intron::::chr6::::56953820::::56954406::::-
DTYMK::::Intron::::chr2::::241676238::::241678451::::-
DTYMK::::Intron::::chr2::::241678650::::241680228::::-
DTYMK::::Intron::::chr2::::241680320::::241685768::::-
DUS4L::::Intron::::chr7::::107576593::::107577312::::+
DUSP12::::Intron::::chr1::::161753262::::161756785::::+
DUSP2::::Intron::::chr2::::96144038::::96144153::::-
DUSP2::::Intron::::chr2::::96144374::::96144760::::-
DUSP2::::Intron::::chr2::::96144883::::96144966::::-
DVL2::::Intron::::chr17::::7230156::::7230284::::-
DXO::::Intron::::chr6::::31970204::::31970342::::-
DXO::::Intron::::chr6::::31971148::::31971319::::-
DXO::::Intron::::chr6::::31971682::::31971928::::-
DYNC1LI1::::Intron::::chr3::::32570420::::32570624::::-
DYNC1LI2::::Intron::::chr16::::66732475::::66734217::::-
DYNLL1::::Intron::::chr12::::120496217::::120496415::::+
E2F1::::Intron::::chr20::::33677331::::33677425::::-
E2F3,E2F3-IT1::::Intron::::chr6::::20479958::::20481205::::+
E2F4::::Intron::::chr16::::67192871::::67193008::::+
E4F1::::Intron::::chr16::::2235002::::2235080::::+
EBLN3P::::Intron::::chr9::::37080537::::37086667::::+
EBNA1BP2::::Intron::::chr1::::43164494::::43164642::::-
ECEL1::::Intron::::chr2::::232480253::::232480398::::-
ECEL1::::Intron::::chr2::::232481850::::232482417::::-
ECH1::::Intron::::chr19::::38815718::::38815856::::-
ECHDC2::::Intron::::chr1::::52896598::::52897436::::-
ECHDC2::::Intron::::chr1::::52897485::::52899173::::-
ECHDC2::::Intron::::chr1::::52904834::::52905033::::-
EDC3::::Intron::::chr15::::74635627::::74640465::::-
EEF1A1::::Intron::::chr6::::73517935::::73518029::::-
EEF1A1::::Intron::::chr6::::73518611::::73518697::::-
EEF1A1::::Intron::::chr6::::73518849::::73518931::::-
EEF1AKNMT::::Intron::::chr1::::171794528::::171796481::::+
EEF1B2::::Intron::::chr2::::206162105::::206162488::::+
EEF1D::::Intron::::chr8::::143580728::::143581053::::-
EEF1D::::Intron::::chr8::::143581155::::143581228::::-
EEF1D::::Intron::::chr8::::143586853::::143597347::::-
EEF1E1::::Intron::::chr6::::8080031::::8090185::::-
EEF1G::::Intron::::chr11::::62560455::::62566805::::-
EEF2::::Intron::::chr19::::3976748::::3977214::::-
EEF2::::Intron::::chr19::::3977348::::3977427::::-
EEF2::::Intron::::chr19::::3977611::::3977818::::-
EEF2::::Intron::::chr19::::3978173::::3979328::::-
EEF2K::::Intron::::chr16::::22266525::::22266687::::+
EFNA1::::Intron::::chr1::::155131635::::155133502::::+
EFNA1::::Intron::::chr1::::155133781::::155133954::::+
EFNA4::::Intron::::chr1::::155067441::::155068852::::+
EFTUD2::::Intron::::chr17::::44853636::::44854268::::-
EGLN2::::Intron::::chr19::::40807552::::40807808::::+
EIF1::::Intron::::chr17::::41689942::::41690087::::+
EIF1AD::::DetainedIntron::::chr11::::66000406::::66001909::::-
EIF2B1::::Intron::::chr12::::123621921::::123622635::::-
EIF2B1::::Intron::::chr12::::123624863::::123626424::::-
EIF2B1::::Intron::::chr12::::123626494::::123627043::::-
EIF2B4::::Intron::::chr2::::27366937::::27367073::::-
EIF2B4::::Intron::::chr2::::27367202::::27367456::::-
EIF2B4::::Intron::::chr2::::27367823::::27368024::::-
EIF2B4::::Intron::::chr2::::27368140::::27368371::::-
EIF2D::::Intron::::chr1::::206591846::::206593618::::-
EIF2D::::Intron::::chr1::::206599613::::206599732::::-
EIF2D::::Intron::::chr1::::206599837::::206600262::::-
EIF2D::::Intron::::chr1::::206600309::::206602335::::-
EIF2S3::::Intron::::chrX::::24073264::::24076721::::+
EIF3A::::Intron::::chr10::::119050675::::119051198::::-
EIF3B::::Intron::::chr7::::2379512::::2380203::::+
EIF3E::::Intron::::chr8::::108216514::::108217333::::-
EIF3F::::Intron::::chr11::::7994518::::7994981::::+
EIF3F::::Intron::::chr11::::7995119::::7995253::::+
EIF3G::::Intron::::chr19::::10115586::::10115683::::-
EIF3G::::Intron::::chr19::::10118957::::10119087::::-
EIF3G::::Intron::::chr19::::10119172::::10119653::::-
EIF3M::::Intron::::chr11::::32593950::::32594913::::+
EIF4A1::::Intron::::chr17::::7576693::::7577055::::+
EIF4A1::::Intron::::chr17::::7577166::::7577343::::+
EIF4A2::::Intron::::chr3::::186783640::::186784431::::+
EIF4A2::::Intron::::chr3::::186784478::::186784563::::+
EIF4A2::::Intron::::chr3::::186784697::::186784961::::+
EIF4A2::::Intron::::chr3::::186785102::::186785882::::+
EIF4A2::::Intron::::chr3::::186786052::::186786163::::+
EIF4A2::::Intron::::chr3::::186786646::::186787126::::+
EIF4A2::::Intron::::chr3::::186787585::::186787802::::+
EIF4A2::::Intron::::chr3::::186787883::::186789124::::+
EIF4A3::::Intron::::chr17::::80139163::::80139669::::-
EIF4E2::::Intron::::chr2::::232567215::::232568944::::+
EIF4G1::::Intron::::chr3::::184317498::::184317716::::+
EIF4G2::::Intron::::chr11::::10799425::::10799551::::-
EIF4G2::::Intron::::chr11::::10799757::::10800089::::-
EIF4G2::::Intron::::chr11::::10800836::::10800961::::-
EIF4G2::::Intron::::chr11::::10803295::::10803479::::-
EIF5A::::Intron::::chr17::::7309801::::7311017::::+
EIF5A::::Intron::::chr17::::7311482::::7311577::::+
EIF5A::::Intron::::chr17::::7311652::::7311821::::+
EIF6::::Intron::::chr20::::35284262::::35284380::::-
ELFN1-AS1::::Intron::::chr7::::1739203::::1742208::::-
ELL3::::Intron::::chr15::::43774519::::43774595::::-
ELMOD3::::DetainedIntron::::chr2::::85355772::::85355869::::+
ELOB::::Intron::::chr16::::2772103::::2775450::::-
ELOCP2::::Intron::::chr15::::41573816::::41577885::::+
ELOVL6::::Intron::::chr4::::110198368::::110198521::::-
ELP2::::Intron::::chr18::::36164668::::36167100::::+
ELP6::::Intron::::chr3::::47496198::::47498285::::-
EMC1-AS1::::Intron::::chr1::::19210560::::19213621::::+
EMC1::::Intron::::chr1::::19222835::::19223395::::-
EMC6::::Intron::::chr17::::3668900::::3669097::::+
EMC9::::Intron::::chr14::::24140966::::24141106::::-
EME1::::Intron::::chr17::::50378896::::50379106::::+
EME1::::Intron::::chr17::::50379568::::50380311::::+
EME1::::Intron::::chr17::::50380502::::50380762::::+
EMG1::::Intron::::chr12::::6975149::::6975228::::+
EML3,MTA2::::Intron::::chr11::::62598142::::62598326::::-
EML6::::DetainedIntron::::chr2::::54966880::::54966999::::+
ENDOG::::Intron::::chr9::::128820849::::128822327::::+
ENDOV::::DetainedIntron::::chr17::::80415821::::80417343::::+
ENDOV::::DetainedIntron::::chr17::::80417945::::80418441::::+
ENGASE::::Intron::::chr17::::79083952::::79084537::::+
ENO1::::Intron::::chr1::::8868058::::8870451::::-
ENO1::::Intron::::chr1::::8870511::::8871890::::-
ENO3::::Intron::::chr17::::4955605::::4955941::::+
ENOSF1::::Intron::::chr18::::691277::::693881::::-
ENTR1::::Intron::::chr9::::136404694::::136405090::::-
ENTR1::::Intron::::chr9::::136405203::::136405904::::-
ENTR1::::Intron::::chr9::::136405979::::136407144::::-
EPB41L4A-AS1::::Intron::::chr5::::112161776::::112162150::::+
EPHX1::::Intron::::chr1::::225842475::::225844497::::+
EPN2::::Intron::::chr17::::19329648::::19331852::::+
ERAL1::::Intron::::chr17::::28859284::::28860430::::+
ERBB2::::Intron::::chr17::::39715940::::39716300::::+
ERCC3::::Intron::::chr2::::127289502::::127289688::::-
ERGIC3::::Intron::::chr20::::35556130::::35556206::::+
ESPL1::::Intron::::chr12::::53289595::::53290084::::+
ESPL1::::Intron::::chr12::::53290213::::53290346::::+
ETAA1::::Intron::::chr2::::67397672::::67399168::::+
ETAA1::::Intron::::chr2::::67404616::::67404702::::+
EWSR1::::Intron::::chr22::::29287135::::29288605::::+
EWSR1::::Intron::::chr22::::29288787::::29291561::::+
EWSR1::::Intron::::chr22::::29291600::::29292136::::+
EXD3::::Intron::::chr9::::137366362::::137366492::::-
EXOC3::::Intron::::chr5::::459460::::461959::::+
EXOC3::::Intron::::chr5::::462308::::464289::::+
EXOSC2::::Intron::::chr9::::130698252::::130699328::::+
EXOSC2::::Intron::::chr9::::130699395::::130700866::::+
EXOSC2::::Intron::::chr9::::130700936::::130702133::::+
EXOSC5::::Intron::::chr19::::41386726::::41387513::::-
EXOSC5::::Intron::::chr19::::41389906::::41391840::::-
EXOSC8::::Intron::::chr13::::37000823::::37002272::::+
EXOSC8::::Intron::::chr13::::37002310::::37002487::::+
EXOSC8::::Intron::::chr13::::37004562::::37005919::::+
EYA4::::Intron::::chr6::::133525116::::133528724::::+
EZH2::::Intron::::chr7::::148814138::::148814913::::-
EZH2::::Intron::::chr7::::148816779::::148817221::::-
FADS1::::Intron::::chr11::::61802463::::61802800::::-
FADS3::::Intron::::chr11::::61876456::::61876865::::-
FADS3::::Intron::::chr11::::61876964::::61877510::::-
FAHD2A::::Intron::::chr2::::95412543::::95412676::::+
FAHD2A::::Intron::::chr2::::95412765::::95412894::::+
FAHD2B::::Intron::::chr2::::97084036::::97084168::::-
FAHD2CP::::DetainedIntron::::chr2::::96019260::::96019480::::+
FAM120AOS::::Intron::::chr9::::93450600::::93451087::::-
FAM122B::::Intron::::chrX::::134772284::::134781820::::-
FAM136A::::Intron::::chr2::::70297478::::70300839::::-
FAM160A2::::Intron::::chr11::::6214912::::6217370::::-
FAM160B2::::Intron::::chr8::::22101852::::22102174::::+
FAM162A::::Intron::::chr3::::122407390::::122409738::::+
FAM200B::::Intron::::chr4::::15681902::::15686235::::+
FAM219B::::Intron::::chr15::::74904713::::74905153::::-
FAM32A::::Intron::::chr19::::16185517::::16185623::::+
FAM3A::::Intron::::chrX::::154507330::::154507405::::-
FAM3A::::Intron::::chrX::::154507491::::154507810::::-
FAM3A::::Intron::::chrX::::154507862::::154508288::::-
FAM98C::::Intron::::chr19::::38405422::::38405518::::+
FAM98C::::Intron::::chr19::::38407078::::38408750::::+
FANCB::::Intron::::chrX::::14869044::::14872985::::-
FANCG::::Intron::::chr9::::35076871::::35076970::::-
FANCG::::Intron::::chr9::::35079242::::35079440::::-
FANCI::::Intron::::chr15::::89292865::::89292941::::+
FANCL::::Intron::::chr2::::58159801::::58160107::::-
FANCL::::Intron::::chr2::::58161639::::58162865::::-
FARSA::::Intron::::chr19::::12925004::::12925089::::-
FASN::::Intron::::chr17::::82079609::::82080139::::-
FASN::::Intron::::chr17::::82081844::::82082008::::-
FASN::::Intron::::chr17::::82085157::::82085237::::-
FASN::::Intron::::chr17::::82086559::::82087049::::-
FASN::::Intron::::chr17::::82087254::::82087324::::-
FASN::::Intron::::chr17::::82087862::::82087953::::-
FASN::::Intron::::chr17::::82088035::::82088115::::-
FASN::::Intron::::chr17::::82093772::::82095319::::-
FAU::::Intron::::chr11::::65121037::::65121499::::-
FBF1::::Intron::::chr17::::75914299::::75914746::::-
FBF1::::Intron::::chr17::::75919875::::75920006::::-
FBL::::Intron::::chr19::::39836669::::39837710::::-
FBXL6::::Intron::::chr8::::144356532::::144356599::::-
FBXO11::::Intron::::chr2::::47808248::::47808328::::-
FBXO17::::Intron::::chr19::::38945105::::38946471::::-
FBXO41::::Intron::::chr2::::73265967::::73266456::::-
FBXO5::::Intron::::chr6::::152972455::::152973045::::-
FBXO9::::Intron::::chr6::::53092825::::53093465::::+
FBXW5::::Intron::::chr9::::136941685::::136942045::::-
FCF1P2,NME6::::Intron::::chr3::::48296159::::48296726::::-
FDPS::::Intron::::chr1::::155308966::::155310063::::+
FDPS::::Intron::::chr1::::155312396::::155317940::::+
FDPS::::Intron::::chr1::::155318022::::155318168::::+
FDPS::::Intron::::chr1::::155318292::::155318664::::+
FDPS::::Intron::::chr1::::155318754::::155318855::::+
FDPS::::Intron::::chr1::::155319689::::155319793::::+
FDPS::::Intron::::chr1::::155319929::::155320408::::+
FEN1::::Intron::::chr11::::61793029::::61795340::::+
FGD1::::Intron::::chrX::::54446415::::54447310::::-
FGFR4::::Intron::::chr5::::177090654::::177090744::::+
FH::::Intron::::chr1::::241508786::::241511966::::-
FHOD1::::Intron::::chr16::::67229719::::67229792::::-
FKBP10::::Intron::::chr17::::41819676::::41820268::::+
FKBP10::::Intron::::chr17::::41821818::::41822222::::+
FKBP3::::Intron::::chr14::::45130801::::45134348::::-
FLII::::Intron::::chr17::::18253720::::18254078::::-
FLNA::::Intron::::chrX::::154349037::::154349361::::-
FLOT1::::Intron::::chr6::::30740799::::30741189::::-
FLOT1::::Intron::::chr6::::30741868::::30742146::::-
FLVCR1-DT::::Intron::::chr1::::212857173::::212857765::::-
FLVCR1::::Intron::::chr1::::212885397::::212887890::::+
FMNL1::::Intron::::chr17::::45244900::::45244978::::+
FMNL1::::Intron::::chr17::::45246331::::45246866::::+
FMR1,FMR1-IT1,L29074.2::::Intron::::chrX::::147943327::::147944868::::+
FOXJ3::::Intron::::chr1::::42189405::::42191302::::-
FOXK2::::Intron::::chr17::::82584189::::82585903::::+
FOXM1::::Intron::::chr12::::2859664::::2864319::::-
FTH1::::Intron::::chr11::::61965113::::61965368::::-
FTSJ3::::Intron::::chr17::::63821844::::63821983::::-
FUBP1::::DetainedIntron::::chr1::::77944269::::77945505::::-
FUBP1::::DetainedIntron::::chr1::::77945642::::77946529::::-
FUBP1::::DetainedIntron::::chr1::::77946576::::77947452::::-
FUBP1::::Intron::::chr1::::77948775::::77949154::::-
FUBP1::::Intron::::chr1::::77955330::::77956571::::-
FUCA2::::Intron::::chr6::::143495848::::143497388::::-
FUS::::DetainedIntron::::chr16::::31186836::::31188324::::+
FUS::::Intron::::chr16::::31182665::::31183857::::+
FUS::::Intron::::chr16::::31185180::::31186801::::+
FUS::::Intron::::chr16::::31189227::::31189664::::+
FXR2::::DetainedIntron::::chr17::::7591925::::7592070::::-
FYN::::Intron::::chr6::::111696457::::111700103::::-
FZD4::::Intron::::chr11::::86952471::::86954800::::-
FZD6::::Intron::::chr8::::103330066::::103331340::::+
GAA::::Intron::::chr17::::80111026::::80111982::::+
GABARAP::::Intron::::chr17::::7241680::::7242240::::-
GABRE::::DetainedIntron::::chrX::::151955860::::151956036::::-
GABRE::::DetainedIntron::::chrX::::151956127::::151957282::::-
GABRE::::Intron::::chrX::::151955085::::151955367::::-
GABRE::::Intron::::chrX::::151969737::::151970184::::-
GABRE::::Intron::::chrX::::151970403::::151971139::::-
GADD45A::::Intron::::chr1::::67685539::::67686024::::+
GADD45GIP1::::Intron::::chr19::::12954527::::12956862::::-
GALT::::Intron::::chr9::::34647259::::34647491::::+
GALT::::Intron::::chr9::::34647706::::34647831::::+
GALT::::Intron::::chr9::::34648457::::34648761::::+
GALT::::Intron::::chr9::::34648895::::34648997::::+
GALT::::Intron::::chr9::::34649565::::34650368::::+
GAPDH::::Intron::::chr12::::6536594::::6536683::::+
GAPDH::::Intron::::chr12::::6536791::::6536919::::+
GAPDH::::Intron::::chr12::::6537011::::6537100::::+
GAPDH::::Intron::::chr12::::6537217::::6537308::::+
GAPDH::::Intron::::chr12::::6537391::::6537583::::+
GAPDH::::Intron::::chr12::::6537997::::6538100::::+
GART::::DetainedIntron::::chr21::::33509920::::33511251::::-
GART::::Intron::::chr21::::33528336::::33528518::::-
GAS5::::Intron::::chr1::::173866797::::173866990::::-
GATA2-AS1::::Intron::::chr3::::128490070::::128496698::::+
GATAD2B::::Intron::::chr1::::153813453::::153816272::::-
GATC::::Intron::::chr12::::120446562::::120446656::::+
GATD1::::DetainedIntron::::chr11::::770903::::770992::::-
GATD1::::DetainedIntron::::chr11::::771104::::771332::::-
GATD1::::Intron::::chr11::::771427::::772426::::-
GCN1::::Intron::::chr12::::120168301::::120170168::::-
GCSH::::Intron::::chr16::::81082964::::81084462::::-
GDI1::::Intron::::chrX::::154440140::::154440374::::+
GDI1::::Intron::::chrX::::154440507::::154441095::::+
GET3::::Intron::::chr19::::12747593::::12747972::::+
GFM2::::Intron::::chr5::::74721784::::74722378::::-
GFOD2::::Intron::::chr16::::67676054::::67685456::::-
GGA1::::Intron::::chr22::::37616998::::37618447::::+
GGA3::::Intron::::chr17::::75238390::::75238651::::-
GGCT::::Intron::::chr7::::30498939::::30500535::::-
GHDC::::Intron::::chr17::::42189922::::42190184::::-
GHDC::::Intron::::chr17::::42190271::::42190623::::-
GIGYF1::::Intron::::chr7::::100686080::::100686179::::-
GINM1::::Intron::::chr6::::149579991::::149580592::::+
GLE1,RNU7-171P::::Intron::::chr9::::128504905::::128508875::::+
GLRX3::::Intron::::chr10::::130175090::::130179341::::+
GLT8D1::::Intron::::chr3::::52695303::::52695420::::-
GNAS::::Intron::::chr20::::58895685::::58898940::::+
GNAS::::Intron::::chr20::::58909424::::58909520::::+
GNAS::::Intron::::chr20::::58909580::::58909683::::+
GNAS::::Intron::::chr20::::58909805::::58909950::::+
GNPTG::::Intron::::chr16::::1362535::::1362610::::+
GOSR1::::Intron::::chr17::::30520022::::30522253::::+
GPAA1::::Intron::::chr8::::144083862::::144083938::::+
GPAA1::::Intron::::chr8::::144084331::::144084412::::+
GPAA1::::Intron::::chr8::::144084876::::144085042::::+
GPAA1::::Intron::::chr8::::144085139::::144085288::::+
GPAA1::::Intron::::chr8::::144085480::::144085572::::+
GPAA1::::Intron::::chr8::::144085744::::144085881::::+
GPATCH4::::Intron::::chr1::::156595850::::156596080::::-
GPATCH4::::Intron::::chr1::::156596132::::156596386::::-
GPS1::::Intron::::chr17::::82056392::::82056469::::+
GPS1::::Intron::::chr17::::82056975::::82057052::::+
GPS2::::Intron::::chr17::::7314598::::7314958::::-
GPSM2::::Intron::::chr1::::108922577::::108923999::::+
GRB2::::Intron::::chr17::::75320554::::75321658::::-
GRHPR::::Intron::::chr9::::37426655::::37428483::::+
GRHPR::::Intron::::chr9::::37428573::::37429731::::+
GRINA::::Intron::::chr8::::143992079::::143992244::::+
GRK6::::Intron::::chr5::::177434940::::177435031::::+
GRN::::Intron::::chr17::::44352572::::44352660::::+
GRSF1::::Intron::::chr4::::70825432::::70826123::::-
GSDME::::Intron::::chr7::::24702834::::24706183::::-
GSS::::Intron::::chr20::::34928952::::34929400::::-
GSTK1::::Intron::::chr7::::143264168::::143264547::::+
GSTK1::::Intron::::chr7::::143267734::::143268090::::+
GTF2E1::::Intron::::chr3::::120742795::::120750522::::+
GTF2IP20::::DetainedIntron::::chr1::::223952291::::223952384::::-
GTF3C2::::Intron::::chr2::::27328190::::27328467::::-
GTPBP2::::Intron::::chr6::::43621791::::43622002::::-
GTPBP2::::Intron::::chr6::::43622168::::43622632::::-
GTPBP3::::Intron::::chr19::::17337665::::17338007::::+
GTPBP3::::Intron::::chr19::::17339027::::17339122::::+
GTSE1::::Intron::::chr22::::46328890::::46329357::::+
GUCD1::::Intron::::chr22::::24543098::::24543841::::-
GUK1::::Intron::::chr1::::228146068::::228146841::::+
GUK1::::Intron::::chr1::::228148457::::228148664::::+
GUSB::::Intron::::chr7::::65974442::::65974525::::-
GYS1::::Intron::::chr19::::48991484::::48992994::::-
H2AZ1::::Intron::::chr4::::99949387::::99949662::::-
H2AZ1::::Intron::::chr4::::99949741::::99950167::::-
H3-3B::::Intron::::chr17::::75778724::::75778809::::-
H3-3B::::Intron::::chr17::::75778964::::75779046::::-
HAGHL::::DetainedIntron::::chr16::::729088::::729287::::+
HAGHL::::Intron::::chr16::::728605::::728793::::+
HAUS4::::Intron::::chr14::::22946709::::22947170::::-
HAUS5::::Intron::::chr19::::35619759::::35620011::::+
HAUS6::::Intron::::chr9::::19063581::::19070218::::-
HAX1::::Intron::::chr1::::154272777::::154273335::::+
HAX1::::Intron::::chr1::::154275002::::154275153::::+
HBP1::::Intron::::chr7::::107186682::::107189291::::+
HCN3::::Intron::::chr1::::155284758::::155285164::::+
HDAC1::::Intron::::chr1::::32327078::::32327535::::+
HDAC1::::Intron::::chr1::::32332243::::32332700::::+
HDAC5::::Intron::::chr17::::44080499::::44080762::::-
HDGF::::Intron::::chr1::::156743456::::156743651::::-
HDGF::::Intron::::chr1::::156743879::::156744162::::-
HDHD3::::Intron::::chr9::::113375568::::113376728::::-
HDLBP::::Intron::::chr2::::241255159::::241255373::::-
HECTD3::::Intron::::chr1::::45005884::::45005996::::-
HENMT1::::Intron::::chr1::::108648992::::108650210::::-
HENMT1::::Intron::::chr1::::108659963::::108660962::::-
HERC2P2::::Intron::::chr15::::22561790::::22562948::::+
HERC4::::Intron::::chr10::::67990401::::67990903::::-
HERC4::::Intron::::chr10::::68073187::::68073656::::-
HERC4::::Intron::::chr10::::68073687::::68075143::::-
HEXA::::Intron::::chr15::::72345551::::72346234::::-
HEXIM2::::Intron::::chr17::::45162032::::45162487::::+
HGS::::Intron::::chr17::::81693582::::81693653::::+
HGS::::Intron::::chr17::::81696000::::81696356::::+
HGS::::Intron::::chr17::::81700601::::81700694::::+
HGS::::Intron::::chr17::::81700815::::81701044::::+
HGS::::Intron::::chr17::::81701132::::81701507::::+
HINT1::::Intron::::chr5::::131159612::::131162571::::-
HINT2::::Intron::::chr9::::35813550::::35813643::::-
HIP1R::::Intron::::chr12::::122860078::::122860147::::+
HIRIP3::::Intron::::chr16::::29993558::::29993639::::-
HIRIP3::::Intron::::chr16::::29995464::::29995540::::-
HMBS::::Intron::::chr11::::119093022::::119093109::::+
HMCES::::Intron::::chr3::::129298536::::129301949::::+
HMG20A::::Intron::::chr15::::77479322::::77482969::::+
HMG20B::::Intron::::chr19::::3573801::::3574382::::+
HMGB1,RBM22P2::::DetainedIntron::::chr13::::30461533::::30461638::::-
HMGB1,RBM22P2::::Intron::::chr13::::30463353::::30463530::::-
HMGB2::::Intron::::chr4::::173332996::::173333068::::-
HMGCS1::::Intron::::chr5::::43298135::::43298517::::-
HMGN1::::Intron::::chr21::::39345275::::39348291::::-
HMGN1::::Intron::::chr21::::39348340::::39348421::::-
HMGN4::::Intron::::chr6::::26538502::::26545126::::+
HMMR::::Intron::::chr5::::163482789::::163483019::::+
HNRNPA1::::Intron::::chr12::::54281503::::54281794::::+
HNRNPA1::::Intron::::chr12::::54282301::::54282393::::+
HNRNPA1::::Intron::::chr12::::54282487::::54282572::::+
HNRNPA1::::Intron::::chr12::::54282666::::54282799::::+
HNRNPA1::::Intron::::chr12::::54283968::::54284257::::+
HNRNPA1::::Intron::::chr12::::54284318::::54284548::::+
HNRNPA2B1::::Intron::::chr7::::26192339::::26192494::::-
HNRNPA2B1::::Intron::::chr7::::26192578::::26193250::::-
HNRNPA2B1::::Intron::::chr7::::26193374::::26193574::::-
HNRNPA2B1::::Intron::::chr7::::26197733::::26200571::::-
HNRNPA3::::Intron::::chr2::::177219315::::177219407::::+
HNRNPAB::::DetainedIntron::::chr5::::178204846::::178204961::::+
HNRNPAB::::Intron::::chr5::::178209448::::178210131::::+
HNRNPD::::Intron::::chr4::::82354155::::82355303::::-
HNRNPDL::::Intron::::chr4::::82426634::::82427189::::-
HNRNPDL::::Intron::::chr4::::82428447::::82429247::::-
HNRNPF::::Intron::::chr10::::43396591::::43409130::::-
HNRNPH1::::Intron::::chr5::::179614960::::179615545::::-
HNRNPH1::::Intron::::chr5::::179615596::::179616125::::-
HNRNPH1::::Intron::::chr5::::179616219::::179616868::::-
HNRNPH1::::Intron::::chr5::::179616959::::179617050::::-
HNRNPH1::::Intron::::chr5::::179617111::::179617513::::-
HNRNPH1::::Intron::::chr5::::179617933::::179617988::::-
HNRNPH1::::Intron::::chr5::::179618061::::179618144::::-
HNRNPH1::::Intron::::chr5::::179618324::::179619268::::-
HNRNPH1::::Intron::::chr5::::179619408::::179620891::::-
HNRNPH1::::Intron::::chr5::::179621036::::179621241::::-
HNRNPH3::::Intron::::chr10::::68338643::::68339139::::+
HNRNPH3::::Intron::::chr10::::68339556::::68341173::::+
HNRNPH3::::Intron::::chr10::::68341681::::68341758::::+
HNRNPH3::::Intron::::chr10::::68341852::::68341977::::+
HNRNPM::::Intron::::chr19::::8463687::::8465323::::+
HNRNPM::::Intron::::chr19::::8466389::::8467534::::+
HNRNPR::::Intron::::chr1::::23321664::::23323555::::-
HNRNPUL1::::Intron::::chr19::::41304262::::41305675::::+
HOTAIR::::Intron::::chr12::::53964125::::53964230::::-
HOTAIR::::Intron::::chr12::::53964284::::53965963::::-
HOTAIR::::Intron::::chr12::::53967395::::53968616::::-
HOXB5,HOXB6::::DetainedIntron::::chr17::::48598260::::48603714::::-
HSBP1L1::::Intron::::chr18::::79966679::::79968088::::+
HSD17B8::::Intron::::chr6::::33205540::::33205639::::+
HSD17B8::::Intron::::chr6::::33205913::::33206133::::+
HSD3B7::::Intron::::chr16::::30986532::::30986604::::+
HSP90AA1::::Intron::::chr14::::102082445::::102083033::::-
HSP90AB1::::Intron::::chr6::::44247196::::44248629::::+
HSP90AB1::::Intron::::chr6::::44249584::::44249674::::+
HSP90AB1::::Intron::::chr6::::44250155::::44250290::::+
HSP90AB1::::Intron::::chr6::::44250600::::44251047::::+
HSP90B1::::Intron::::chr12::::103943320::::103943737::::+
HSPA14::::Intron::::chr10::::14849812::::14851218::::+
HSPA5::::Intron::::chr9::::125237155::::125238140::::-
HSPA5::::Intron::::chr9::::125239534::::125240171::::-
HSPA8::::Intron::::chr11::::123058831::::123059058::::-
HSPA8::::Intron::::chr11::::123060799::::123061119::::-
HSPA8::::Intron::::chr11::::123061330::::123062063::::-
HSPA9::::Intron::::chr5::::138558658::::138559863::::-
HSPD1::::Intron::::chr2::::197494251::::197494656::::-
HSPE1::::Intron::::chr2::::197503129::::197503208::::+
HUWE1::::Intron::::chrX::::53533412::::53534006::::-
ICAM1::::Intron::::chr19::::10285029::::10285114::::+
ICAM5::::Intron::::chr19::::10290126::::10291071::::+
ICE1::::Intron::::chr5::::5465227::::5466333::::+
ID1::::Intron::::chr20::::31605814::::31606052::::+
ID2::::Intron::::chr2::::8682907::::8683684::::+
ID3::::Intron::::chr1::::23558416::::23558934::::-
ID3::::Intron::::chr1::::23559020::::23559126::::-
IDH3B::::Intron::::chr20::::2659794::::2660029::::-
IDH3B::::Intron::::chr20::::2660366::::2660456::::-
IDH3B::::Intron::::chr20::::2660591::::2660696::::-
IDH3B::::Intron::::chr20::::2660830::::2660908::::-
IDH3G::::Intron::::chrX::::153785974::::153786211::::-
IDI1::::Intron::::chr10::::1041505::::1042631::::-
IER3::::Intron::::chr6::::30744197::::30744308::::-
IFI30::::Intron::::chr19::::18173974::::18175039::::+
IFRD1,LSMEM1::::Intron::::chr7::::112459019::::112461865::::+
IFRD1,LSMEM1::::Intron::::chr7::::112462379::::112467980::::+
IFRD2::::Intron::::chr3::::50288272::::50288408::::-
IFRD2::::Intron::::chr3::::50288938::::50289254::::-
IFRD2::::Intron::::chr3::::50290295::::50290387::::-
IFT20::::Intron::::chr17::::28328734::::28329172::::-
IGSF8::::Intron::::chr1::::160091609::::160091807::::-
IGSF8::::Intron::::chr1::::160094172::::160094868::::-
IK::::Intron::::chr5::::140660816::::140661619::::+
IL17RB::::Intron::::chr3::::53857691::::53858718::::+
ILF2::::Intron::::chr1::::153662557::::153662704::::-
ILF2::::Intron::::chr1::::153662796::::153663018::::-
ILF2::::Intron::::chr1::::153665337::::153665662::::-
ILF3::::Intron::::chr19::::10681330::::10681992::::+
ILK::::Intron::::chr11::::6608968::::6609070::::+
ILK::::Intron::::chr11::::6609157::::6609298::::+
ILK::::Intron::::chr11::::6609640::::6609723::::+
ILVBL::::Intron::::chr19::::15116072::::15116151::::-
ILVBL::::Intron::::chr19::::15116523::::15117880::::-
ILVBL::::Intron::::chr19::::15125070::::15125655::::-
IMMT::::Intron::::chr2::::86158722::::86159535::::-
IMP4::::Intron::::chr2::::130345486::::130345566::::+
IMPA2::::Intron::::chr18::::12009988::::12012169::::+
IMPA2::::Intron::::chr18::::12012216::::12014264::::+
IMPDH2::::Intron::::chr3::::49026610::::49026686::::-
IMPDH2::::Intron::::chr3::::49026887::::49026959::::-
IMPDH2::::Intron::::chr3::::49027917::::49028247::::-
IMPDH2::::Intron::::chr3::::49028323::::49028430::::-
IMPDH2::::Intron::::chr3::::49028533::::49028757::::-
ING5.v2::::Intron::::chr2::::241711489::::241711977::::+
INO80E::::Intron::::chr16::::29996392::::29996546::::+
INO80E::::Intron::::chr16::::30001041::::30001413::::+
INPP5E::::Intron::::chr9::::136431986::::136432478::::-
INPPL1::::Intron::::chr11::::72233523::::72233654::::+
INTS2::::Intron::::chr17::::61869381::::61869736::::-
INTS7::::Intron::::chr1::::211942112::::211944783::::-
IP6K2::::Intron::::chr3::::48689714::::48691306::::-
IP6K2::::Intron::::chr3::::48693180::::48695089::::-
IPO13::::Intron::::chr1::::43947685::::43949416::::+
IPO5::::Intron::::chr13::::98000646::::98002466::::+
IPO7::::Intron::::chr11::::9433637::::9433720::::+
IPO7::::Intron::::chr11::::9442198::::9445096::::+
IPO9::::Intron::::chr1::::201854924::::201855123::::+
IPO9::::Intron::::chr1::::201870859::::201871160::::+
IRAK1::::Intron::::chrX::::154014279::::154016031::::-
IREB2::::Intron::::chr15::::78497312::::78498032::::+
IRF3::::Intron::::chr19::::49659834::::49660712::::-
IRF3::::Intron::::chr19::::49660829::::49661947::::-
IRF3::::Intron::::chr19::::49664847::::49665634::::-
ISG20L2::::Intron::::chr1::::156723463::::156724147::::-
ITGA3::::Intron::::chr17::::50075527::::50075598::::+
ITGB1BP1::::Intron::::chr2::::9407599::::9408112::::-
ITGB5::::Intron::::chr3::::124763719::::124764390::::-
ITPR3::::Intron::::chr6::::33691929::::33692727::::+
ITPRID2::::Intron::::chr2::::181916428::::181918597::::+
ITPRID2::::Intron::::chr2::::181918676::::181918754::::+
IVD::::Intron::::chr15::::40413088::::40414888::::+
IVD::::Intron::::chr15::::40414983::::40415400::::+
IVD::::Intron::::chr15::::40416363::::40418129::::+
IVNS1ABP::::Intron::::chr1::::185301564::::185305535::::-
IVNS1ABP::::Intron::::chr1::::185305644::::185307013::::-
IWS1::::Intron::::chr2::::127496149::::127498139::::-
JMJD8::::Intron::::chr16::::682875::::682952::::-
JMJD8::::Intron::::chr16::::683442::::683529::::-
JMJD8::::Intron::::chr16::::683782::::683860::::-
JTB::::Intron::::chr1::::153976776::::153976975::::-
KANSL2::::Intron::::chr12::::48655061::::48660365::::-
KANSL2::::Intron::::chr12::::48660620::::48667692::::-
KAT2A::::Intron::::chr17::::42113843::::42113999::::-
KAT5::::Intron::::chr11::::65714911::::65716666::::+
KAT5::::Intron::::chr11::::65716808::::65716888::::+
KAT5::::Intron::::chr11::::65716983::::65718589::::+
KAT5::::Intron::::chr11::::65718750::::65718872::::+
KAT5::::Intron::::chr11::::65718955::::65719046::::+
KAZALD1::::DetainedIntron::::chr10::::101064920::::101067247::::+
KAZALD1::::Intron::::chr10::::101064649::::101064825::::+
KCTD3::::Intron::::chr1::::215580000::::215586494::::+
KDM1A::::Intron::::chr1::::23082367::::23083178::::+
KDM3B::::Intron::::chr5::::138392262::::138393170::::+
KDM4A::::Intron::::chr1::::43669300::::43671504::::+
KDM4A::::Intron::::chr1::::43704113::::43704229::::+
KHDC4::::DetainedIntron::::chr1::::155914320::::155915872::::-
KHDC4::::Intron::::chr1::::155915965::::155916624::::-
KHDC4::::Intron::::chr1::::155916710::::155917498::::-
KHDC4::::Intron::::chr1::::155917673::::155921374::::-
KHNYN::::Intron::::chr14::::24432853::::24432935::::+
KHSRP::::Intron::::chr19::::6415735::::6415807::::-
KIAA1191::::Intron::::chr5::::176359568::::176359810::::-
KIAA1586::::Intron::::chr6::::57050855::::57052685::::+
KIAA2013::::Intron::::chr1::::11920333::::11922635::::-
KIF18B::::Intron::::chr17::::44932243::::44932672::::-
KIF1C::::Intron::::chr17::::5022710::::5023467::::+
KIF22::::Intron::::chr16::::29800049::::29802768::::+
KIF22::::Intron::::chr16::::29802938::::29803448::::+
KIF22::::Intron::::chr16::::29805027::::29805114::::+
KIF2C::::Intron::::chr1::::44755984::::44756074::::+
KIF2C::::Intron::::chr1::::44762452::::44762544::::+
KIF5B::::Intron::::chr10::::32018157::::32018315::::-
KIFC1::::Intron::::chr6::::33404130::::33404851::::+
KIFC1::::Intron::::chr6::::33405632::::33406195::::+
KIFC1::::Intron::::chr6::::33406876::::33409645::::+
KIFC3::::Intron::::chr16::::57758910::::57759124::::-
KLC2::::Intron::::chr11::::66258823::::66261741::::+
KLC4::::Intron::::chr6::::43059686::::43061310::::+
KLHDC3::::Intron::::chr6::::43019166::::43019287::::+
KLHL12::::Intron::::chr1::::202909125::::202911053::::-
KLHL17::::Intron::::chr1::::963505::::963919::::+
KLHL17::::Intron::::chr1::::964168::::964348::::+
KLHL36::::Intron::::chr16::::84657945::::84659759::::+
KMT5C::::Intron::::chr19::::55343844::::55343977::::+
KMT5C::::Intron::::chr19::::55343998::::55346212::::+
KNTC1::::Intron::::chr12::::122591454::::122594275::::+
KPNA2::::Intron::::chr17::::68042354::::68042904::::+
KPNA2::::Intron::::chr17::::68045922::::68046503::::+
KREMEN2::::Intron::::chr16::::2966232::::2966324::::+
KREMEN2::::Intron::::chr16::::2966450::::2966641::::+
KRI1::::Intron::::chr19::::10559530::::10559612::::-
KRT7::::Intron::::chr12::::52241637::::52243011::::+
LAMA1::::Intron::::chr18::::6955466::::6956635::::-
LAMA1::::Intron::::chr18::::6959493::::6961585::::-
LAMA1::::Intron::::chr18::::6962060::::6964661::::-
LAMA1::::Intron::::chr18::::6965433::::6966146::::-
LAMA1::::Intron::::chr18::::6982591::::6983098::::-
LAMB2::::Intron::::chr3::::49121363::::49121432::::-
LAMB2::::Intron::::chr3::::49122371::::49122703::::-
LAMP1::::Intron::::chr13::::113321471::::113321556::::+
LAMP1::::Intron::::chr13::::113321728::::113322281::::+
LAMTOR1::::Intron::::chr11::::72097915::::72098288::::-
LANCL1::::Intron::::chr2::::210476413::::210476619::::-
LARP1::::Intron::::chr5::::154811641::::154813886::::+
LARS1::::Intron::::chr5::::146131110::::146132897::::-
LBR::::Intron::::chr1::::225411441::::225412453::::-
LDB1::::DetainedIntron::::chr10::::102108323::::102109028::::-
LDLR::::Intron::::chr19::::11120523::::11123173::::+
LETMD1::::DetainedIntron::::chr12::::51048478::::51049012::::+
LETMD1::::Intron::::chr12::::51053861::::51055834::::+
LETMD1::::Intron::::chr12::::51056022::::51056143::::+
LETMD1::::Intron::::chr12::::51056246::::51056349::::+
LETMD1::::Intron::::chr12::::51056503::::51058031::::+
LETMD1::::Intron::::chr12::::51058129::::51059360::::+
LGALS3::::Intron::::chr14::::55142750::::55145115::::+
LGALS3BP::::Intron::::chr17::::78972705::::78972969::::-
LGALS3BP::::Intron::::chr17::::78973223::::78974687::::-
LHX4::::Intron::::chr1::::180272007::::180274184::::+
LIMD1::::Intron::::chr3::::45674412::::45676921::::+
LINC00476::::DetainedIntron::::chr9::::95874548::::95874979::::-
LINC00482::::Intron::::chr17::::81307845::::81309184::::-
LINC00963.v2::::DetainedIntron::::chr9::::129503672::::129504891::::+
LINC01089::::DetainedIntron::::chr12::::121802784::::121802878::::-
LINC01270::::DetainedIntron::::chr20::::50312014::::50312351::::+
LINC01270::::Intron::::chr20::::50312431::::50313299::::+
LMO7::::Intron::::chr13::::75856609::::75857920::::+
LPCAT3::::Intron::::chr12::::6976892::::6977133::::-
LPCAT3::::Intron::::chr12::::6977263::::6977366::::-
LPCAT3::::Intron::::chr12::::6977526::::6977597::::-
LPCAT3::::Intron::::chr12::::6977746::::6978340::::-
LPCAT3::::Intron::::chr12::::6978508::::6978602::::-
LPCAT3::::Intron::::chr12::::6978690::::6979470::::-
LPCAT3::::Intron::::chr12::::6979580::::6981003::::-
LPCAT3::::Intron::::chr12::::6981905::::6982675::::-
LRG1::::Intron::::chr19::::4538952::::4539981::::-
LRPPRC::::Intron::::chr2::::43894630::::43896633::::-
LRPPRC::::Intron::::chr2::::43896709::::43899218::::-
LRRC37A2,NSFP1,RDM1P2::::DetainedIntron::::chr17::::46332656::::46335544::::+
LRRC40::::Intron::::chr1::::70145906::::70148486::::-
LRRC41::::Intron::::chr1::::46279085::::46279181::::-
LRRC41::::Intron::::chr1::::46280561::::46281124::::-
LRRC41::::Intron::::chr1::::46286500::::46297562::::-
LRRC45,RAC3::::Intron::::chr17::::82028684::::82029092::::+
LRRC47::::Intron::::chr1::::3784112::::3785086::::-
LRRC47::::Intron::::chr1::::3785204::::3786848::::-
LSG1::::Intron::::chr3::::194648805::::194650880::::-
LSM14A::::Intron::::chr19::::34221739::::34227364::::+
LSM14B::::Intron::::chr20::::62124781::::62126303::::+
LSM5::::Intron::::chr7::::32487758::::32488624::::-
LSM7::::Intron::::chr19::::2328478::::2328560::::-
LSM8::::Intron::::chr7::::118184255::::118185653::::+
LSM8::::Intron::::chr7::::118185695::::118188277::::+
LSS::::Intron::::chr21::::46191960::::46194490::::-
LTBP4::::Intron::::chr19::::40623022::::40623603::::+
LTBR::::Intron::::chr12::::6385148::::6385226::::+
LTBR::::Intron::::chr12::::6385380::::6386065::::+
LTBR::::Intron::::chr12::::6386163::::6386346::::+
LTBR::::Intron::::chr12::::6388506::::6388799::::+
LTBR::::Intron::::chr12::::6388826::::6390111::::+
LTO1::::Intron::::chr11::::69671820::::69673215::::-
LTV1::::Intron::::chr6::::143857445::::143857751::::+
LTV1::::Intron::::chr6::::143858008::::143860425::::+
LUC7L::::Intron::::chr16::::190136::::190540::::-
LUC7L2,FMC1-LUC7L2::::Intron::::chr7::::139417730::::139422162::::+
LXN::::Intron::::chr3::::158667075::::158668995::::-
LY6K::::Intron::::chr8::::142701714::::142703090::::+
LYPLA2::::Intron::::chr1::::23794326::::23794426::::+
LYPLA2::::Intron::::chr1::::23794601::::23794681::::+
M6PR::::Intron::::chr12::::8941941::::8942415::::-
M6PR::::Intron::::chr12::::8943911::::8945417::::-
M6PR::::Intron::::chr12::::8946406::::8949487::::-
MAD2L1BP::::Intron::::chr6::::43636647::::43640020::::+
MAF1::::Intron::::chr8::::144106964::::144107087::::+
MAGEA1::::Intron::::chrX::::153182250::::153182324::::+
MAGEA3::::Intron::::chrX::::152700688::::152700767::::+
MALSU1::::Intron::::chr7::::23301018::::23307867::::+
MAN2B1::::Intron::::chr19::::12655880::::12656570::::-
MAN2C1::::Intron::::chr15::::75368199::::75368482::::-
MANF::::Intron::::chr3::::51386336::::51387736::::+
MAP2K2::::Intron::::chr19::::4094499::::4095387::::-
MAP3K2-DT::::Intron::::chr2::::127388312::::127388880::::+
MAP4::::Intron::::chr3::::47853040::::47853162::::-
MAP7::::Intron::::chr6::::136344239::::136345855::::-
MAPK11::::Intron::::chr22::::50265495::::50265581::::-
MAPK8::::Intron::::chr10::::48424586::::48425887::::+
MAPKAPK2::::Intron::::chr1::::206731726::::206731838::::+
MAPKAPK5-AS1::::Intron::::chr12::::111840478::::111841326::::-
MARCHF6.v2::::Intron::::chr5::::10400843::::10402058::::+
MARCHF7::::Intron::::chr2::::159764675::::159767283::::+
MARCHF9::::Intron::::chr12::::57757085::::57758107::::+
MARS1::::Intron::::chr12::::57515992::::57516244::::+
MARS1::::Intron::::chr12::::57516338::::57516434::::+
MAT2B::::Intron::::chr5::::163512197::::163513554::::+
MATR3,SNHG4::::DetainedIntron::::chr5::::139279129::::139279934::::+
MATR3,SNHG4::::DetainedIntron::::chr5::::139280058::::139282738::::+
MAX::::Intron::::chr14::::65076664::::65077912::::-
MBD3::::Intron::::chr19::::1578159::::1578334::::-
MBD4::::Intron::::chr3::::129431579::::129432502::::-
MBD4::::Intron::::chr3::::129432607::::129433097::::-
MBD4::::Intron::::chr3::::129437309::::129437719::::-
MBOAT7::::Intron::::chr19::::54174432::::54178764::::-
MCAM::::Intron::::chr11::::119309916::::119310348::::-
MCAM::::Intron::::chr11::::119310467::::119310755::::-
MCAM::::Intron::::chr11::::119311186::::119311279::::-
MCM3::::Intron::::chr6::::52273917::::52276267::::-
MCM4,RNU6-519P::::Intron::::chr8::::47971469::::47972856::::+
MCM5::::Intron::::chr22::::35421461::::35423213::::+
MCM5::::Intron::::chr22::::35423342::::35424153::::+
MCM7::::Intron::::chr7::::100099204::::100099278::::-
MCRIP2::::Intron::::chr16::::647545::::647782::::+
MCRIP2::::Intron::::chr16::::647885::::648119::::+
MCRS1::::Intron::::chr12::::49559302::::49559452::::-
MCRS1::::Intron::::chr12::::49566216::::49566721::::-
MDC1::::Intron::::chr6::::30707455::::30707565::::-
MDN1::::DetainedIntron::::chr6::::89643212::::89643942::::-
MDP1::::Intron::::chr14::::24214396::::24214491::::-
MED11::::Intron::::chr17::::4731907::::4733049::::+
MED16::::DetainedIntron::::chr19::::868251::::868410::::-
MED24::::Intron::::chr17::::40019646::::40019784::::-
MEN1::::Intron::::chr11::::64805771::::64806231::::-
MESD::::Intron::::chr15::::80982183::::80989578::::-
METRN::::Intron::::chr16::::716993::::717070::::+
METTL17::::Intron::::chr14::::20990078::::20990229::::+
METTL17::::Intron::::chr14::::20990384::::20990463::::+
METTL17::::Intron::::chr14::::20994902::::20995164::::+
METTL21A::::Intron::::chr2::::207613444::::207621805::::-
METTL23::::Intron::::chr17::::76729795::::76732977::::+
METTL26::::Intron::::chr16::::634645::::634718::::-
METTL26::::Intron::::chr16::::634798::::634888::::-
METTL26::::Intron::::chr16::::634957::::635280::::-
METTL2B::::Intron::::chr7::::128498143::::128500902::::+
METTL3::::Intron::::chr14::::21499372::::21499491::::-
METTL3::::Intron::::chr14::::21500683::::21500912::::-
METTL3::::Intron::::chr14::::21503578::::21503663::::-
MFSD12::::DetainedIntron::::chr19::::3538756::::3542775::::-
MFSD12::::Intron::::chr19::::3544940::::3546073::::-
MFSD12::::Intron::::chr19::::3547548::::3547847::::-
MFSD3::::Intron::::chr8::::144510016::::144510359::::+
MFSD3::::Intron::::chr8::::144510904::::144510990::::+
MGAT4B::::Intron::::chr5::::179799311::::179799505::::-
MGAT4B::::Intron::::chr5::::179801970::::179806486::::-
MGST3::::Intron::::chr1::::165654352::::165655367::::+
MIA3::::Intron::::chr1::::222654299::::222654388::::+
MIB2::::DetainedIntron::::chr1::::1616614::::1617074::::+
MICA::::Intron::::chr6::::31410798::::31411071::::+
MICOS13::::Intron::::chr19::::5679397::::5679585::::-
MID1::::Intron::::chrX::::10459808::::10469696::::-
MID1IP1-AS1::::Intron::::chrX::::38801793::::38803732::::-
MIEF2::::Intron::::chr17::::18263249::::18263709::::+
MIEN1::::Intron::::chr17::::39729606::::39729684::::-
MIIP::::Intron::::chr1::::12029282::::12029764::::+
MINCR::::Intron::::chr8::::143280998::::143281481::::-
MINDY1::::Intron::::chr1::::151002707::::151006311::::-
MIR6789::::Intron::::chr19::::2233906::::2233997::::-
MIR7109::::Intron::::chr22::::31619837::::31620552::::-
MIS12::::Intron::::chr17::::5486685::::5488195::::+
MIS12::::Intron::::chr17::::5488590::::5488822::::+
MIS18BP1::::Intron::::chr14::::45204454::::45206082::::-
MISP3::::Intron::::chr19::::14073878::::14074389::::+
MISP3::::Intron::::chr19::::14074464::::14074705::::+
MITD1::::Intron::::chr2::::99170653::::99171342::::-
MITD1::::Intron::::chr2::::99171430::::99171509::::-
MLF2::::Intron::::chr12::::6748548::::6748769::::-
MLLT6::::Intron::::chr17::::38715829::::38716366::::+
MMAB::::Intron::::chr12::::109557137::::109559095::::-
MMS19::::Intron::::chr10::::97476745::::97476834::::-
MOAP1::::Intron::::chr14::::93184714::::93184809::::-
MOB3C::::Intron::::chr1::::46613372::::46616710::::-
MOGS::::Intron::::chr2::::74463013::::74463189::::-
MOGS::::Intron::::chr2::::74463387::::74464495::::-
MOGS::::Intron::::chr2::::74464723::::74464895::::-
MON1A::::Intron::::chr3::::49909401::::49910118::::-
MON1B::::Intron::::chr16::::77191259::::77191475::::+
MORF4L2::::Intron::::chrX::::103677052::::103678498::::-
MORF4L2::::Intron::::chrX::::103685261::::103686630::::-
MOSMO::::Intron::::chr16::::22075700::::22080695::::+
MOSPD1::::Intron::::chrX::::134891641::::134896816::::-
MOV10::::Intron::::chr1::::112699983::::112700218::::+
MPG::::Intron::::chr16::::83257::::85400::::+
MPHOSPH8::::Intron::::chr13::::19670364::::19671205::::+
MPHOSPH8::::Intron::::chr13::::19671290::::19671833::::+
MPI::::Intron::::chr15::::74896326::::74897010::::+
MPP3::::Intron::::chr17::::43814362::::43816037::::-
MPV17::::Intron::::chr2::::27312773::::27312993::::-
MRFAP1::::Intron::::chr4::::6641259::::6641729::::+
MRFAP1L1::::Intron::::chr4::::6708644::::6709230::::-
MRGBP::::Intron::::chr20::::62799050::::62799455::::+
MRI1::::Intron::::chr19::::13765110::::13765953::::+
MRI1::::Intron::::chr19::::13766130::::13768560::::+
MRM1::::Intron::::chr17::::36602647::::36607669::::+
MRM1::::Intron::::chr17::::36607803::::36607898::::+
MRM1::::Intron::::chr17::::36608019::::36608242::::+
MRNIP::::Intron::::chr5::::179837886::::179840871::::-
MRPL16::::Intron::::chr11::::59807850::::59809854::::-
MRPL18::::Intron::::chr6::::159791127::::159797286::::+
MRPL19::::Intron::::chr2::::75646911::::75647101::::+
MRPL20-AS1::::Intron::::chr1::::1400304::::1400604::::+
MRPL20::::Intron::::chr1::::1402257::::1405808::::-
MRPL20::::Intron::::chr1::::1405887::::1406908::::-
MRPL22::::Intron::::chr5::::154941139::::154941216::::+
MRPL24::::Intron::::chr1::::156737535::::156737645::::-
MRPL24::::Intron::::chr1::::156737777::::156738030::::-
MRPL24::::Intron::::chr1::::156738765::::156741052::::-
MRPL32::::Intron::::chr7::::42935137::::42937321::::+
MRPL34::::Intron::::chr19::::17305958::::17306165::::+
MRPL38::::Intron::::chr17::::75899295::::75899515::::-
MRPL38::::Intron::::chr17::::75899675::::75900981::::-
MRPL4::::Intron::::chr19::::10258686::::10259616::::+
MRPL40::::Intron::::chr22::::19432608::::19433264::::+
MRPL45::::Intron::::chr17::::38297250::::38298448::::+
MRPL51::::Intron::::chr12::::6492973::::6493057::::-
MRPL58::::Intron::::chr17::::75012873::::75017077::::+
MRPL58::::Intron::::chr17::::75020396::::75020487::::+
MRPL9::::Intron::::chr1::::151762501::::151762989::::-
MRPS11::::Intron::::chr15::::88467783::::88467907::::+
MRPS11::::Intron::::chr15::::88475240::::88476988::::+
MRPS11::::Intron::::chr15::::88477055::::88477871::::+
MRPS12::::Intron::::chr19::::38930999::::38931275::::+
MRPS12::::Intron::::chr19::::38931344::::38932332::::+
MRPS15::::Intron::::chr1::::36463851::::36464145::::-
MRPS16::::Intron::::chr10::::73250992::::73251762::::-
MRPS2::::Intron::::chr9::::135501974::::135503541::::+
MRPS21::::Intron::::chr1::::150293899::::150294334::::+
MRPS22::::Intron::::chr3::::139348325::::139350178::::+
MRPS25::::Intron::::chr3::::15052634::::15053379::::-
MRPS25::::Intron::::chr3::::15053468::::15059368::::-
MRS2::::Intron::::chr6::::24418579::::24422936::::+
MSANTD2::::DetainedIntron::::chr11::::124774818::::124779049::::-
MSH2-OT1::::Intron::::chr2::::47480872::::47482778::::+
MSH6::::Intron::::chr2::::47806359::::47806451::::+
MSL3::::Intron::::chrX::::11763939::::11765466::::+
MSTO1::::Intron::::chr1::::155612101::::155612181::::+
MSTO1::::Intron::::chr1::::155612571::::155612843::::+
MSTO2P::::DetainedIntron::::chr1::::155747896::::155747976::::+
MSTO2P::::DetainedIntron::::chr1::::155748127::::155748399::::+
MTARC1::::Intron::::chr1::::220805275::::220813291::::+
MTARC2::::Intron::::chr1::::220781933::::220783918::::+
MTERF2::::Intron::::chr12::::106985226::::106986968::::-
MTFR1L::::Intron::::chr1::::25826412::::25826614::::+
MTG2::::Intron::::chr20::::62199258::::62200682::::+
MTHFD2L::::DetainedIntron::::chr4::::74160088::::74161779::::+
MTIF2::::Intron::::chr2::::55268740::::55269168::::-
MTMR9LP::::Intron::::chr1::::32239426::::32239868::::-
MTRF1L::::Intron::::chr6::::152990096::::152991184::::-
MTRR::::Intron::::chr5::::7886704::::7889094::::+
MTRR::::Intron::::chr5::::7896957::::7897064::::+
MTRR::::Intron::::chr5::::7897248::::7899913::::+
MTX1::::Intron::::chr1::::155210628::::155212126::::+
MUS81::::Intron::::chr11::::65865895::::65865985::::+
MUTYH,AL451136.1::::Intron::::chr1::::45332489::::45332573::::-
MXD3::::Intron::::chr5::::177307704::::177307780::::-
MXD3::::Intron::::chr5::::177310541::::177310667::::-
MYBBP1A::::Intron::::chr17::::4541565::::4541783::::-
MYBBP1A::::Intron::::chr17::::4541892::::4542463::::-
MYBL2::::Intron::::chr20::::43710063::::43711487::::+
MYC::::Intron::::chr8::::127736624::::127738247::::+
MYC::::Intron::::chr8::::127739020::::127740395::::+
MYL6::::Intron::::chr12::::56158712::::56159586::::+
MYL6B::::Intron::::chr12::::56157736::::56157881::::+
MYLIP::::Intron::::chr6::::16145318::::16146661::::+
MYO19,RNA5SP439::::Intron::::chr17::::36510918::::36511364::::-
MZF1::::Intron::::chr19::::58571430::::58573372::::-
NA.v2491::::Intron::::chr6::::72248217::::72252750::::-
NA.v2774::::Intron::::chr7::::38304173::::38304663::::-
NA.v3209::::Intron::::chr9::::83920887::::83920918::::+
NA.v3414::::Intron::::chr9::::124451823::::124452282::::-
NA.v5680::::Intron::::chr17::::79757714::::79758841::::-
NAA10::::Intron::::chrX::::153930224::::153930762::::-
NAA38::::Intron::::chr17::::7856844::::7857014::::-
NAA80::::DetainedIntron::::chr3::::50297527::::50298820::::-
NABP2::::Intron::::chr12::::56226420::::56229013::::+
NACA,AC117378.1::::Intron::::chr12::::56713684::::56714361::::-
NADK::::Intron::::chr1::::1753061::::1753566::::-
NAGK::::Intron::::chr2::::71070840::::71071685::::+
NAGLU::::Intron::::chr17::::42538756::::42540949::::+
NAGLU::::Intron::::chr17::::42541207::::42543027::::+
NAGPA::::Intron::::chr16::::5027199::::5027277::::-
NAP1L4::::Intron::::chr11::::2945647::::2951258::::-
NAPRT::::Intron::::chr8::::143574901::::143574985::::-
NAPRT::::Intron::::chr8::::143576573::::143576645::::-
NAPRT::::Intron::::chr8::::143577944::::143578092::::-
NARF,NARF-IT1::::Intron::::chr17::::82483780::::82484812::::+
NARS1::::Intron::::chr18::::57602487::::57602811::::-
NARS1::::Intron::::chr18::::57607334::::57607443::::-
NAXD::::DetainedIntron::::chr13::::110637249::::110638241::::+
NAXE::::Intron::::chr1::::156593556::::156593881::::+
NCAPD2::::Intron::::chr12::::6527889::::6527967::::+
NCAPD2::::Intron::::chr12::::6530818::::6530920::::+
NCAPD2::::Intron::::chr12::::6531077::::6531326::::+
NCAPG2::::Intron::::chr7::::158655259::::158655338::::-
NCAPH2::::Intron::::chr22::::50523167::::50523234::::+
NCBP2::::Intron::::chr3::::196937083::::196937509::::-
NCDN::::Intron::::chr1::::35563910::::35565226::::+
NCK1::::Intron::::chr3::::136946296::::136948258::::+
NCKAP5L::::Intron::::chr12::::49792052::::49792445::::-
NCL::::Intron::::chr2::::231455625::::231456009::::-
NCL::::Intron::::chr2::::231457125::::231457642::::-
NCL::::Intron::::chr2::::231458390::::231459000::::-
NCSTN::::Intron::::chr1::::160356348::::160356599::::+
NDRG3::::Intron::::chr20::::36653702::::36656359::::-
NDUFA11::::Intron::::chr19::::5894855::::5896452::::-
NDUFA2::::Intron::::chr5::::140645679::::140647255::::-
NDUFAF3::::Intron::::chr3::::49022769::::49022875::::+
NDUFAF3::::Intron::::chr3::::49022977::::49023055::::+
NDUFAF7::::Intron::::chr2::::37241792::::37242634::::+
NDUFB10::::Intron::::chr16::::1959755::::1961152::::+
NDUFB10::::Intron::::chr16::::1961637::::1961796::::+
NDUFB2::::Intron::::chr7::::140696843::::140702865::::+
NDUFB4::::Intron::::chr3::::120596540::::120601110::::+
NDUFS2::::Intron::::chr1::::161213733::::161213863::::+
NDUFS3::::Intron::::chr11::::47579159::::47579268::::+
NDUFS3::::Intron::::chr11::::47580623::::47580834::::+
NECAP1,AC006511.6::::Intron::::chr12::::8092785::::8092871::::+
NELFCD::::Intron::::chr20::::58989641::::58989857::::+
NELFCD::::Intron::::chr20::::58992021::::58992997::::+
NELFCD::::Intron::::chr20::::58993765::::58994109::::+
NELFCD::::Intron::::chr20::::58994240::::58994641::::+
NELFE::::Intron::::chr6::::31954443::::31954554::::-
NEMP1::::Intron::::chr12::::57060946::::57063118::::-
NEPRO::::Intron::::chr3::::113012812::::113013271::::-
NEU1::::Intron::::chr6::::31859946::::31860041::::-
NF2::::Intron::::chr22::::29683065::::29694751::::+
NFATC2IP::::Intron::::chr16::::28954683::::28955977::::+
NFATC2IP::::Intron::::chr16::::28956059::::28956150::::+
NFKBIA::::Intron::::chr14::::35402664::::35402770::::-
NFKBIA::::Intron::::chr14::::35403361::::35403689::::-
NFX1::::Intron::::chr9::::33290598::::33294419::::+
NGDN::::Intron::::chr14::::23475643::::23475725::::+
NHLRC3::::Intron::::chr13::::39039712::::39042104::::+
NICN1::::DetainedIntron::::chr3::::49424874::::49424948::::-
NIF3L1::::DetainedIntron::::chr2::::200889652::::200890522::::+
NIP7::::Intron::::chr16::::69340333::::69341179::::+
NIPSNAP3A::::Intron::::chr9::::104759172::::104759261::::+
NISCH::::DetainedIntron::::chr3::::52481037::::52484512::::+
NIT1::::Intron::::chr1::::161118882::::161119133::::+
NIT2::::Intron::::chr3::::100345679::::100346180::::+
NKAPD1::::Intron::::chr11::::112082036::::112082464::::+
NKTR::::Intron::::chr3::::42619128::::42619663::::+
NKTR::::Intron::::chr3::::42630576::::42631170::::+
NMI::::Intron::::chr2::::151275671::::151275757::::-
NMRAL1::::Intron::::chr16::::4461960::::4463659::::-
NNMT.v2::::Intron::::chr11::::114298159::::114312044::::+
NOB1::::Intron::::chr16::::69745018::::69748231::::-
NOB1::::Intron::::chr16::::69754727::::69754847::::-
NOL11::::Intron::::chr17::::67738356::::67738931::::+
NOL6::::Intron::::chr9::::33467517::::33467690::::-
NOLC1::::Intron::::chr10::::102157075::::102157185::::+
NOLC1::::Intron::::chr10::::102161094::::102161555::::+
NONO::::Intron::::chrX::::71290792::::71291778::::+
NONO::::Intron::::chrX::::71291973::::71294226::::+
NONO::::Intron::::chrX::::71297462::::71297835::::+
NOP14::::Intron::::chr4::::2938931::::2939187::::-
NOP16::::Intron::::chr5::::176384375::::176385220::::-
NOP16::::Intron::::chr5::::176388344::::176388432::::-
NOP2::::Intron::::chr12::::6560327::::6560446::::-
NOP2::::Intron::::chr12::::6560570::::6560697::::-
NOP2::::Intron::::chr12::::6563515::::6563613::::-
NOP56::::Intron::::chr20::::2653394::::2654413::::+
NOP56::::Intron::::chr20::::2654576::::2654748::::+
NOP56::::Intron::::chr20::::2654948::::2655324::::+
NOP56::::Intron::::chr20::::2655513::::2655594::::+
NOP56::::Intron::::chr20::::2655747::::2655933::::+
NOP56::::Intron::::chr20::::2656035::::2656400::::+
NOP56::::Intron::::chr20::::2656896::::2657080::::+
NOP58::::Intron::::chr2::::202297907::::202300233::::+
NPC1::::Intron::::chr18::::23532285::::23533354::::-
NPEPPS::::Intron::::chr17::::47585701::::47586147::::+
NPLOC4::::Intron::::chr17::::81559417::::81565504::::-
NPM1::::Intron::::chr5::::171392817::::171392913::::+
NPM1::::Intron::::chr5::::171392979::::171400152::::+
NPM3::::Intron::::chr10::::101781855::::101782257::::-
NPR1::::Intron::::chr1::::153688222::::153688952::::+
NPRL2::::Intron::::chr3::::50347902::::50348123::::-
NPTN::::Intron::::chr15::::73561049::::73561895::::-
NPTX1::::Intron::::chr17::::80475719::::80476002::::-
NQO1::::Intron::::chr16::::69711282::::69713027::::-
NQO2::::Intron::::chr6::::3015644::::3016883::::+
NR1H2::::Intron::::chr19::::50377649::::50377732::::+
NR2C1::::Intron::::chr12::::95025256::::95028386::::-
NR2C2AP::::Intron::::chr19::::19202042::::19202330::::-
NR2C2AP::::Intron::::chr19::::19202882::::19203022::::-
NR2F1::::Intron::::chr5::::93585487::::93587916::::+
NRAS::::Intron::::chr1::::114713979::::114716049::::-
NRM::::Intron::::chr6::::30690244::::30690841::::-
NSMF::::Intron::::chr9::::137454444::::137455238::::-
NSUN2::::Intron::::chr5::::6600233::::6602460::::-
NSUN2::::Intron::::chr5::::6602501::::6604137::::-
NSUN2::::Intron::::chr5::::6606913::::6607199::::-
NSUN2::::Intron::::chr5::::6607385::::6609825::::-
NSUN2::::Intron::::chr5::::6620299::::6622015::::-
NSUN5::::Intron::::chr7::::73303530::::73303599::::-
NSUN5P1::::DetainedIntron::::chr7::::75416415::::75416485::::+
NSUN5P1::::Intron::::chr7::::75412933::::75414884::::+
NSUN5P2::::DetainedIntron::::chr7::::72948597::::72948663::::-
NT5C::::Intron::::chr17::::75130643::::75130752::::-
NT5C::::Intron::::chr17::::75130868::::75131044::::-
NT5C::::Intron::::chr17::::75131106::::75131180::::-
NT5C3A::::Intron::::chr7::::33014832::::33015669::::-
NT5C3A::::Intron::::chr7::::33015871::::33017438::::-
NT5DC2::::Intron::::chr3::::52527376::::52527616::::-
NTHL1::::Intron::::chr16::::2040048::::2040132::::-
NTMT1::::Intron::::chr9::::129632866::::129634053::::+
NUBP1::::Intron::::chr16::::10743883::::10743960::::+
NUDC::::Intron::::chr1::::26942777::::26942870::::+
NUDT5::::Intron::::chr10::::12167812::::12170716::::-
NUP107::::Intron::::chr12::::68713809::::68715626::::+
NUP160::::Intron::::chr11::::47840066::::47840377::::-
NUP42::::Intron::::chr7::::23187147::::23195838::::+
NUP42::::Intron::::chr7::::23195916::::23196679::::+
NUP42::::Intron::::chr7::::23196767::::23199457::::+
NUP85::::Intron::::chr17::::75205795::::75208526::::+
NUP85::::Intron::::chr17::::75225465::::75225697::::+
NUP85::::Intron::::chr17::::75234789::::75235099::::+
NUP88::::Intron::::chr17::::5387905::::5388801::::-
NUP98::::DetainedIntron::::chr11::::3683441::::3685972::::-
NUPR1::::Intron::::chr16::::28537670::::28538005::::-
NUTF2::::Intron::::chr16::::67868600::::67870799::::+
OAZ1::::Intron::::chr19::::2271531::::2271781::::+
OCIAD1::::Intron::::chr4::::48831250::::48832619::::+
ODC1::::Intron::::chr2::::10441930::::10442011::::-
OGA::::Intron::::chr10::::101787524::::101790895::::-
OGFOD2::::Intron::::chr12::::122975868::::122976653::::+
OGFOD2::::Intron::::chr12::::122979011::::122979082::::+
OGT::::DetainedIntron::::chrX::::71544635::::71546210::::+
OIP5-AS1::::DetainedIntron::::chr15::::41286100::::41287080::::+
ORC6::::Intron::::chr16::::46693183::::46695561::::+
ORC6::::Intron::::chr16::::46696086::::46697457::::+
ORMDL1::::Intron::::chr2::::189782603::::189784268::::-
OSER1::::Intron::::chr20::::44206999::::44210695::::-
OSGEP::::Intron::::chr14::::20447995::::20448105::::-
OSGEP::::Intron::::chr14::::20449267::::20451973::::-
OXA1L::::Intron::::chr14::::22766765::::22767247::::+
OXA1L::::Intron::::chr14::::22770279::::22770460::::+
OXA1L::::Intron::::chr14::::22771349::::22771433::::+
OXSM::::Intron::::chr3::::25790148::::25790989::::+
P2RX3.v2::::Intron::::chr11::::57368103::::57368371::::+
P3H1::::Intron::::chr1::::42746853::::42747271::::-
P3H1::::Intron::::chr1::::42754991::::42755164::::-
P4HTM::::Intron::::chr3::::49005047::::49005776::::+
PA2G4::::Intron::::chr12::::56107096::::56107186::::+
PA2G4::::Intron::::chr12::::56109294::::56109856::::+
PA2G4::::Intron::::chr12::::56111059::::56111181::::+
PA2G4::::Intron::::chr12::::56111310::::56111475::::+
PABPC1::::Intron::::chr8::::100703360::::100704296::::-
PABPC1::::Intron::::chr8::::100717889::::100718086::::-
PABPC4::::Intron::::chr1::::39561123::::39561684::::-
PABPC4::::Intron::::chr1::::39563923::::39564422::::-
PABPC4::::Intron::::chr1::::39567847::::39568801::::-
PABPC4::::Intron::::chr1::::39572587::::39575758::::-
PABPN1::::Intron::::chr14::::23323484::::23323964::::+
PABPN1::::Intron::::chr14::::23324053::::23324137::::+
PABPN1::::Intron::::chr14::::23324290::::23325246::::+
PAFAH1B1::::Intron::::chr17::::2680321::::2681728::::+
PAFAH1B3::::Intron::::chr19::::42302326::::42302436::::-
PAICS::::Intron::::chr4::::56450703::::56451871::::+
PAICS::::Intron::::chr4::::56452053::::56453602::::+
PAIP1P1,TRIM26::::Intron::::chr6::::30199154::::30201034::::-
PAK1IP1::::Intron::::chr6::::10703458::::10704506::::+
PAK1IP1::::Intron::::chr6::::10709077::::10709237::::+
PAQR4::::Intron::::chr16::::2969841::::2971156::::+
PARP10::::Intron::::chr8::::143984432::::143984543::::-
PARP2::::Intron::::chr14::::20354248::::20354808::::+
PARP6::::DetainedIntron::::chr15::::72271287::::72272280::::-
PASK::::Intron::::chr2::::241112440::::241115042::::-
PAX6::::Intron::::chr11::::31811016::::31811114::::-
PAXBP1::::Intron::::chr21::::32755354::::32759079::::-
PAXBP1::::Intron::::chr21::::32759270::::32759776::::-
PC::::Intron::::chr11::::66852837::::66853238::::-
PCBP2::::Intron::::chr12::::53467294::::53467804::::+
PCBP2::::Intron::::chr12::::53467844::::53468776::::+
PCGF1::::Intron::::chr2::::74505639::::74505736::::-
PCGF1::::Intron::::chr2::::74506058::::74506180::::-
PCGF3::::DetainedIntron::::chr4::::733789::::733883::::+
PCID2::::Intron::::chr13::::113179090::::113179916::::-
PCID2::::Intron::::chr13::::113180043::::113180157::::-
PCID2::::Intron::::chr13::::113181231::::113184345::::-
PCLAF::::Intron::::chr15::::64366076::::64376742::::-
PCNX3::::Intron::::chr11::::65636690::::65636765::::+
PCSK9::::Intron::::chr1::::55057515::::55058035::::+
PCSK9::::Intron::::chr1::::55058648::::55059485::::+
PCYT2::::Intron::::chr17::::81906178::::81906463::::-
PDCD2::::Intron::::chr6::::170578971::::170580001::::-
PDCD2::::Intron::::chr6::::170583189::::170583504::::-
PDCD5::::Intron::::chr19::::32585908::::32586857::::+
PDCD5::::Intron::::chr19::::32586930::::32587252::::+
PDCD6::::Intron::::chr5::::306761::::311292::::+
PDCD6::::Intron::::chr5::::311403::::314416::::+
PDE4B::::Intron::::chr1::::66257864::::66266037::::+
PDHA1::::Intron::::chrX::::19353174::::19354490::::+
PDHA1::::Intron::::chrX::::19354584::::19355348::::+
PDHB::::Intron::::chr3::::58431794::::58431876::::-
PDRG1::::Intron::::chr20::::31946577::::31948807::::-
PDXDC1::::Intron::::chr16::::15028967::::15029950::::+
PDXDC1::::Intron::::chr16::::15031907::::15032860::::+
PEBP1P2,RETSAT::::Intron::::chr2::::85344733::::85345974::::-
PEBP1P2,RETSAT::::Intron::::chr2::::85350242::::85350779::::-
PEX1::::Intron::::chr7::::92489424::::92489713::::-
PEX1::::Intron::::chr7::::92489912::::92491271::::-
PEX1::::Intron::::chr7::::92493130::::92494292::::-
PEX1::::Intron::::chr7::::92494397::::92494486::::-
PEX6::::Intron::::chr6::::42967564::::42968289::::-
PFDN5::::Intron::::chr12::::53295640::::53295838::::+
PFDN5::::Intron::::chr12::::53296276::::53297849::::+
PFDN5::::Intron::::chr12::::53297925::::53298044::::+
PFDN6::::Intron::::chr6::::33289621::::33289769::::+
PFDN6::::Intron::::chr6::::33290451::::33290715::::+
PFN1::::Intron::::chr17::::4945998::::4946627::::-
PGD::::Intron::::chr1::::10419540::::10419629::::+
PGM1::::Intron::::chr1::::63654467::::63659585::::+
PHB2::::Intron::::chr12::::6965713::::6965910::::-
PHB2::::Intron::::chr12::::6965917::::6966423::::-
PHB2::::Intron::::chr12::::6966501::::6967170::::-
PHB2::::Intron::::chr12::::6967249::::6967675::::-
PHB2::::Intron::::chr12::::6967780::::6967891::::-
PHB2::::Intron::::chr12::::6968022::::6968410::::-
PHB2::::Intron::::chr12::::6969578::::6970195::::-
PHB2::::Intron::::chr12::::6970281::::6970416::::-
PHF12::::Intron::::chr17::::28906518::::28906855::::-
PHF7::::DetainedIntron::::chr3::::52414587::::52414727::::+
PHF7::::Intron::::chr3::::52411248::::52412810::::+
PHKG2::::DetainedIntron::::chr16::::30756520::::30756589::::+
PHKG2::::Intron::::chr16::::30751282::::30751548::::+
PHKG2::::Intron::::chr16::::30753558::::30756181::::+
PHOSPHO2::::DetainedIntron::::chr2::::169697531::::169697864::::+
PHYKPL::::DetainedIntron::::chr5::::178225429::::178229697::::-
PHYKPL::::Intron::::chr5::::178230100::::178231404::::-
PI4K2B,SEPSECS-AS1::::Intron::::chr4::::25256675::::25259036::::+
PIAS3::::Intron::::chr1::::145856432::::145856588::::-
PIEZO1::::Intron::::chr16::::88717212::::88719573::::-
PIEZO1::::Intron::::chr16::::88732733::::88733277::::-
PIEZO2::::Intron::::chr18::::10671780::::10672689::::-
PIF1::::Intron::::chr15::::64821089::::64821166::::-
PIF1::::Intron::::chr15::::64822611::::64823777::::-
PIGBOS1::::Intron::::chr15::::55317868::::55318863::::-
PIGC::::Intron::::chr1::::172442831::::172443987::::-
PIGF::::Intron::::chr2::::46615186::::46616969::::-
PIGT::::Intron::::chr20::::45421584::::45424215::::+
PIH1D1::::Intron::::chr19::::49447100::::49447337::::-
PIH1D1::::Intron::::chr19::::49448063::::49449474::::-
PIK3R4::::Intron::::chr3::::130679486::::130680612::::-
PILRA,PILRB,PVRIG2P,STAG3L5P,STAG3L5P-PVRIG2P-PILRB::::DetainedIntron::::chr7::::100351410::::100352162::::+
[truncated: 1,210 more rows]
