# Supplementary material for: Molecular basis of polyadenylated RNA fate determination in the nucleus
Source: Nature. 2026 Jun 17;655(8124):1070–8. doi: 10.1038/s41586-026-10650-0 (PMC13391367; doi:10.1038/s41586-026-10650-0)
Supplement: Supplementary file 6 — Raw crosslink counts of iCLIP of UAP56 and LENG8. [file 41586_2026_10650_MOESM6_ESM.xlsx]

## Sheet: Columns description
Column name	Description
name	Transcription Unit (TU) name as in in-house HeLa transcript annotation (Lykke-Andersen et al. Mol. Cell, 2021), in case of polyA minus PTT transcript -name of host TU
chr	Chromosome name
start	hg38 coordinates of start position of the TU
end	hg38 coordinates of end position of the TU
strand	strand
biotype	TU biotype classified as in Supplementary Fig. 9g
populations	Classification of populations shown in Supplementary Fig. 11 based on TU sensitivity to PAXT depletion as in Supplementary Fig.12, Methods
LENG8_rep1_counts	Sum of x-links per TU, LENG8-3xFLAG iCLIP, replicate 1
LENG8_rep2_counts	Sum of x-links per TU, LENG8-3xFLAG iCLIP, replicate 2
noUV_rep1_counts	Sum of x-links per TU, UAP56 iCLIP, no UV sample
UAP56_rep1_counts	Sum of x-links per TU, UAP56 iCLIP, replicate 1
UAP56_rep2_counts	Sum of x-links per TU, UAP56 iCLIP, replicate 2

## Sheet: Raw_CLIP_counts_analyzed_pops
name	chr	start	end	strand	biotype	populations	LENG8_rep1_counts	LENG8_rep2_counts	noUV_rep1_counts	UAP56_rep1_counts	UAP56_rep2_counts
ABCC5-AS1	chr3	184006337	184008150	+	NA_lnc	Control	0	0	0	0	0
AC002066.1	chr7	116482760	116499513	-	NA_lnc	Control	28	25	2	89	58
AC002069.2	chr7	88455308	88456191	+	NA_lnc	Control	0	0	0	0	0
AC002074.1	chr7	94368175	94368276	-	NA_lnc	Control	0	0	0	5	7
AC002378.1	chr22	30195278	30196136	-	NA_lnc	Control	4	0	0	1	0
AC002401.1	chr17	50145168	50146176	+	NA_lnc	Control	0	0	0	0	0
AC002451.1.v2	chr7	95608971	95611115	+	NA_lnc	Control	0	0	0	0	0
AC002546.1	chr17	69500651	69501755	-	NA_lnc	Control	8	8	0	18	5
AC004156.1	chr19	663482	669435	+	NA_lnc	Control	0	0	0	0	0
AC004233.3	chr16	2981174	2981591	-	NA_lnc	Control	9	0	1	20	9
AC004448.2.v2	chr17	19448156	19450417	-	NA_lnc	Control	0	0	0	2	2
AC004784.1	chr19	43164119	43164438	+	NA_lnc	Control	0	0	0	0	0
AC004895.1	chr7	6081671	6081997	+	NA_lnc	Control	0	0	0	0	0
AC004930.1	chr7	124340685	124341035	-	NA_lnc	Control	0	0	0	0	0
AC005050.3	chr7	106425300	106425619	+	NA_lnc	Control	0	0	0	0	0
AC005086.2	chr7	102151892	102153355	-	NA_lnc	Control	21	47	7	88	104
AC005332.3,AC005332.6	chr17	68125412	68129581	+	NA_lnc	Control	0	0	0	0	0
AC005355.1.v2	chr5	134465972	134467194	+	NA_lnc	Control	0	0	0	0	0
AC005486.1	chr7	151249324	151254390	+	NA_lnc	Control	0	0	0	0	0
AC005520.4	chr14	73785776	73786660	+	NA_lnc	Control	0	0	0	0	0
AC005614.1	chr19	40090990	40091834	+	NA_lnc	Control	0	0	0	0	0
AC005618.1,AC005618.4	chr5	141320910	141327915	+	NA_lnc	Control	0	0	0	0	0
AC005753.3	chr5	141822088	141822310	-	NA_lnc	Control	0	0	0	1	0
AC005808.1	chr20	53609869	53610442	+	NA_lnc	Control	0	0	0	0	0
AC005808.1.v2	chr20	53622110	53622403	+	NA_lnc	Control	0	0	0	0	0
AC005808.1.v3	chr20	53623573	53624429	+	NA_lnc	Control	0	0	0	0	0
AC005821.2	chr17	62790713	62791816	+	NA_lnc	Control	0	0	0	0	0
AC005909.2	chr18	68277944	68278233	-	NA_lnc	Control	0	6	1	25	6
AC005972.3	chr17	62966816	62968549	-	NA_lnc	Control	54	71	0	58	47
AC006017.1	chr7	152120000	152121717	-	NA_lnc	Control	37	26	5	191	129
AC006205.2	chr12	642211	643647	-	NA_lnc	Control	75	77	18	384	224
AC006262.1	chr19	46201578	46202139	+	NA_lnc	Control	0	0	0	0	0
AC006364.1	chr7	121297883	121298069	-	NA_lnc	Control	0	0	0	3	3
AC006460.1	chr2	190690176	190690372	-	NA_lnc	Control	2	4	3	92	69
AC006511.7	chr12	7959964	7960257	+	NA_lnc	Control	0	0	0	0	0
AC006581.2	chr12	8913051	8914400	-	NA_lnc	Control	0	0	0	7	3
AC007365.1	chr2	64644504	64645116	+	NA_lnc	Control	0	0	0	0	0
AC007387.2	chr2	74730669	74730832	-	NA_lnc	Control	0	3	0	3	2
AC007389.1	chr2	65436685	65438887	+	NA_lnc	Control	0	0	0	0	0
AC007422.1	chr2	67572767	67573178	-	NA_lnc	Control	0	0	0	0	0
AC007569.1	chr12	108628668	108632462	+	NA_lnc	Control	0	0	0	0	0
AC007656.2	chr12	97168850	97169100	+	NA_lnc	Control	0	0	0	0	0
AC007673.1	chr18	54828477	54856255	+	NA_lnc	Control	0	0	0	0	0
AC008074.2	chr2	64522191	64524138	-	NA_lnc	Control	11	0	1	23	11
AC008115.1	chr12	12724707	12725276	-	NA_lnc	Control	11	6	0	55	28
AC008147.1	chr12	50221447	50221791	+	NA_lnc	Control	0	0	0	0	0
AC008403.3	chr19	48567663	48568474	-	NA_lnc	Control	0	0	1	9	9
AC008403.3.v2	chr19	48583195	48584303	-	NA_lnc	Control	2	1	0	7	6
AC008464.1	chr5	167944989	167945608	-	NA_lnc	Control	0	0	0	1	1
AC008464.1.v2	chr5	167952723	167953529	-	NA_lnc	Control	0	0	0	2	2
AC008532.1	chr19	47255587	47256470	-	NA_lnc	Control	1	5	4	65	59
AC008629.1	chr5	119036062	119037639	-	NA_lnc	Control	2	0	1	7	6
AC008674.1	chr5	173764736	173767062	+	NA_lnc	Control	0	0	0	0	0
AC008735.3	chr19	55475140	55476462	-	NA_lnc	Control	25	45	1	48	31
AC008747.1	chr19	34427950	34428320	-	NA_lnc	Control	3	2	0	8	11
AC008781.1	chr5	141618285	141618402	+	NA_lnc	Control	0	0	0	0	0
AC008825.1.v2	chr5	28686281	28686537	-	NA_lnc	Control	0	0	0	0	1
AC008883.3	chr5	97183827	97216154	+	NA_lnc	Control	0	0	0	0	0
AC009060.1	chr16	70164865	70165250	-	NA_lnc	Control	5	0	0	1	1
AC009102.1	chr16	56191489	56201404	+	NA_lnc	Control	0	0	0	0	0
AC009107.2	chr16	58129703	58130550	+	NA_lnc	Control	0	0	0	0	0
AC009163.7	chr16	75433805	75434319	+	NA_lnc	Control	0	0	0	0	0
AC009171.2	chr16	4180126	4183957	-	NA_lnc	Control	36	45	4	102	87
AC009313.1	chr2	161159667	161160204	-	NA_lnc	Control	0	0	0	1	1
AC009754.1	chr15	52581663	52679372	-	NA_lnc	Control	494	379	47	2763	1923
AC010149.1	chr2	230573108	230573307	-	NA_lnc	Control	0	0	0	0	0
AC010327.8	chr19	55117878	55119305	+	NA_lnc	Control	0	0	0	0	0
AC010735.2	chr2	226800145	226801706	+	NA_lnc	Control	0	0	0	0	0
AC010761.6	chr17	28725888	28727348	+	NA_lnc	Control	0	0	0	0	0
AC010894.3	chr2	174614638	174615221	+	NA_lnc	Control	0	0	0	0	0
AC010894.3.v2	chr2	174719798	174720583	+	NA_lnc	Control	0	0	0	0	0
AC010907.2	chr2	3603396	3605294	-	NA_lnc	Control	0	1	0	7	2
AC010996.1	chr10	56361488	56364718	+	NA_lnc	Control	0	0	0	0	0
AC011008.1	chr8	10840109	10841071	+	NA_lnc	Control	0	0	0	0	0
AC011029.1	chr8	76158325	76265732	-	NA_lnc	Control	85	84	3	184	173
AC011346.1.v2	chr5	148237257	148237714	-	NA_lnc	Control	1	0	0	10	4
AC011444.3	chr19	6110834	6111950	+	NA_lnc	Control	0	0	0	0	0
AC011446.2	chr19	13153396	13155002	-	NA_lnc	Control	290	264	144	5892	3672
AC011455.6	chr19	38975879	38976122	+	NA_lnc	Control	0	0	0	0	0
AC011472.1	chr19	11197625	11198404	+	NA_lnc	Control	0	0	0	0	0
AC011476.3	chr19	55006204	55044317	+	NA_lnc	Control	0	0	0	0	0
AC011498.1	chr19	4457961	4471493	-	NA_lnc	Control	1	11	2	47	38
AC011498.2	chr19	4445977	4448180	+	NA_lnc	Control	0	0	0	0	0
AC011511.2,AC011511.3	chr19	10266840	10270978	-	NA_lnc	Control	10	1	2	54	44
AC011676.1	chr8	141264992	141308287	-	NA_lnc	Control	456	442	25	972	962
AC011815.1	chr18	35279549	35290200	-	NA_lnc	Control	54	106	12	653	386
AC011933.3	chr17	75394063	75394621	+	NA_lnc	Control	0	0	0	0	0
AC012236.1	chr15	31221998	31229384	-	NA_lnc	Control	26	30	1	108	77
AC012433.2	chr18	50650432	50650794	-	NA_lnc	Control	0	0	0	6	5
AC012442.2	chr2	112590650	112592140	+	NA_lnc	Control	0	0	0	0	0
AC012442.3	chr2	112600289	112614969	+	NA_lnc	Control	0	0	0	0	0
AC012485.1	chr2	238234473	238237206	+	NA_lnc	Control	0	0	0	0	0
AC012501.2	chr2	153473444	153476689	-	NA_lnc	Control	3	0	0	15	14
AC012629.2	chr5	10760343	10760618	+	NA_lnc	Control	0	0	0	0	0
AC015795.1	chr17	49708333	49714607	+	NA_lnc	Control	0	0	0	0	0
AC015802.1	chr17	76569791	76571240	+	NA_lnc	Control	0	0	0	0	0
AC015813.3	chr17	58082111	58083204	-	NA_lnc	Control	0	0	0	1	3
AC015849.2	chr17	35808932	35809023	-	NA_lnc	Control	0	0	0	4	3
AC015936.1	chr17	44947903	44948499	+	NA_lnc	Control	0	0	0	0	0
AC016590.1	chr19	37265938	37268248	-	NA_lnc	Control	16	3	2	25	27
AC016737.2	chr2	174011859	174013416	-	NA_lnc	Control	0	0	0	2	4
AC016738.1	chr2	101001286	101002165	-	NA_lnc	Control	11	1	0	42	18
AC017002.3,SOCAR	chr2	111493553	111493915	+	NA_lnc	Control	0	0	0	0	0
AC018648.1	chr7	32845393	32846061	+	NA_lnc	Control	0	0	0	0	0
AC020584.1	chr2	184254655	184254910	+	NA_lnc	Control	0	0	0	0	0
AC020687.1	chr15	87648096	87648490	-	NA_lnc	Control	0	0	0	1	1
AC020907.3	chr19	34998232	34999855	-	NA_lnc	Control	7	6	3	20	3
AC020978.4	chr16	68236892	68237547	-	NA_lnc	Control	29	16	2	82	57
AC020978.7	chr16	68228061	68229258	+	NA_lnc	Control	0	0	0	0	0
AC021037.1	chr10	96129252	96129960	-	NA_lnc	Control	5	3	1	47	41
AC021151.1	chr4	169010459	169010939	+	NA_lnc	Control	0	0	0	0	0
AC021491.2	chr17	50537298	50542144	-	NA_lnc	Control	29	14	2	70	58
AC021851.1	chr2	183188003	183188955	+	NA_lnc	Control	0	0	0	0	0
AC022098.4	chr19	14006935	14007598	+	NA_lnc	Control	0	0	0	0	0
AC022167.3	chr16	8963150	8966990	+	NA_lnc	Control	0	0	0	0	0
AC022167.4	chr16	8869299	8870032	+	NA_lnc	Control	0	0	0	0	0
AC022217.4	chr5	172772616	172773950	+	NA_lnc	Control	0	0	0	0	0
AC022382.1	chr3	9812766	9813097	-	NA_lnc	Control	40	14	6	367	250
AC022400.1	chr10	73814427	73814735	+	NA_lnc	Control	0	0	0	0	0
AC022613.2	chr15	29822630	29824081	+	NA_lnc	Control	0	0	0	0	0
AC022868.2	chr8	73879013	73880405	+	NA_lnc	Control	0	0	0	0	0
AC022915.2	chr8	48682999	48683807	+	NA_lnc	Control	0	0	0	0	0
AC022915.2,AC022915.1	chr8	48620383	48621305	+	NA_lnc	Control	0	0	0	0	0
AC023137.2	chr2	20451042	20457860	+	NA_lnc	Control	0	0	0	0	0
AC023906.5	chr15	52055980	52093589	-	NA_lnc	Control	182	145	12	1059	671
AC024559.1	chr3	194003768	194006098	+	NA_lnc	Control	0	0	0	0	0
AC024559.2	chr3	194071201	194073115	+	NA_lnc	Control	0	0	0	0	0
AC024619.3	chr17	29140326	29141750	+	NA_lnc	Control	0	0	0	0	0
AC024901.1	chr12	19756631	19895253	+	NA_lnc	Control	0	0	0	0	0
AC024940.1	chr12	31324276	31324529	+	NA_lnc	Control	0	0	0	0	0
AC024941.1	chr12	88593251	88600596	+	NA_lnc	Control	0	0	0	0	0
AC025043.1	chr15	44426166	44427060	-	NA_lnc	Control	4	0	0	11	5
AC025166.1	chr15	40874369	40877158	+	NA_lnc	Control	0	0	0	0	0
AC025171.2	chr5	43041784	43048542	+	NA_lnc	Control	0	0	0	0	0
AC025175.1	chr5	53880292	53881051	-	NA_lnc	Control	0	0	0	4	3
AC025180.1	chr5	52987851	52989233	-	NA_lnc	Control	0	3	0	13	8
AC025257.1	chr12	74537632	74537718	-	NA_lnc	Control	0	0	0	0	0
AC026461.3	chr16	56609500	56611375	-	NA_lnc	Control	0	0	0	11	3
AC026462.4	chr16	52655236	52655785	+	NA_lnc	Control	0	0	0	0	0
AC026495.1	chr15	20349317	20350334	+	NA_lnc	Control	0	0	0	0	0
AC026583.1	chr15	70197320	70197907	-	NA_lnc	Control	3	1	0	4	1
AC026748.3	chr5	1345184	1350799	+	NA_lnc	Control	0	0	0	0	0
AC027045.2	chr17	9763905	9776409	+	NA_lnc	Control	0	0	0	0	0
AC027045.2.v2	chr17	9802523	9803674	+	NA_lnc	Control	0	0	0	0	0
AC027097.2	chr18	57735399	57738044	+	NA_lnc	Control	0	0	0	0	0
AC027801.4	chr17	49928228	49928717	+	NA_lnc	Control	0	0	0	0	0
AC034102.3	chr12	56040684	56041842	-	NA_lnc	Control	8	3	0	9	11
AC034102.4	chr12	56115668	56116521	-	NA_lnc	Control	3	3	0	18	11
AC034243.1	chr5	138750753	138753291	-	NA_lnc	Control	2	3	1	26	16
AC040970.1	chr8	141124680	141128170	-	NA_lnc	Control	28	41	0	76	50
AC044802.1	chr16	66751751	66754740	+	NA_lnc	Control	0	0	0	0	0
AC046143.1	chr3	194632928	194634142	+	NA_lnc	Control	0	0	0	0	0
AC053513.1	chr12	22544278	22546215	+	NA_lnc	Control	0	0	0	0	0
AC063943.2	chr12	120499866	120500935	-	NA_lnc	Control	7	0	0	6	1
AC063944.1	chr3	107420025	107421246	-	NA_lnc	Control	0	0	1	11	8
AC067968.2	chr19	44023603	44025262	-	NA_lnc	Control	3	0	0	6	0
AC068305.2	chr12	58920704	58922215	+	NA_lnc	Control	0	0	0	0	0
AC068774.1	chr12	31647050	31647278	-	NA_lnc	Control	0	0	0	0	0
AC068888.2	chr12	53006439	53012028	+	NA_lnc	Control	0	0	0	0	0
AC069214.1	chr12	120904459	120905513	+	NA_lnc	Control	0	0	0	0	0
AC069503.5	chr12	121888095	121888639	-	NA_lnc	Control	0	0	1	13	7
AC073263.2	chr2	74196703	74198560	-	NA_lnc	Control	0	0	0	17	8
AC073342.1	chr7	143262769	143263379	-	NA_lnc	Control	0	2	0	6	1
AC073957.1	chr7	1028523	1031398	+	NA_lnc	Control	0	0	0	0	0
AC073957.2	chr7	1055359	1138246	-	NA_lnc	Control	950	1062	128	3836	3337
AC076966.2	chr3	179147870	179148018	-	NA_lnc	Control	0	0	0	1	0
AC078962.5	chr12	64608940	64610289	-	NA_lnc	Control	4	0	0	25	22
AC079921.1	chr4	39181784	39182218	-	NA_lnc	Control	0	0	0	3	2
AC080013.1	chr3	158718780	158784549	+	NA_lnc	Control	0	0	0	0	0
AC083805.1.v2	chr12	57895574	57896726	-	NA_lnc	Control	1	0	0	23	10
AC083843.2	chr8	134832718	134833443	+	NA_lnc	Control	0	0	0	0	0
AC083855.2	chr3	11202587	11225925	-	NA_lnc	Control	229	258	12	582	497
AC084018.4	chr12	121687211	121687343	+	NA_lnc	Control	0	0	0	0	0
AC084125.1	chr8	144463816	144465101	+	NA_lnc	Control	0	0	0	0	0
AC087071.2	chr7	130205556	130205850	+	NA_lnc	Control	0	0	0	0	0
AC087280.2	chr11	6845792	6850932	-	NA_lnc	Control	13	24	0	9	7
AC087280.2.v2	chr11	6883735	6898208	-	NA_lnc	Control	45	44	2	60	30
AC087457.1	chr15	34810680	34811535	+	NA_lnc	Control	0	0	0	0	0
AC087468.2	chr15	84914369	84915118	-	NA_lnc	Control	0	0	0	5	1
AC087588.3	chr12	32756017	32756461	+	NA_lnc	Control	0	0	0	0	0
AC090001.1	chr12	95802550	95803117	-	NA_lnc	Control	0	0	0	0	0
AC090197.1	chr8	23343960	23344531	+	NA_lnc	Control	0	0	0	0	0
AC090559.1	chr11	47407468	47408355	-	NA_lnc	Control	13	7	0	29	20
AC090791.1	chr11	29160092	29160567	+	NA_lnc	Control	0	0	0	0	0
AC091132.4	chr17	45548854	45549481	+	NA_lnc	Control	0	0	0	0	0
AC091153.4	chr17	4730583	4731239	-	NA_lnc	Control	4	5	1	21	7
AC091180.6	chr17	49390746	49391827	+	NA_lnc	Control	0	0	0	0	0
AC091893.2	chr5	24732474	24732991	+	NA_lnc	Control	0	0	0	0	0
AC091893.2.v2	chr5	24735648	24735695	+	NA_lnc	Control	0	0	0	0	0
AC091946.1	chr5	21701420	21705722	+	NA_lnc	Control	0	0	0	0	0
AC091946.1.v2	chr5	21775071	21775163	+	NA_lnc	Control	0	0	0	0	0
AC092053.4	chr3	39153762	39154443	+	NA_lnc	Control	0	0	0	0	0
AC092059.1	chr3	55166909	55170044	-	NA_lnc	Control	0	0	0	2	2
AC092078.2	chr15	47812697	47823222	+	NA_lnc	Control	0	0	0	0	0
AC092118.1	chr16	57808365	57811344	+	NA_lnc	Control	0	0	0	0	0
AC092268.2	chrX	41010097	41010655	-	NA_lnc	Control	0	2	0	11	3
AC092296.2	chr19	36309182	36311792	+	NA_lnc	Control	0	0	0	0	0
AC092338.2	chr16	22374858	22376273	+	NA_lnc	Control	0	0	0	0	0
AC092343.1	chr5	59039773	59040873	+	NA_lnc	Control	0	0	0	0	0
AC092343.1.v2	chr5	59056188	59056970	+	NA_lnc	Control	0	0	0	0	0
AC092384.1	chr16	88941350	88942501	+	NA_lnc	Control	0	0	0	0	0
AC092535.4	chr4	1113601	1128398	+	NA_lnc	Control	0	0	0	0	0
AC092652.1	chr2	143704911	143705240	-	NA_lnc	Control	0	0	0	0	2
AC092718.1	chr16	81077319	81077843	+	NA_lnc	Control	0	0	0	0	0
AC092809.3	chr1	224208749	224213650	-	NA_lnc	Control	2	9	0	18	8
AC092810.3	chr1	209247757	209260296	-	NA_lnc	Control	14	12	0	6	12
AC092810.3.v2	chr1	209265080	209265486	-	NA_lnc	Control	0	0	0	0	0
AC092849.2	chr7	100481460	100483839	-	NA_lnc	Control	0	1	5	46	32
AC093001.2	chr3	149225410	149225850	+	NA_lnc	Control	0	0	0	0	0
AC093326.1	chr2	568362	569840	+	NA_lnc	Control	0	0	0	0	0
AC093425.1	chr1	59293304	59296532	-	NA_lnc	Control	5	10	2	20	21
AC093591.2	chr4	127840197	127844040	-	NA_lnc	Control	6	24	0	61	40
AC093866.1	chr4	89681511	89688498	+	NA_lnc	Control	0	0	0	0	0
AC096564.1	chr4	107972077	107989691	-	NA_lnc	Control	5	1	0	28	28
AC096861.2	chr3	122515029	122517357	+	NA_lnc	Control	0	0	0	0	0
AC098818.2	chr4	78774933	78775956	-	NA_lnc	Control	2	1	0	11	11
AC099066.2	chr1	225700171	225701945	+	NA_lnc	Control	0	0	0	0	0
AC099344.2	chr2	11388878	11389670	-	NA_lnc	Control	3	0	0	3	1
AC099344.3	chr2	11403995	11406029	+	NA_lnc	Control	0	0	0	0	0
AC099508.2	chr16	75140685	75141025	+	NA_lnc	Control	0	0	0	0	0
AC099509.2	chr5	96255135	96255378	+	NA_lnc	Control	0	0	0	0	0
AC099518.4	chr16	19067025	19067831	-	NA_lnc	Control	8	15	0	35	17
AC100793.2	chr17	42678558	42679212	+	NA_lnc	Control	0	0	0	0	0
AC100797.1	chr8	724706	731180	-	NA_lnc	Control	38	14	1	56	62
AC100821.2	chr8	54042842	54045629	-	NA_lnc	Control	17	12	0	32	29
AC100835.2	chr15	74597784	74599397	-	NA_lnc	Control	8	3	10	261	217
AC100858.3	chr8	124815574	124815750	-	NA_lnc	Control	0	0	0	0	1
AC103746.1	chr15	96341226	96341575	+	NA_lnc	Control	0	0	0	0	0
AC103760.1	chr8	86341950	86342340	-	NA_lnc	Control	0	0	0	13	5
AC103810.2	chr17	64897163	64897426	+	NA_lnc	Control	0	0	0	0	0
AC103810.2.v3	chr17	64909533	64910177	+	NA_lnc	Control	0	0	0	0	0
AC104109.2	chr5	134226412	134227365	+	NA_lnc	Control	0	0	0	0	0
AC104123.1	chr5	96510254	96510966	+	NA_lnc	Control	0	0	0	0	0
AC104248.1	chr8	108882070	108901312	-	NA_lnc	Control	2	0	0	4	3
AC104561.1	chr8	23457778	23459419	+	NA_lnc	Control	0	0	0	0	0
AC104695.2	chr2	28391420	28392645	-	NA_lnc	Control	7	1	3	77	47
AC104984.3	chr17	30113214	30113520	-	NA_lnc	Control	3	0	0	6	3
AC105020.3	chr15	75625846	75626938	+	NA_lnc	Control	0	0	0	0	0
AC105052.4	chr7	102672878	102673750	-	NA_lnc	Control	0	0	0	1	3
AC105227.1	chr18	50308383	50309741	+	NA_lnc	Control	0	0	0	0	0
AC105924.1	chr4	189286838	189291336	-	NA_lnc	Control	24	39	0	28	20
AC105935.2	chr3	49901070	49901735	+	NA_lnc	Control	0	0	0	0	0
AC106045.1	chr4	6763508	6765612	+	NA_lnc	Control	0	0	0	0	0
AC106739.1	chr16	27313457	27313818	-	NA_lnc	Control	2	3	1	9	5
AC106795.3	chr5	177971692	177972324	+	NA_lnc	Control	0	0	0	0	0
AC108451.2	chr15	80580030	80580174	-	NA_lnc	Control	0	0	0	1	2
AC108488.3	chr2	3574262	3575108	-	NA_lnc	Control	5	0	2	105	59
AC108751.4	chr3	149384030	149385799	-	NA_lnc	Control	24	39	1	64	45
AC110609.1	chr4	128552589	128553447	-	NA_lnc	Control	1	0	0	6	2
AC112172.2	chr5	29262158	29262789	-	NA_lnc	Control	0	0	0	1	3
AC112484.1,AC112484.3,AC112484.5	chr3	128879047	128879419	-	NA_lnc	Control	17	12	0	31	22
AC112503.2	chr3	123277352	123277904	+	NA_lnc	Control	0	0	0	0	0
AC112770.1	chr3	161600663	161715243	+	NA_lnc	Control	0	0	0	0	0
AC112770.1.v2	chr3	161729959	161750242	+	NA_lnc	Control	0	0	0	0	0
AC113414.1	chr5	163437050	163437293	-	NA_lnc	Control	1	0	0	20	5
AC114489.2	chr1	32717733	32725256	-	NA_lnc	Control	11	1	4	132	74
AC114689.3	chr18	67517029	67517826	+	NA_lnc	Control	0	0	0	0	0
AC114689.3.v2	chr18	67628447	67629730	+	NA_lnc	Control	0	0	0	0	0
AC116362.1	chr5	126354081	126354360	-	NA_lnc	Control	0	0	0	1	0
AC116667.2	chr16	73124481	73125922	+	NA_lnc	Control	0	0	0	0	0
AC118469.2	chr1	94417756	94418217	-	NA_lnc	Control	0	0	1	15	6
AC119396.2	chr19	7390521	7391196	-	NA_lnc	Control	5	0	0	18	7
AC121764.3	chr3	55360442	55361829	-	NA_lnc	Control	0	0	0	0	0
AC123768.2	chr15	32613732	32615111	+	NA_lnc	Control	0	0	0	0	0
AC124242.1	chr8	18084867	18085810	+	NA_lnc	Control	0	0	0	0	0
AC125494.1	chr12	6663421	6663760	+	NA_lnc	Control	0	0	0	0	0
AC127002.2	chr12	122501170	122501641	+	NA_lnc	Control	0	0	0	0	0
AC128709.2,AC128709.1	chr3	197455473	197456605	-	NA_lnc	Control	0	0	0	8	4
AC129492.4	chr17	8176490	8179439	+	NA_lnc	Control	0	0	0	0	0
AC131009.2	chr12	131861050	131862272	+	NA_lnc	Control	0	0	0	0	0
AC131011.2	chrX	23772991	23782907	-	NA_lnc	Control	24	29	1	42	32
AC131934.1	chr11	665092	668738	+	NA_lnc	Control	0	0	0	0	0
AC131944.1	chr4	88004780	88007458	-	NA_lnc	Control	0	8	5	68	49
AC132938.7	chr17	82450914	82452350	+	NA_lnc	Control	0	0	0	0	0
AC134349.1	chr12	11139182	11171608	-	NA_lnc	Control	544	599	47	1797	1361
AC135782.1	chr16	89046278	89052971	-	NA_lnc	Control	123	149	23	496	370
AC136297.1	chr11	1335950	1336648	-	NA_lnc	Control	8	6	0	10	10
AC136475.5	chr11	329651	330122	+	NA_lnc	Control	0	0	0	0	0
AC138356.1	chr8	37734760	37736519	-	NA_lnc	Control	0	0	0	1	3
AC139099.2	chr17	83195130	83199985	+	NA_lnc	Control	0	0	0	0	0
AC141424.1	chr17	409037	409987	-	NA_lnc	Control	1	0	1	19	17
AC145343.1	chr17	68100710	68101469	-	NA_lnc	Control	0	0	0	5	6
AC234644.2	chr7	130668858	130671216	+	NA_lnc	Control	0	0	0	0	0
AC243547.1	chr1	145892318	145893483	+	NA_lnc	Control	0	0	0	0	0
AC243571.2	chr17	37643518	37644820	+	NA_lnc	Control	0	0	0	0	0
AC243585.2	chr17	37609561	37610941	+	NA_lnc	Control	0	0	0	0	0
AC244033.2	chr1	150045563	150067156	-	NA_lnc	Control	44	79	12	274	203
AC244230.2.v2	chr10	46463761	46464106	+	NA_lnc	Control	0	0	0	0	0
AC244230.2.v3	chr10	46523837	46524561	+	NA_lnc	Control	0	0	0	0	0
AC245052.1	chr19	54200612	54200724	-	NA_lnc	Control	0	0	2	7	3
AC245060.5	chr22	22286661	22287220	-	NA_lnc	Control	0	0	0	3	1
AC245100.1.v2	chr1	148335051	148335342	+	NA_lnc	Control	0	0	0	0	0
AC245140.2	chrX	154397009	154398827	-	NA_lnc	Control	322	379	170	2323	1242
ACTN1-AS1	chr14	68978027	68979063	+	NA_lnc	Control	0	0	0	0	0
ADAMTSL4-AS1	chr1	150572725	150573821	-	NA_lnc	Control	16	17	0	34	27
AF111167.1	chr14	75259301	75260438	+	NA_lnc	Control	0	0	0	0	0
AF121898.1	chr8	87720468	87733853	-	NA_lnc	Control	7	0	0	1	6
AF222685.1	chr21	15209384	15210235	-	NA_lnc	Control	0	0	0	0	0
AGAP1-IT1	chr2	235494096	235507565	+	NA_lnc	Control	0	0	0	0	0
AJ009632.2	chr21	15428550	15444182	-	NA_lnc	Control	10	2	0	49	32
AL008635.1	chr22	35298837	35300125	-	NA_lnc	Control	37	19	7	158	89
AL020997.4	chr1	27829980	27830707	-	NA_lnc	Control	5	6	0	4	4
AL022157.1	chrX	57121617	57127243	+	NA_lnc	Control	0	0	0	0	0
AL022315.1	chr22	37546313	37547450	+	NA_lnc	Control	0	0	0	0	0
AL023881.1	chr16	423408	425544	-	NA_lnc	Control	50	10	4	434	241
AL031073.2	chrX	141934498	141974869	+	NA_lnc	Control	0	0	0	0	0
AL031073.2.v2	chrX	142428476	142428544	+	NA_lnc	Control	0	0	0	0	0
AL031259.1,AL672310.1	chr6	170623253	170623450	+	NA_lnc	Control	0	0	0	0	0
AL031587.1	chr22	38032164	38034228	-	NA_lnc	Control	3	0	2	18	16
AL031666.2	chr20	47318501	47318550	+	NA_lnc	Control	0	0	0	0	0
AL031726.2	chr1	169060562	169060728	+	NA_lnc	Control	0	0	0	0	0
AL031727.2	chr1	19595720	19596847	-	NA_lnc	Control	5	0	0	8	5
AL033381.3	chr6	1111350	1114325	+	NA_lnc	Control	0	0	0	0	0
AL035420.1	chr20	36051156	36051717	+	NA_lnc	Control	0	0	0	0	0
AL035661.2	chr20	24992917	24993550	+	NA_lnc	Control	0	0	0	0	0
AL049597.2	chr1	86703502	86705509	-	NA_lnc	Control	22	31	20	345	260
AL049795.2	chr1	32170732	32176563	+	NA_lnc	Control	0	0	0	0	0
AL049869.2	chr14	64568998	64569182	-	NA_lnc	Control	0	0	0	3	0
AL050403.2	chr20	10672927	10675550	+	NA_lnc	Control	0	0	0	0	0
AL078459.1	chr1	85276990	85278193	+	NA_lnc	Control	0	0	0	0	0
AL078590.2	chr6	134550974	134551483	-	NA_lnc	Control	0	0	0	7	9
AL078590.2.v2	chr6	134630431	134630944	-	NA_lnc	Control	0	0	0	3	5
AL096840.3	chr1	11978878	11981750	-	NA_lnc	Control	19	50	10	184	153
AL109615.2	chr6	44058849	44060132	+	NA_lnc	Control	0	0	0	0	0
AL109615.2.v3	chr6	44084944	44085342	+	NA_lnc	Control	0	0	0	0	0
AL109840.2	chr20	58979656	58981099	-	NA_lnc	Control	1	6	0	31	27
AL109955.1	chr20	57390613	57391179	-	NA_lnc	Control	1	11	0	6	5
AL118511.1	chr1	230868596	230869941	+	NA_lnc	Control	0	0	0	0	0
AL121574.1	chr6	37819091	37820406	-	NA_lnc	Control	62	36	19	280	243
AL121603.2	chr14	34874210	34876462	+	NA_lnc	Control	0	0	0	0	0
AL121809.2	chr14	45083044	45083938	-	NA_lnc	Control	0	0	0	3	2
AL121885.2	chr22	27686250	27686622	-	NA_lnc	Control	0	0	0	1	1
AL121972.1	chr6	73523887	73524430	+	NA_lnc	Control	0	0	0	0	0
AL121972.1.v2	chr6	73567217	73567916	+	NA_lnc	Control	0	0	0	0	0
AL121992.2	chr1	15682872	15684259	-	NA_lnc	Control	0	1	1	4	1
AL132671.1	chr6	117451129	117451946	-	NA_lnc	Control	0	0	0	0	1
AL133415.1	chr10	17233755	17234806	-	NA_lnc	Control	181	188	23	1846	965
AL133444.1	chr14	54685473	54686124	-	NA_lnc	Control	0	0	0	4	3
AL135905.1	chr6	63571007	63571474	-	NA_lnc	Control	10	0	1	38	20
AL135926.1,LINC00970	chr1	169060677	169061076	-	NA_lnc	Control	2	0	0	3	0
AL136040.1	chr14	81219499	81219632	+	NA_lnc	Control	0	0	0	0	0
AL136040.2	chr14	81170470	81172115	+	NA_lnc	Control	0	0	0	0	0
AL136084.2	chr9	98861579	98861909	-	NA_lnc	Control	0	0	0	2	0
AL136131.2	chr6	43722785	43725179	-	NA_lnc	Control	0	0	0	10	5
AL136309.3,ECI2-DT	chr6	4136072	4158073	+	NA_lnc	Control	0	0	0	0	0
AL136322.1	chr1	197442586	197443079	-	NA_lnc	Control	34	17	0	21	12
AL137779.2	chr14	101809581	101810288	-	NA_lnc	Control	33	2	9	277	145
AL137856.1	chr1	113812615	113813428	+	NA_lnc	Control	0	0	0	0	0
AL138720.1	chr6	14743091	14744080	-	NA_lnc	Control	0	0	0	7	2
AL138828.1	chr6	136014460	136014914	-	NA_lnc	Control	5	0	0	10	16
AL138885.2	chr6	10425594	10426225	-	NA_lnc	Control	0	0	0	17	18
AL138963.4	chr13	45340038	45340725	+	NA_lnc	Control	0	0	0	0	0
AL139317.5.v2	chr14	52827746	52835450	+	NA_lnc	Control	0	0	0	0	0
AL139353.2	chr14	31420755	31421632	+	NA_lnc	Control	0	0	0	0	0
AL139385.1	chr13	110613082	110615430	-	NA_lnc	Control	1	0	1	48	29
AL139807.1	chr6	11232847	11234468	+	NA_lnc	Control	0	0	0	0	0
AL157402.2	chr1	198656371	198657601	-	NA_lnc	Control	0	0	0	1	3
AL157936.1	chr9	94726203	94726548	-	NA_lnc	Control	0	0	0	15	7
AL158071.1	chr9	91118389	91119933	+	NA_lnc	Control	0	0	0	0	0
AL158071.3	chr9	91169584	91170045	-	NA_lnc	Control	0	0	0	3	1
AL158801.2	chr14	55270553	55272075	-	NA_lnc	Control	22	29	3	79	78
AL160035.1	chr13	26980635	26983094	-	NA_lnc	Control	4	14	0	3	1
AL160153.1	chr13	101717563	101723028	+	NA_lnc	Control	0	0	0	0	0
AL160254.1	chr13	67101014	67125351	+	NA_lnc	Control	0	0	0	0	0
AL160408.4	chr1	234655786	234667100	+	NA_lnc	Control	0	0	0	0	0
AL161725.1	chr9	468972	470115	-	NA_lnc	Control	0	0	0	13	10
AL161937.1	chr20	50166334	50171742	+	NA_lnc	Control	0	0	0	0	0
AL162231.5	chr9	34707081	34720146	+	NA_lnc	Control	0	0	0	0	0
AL162231.5.v2	chr9	34771338	34772150	+	NA_lnc	Control	0	0	0	0	0
AL162718.1	chr6	4316393	4317141	-	NA_lnc	Control	0	0	0	3	1
AL163541.1	chr13	109479306	109480093	-	NA_lnc	Control	0	0	0	5	1
AL163541.1.v2	chr13	109493251	109494946	-	NA_lnc	Control	0	0	0	3	2
AL163541.1.v3	chr13	109575468	109576331	-	NA_lnc	Control	0	0	0	6	2
AL163541.1.v4	chr13	109582250	109585777	-	NA_lnc	Control	1	0	0	8	7
AL163541.1.v5	chr13	109586378	109587184	-	NA_lnc	Control	0	0	0	4	2
AL163973.2	chr14	31560855	31561334	-	NA_lnc	Control	0	3	0	4	0
AL353135.1	chr6	89079284	89080579	-	NA_lnc	Control	4	3	0	11	5
AL353138.1	chr6	48110857	48111193	-	NA_lnc	Control	0	0	0	0	0
AL353622.2	chr1	28247460	28248026	+	NA_lnc	Control	0	0	0	0	0
AL353648.1	chr13	30466107	30466714	+	NA_lnc	Control	0	0	0	0	0
AL353653.1	chr20	50645779	50646350	+	NA_lnc	Control	0	0	0	0	0
AL353704.1	chr13	111153033	111153639	-	NA_lnc	Control	0	6	1	26	19
AL353771.1	chr1	70220850	70221279	-	NA_lnc	Control	1	3	0	14	10
AL354710.2	chr9	125241656	125242825	+	NA_lnc	Control	0	0	0	0	0
AL354710.2.v2	chr9	125243468	125244020	+	NA_lnc	Control	0	0	0	0	0
AL355102.1	chr14	96204844	96224299	+	NA_lnc	Control	0	0	0	0	0
AL355388.2	chr1	156021042	156022150	+	NA_lnc	Control	0	0	0	0	0
AL355472.3	chr1	234372185	234372810	+	NA_lnc	Control	0	0	0	0	0
AL355499.2,HULC	chr6	8435633	8436605	+	NA_lnc	Control	0	0	0	0	0
AL355803.1	chr20	64049753	64057084	+	NA_lnc	Control	0	0	0	0	0
AL356234.2	chr6	137657993	137659466	+	NA_lnc	Control	0	0	0	0	0
AL356234.2.v3	chr6	137730374	137730429	+	NA_lnc	Control	0	0	0	0	0
AL356317.2	chrX	64205978	64208578	+	NA_lnc	Control	0	0	0	0	0
AL357033.1	chr20	62641438	62642294	-	NA_lnc	Control	16	0	2	15	12
AL357033.3	chr20	62651271	62652186	-	NA_lnc	Control	18	0	1	64	65
AL358472.5	chr1	153923376	153924906	+	NA_lnc	Control	0	0	0	0	0
AL359732.1	chr1	226827729	226828423	+	NA_lnc	Control	0	0	0	0	0
AL360020.1	chr9	94139568	94140027	-	NA_lnc	Control	0	0	0	6	1
AL360091.2	chr1	212285418	212299579	+	NA_lnc	Control	0	0	0	0	0
AL360267.1	chr13	87638477	87673122	-	NA_lnc	Control	215	168	41	1250	924
AL365215.2	chr10	16817928	16818921	+	NA_lnc	Control	0	0	0	0	0
AL365259.1	chr6	125748514	125749394	-	NA_lnc	Control	12	0	0	57	33
AL365295.1	chr14	53217602	53326711	+	NA_lnc	Control	0	0	0	0	0
AL365436.2	chr1	151540309	151561855	+	NA_lnc	Control	0	0	0	0	0
AL390955.2	chr6	157323963	157324477	+	NA_lnc	Control	0	0	0	0	0
AL391262.2	chr14	69153322	69154804	+	NA_lnc	Control	0	0	0	0	0
AL391730.2.v2	chr1	40944742	40945643	+	NA_lnc	Control	0	0	0	0	0
AL391832.2	chr1	234959665	234962142	-	NA_lnc	Control	17	17	0	24	10
AL445248.1	chr1	32071896	32072843	-	NA_lnc	Control	0	0	2	13	8
AL445685.1	chr1	52033390	52034323	+	NA_lnc	Control	0	0	0	0	0
AL449106.1	chr1	178725650	178726285	-	NA_lnc	Control	20	16	4	36	29
AL450992.2.v2	chr1	152035299	152035901	+	NA_lnc	Control	0	0	0	0	0
AL451065.1	chr9	93094938	93095509	-	NA_lnc	Control	2	8	1	16	14
AL512329.2	chr6	1528278	1528911	-	NA_lnc	Control	1	0	0	13	16
AL512353.1	chr1	42841900	42846421	-	NA_lnc	Control	15	10	5	363	269
AL512408.1	chr1	26691954	26695943	-	NA_lnc	Control	33	23	12	218	208
AL512631.2	chr10	11611842	11612227	+	NA_lnc	Control	0	0	0	0	0
AL583808.1	chr1	72717662	72717769	-	NA_lnc	Control	0	0	0	0	1
AL589787.1	chr10	126440057	126441330	+	NA_lnc	Control	0	0	0	0	0
AL590068.4	chr10	30554109	30554602	+	NA_lnc	Control	0	0	0	0	0
AL591135.2	chr6	80065756	80066846	-	NA_lnc	Control	1	0	1	11	13
AL591518.1	chr6	105759575	105760053	-	NA_lnc	Control	0	0	0	1	0
AL592164.1	chrX	39847045	39848358	-	NA_lnc	Control	0	0	0	12	10
AL592429.2	chr6	139374764	139375792	+	NA_lnc	Control	0	0	0	0	0
AL596188.1	chr6	134636488	134638404	+	NA_lnc	Control	0	0	0	0	0
AL596214.1	chr1	89524055	89524756	-	NA_lnc	Control	5	0	0	11	5
AL596223.1	chr10	69222278	69222727	-	NA_lnc	Control	5	6	1	1	4
AL603756.1	chr10	84139226	84139283	-	NA_lnc	Control	0	0	0	1	0
AL606489.1.v2	chr1	204417826	204418174	+	NA_lnc	Control	0	0	0	0	0
AL606489.1.v3	chr1	204435562	204436224	+	NA_lnc	Control	0	0	0	0	0
AL606760.2	chr1	53212757	53213775	-	NA_lnc	Control	12	9	2	170	100
AL606760.3	chr1	53220728	53221246	+	NA_lnc	Control	0	0	0	0	0
AL627171.3	chr14	49862998	49863478	+	NA_lnc	Control	0	0	0	0	0
AL627171.4	chr14	49862550	49868161	-	NA_lnc	Control	913	1852	42	1887	927
AL627422.2	chr6	158853540	158854450	+	NA_lnc	Control	0	0	0	0	0
AL645608.1	chr1	1011996	1013400	-	NA_lnc	Control	4	14	1	40	21
AL645941.1	chr6	32968603	32970076	+	NA_lnc	Control	0	0	0	0	0
AL691420.1	chr9	115672318	115672710	-	NA_lnc	Control	0	0	0	0	0
AL807752.4	chr9	137054193	137055741	+	NA_lnc	Control	0	0	0	0	0
AP000317.2,AP000317.1	chr21	34305164	34306650	+	NA_lnc	Control	0	0	0	0	0
AP000331.1	chr21	34836464	34847437	+	NA_lnc	Control	0	0	0	0	0
AP000331.1.v2	chr21	34864346	34866817	+	NA_lnc	Control	0	0	0	0	0
AP000424.1,AP000424.2	chr8	100417041	100477248	+	NA_lnc	Control	0	0	0	0	0
AP000662.1	chr11	57638374	57641089	+	NA_lnc	Control	0	0	0	0	0
AP000688.4	chr21	36060634	36061509	+	NA_lnc	Control	0	0	0	0	0
AP000781.1	chr11	57325183	57328439	+	NA_lnc	Control	0	0	0	0	0
AP000829.1	chr18	1170587	1175144	+	NA_lnc	Control	0	0	0	0	0
AP001042.1.v2	chr21	38905975	38907064	-	NA_lnc	Control	0	0	0	18	5
AP001042.1.v3	chr21	38912550	38913568	-	NA_lnc	Control	12	0	0	23	26
AP001267.1	chr11	118400311	118401350	-	NA_lnc	Control	15	16	0	9	12
AP001267.2	chr11	118433120	118435206	-	NA_lnc	Control	1	1	0	7	7
AP001372.1,AP001085.1	chr11	74398558	74400150	+	NA_lnc	Control	0	0	0	0	0
AP001372.2	chr11	74493380	74498240	+	NA_lnc	Control	0	0	0	0	0
AP001439.1,AP000229.1	chr21	26170881	26172240	+	NA_lnc	Control	0	0	0	0	0
AP001453.2	chr11	64232750	64235064	-	NA_lnc	Control	35	9	19	234	171
AP001830.2	chr11	102473826	102475095	+	NA_lnc	Control	0	0	0	0	0
AP001922.1	chr11	75768168	75768446	-	NA_lnc	Control	0	0	0	3	0
AP001970.1	chr11	123194923	123198514	+	NA_lnc	Control	0	0	0	0	0
AP001978.1	chr11	79582764	79612300	-	NA_lnc	Control	18	35	3	145	124
AP002026.1	chr4	99088882	99093735	+	NA_lnc	Control	0	0	0	0	0
AP002518.2	chr11	114283850	114284120	-	NA_lnc	Control	0	3	0	0	0
AP002518.2.v2	chr11	114290798	114297883	-	NA_lnc	Control	114	179	9	587	279
AP002770.1	chr11	73760313	73761070	+	NA_lnc	Control	0	0	0	0	0
AP002851.1.v2	chr8	102685051	102687154	+	NA_lnc	Control	0	0	0	0	0
AP003392.4	chr11	119065262	119065677	-	NA_lnc	Control	1	0	1	10	6
AP003465.2	chr8	96235426	96238034	+	NA_lnc	Control	0	0	0	0	0
AP003469.2	chr8	101120434	101126925	-	NA_lnc	Control	21	31	13	208	126
AP003550.1	chr8	103020372	103020997	-	NA_lnc	Control	5	0	0	1	1
AP003721.3	chr11	60913165	60913842	-	NA_lnc	Control	0	0	0	7	5
AP003721.4	chr11	60906779	60907550	+	NA_lnc	Control	0	0	0	0	0
AP003900.1	chr21	10328410	10340361	-	NA_lnc	Control	281	419	35	1651	1369
AP005230.1	chr18	2302536	2302705	-	NA_lnc	Control	0	0	0	1	0
AP006259.1	chr11	9246733	9265322	-	NA_lnc	Control	165	254	6	698	503
AP006287.2	chr11	66067276	66070857	-	NA_lnc	Control	160	168	98	2209	1537
ARHGEF9-IT1	chrX	63634967	63755121	-	NA_lnc	Control	411	400	68	2267	1666
ATP11AUN	chr13	112658297	112658482	+	NA_lnc	Control	0	0	0	0	0
ATP1A1-AS1	chr1	116413740	116418592	-	NA_lnc	Control	3	1	0	22	13
BARX1-DT	chr9	93955527	93957922	+	NA_lnc	Control	0	0	0	0	0
BBOX1-AS1	chr11	27184346	27184726	-	NA_lnc	Control	0	0	0	21	8
BET1-AS1	chr7	94004457	94005511	+	NA_lnc	Control	0	0	0	0	0
BX470102.1	chr1	153533452	153535115	+	NA_lnc	Control	0	0	0	0	0
BX890604.2.v3	chrX	3872169	3872550	-	NA_lnc	Control	0	0	0	1	3
C22orf24	chr22	31943254	31944295	-	NA_lnc	Control	0	0	2	33	17
C22orf34,Z97192.2,Z97192.3	chr22	49412768	49657518	-	NA_lnc	Control	12	54	4	195	175
C5orf66	chr5	135140067	135344350	+	NA_lnc	Control	0	0	0	0	0
C6orf99	chr6	158869814	158910343	+	NA_lnc	Control	0	0	0	0	0
CASC9	chr8	75314709	75324382	-	NA_lnc	Control	49	59	1	127	103
CATIP-AS2	chr2	218353865	218357989	-	NA_lnc	Control	16	1	1	128	76
CBR3-AS1	chr21	36131785	36135565	-	NA_lnc	Control	20	26	13	475	266
CCDC144NL-AS1	chr17	20908740	20909539	+	NA_lnc	Control	0	0	0	0	0
CCDC183-AS1	chr9	136805652	136807810	-	NA_lnc	Control	92	154	2	215	169
CDC37L1-DT	chr9	4676603	4679435	-	NA_lnc	Control	1	4	0	25	13
CDYL-AS1	chr6	4776461	4777339	-	NA_lnc	Control	112	125	16	313	256
CERNA3	chr8	56074692	56075506	+	NA_lnc	Control	0	0	0	0	0
CLIP1-AS1	chr12	122400550	122400935	+	NA_lnc	Control	0	0	0	0	0
COMETT	chr7	116630750	116631073	-	NA_lnc	Control	0	0	0	2	0
CRTC3-AS1	chr15	90712987	90717139	-	NA_lnc	Control	12	13	2	59	34
CSE1L-AS1	chr20	49040462	49046180	-	NA_lnc	Control	24	16	2	41	34
CT70	chr9	104990806	104991758	-	NA_lnc	Control	3	2	2	204	160
CXXC5-AS1	chr5	139648998	139651342	-	NA_lnc	Control	79	119	5	126	151
CYTOR,AC133644.2.v2	chr2	87615152	87615315	+	NA_lnc	Control	0	0	0	0	0
CYTOR,AC133644.2.v4	chr2	87633251	87648724	+	NA_lnc	Control	0	0	0	0	0
DANT2	chrX	115718833	115719315	-	NA_lnc	Control	0	0	0	1	0
DCTN1-AS1	chr2	74392140	74393882	+	NA_lnc	Control	0	0	0	0	0
DDR1-DT	chr6	30875176	30876847	-	NA_lnc	Control	0	0	0	4	1
DEPDC1-AS1	chr1	68496698	68504150	+	NA_lnc	Control	0	0	0	0	0
DISC1FP1	chr11	90282899	90284178	+	NA_lnc	Control	0	0	0	0	0
DLG5-AS1	chr10	77926092	77929824	+	NA_lnc	Control	0	0	0	0	0
DLGAP1-AS4	chr18	3967009	3968023	+	NA_lnc	Control	0	0	0	0	0
DLGAP4-AS1	chr20	36562206	36573384	-	NA_lnc	Control	14	11	4	31	17
DLX2-DT	chr2	172100127	172110551	+	NA_lnc	Control	0	0	0	0	0
DNM3-IT1	chr1	171841127	172399914	+	NA_lnc	Control	0	0	0	0	0
DRAIC.v2	chr15	69552715	69552819	+	NA_lnc	Control	0	0	0	0	0
DRAIC.v3	chr15	69558191	69559336	+	NA_lnc	Control	0	0	0	0	0
DRAIC.v4	chr15	69594546	69596618	+	NA_lnc	Control	0	0	0	0	0
DSCAS	chr18	31101349	31105161	+	NA_lnc	Control	0	0	0	0	0
EML4-AS1	chr2	42147646	42147947	-	NA_lnc	Control	0	0	0	10	10
EML4-AS1.v2	chr2	42168277	42169197	-	NA_lnc	Control	0	0	0	13	7
ERICH6-AS1	chr3	150704031	150706440	+	NA_lnc	Control	0	0	0	0	0
EXOSC10-AS1	chr1	11099939	11102094	+	NA_lnc	Control	0	0	0	0	0
EZR-AS1	chr6	158819450	158819750	+	NA_lnc	Control	0	0	0	0	0
FAM157C	chr16	90106551	90106950	+	NA_lnc	Control	0	0	0	0	0
FAM230F.v2	chr22	18892456	18893202	-	NA_lnc	Control	0	0	0	2	2
FAM230F.v3	chr22	18894056	18894402	-	NA_lnc	Control	0	0	0	0	0
FENDRR	chr16	86477123	86478085	-	NA_lnc	Control	0	0	1	13	6
FGD5-AS1	chr3	14942784	14947464	-	NA_lnc	Control	230	238	38	1923	1153
FP236383.3.v2	chr21	8451969	8454105	+	NA_lnc	Control	0	0	0	0	0
FRG1-DT	chr4	189939466	189940663	-	NA_lnc	Control	0	0	0	9	5
FZD10-AS1	chr12	130151643	130162374	-	NA_lnc	Control	56	74	59	2123	1623
G2E3-AS1.v2	chr14	30558051	30559107	-	NA_lnc	Control	0	0	1	8	3
GAS1RR.v2	chr9	86983929	87002036	+	NA_lnc	Control	0	0	0	0	0
GMDS-DT.v2	chr6	2502426	2503892	+	NA_lnc	Control	0	0	0	0	0
GPR176-DT	chr15	39921028	39921607	+	NA_lnc	Control	0	0	0	0	0
GSN-AS1	chr9	121285251	121285530	-	NA_lnc	Control	0	0	0	0	0
HCG20	chr6	30744699	30745726	+	NA_lnc	Control	0	0	0	0	0
HCG20.v2	chr6	30749187	30751289	+	NA_lnc	Control	0	0	0	0	0
HCG20.v3	chr6	30752674	30752950	+	NA_lnc	Control	0	0	0	0	0
HCG20.v4	chr6	30782129	30782195	+	NA_lnc	Control	0	0	0	0	0
HOXB-AS3	chr17	48604426	48605550	+	NA_lnc	Control	0	0	0	0	0
HSD11B1-AS1	chr1	209673350	209673945	-	NA_lnc	Control	0	0	0	2	0
HULC	chr6	9248642	9248775	+	NA_lnc	Control	0	0	0	0	0
HYI-AS1	chr1	43454030	43454246	+	NA_lnc	Control	0	0	0	0	0
IL6-AS1	chr7	22725394	22727620	-	NA_lnc	Control	1	2	0	4	4
ITGA9-AS1	chr3	37857227	37860461	-	NA_lnc	Control	4	10	0	21	22
KIRREL1-IT1	chr1	157993645	157997776	+	NA_lnc	Control	0	0	0	0	0
KIZ-AS1	chr20	21166160	21166556	-	NA_lnc	Control	6	8	0	63	25
LACTB2-AS1	chr8	70608664	70615013	+	NA_lnc	Control	0	0	0	0	0
LIFR-AS1.v2	chr5	38633959	38636539	+	NA_lnc	Control	0	0	0	0	0
LINC00167	chr11	130003360	130003905	+	NA_lnc	Control	0	0	0	0	0
LINC00173	chr12	116533415	116533984	+	NA_lnc	Control	0	0	0	0	0
LINC00243	chr6	30815452	30815528	-	NA_lnc	Control	0	0	0	14	2
LINC00322	chr21	43328219	43333458	-	NA_lnc	Control	27	58	18	603	401
LINC00355	chr13	63910066	63910448	-	NA_lnc	Control	0	0	0	1	0
LINC00355.v2	chr13	64026006	64076043	-	NA_lnc	Control	327	620	48	1669	970
LINC00407	chr13	44692341	44692576	+	NA_lnc	Control	0	0	0	0	0
LINC00504	chr4	14771519	14771810	-	NA_lnc	Control	1	1	0	6	2
LINC00513	chr7	130904609	130906408	+	NA_lnc	Control	0	0	0	0	0
LINC00578	chr3	177731136	177732644	+	NA_lnc	Control	0	0	0	0	0
LINC00592	chr12	52215985	52223811	+	NA_lnc	Control	0	0	0	0	0
LINC00601	chr10	126518087	126518327	-	NA_lnc	Control	0	0	0	2	3
LINC00602	chr6	165986135	165986886	+	NA_lnc	Control	0	0	0	0	0
LINC00612	chr12	9063777	9065046	-	NA_lnc	Control	10	46	3	65	59
LINC00624	chr1	147504700	147505033	-	NA_lnc	Control	0	0	0	5	1
LINC00639	chr14	38838888	38839722	-	NA_lnc	Control	0	0	0	2	3
LINC00667	chr18	5238100	5246504	+	NA_lnc	Control	0	0	0	0	0
LINC00687	chr20	11848459	11850378	-	NA_lnc	Control	0	2	0	1	1
LINC00867	chr10	118342410	118343050	+	NA_lnc	Control	0	0	0	0	0
LINC00871	chr14	45920565	45920832	+	NA_lnc	Control	0	0	0	0	0
LINC00881	chr3	157089255	157089863	+	NA_lnc	Control	0	0	0	0	0
LINC00917	chr16	86342589	86343477	-	NA_lnc	Control	0	4	0	7	4
LINC00963.v2	chr9	129496921	129506942	+	NA_lnc	Control	0	0	0	0	0
LINC00992	chr5	117415508	117418425	+	NA_lnc	Control	0	0	0	0	0
LINC00992.v2	chr5	117437056	117437650	+	NA_lnc	Control	0	0	0	0	0
LINC01058	chr13	30419518	30422227	-	NA_lnc	Control	4	2	1	35	22
LINC01060	chr4	188455577	188485865	+	NA_lnc	Control	0	0	0	0	0
LINC01132	chr1	234724992	234731643	+	NA_lnc	Control	0	0	0	0	0
LINC01135.v2	chr1	58816482	58817169	+	NA_lnc	Control	0	0	0	0	0
LINC01154	chr12	54359374	54359528	+	NA_lnc	Control	0	0	0	0	0
LINC01170	chr5	124401966	124402313	-	NA_lnc	Control	0	0	1	19	17
LINC01182	chr4	13654266	13656225	+	NA_lnc	Control	0	0	0	0	0
LINC01237	chr2	241881972	241891325	+	NA_lnc	Control	0	0	0	0	0
LINC01242	chr9	30558807	30559481	-	NA_lnc	Control	0	0	0	0	0
LINC01257	chr12	131218512	131220305	+	NA_lnc	Control	0	0	0	0	0
LINC01266	chr3	713850	714242	+	NA_lnc	Control	0	0	0	0	0
LINC01303	chr14	61561366	61562008	-	NA_lnc	Control	0	0	0	10	5
LINC01397	chr1	110098886	110099248	+	NA_lnc	Control	0	0	0	0	0
LINC01431	chr20	23356592	23358106	-	NA_lnc	Control	14	4	2	31	24
LINC01433	chr20	4193064	4195943	+	NA_lnc	Control	0	0	0	0	0
LINC01460	chr2	27705785	27706270	-	NA_lnc	Control	0	0	0	2	0
LINC01473	chr2	186199078	186212632	-	NA_lnc	Control	15	25	0	43	34
LINC01483	chr17	69575682	69575976	+	NA_lnc	Control	0	0	0	0	0
LINC01500	chr14	58794630	58795045	+	NA_lnc	Control	0	0	0	0	0
LINC01578	chr15	92820539	92820974	+	NA_lnc	Control	0	0	0	0	0
LINC01578.v2	chr15	92832113	92832698	+	NA_lnc	Control	0	0	0	0	0
LINC01578.v3	chr15	92869820	92870990	+	NA_lnc	Control	0	0	0	0	0
LINC01607	chr8	79768274	79769118	+	NA_lnc	Control	0	0	0	0	0
LINC01704	chr1	158149035	158149727	-	NA_lnc	Control	0	0	0	10	7
LINC01714	chr1	8201369	8202535	+	NA_lnc	Control	0	0	0	0	0
LINC01719	chr1	146052538	146052718	+	NA_lnc	Control	0	0	0	0	0
LINC01731	chr1	148282910	148284375	-	NA_lnc	Control	0	0	0	1	1
LINC01786	chr1	1274026	1279393	+	NA_lnc	Control	0	0	0	0	0
LINC01792	chr2	200712304	200713188	-	NA_lnc	Control	0	0	0	1	1
LINC01816	chr2	70141272	70142502	-	NA_lnc	Control	17	19	1	53	27
LINC01828	chr2	67261237	67261819	+	NA_lnc	Control	0	0	0	0	0
LINC01829	chr2	67397016	67397194	-	NA_lnc	Control	5	0	0	2	1
LINC01857	chr2	207663946	207664152	+	NA_lnc	Control	0	0	0	0	0
LINC01910	chr18	70380141	70384591	-	NA_lnc	Control	2	6	2	51	34
LINC01968	chr3	194769448	194770216	+	NA_lnc	Control	0	0	0	0	0
LINC01977	chr17	79813467	79820195	+	NA_lnc	Control	0	0	0	0	0
LINC01992	chr17	27964456	27965207	-	NA_lnc	Control	0	0	0	1	2
LINC02015	chr3	177824302	177896932	+	NA_lnc	Control	0	0	0	0	0
LINC02068	chr3	172562450	172563026	-	NA_lnc	Control	0	0	0	2	0
LINC02111	chr5	17377896	17379450	-	NA_lnc	Control	1	0	1	3	2
LINC02130	chr16	14363113	14364458	-	NA_lnc	Control	1	0	0	3	5
LINC02130.v2	chr16	14365063	14365635	-	NA_lnc	Control	0	0	0	7	3
LINC02193	chr16	90221447	90222666	+	NA_lnc	Control	0	0	0	0	0
LINC02241.v2	chr5	20767751	20767927	+	NA_lnc	Control	0	0	0	0	0
LINC02243	chrX	134949518	134953382	+	NA_lnc	Control	0	0	0	0	0
LINC02245.v2	chr2	65040258	65040555	-	NA_lnc	Control	7	20	0	16	2
LINC02258	chr12	87801571	87801866	+	NA_lnc	Control	0	0	0	0	0
LINC02265	chr4	40317036	40318741	+	NA_lnc	Control	0	0	0	0	0
LINC02323	chr14	102545780	102555824	+	NA_lnc	Control	0	0	0	0	0
LINC02384	chr12	68364596	68365367	-	NA_lnc	Control	1	3	2	14	14
LINC02396	chr12	49908881	49909960	-	NA_lnc	Control	16	2	2	22	14
LINC02405	chr12	127031786	127060410	-	NA_lnc	Control	44	45	4	387	257
LINC02436	chr4	185112410	185112672	+	NA_lnc	Control	0	0	0	0	0
LINC02453	chr12	98490176	98491109	-	NA_lnc	Control	0	0	0	4	3
LINC02473	chr4	24659855	24671568	+	NA_lnc	Control	0	0	0	0	0
LINC02521	chr6	2623576	2624590	+	NA_lnc	Control	0	0	0	0	0
LINC02532	chr6	106745482	106746004	-	NA_lnc	Control	0	0	0	0	1
LINC02590	chr2	43041192	43041951	-	NA_lnc	Control	0	1	0	6	3
LINC02606	chr1	9427979	9428878	-	NA_lnc	Control	1	0	0	16	10
LINC02607,AL683887.1	chr1	95743095	95744740	+	NA_lnc	Control	0	0	0	0	0
LINC02614,AC092903.2	chr3	125908004	125910272	-	NA_lnc	Control	9	18	4	128	75
LINC02625	chr10	61781744	61784450	-	NA_lnc	Control	0	5	0	1	1
LINC02643	chr10	21340232	21340550	-	NA_lnc	Control	0	0	0	6	3
LINC02689	chr11	1351715	1351811	+	NA_lnc	Control	0	0	0	0	0
LINC02694	chr15	38844150	38844524	+	NA_lnc	Control	0	0	0	0	0
LINC02694.v2	chr15	38888894	38889818	+	NA_lnc	Control	0	0	0	0	0
LINC02733	chr11	62053073	62054547	-	NA_lnc	Control	0	8	0	7	3
LINC02736	chr11	65491212	65493963	-	NA_lnc	Control	13	37	1	77	50
LINC02755.v2	chr11	29925864	29934910	-	NA_lnc	Control	17	2	0	78	52
LMO7-AS1	chr13	75634873	75636228	-	NA_lnc	Control	6	3	1	13	25
LNC-LBCS	chr6	19803860	19804704	-	NA_lnc	Control	3	0	0	13	10
LPGAT1-AS1	chr1	211830953	211834824	+	NA_lnc	Control	0	0	0	0	0
MAMDC2-AS1.v2	chr9	70100273	70100510	-	NA_lnc	Control	0	0	0	5	1
MDS2	chr1	23585890	23586750	+	NA_lnc	Control	0	0	0	0	0
MDS2.v2	chr1	23635196	23636050	+	NA_lnc	Control	0	0	0	0	0
MED14OS	chrX	40736034	40738694	+	NA_lnc	Control	0	0	0	0	0
MEF2C-AS1	chr5	88975552	88975655	+	NA_lnc	Control	0	0	0	0	0
MIR100HG	chr11	122440831	122440989	-	NA_lnc	Control	2	0	0	8	1
MIR137HG	chr1	98027062	98027499	-	NA_lnc	Control	0	7	0	32	23
MIR181A1HG	chr1	198934774	198937428	-	NA_lnc	Control	35	15	13	259	172
MIR222HG	chrX	45745210	45770194	-	NA_lnc	Control	376	523	13	530	423
MIR34AHG	chr1	9182006	9182296	-	NA_lnc	Control	5	0	2	46	19
MIR4307HG	chr14	26843481	26893038	+	NA_lnc	Control	0	0	0	0	0
MIR5689HG	chr6	10440963	10441204	+	NA_lnc	Control	0	0	0	0	0
MIR583HG	chr5	95962004	96193957	+	NA_lnc	Control	0	0	0	0	0
MIR663AHG	chr20	26208695	26209095	-	NA_lnc	Control	1	10	0	1	4
MKX-AS1	chr10	27745954	27747209	+	NA_lnc	Control	0	0	0	0	0
MNX1-AS1	chr7	157010847	157016425	+	NA_lnc	Control	0	0	0	0	0
NDFIP2-AS1	chr13	79480362	79481231	-	NA_lnc	Control	0	0	0	5	2
NFIA-AS2	chr1	61056868	61057015	-	NA_lnc	Control	1	0	0	7	3
NINJ2-AS1	chr12	632448	641140	+	NA_lnc	Control	0	0	0	0	0
OGFR-AS1	chr20	62804835	62804996	-	NA_lnc	Control	3	8	1	79	57
OSMR-AS1	chr5	38696550	38697125	-	NA_lnc	Control	0	0	0	0	0
OVAAL	chr1	180530789	180531339	+	NA_lnc	Control	0	0	0	0	0
OVCH1-AS1	chr12	29394207	29394389	+	NA_lnc	Control	0	0	0	0	0
P3H2-AS1	chr3	190121042	190129644	+	NA_lnc	Control	0	0	0	0	0
PBX1-AS1	chr1	164769115	164772782	-	NA_lnc	Control	2	40	1	61	41
PCAT1	chr8	126556895	126558741	+	NA_lnc	Control	0	0	0	0	0
PCAT1.v2	chr8	126824686	126824793	+	NA_lnc	Control	0	0	0	0	0
PCAT1.v3	chr8	127013153	127013713	+	NA_lnc	Control	0	0	0	0	0
PCOLCE-AS1	chr7	100602913	100604206	-	NA_lnc	Control	4	0	8	351	224
PCOTH	chr13	23888868	23892098	+	NA_lnc	Control	0	0	0	0	0
PCSK6-AS1	chr15	101334492	101334808	+	NA_lnc	Control	0	0	0	0	0
PLCG1-AS1	chr20	41135851	41138003	-	NA_lnc	Control	19	9	34	752	444
PPP1R9A-AS1	chr7	95156540	95214331	-	NA_lnc	Control	84	116	4	553	416
PROSER2-AS1	chr10	11874073	11875904	-	NA_lnc	Control	4	10	3	35	31
PTCSC2	chr9	97801851	97803495	-	NA_lnc	Control	0	0	0	1	1
PVT1.v3	chr8	128150115	128150188	+	NA_lnc	Control	0	0	0	0	0
RABGAP1L-DT	chr1	174157551	174159287	-	NA_lnc	Control	1	9	0	19	11
RAD21-AS1	chr8	116875055	116875503	+	NA_lnc	Control	0	0	0	0	0
RB1-DT	chr13	48303059	48303693	-	NA_lnc	Control	0	0	0	19	9
RBPMS-AS1	chr8	30380581	30385072	-	NA_lnc	Control	2	10	33	266	279
SATB1-AS1	chr3	18538829	18538986	+	NA_lnc	Control	0	0	0	0	0
SCAT1	chr17	78617388	78632051	-	NA_lnc	Control	48	49	5	152	102
SCAT8	chr6	63806655	63806973	+	NA_lnc	Control	0	0	0	0	0
SEPTIN4-AS1	chr17	58525467	58528850	+	NA_lnc	Control	0	0	0	0	0
SH3TC2-DT	chr5	149063374	149064174	+	NA_lnc	Control	0	0	0	0	0
SLC39A12-AS1	chr10	18003103	18005846	-	NA_lnc	Control	0	6	0	6	4
SMIM2-AS1.v2	chr13	44159235	44163990	+	NA_lnc	Control	0	0	0	0	0
SMIM25.v2	chr20	50267790	50268818	+	NA_lnc	Control	0	0	0	0	0
SPAG5-AS1	chr17	28599133	28606910	+	NA_lnc	Control	0	0	0	0	0
SPRY4-AS1.v2	chr5	142357228	142359909	+	NA_lnc	Control	0	0	0	0	0
SRD5A3-AS1	chr4	55395103	55395774	-	NA_lnc	Control	0	0	1	18	10
SREBF2-AS1	chr22	41832122	41832672	-	NA_lnc	Control	16	5	5	40	25
ST3GAL5-AS1	chr2	85889121	85890980	+	NA_lnc	Control	0	0	0	0	0
STX17-AS1	chr9	99820714	99821679	-	NA_lnc	Control	8	8	0	21	13
STX17-AS1.v2	chr9	99903751	99906598	-	NA_lnc	Control	0	1	0	5	9
STX18-AS1	chr4	4542199	4664420	+	NA_lnc	Control	0	0	0	0	0
STXBP5-AS1.v2	chr6	146974161	146974287	-	NA_lnc	Control	0	0	0	0	0
STXBP5-AS1.v3	chr6	147201253	147204540	-	NA_lnc	Control	31	37	24	467	448
SUCLA2-AS1	chr13	48001405	48001907	+	NA_lnc	Control	0	0	0	0	0
TARID	chr6	133845827	133891819	-	NA_lnc	Control	37	45	5	158	114
TBC1D8-AS1	chr2	101151655	101155412	+	NA_lnc	Control	0	0	0	0	0
THSD4-AS1	chr15	71163253	71165174	-	NA_lnc	Control	4	0	1	45	25
TM4SF1-AS1	chr3	149377817	149386582	+	NA_lnc	Control	0	0	0	0	0
TMEM220-AS1,AC015908.7	chr17	10730128	10731506	+	NA_lnc	Control	0	0	0	0	0
TMEM220-AS1,AC015908.7.v2	chr17	10743900	10744641	+	NA_lnc	Control	0	0	0	0	0
TRPM2-AS	chr21	44414594	44425595	-	NA_lnc	Control	149	72	101	3585	2667
TUSC8	chr13	44402094	44405950	-	NA_lnc	Control	2	11	1	12	6
UBA6-AS1	chr4	67701333	67722502	+	NA_lnc	Control	0	0	0	0	0
UBA6-AS1.v2	chr4	68039135	68039695	+	NA_lnc	Control	0	0	0	0	0
UBE2R2-AS1.v2	chr9	33816457	33816922	-	NA_lnc	Control	1	15	0	24	8
Z93022.1	chrX	17375143	17477322	+	NA_lnc	Control	0	0	0	0	0
Z97055.2	chr22	43812422	43813955	+	NA_lnc	Control	0	0	0	0	0
Z98742.4	chr6	108261390	108261734	+	NA_lnc	Control	0	0	0	0	0
Z99756.1	chr22	43276010	43276297	+	NA_lnc	Control	0	0	0	0	0
Z99774.1	chr22	26671986	26672656	-	NA_lnc	Control	0	0	1	9	2
ZNF213-AS1.v2	chr16	3110459	3112507	-	NA_lnc	Control	4	0	0	27	8
ZNF503-AS2	chr10	75401890	75408539	+	NA_lnc	Control	0	0	0	0	0
ZNF561-AS1	chr19	9621517	9633865	+	NA_lnc	Control	0	0	0	0	0
AC000068.1	chr22	19447908	19450102	+	NA_lnc	PAXT_sensitive	0	0	0	0	0
AC002310.1	chr16	30535058	30535394	+	NA_lnc	PAXT_sensitive	0	0	0	0	0
AC002401.2	chr17	50101950	50102298	-	NA_lnc	PAXT_sensitive	1	0	0	13	11
AC002451.1	chr7	95596708	95597199	+	NA_lnc	PAXT_sensitive	0	0	0	0	0
AC002470.1	chr22	20981361	20982202	-	NA_lnc	PAXT_sensitive	25	71	5	125	88
AC003043.2	chr17	44324980	44327544	+	NA_lnc	PAXT_sensitive	0	0	0	0	0
AC004477.1	chr17	48046882	48048049	-	NA_lnc	PAXT_sensitive	49	19	2	106	75
AC004771.2,AC004771.4	chr17	4987744	4988564	+	NA_lnc	PAXT_sensitive	0	0	0	0	0
AC004771.3	chr17	4967547	4968151	+	NA_lnc	PAXT_sensitive	0	0	0	0	0
AC004812.2	chr12	120116917	120118364	+	NA_lnc	PAXT_sensitive	0	0	0	0	0
AC004837.4	chr7	39618061	39623474	-	NA_lnc	PAXT_sensitive	10	22	0	69	50
AC004839.2	chr7	107579826	107580127	-	NA_lnc	PAXT_sensitive	13	7	1	25	11
AC005005.3	chr22	31083685	31084884	-	NA_lnc	PAXT_sensitive	14	43	11	147	122
AC005225.2	chr14	73567953	73569874	-	NA_lnc	PAXT_sensitive	54	21	10	399	249
AC005261.2	chr19	57350848	57351111	-	NA_lnc	PAXT_sensitive	11	8	0	39	14
AC005332.1	chr17	68246383	68247915	-	NA_lnc	PAXT_sensitive	14	3	2	85	79
AC005332.4	chr17	68205494	68207492	+	NA_lnc	PAXT_sensitive	0	0	0	0	0
AC005363.2	chr16	1971654	1971913	-	NA_lnc	PAXT_sensitive	9	27	2	82	46
AC005586.1	chr7	150367664	150368750	-	NA_lnc	PAXT_sensitive	16	10	3	70	64
AC005696.4	chr17	2720801	2724859	-	NA_lnc	PAXT_sensitive	91	32	8	188	135
AC005775.1	chr19	505534	507852	-	NA_lnc	PAXT_sensitive	30	32	6	226	146
AC005821.1	chr17	62704748	62705350	+	NA_lnc	PAXT_sensitive	0	0	0	0	0
AC005837.4	chr17	76709490	76710039	+	NA_lnc	PAXT_sensitive	0	0	0	0	0
AC006059.1	chr3	42647647	42654996	-	NA_lnc	PAXT_sensitive	125	137	44	2233	1472
AC006064.3	chr12	6530187	6534356	-	NA_lnc	PAXT_sensitive	351	233	65	2897	1933
AC006116.9	chr19	56315275	56316028	+	NA_lnc	PAXT_sensitive	0	0	0	0	0
AC006252.1	chr3	52239255	52241095	+	NA_lnc	PAXT_sensitive	0	0	0	0	0
AC006333.1	chr7	123749212	123749846	+	NA_lnc	PAXT_sensitive	0	0	0	0	0
AC006449.2	chr17	38703482	38703844	-	NA_lnc	PAXT_sensitive	24	39	7	195	101
AC006449.7	chr17	38704142	38704740	+	NA_lnc	PAXT_sensitive	0	0	0	0	0
AC006504.5	chr19	27793467	27803468	+	NA_lnc	PAXT_sensitive	0	0	0	0	0
AC007064.2	chr22	16869452	16871950	+	NA_lnc	PAXT_sensitive	0	0	0	0	0
AC007383.1	chr2	206085960	206086850	+	NA_lnc	PAXT_sensitive	0	0	0	0	0
AC007391.1	chr2	37324909	37326763	+	NA_lnc	PAXT_sensitive	0	0	0	0	0
AC007448.4	chr17	67245254	67245804	+	NA_lnc	PAXT_sensitive	0	0	0	0	0
AC007541.1	chr12	106954174	106955440	-	NA_lnc	PAXT_sensitive	42	73	20	593	298
AC007613.1	chr16	11743106	11743623	+	NA_lnc	PAXT_sensitive	0	0	0	0	0
AC007663.3	chr22	20320137	20321203	+	NA_lnc	PAXT_sensitive	0	0	0	0	0
AC007881.3	chr2	71067519	71068537	-	NA_lnc	PAXT_sensitive	2	0	1	62	31
AC008124.1	chr12	45726026	45727603	-	NA_lnc	PAXT_sensitive	100	41	17	762	440
AC008438.1	chr5	140400514	140401452	-	NA_lnc	PAXT_sensitive	71	65	4	260	135
AC008443.1	chr5	181246531	181257579	+	NA_lnc	PAXT_sensitive	0	0	0	0	0
AC008608.2	chr5	134004850	134005562	+	NA_lnc	PAXT_sensitive	0	0	0	0	0
AC008610.1	chr5	180292251	180295250	+	NA_lnc	PAXT_sensitive	0	0	0	0	0
AC008629.1.v2	chr5	119069398	119070838	-	NA_lnc	PAXT_sensitive	15	16	1	34	16
AC008764.2,AC024075.3	chr19	16628491	16629671	+	NA_lnc	PAXT_sensitive	0	0	0	0	0
AC008764.6	chr19	16542623	16544814	+	NA_lnc	PAXT_sensitive	0	0	0	0	0
AC008764.8	chr19	16572620	16575340	+	NA_lnc	PAXT_sensitive	0	0	0	0	0
AC009113.1	chr16	89215162	89217631	-	NA_lnc	PAXT_sensitive	76	25	1	445	262
AC009118.2	chr16	58392158	58392825	-	NA_lnc	PAXT_sensitive	50	74	7	269	151
AC009148.1	chr16	81312441	81314777	-	NA_lnc	PAXT_sensitive	21	18	2	32	16
AC009562.1	chr15	30991782	30992481	+	NA_lnc	PAXT_sensitive	0	0	0	0	0
AC009831.1	chr18	31943380	31944154	+	NA_lnc	PAXT_sensitive	0	0	0	0	0
AC010331.1	chr19	47607881	47608626	-	NA_lnc	PAXT_sensitive	32	20	5	44	28
AC010336.1	chr19	7902687	7903513	-	NA_lnc	PAXT_sensitive	24	33	7	120	90
AC010336.8	chr19	7943990	7949240	+	NA_lnc	PAXT_sensitive	0	0	0	0	0
AC010359.2	chr5	65924632	65925585	-	NA_lnc	PAXT_sensitive	5	6	1	45	20
AC010491.1	chr5	14663099	14664580	-	NA_lnc	PAXT_sensitive	29	8	3	70	58
AC010531.6	chr16	87317493	87318036	+	NA_lnc	PAXT_sensitive	0	0	0	0	0
AC010618.3	chr19	17503454	17511516	-	NA_lnc	PAXT_sensitive	255	177	83	1628	1188
AC010789.2	chr10	101694379	101700730	+	NA_lnc	PAXT_sensitive	0	0	0	0	0
AC010864.1	chr10	43136823	43138388	-	NA_lnc	PAXT_sensitive	29	17	3	72	38
AC010913.1	chr2	73113334	73113827	+	NA_lnc	PAXT_sensitive	0	0	0	0	0
AC010997.5	chr10	75408969	75409593	-	NA_lnc	PAXT_sensitive	53	4	1	39	19
AC010999.2	chr15	56887394	56888219	+	NA_lnc	PAXT_sensitive	0	0	0	0	0
AC011466.1	chr19	48204094	48204492	+	NA_lnc	PAXT_sensitive	0	0	0	0	0
AC011481.1	chr19	44950049	44954925	-	NA_lnc	PAXT_sensitive	40	86	4	89	43
AC011921.1	chr17	60526293	60527237	+	NA_lnc	PAXT_sensitive	0	0	0	0	0
AC012291.3	chr15	84745950	84748266	-	NA_lnc	PAXT_sensitive	20	36	1	37	26
AC012615.1	chr19	1874889	1876168	-	NA_lnc	PAXT_sensitive	225	243	10	221	153
AC012645.1	chr16	30096429	30097150	+	NA_lnc	PAXT_sensitive	0	0	0	0	0
AC015712.1	chr15	100849752	100856236	+	NA_lnc	PAXT_sensitive	0	0	0	0	0
AC015712.2	chr15	100918746	100919295	-	NA_lnc	PAXT_sensitive	20	3	5	191	141
AC015802.4	chr17	76551332	76557682	-	NA_lnc	PAXT_sensitive	63	102	7	284	220
AC015912.3	chr17	56914173	56914532	+	NA_lnc	PAXT_sensitive	0	0	0	0	0
AC015982.2	chr2	55617933	55618370	+	NA_lnc	PAXT_sensitive	0	0	0	0	0
AC016355.1	chr15	67541969	67542614	-	NA_lnc	PAXT_sensitive	19	9	6	196	107
AC016575.1	chr5	14872019	14872680	+	NA_lnc	PAXT_sensitive	0	0	0	0	0
AC016773.2	chr4	1712835	1715995	+	NA_lnc	PAXT_sensitive	0	0	0	0	0
AC017083.1	chr2	68252852	68253706	+	NA_lnc	PAXT_sensitive	0	0	0	0	0
AC018845.3	chr16	46973772	46974249	+	NA_lnc	PAXT_sensitive	0	0	0	0	0
AC019129.2	chr2	44168019	44168116	-	NA_lnc	PAXT_sensitive	0	0	0	5	2
AC020558.1	chr17	17591923	17592664	+	NA_lnc	PAXT_sensitive	0	0	0	0	0
AC020765.2	chr16	28553722	28554189	-	NA_lnc	PAXT_sensitive	29	39	6	146	72
AC021242.3	chr8	9555150	9556537	-	NA_lnc	PAXT_sensitive	25	19	47	1224	855
AC021321.1	chr8	67343449	67345085	+	NA_lnc	PAXT_sensitive	0	0	0	0	0
AC021752.1	chr15	50906887	50908598	-	NA_lnc	PAXT_sensitive	35	24	4	117	77
AC022098.1	chr19	14137178	14140643	+	NA_lnc	PAXT_sensitive	0	0	0	0	0
AC022211.3	chr17	75271344	75274929	+	NA_lnc	PAXT_sensitive	0	0	0	0	0
AC022364.1	chr12	28163297	28190342	-	NA_lnc	PAXT_sensitive	8	5	3	131	101
AC023283.1	chr10	117005443	117008540	+	NA_lnc	PAXT_sensitive	0	0	0	0	0
AC023302.1	chr15	80693217	80695006	-	NA_lnc	PAXT_sensitive	6	27	0	38	21
AC023632.2	chr8	94553763	94554054	+	NA_lnc	PAXT_sensitive	0	0	0	0	0
AC023908.3	chr15	39782906	39785614	+	NA_lnc	PAXT_sensitive	0	0	0	0	0
AC024560.4	chr3	197649485	197653097	-	NA_lnc	PAXT_sensitive	35	40	6	127	82
AC025031.1	chr12	46382509	46383320	-	NA_lnc	PAXT_sensitive	56	35	2	70	50
AC025048.2	chr17	60134141	60135643	-	NA_lnc	PAXT_sensitive	58	69	8	228	136
AC025048.4	chr17	60078991	60079700	+	NA_lnc	PAXT_sensitive	0	0	0	0	0
AC025181.2	chr5	32174416	32175270	+	NA_lnc	PAXT_sensitive	0	0	0	0	0
AC025287.2	chr16	75555404	75557056	+	NA_lnc	PAXT_sensitive	0	0	0	0	0
AC026367.1	chr12	118375298	118376865	-	NA_lnc	PAXT_sensitive	30	29	2	171	146
AC026471.2	chr16	31508456	31509561	+	NA_lnc	PAXT_sensitive	0	0	0	0	0
AC026704.1	chr5	55233877	55236644	+	NA_lnc	PAXT_sensitive	0	0	0	0	0
AC026785.3	chr5	17375302	17375588	-	NA_lnc	PAXT_sensitive	22	48	1	43	28
AC026979.2	chr8	30155829	30156218	-	NA_lnc	PAXT_sensitive	2	12	1	123	59
AC026992.2	chr15	69296344	69298763	-	NA_lnc	PAXT_sensitive	7	0	0	69	40
AC027449.1	chr18	22347846	22348682	-	NA_lnc	PAXT_sensitive	5	0	0	15	5
AC027601.6	chr17	81345531	81345639	-	NA_lnc	PAXT_sensitive	106	123	8	102	78
AC032011.1	chr15	62389934	62390463	-	NA_lnc	PAXT_sensitive	6	10	1	24	22
AC034139.1	chr4	76305892	76306528	-	NA_lnc	PAXT_sensitive	28	13	2	77	32
AC034222.2,OXCT1-AS1	chr5	41870596	41872232	+	NA_lnc	PAXT_sensitive	0	0	0	0	0
AC034231.1	chr5	33440323	33440604	-	NA_lnc	PAXT_sensitive	45	21	5	225	143
AC034236.2	chr5	116084625	116085375	-	NA_lnc	PAXT_sensitive	52	13	10	161	132
AC040169.1	chr16	84117046	84117550	+	NA_lnc	PAXT_sensitive	0	0	0	0	0
AC053527.2	chr4	73259261	73262896	+	NA_lnc	PAXT_sensitive	0	0	0	0	0
AC067750.1	chr10	86755294	86756408	-	NA_lnc	PAXT_sensitive	22	34	11	122	90
AC067930.4	chr8	143573234	143573648	+	NA_lnc	PAXT_sensitive	0	0	0	0	0
AC068234.2	chr17	47323197	47323865	-	NA_lnc	PAXT_sensitive	14	28	2	41	25
AC068282.1	chr2	127294212	127294380	+	NA_lnc	PAXT_sensitive	0	0	0	0	0
AC068338.2	chr15	75368107	75369574	+	NA_lnc	PAXT_sensitive	0	0	0	0	0
AC068389.1	chr8	60651513	60652265	-	NA_lnc	PAXT_sensitive	21	15	2	25	10
AC068473.1	chr18	79677303	79679280	-	NA_lnc	PAXT_sensitive	23	83	12	302	194
AC068620.1	chr4	56387519	56388152	+	NA_lnc	PAXT_sensitive	0	0	0	0	0
AC069544.1	chr10	14877706	14878656	-	NA_lnc	PAXT_sensitive	85	79	5	132	90
AC072054.1	chr7	4642235	4642564	+	NA_lnc	PAXT_sensitive	0	0	0	0	0
AC072061.1	chr7	39948906	39949497	-	NA_lnc	PAXT_sensitive	7	7	0	37	27
AC073140.3	chr7	148939957	148941208	-	NA_lnc	PAXT_sensitive	21	49	4	90	61
AC073195.2	chr2	9556019	9556774	+	NA_lnc	PAXT_sensitive	0	0	0	0	0
AC073352.1	chr3	119497676	119498413	-	NA_lnc	PAXT_sensitive	16	13	1	33	23
AC073389.1	chr10	73626098	73627621	+	NA_lnc	PAXT_sensitive	0	0	0	0	0
AC073475.1	chr4	120066964	120070212	+	NA_lnc	PAXT_sensitive	0	0	0	0	0
AC074044.1	chr3	112990451	112991262	-	NA_lnc	PAXT_sensitive	33	39	6	159	84
AC074117.1	chr2	27357170	27357902	+	NA_lnc	PAXT_sensitive	0	0	0	0	0
AC078802.1	chr3	169769363	169770175	+	NA_lnc	PAXT_sensitive	0	0	0	0	0
AC078846.1	chr7	129591898	129611653	-	NA_lnc	PAXT_sensitive	232	165	26	583	491
AC079305.2	chr2	177264929	177265619	+	NA_lnc	PAXT_sensitive	0	0	0	0	0
AC079305.4	chr2	177211888	177212429	-	NA_lnc	PAXT_sensitive	15	44	2	52	22
AC079848.1	chr3	126084219	126086377	+	NA_lnc	PAXT_sensitive	0	0	0	0	0
AC080023.1	chr11	10304301	10304867	-	NA_lnc	PAXT_sensitive	12	14	0	44	21
AC080129.2	chr3	194130616	194134820	-	NA_lnc	PAXT_sensitive	14	38	0	57	40
AC083862.2	chr7	135171851	135172417	+	NA_lnc	PAXT_sensitive	0	0	0	0	0
AC083880.1	chr7	139358918	139359693	-	NA_lnc	PAXT_sensitive	45	35	2	106	81
AC087239.1	chr12	25385742	25386198	-	NA_lnc	PAXT_sensitive	40	19	3	77	44
AC087276.3	chr11	43358621	43358814	-	NA_lnc	PAXT_sensitive	0	1	0	1	2
AC087294.1	chr17	21214357	21220725	+	NA_lnc	PAXT_sensitive	0	0	0	0	0
AC087533.1	chr8	42843469	42843725	+	NA_lnc	PAXT_sensitive	0	0	0	0	0
AC087741.2	chr17	80149626	80149805	+	NA_lnc	PAXT_sensitive	0	0	0	0	0
AC090115.1	chr12	48351086	48443637	+	NA_lnc	PAXT_sensitive	0	0	0	0	0
AC090527.4	chr15	45586924	45587325	-	NA_lnc	PAXT_sensitive	22	9	0	29	15
AC090826.1	chr15	74365781	74371211	+	NA_lnc	PAXT_sensitive	0	0	0	0	0
AC091057.3	chr15	30625600	30625777	-	NA_lnc	PAXT_sensitive	4	0	1	36	32
AC091133.3	chr17	48995268	48996035	-	NA_lnc	PAXT_sensitive	68	34	2	97	51
AC091153.3	chr17	4704298	4705525	+	NA_lnc	PAXT_sensitive	0	0	0	0	0
AC091180.6.v2	chr17	49415120	49415597	+	NA_lnc	PAXT_sensitive	0	0	0	0	0
AC091980.2	chr5	171305980	171310264	-	NA_lnc	PAXT_sensitive	165	184	19	386	306
AC092115.4	chr16	69727015	69729906	+	NA_lnc	PAXT_sensitive	0	0	0	0	0
AC092117.1	chr16	2777380	2779075	+	NA_lnc	PAXT_sensitive	0	0	0	0	0
AC092119.2	chr16	21950219	21953013	-	NA_lnc	PAXT_sensitive	65	47	1	38	27
AC092123.1	chr16	89504127	89508319	-	NA_lnc	PAXT_sensitive	63	49	5	164	136
AC092171.4	chr7	5425765	5426400	+	NA_lnc	PAXT_sensitive	0	0	0	0	0
AC092287.1	chr16	18926776	18928013	+	NA_lnc	PAXT_sensitive	0	0	0	0	0
AC092803.1	chr1	212557833	212558971	-	NA_lnc	PAXT_sensitive	27	20	4	91	54
AC092910.3	chr3	120095231	120096050	+	NA_lnc	PAXT_sensitive	0	0	0	0	0
AC093249.6	chr16	30697706	30698481	-	NA_lnc	PAXT_sensitive	31	46	7	178	149
AC093307.1	chr5	6378608	6381524	+	NA_lnc	PAXT_sensitive	0	0	0	0	0
AC093462.1	chr18	54268747	54269444	-	NA_lnc	PAXT_sensitive	2	9	0	19	10
AC096649.2	chr2	175168551	175168909	+	NA_lnc	PAXT_sensitive	0	0	0	0	0
AC096733.3	chr4	140756433	140757126	+	NA_lnc	PAXT_sensitive	0	0	0	0	0
AC097358.2	chr3	57079429	57079940	+	NA_lnc	PAXT_sensitive	0	0	0	0	0
AC097634.3	chr3	71582355	71583577	+	NA_lnc	PAXT_sensitive	0	0	0	0	0
AC099522.2	chr5	73497555	73498364	-	NA_lnc	PAXT_sensitive	43	10	6	103	53
AC099568.2	chr1	89820174	89820908	-	NA_lnc	PAXT_sensitive	25	61	1	81	39
AC099778.1	chr3	47379871	47381449	-	NA_lnc	PAXT_sensitive	34	47	14	294	235
AC099791.2	chr1	61742000	61742312	-	NA_lnc	PAXT_sensitive	29	16	5	61	35
AC100812.1	chr8	65842658	65842923	+	NA_lnc	PAXT_sensitive	0	0	0	0	0
AC103706.1	chr8	133572244	133573854	+	NA_lnc	PAXT_sensitive	0	0	0	0	0
AC103923.1	chr1	62688482	62692828	+	NA_lnc	PAXT_sensitive	0	0	0	0	0
AC104187.1	chr3	44337939	44338340	-	NA_lnc	PAXT_sensitive	15	21	16	228	114
AC104506.1	chr1	100894914	100895355	+	NA_lnc	PAXT_sensitive	0	0	0	0	0
AC104564.4	chr17	29591704	29591790	-	NA_lnc	PAXT_sensitive	4	8	0	8	3
AC104850.2	chr3	39383081	39383290	-	NA_lnc	PAXT_sensitive	1	0	0	22	8
AC104971.1	chr18	58670008	58671264	-	NA_lnc	PAXT_sensitive	12	26	1	108	53
AC106772.1	chr5	609303	612209	-	NA_lnc	PAXT_sensitive	20	7	4	29	26
AC106779.1	chr16	56729625	56729950	-	NA_lnc	PAXT_sensitive	0	0	0	14	9
AC107375.1	chr8	140505810	140511213	-	NA_lnc	PAXT_sensitive	236	126	8	620	464
AC108002.1	chr8	142717702	142727055	-	NA_lnc	PAXT_sensitive	82	36	5	208	146
AC108047.1	chr2	190534862	190535192	+	NA_lnc	PAXT_sensitive	0	0	0	0	0
AC108448.3	chr11	3057550	3058239	+	NA_lnc	PAXT_sensitive	0	0	0	0	0
AC109460.1	chr16	28974164	28974677	-	NA_lnc	PAXT_sensitive	4	0	4	38	15
AC109587.1	chr3	69013771	69014488	+	NA_lnc	PAXT_sensitive	0	0	0	0	0
AC110795.1	chr4	76148577	76153327	+	NA_lnc	PAXT_sensitive	0	0	0	0	0
AC112220.2	chr3	33795687	33796950	-	NA_lnc	PAXT_sensitive	4	0	1	7	11
AC113139.1	chr8	52714595	52716274	+	NA_lnc	PAXT_sensitive	0	0	0	0	0
AC113410.5	chr5	133051066	133051871	-	NA_lnc	PAXT_sensitive	14	1	4	97	59
AC114488.2	chr1	31645057	31645840	+	NA_lnc	PAXT_sensitive	0	0	0	0	0
AC116021.1	chr11	46237389	46239725	+	NA_lnc	PAXT_sensitive	0	0	0	0	0
AC116407.2	chr17	32127595	32128452	+	NA_lnc	PAXT_sensitive	0	0	0	0	0
AC116535.2	chr11	10809145	10810541	+	NA_lnc	PAXT_sensitive	0	0	0	0	0
AC116667.1	chr16	73059236	73062313	+	NA_lnc	PAXT_sensitive	0	0	0	0	0
AC118755.2	chr17	9638110	9645382	-	NA_lnc	PAXT_sensitive	52	52	10	249	199
AC119673.3	chr1	205813350	205815240	+	NA_lnc	PAXT_sensitive	0	0	0	0	0
AC120024.1	chr17	80454646	80454728	-	NA_lnc	PAXT_sensitive	4	6	0	10	7
AC123768.3	chr15	32613674	32615091	-	NA_lnc	PAXT_sensitive	1	29	0	29	31
AC124016.2	chr4	82374555	82374904	+	NA_lnc	PAXT_sensitive	0	0	0	0	0
AC126118.1	chr3	37176387	37179366	+	NA_lnc	PAXT_sensitive	0	0	0	0	0
AC128687.2	chr3	113947011	113947693	-	NA_lnc	PAXT_sensitive	15	3	0	48	37
AC131025.3	chr5	149345033	149345342	-	NA_lnc	PAXT_sensitive	0	0	0	10	7
AC131235.3,AC131235.4	chr3	184134018	184134184	-	NA_lnc	PAXT_sensitive	0	1	0	8	10
AC132192.2	chr11	9459556	9460624	-	NA_lnc	PAXT_sensitive	266	277	4	308	147
AC132872.1	chr17	82292978	82294907	+	NA_lnc	PAXT_sensitive	0	0	0	0	0
AC132872.5	chr17	82273778	82277856	+	NA_lnc	PAXT_sensitive	0	0	0	0	0
AC133550.3	chr16	28857488	28863495	-	NA_lnc	PAXT_sensitive	139	110	13	413	346
AC133919.2	chr16	90166279	90168515	-	NA_lnc	PAXT_sensitive	17	20	9	187	131
AC135279.4	chr12	64451601	64452030	-	NA_lnc	PAXT_sensitive	2	6	1	9	5
AC136475.2	chr11	309531	310359	-	NA_lnc	PAXT_sensitive	24	18	11	248	164
AC137834.2	chr12	57229650	57230008	-	NA_lnc	PAXT_sensitive	37	60	19	868	371
AC137894.3	chr11	506984	512697	+	NA_lnc	PAXT_sensitive	0	0	0	0	0
AC138150.1	chr17	45160057	45161537	-	NA_lnc	PAXT_sensitive	114	172	12	346	208
AC138393.3	chr1	223992760	223995196	+	NA_lnc	PAXT_sensitive	0	0	0	0	0
AC138904.1	chr16	28285668	28292064	-	NA_lnc	PAXT_sensitive	19	71	7	217	193
AC139149.1	chr17	81514965	81527776	+	NA_lnc	PAXT_sensitive	0	0	0	0	0
AC139530.1	chr17	81702123	81703295	-	NA_lnc	PAXT_sensitive	157	197	42	927	559
AC139795.3	chr5	177554664	177555361	+	NA_lnc	PAXT_sensitive	0	0	0	0	0
AC139887.1	chr4	776725	781816	-	NA_lnc	PAXT_sensitive	250	249	29	876	659
AC142472.1	chr17	45147791	45148171	-	NA_lnc	PAXT_sensitive	35	28	1	74	52
AC145285.3,AC145285.6	chr16	28822449	28823968	-	NA_lnc	PAXT_sensitive	167	106	128	1654	1524
AC211476.4	chr7	72924417	72924995	-	NA_lnc	PAXT_sensitive	26	15	0	29	27
AC233280.1	chr3	195657303	195657919	-	NA_lnc	PAXT_sensitive	0	0	0	10	7
AC233992.3	chr8	144409436	144409976	+	NA_lnc	PAXT_sensitive	0	0	0	0	0
AC243964.3	chr19	44715557	44718739	-	NA_lnc	PAXT_sensitive	28	39	4	117	93
AC244033.2.v2	chr1	150067319	150067693	-	NA_lnc	PAXT_sensitive	45	33	12	312	213
AF129075.3	chr21	29024256	29024535	-	NA_lnc	PAXT_sensitive	6	2	1	13	12
AF213884.3	chr4	102500841	102501219	-	NA_lnc	PAXT_sensitive	8	8	1	13	10
AL008582.1	chr22	41414042	41417712	+	NA_lnc	PAXT_sensitive	0	0	0	0	0
AL022341.1	chr16	648457	649234	-	NA_lnc	PAXT_sensitive	45	97	5	109	87
AL023803.1	chr20	38961925	38962155	-	NA_lnc	PAXT_sensitive	3	0	1	42	31
AL023806.1	chr6	145734932	145736231	+	NA_lnc	PAXT_sensitive	0	0	0	0	0
AL031123.2	chr6	6680309	6686912	-	NA_lnc	PAXT_sensitive	49	12	12	552	406
AL031432.4,AL031432.5	chr1	25232642	25234774	+	NA_lnc	PAXT_sensitive	0	0	0	0	0
AL031847.1	chr1	6204841	6206035	-	NA_lnc	PAXT_sensitive	26	70	16	232	140
AL031963.3	chr6	3068044	3068920	-	NA_lnc	PAXT_sensitive	110	67	7	163	143
AL033527.3	chr1	39788945	39790168	+	NA_lnc	PAXT_sensitive	0	0	0	0	0
AL050341.2	chr1	40256423	40257947	-	NA_lnc	PAXT_sensitive	125	69	44	1171	576
AL080250.1	chr6	75285022	75285294	+	NA_lnc	PAXT_sensitive	0	0	0	0	0
AL080276.2	chr6	152983733	152984877	+	NA_lnc	PAXT_sensitive	0	0	0	0	0
AL096865.1	chr6	45421082	45421998	-	NA_lnc	PAXT_sensitive	25	8	7	154	89
AL118516.1	chr22	46761911	46762527	-	NA_lnc	PAXT_sensitive	169	125	13	733	332
AL118558.3	chr14	101948322	101949417	+	NA_lnc	PAXT_sensitive	0	0	0	0	0
AL121658.1	chr2	32164764	32165738	-	NA_lnc	PAXT_sensitive	36	21	3	199	112
AL121672.3	chr22	46052909	46053546	+	NA_lnc	PAXT_sensitive	0	0	0	0	0
AL121832.2	chr20	62386303	62386975	-	NA_lnc	PAXT_sensitive	78	85	11	241	142
AL121992.1	chr1	15601732	15603580	-	NA_lnc	PAXT_sensitive	13	3	1	19	11
AL133215.2	chr10	101060230	101060716	-	NA_lnc	PAXT_sensitive	79	50	10	409	219
AL133255.1,AL590062.1	chr6	27001207	27020278	-	NA_lnc	PAXT_sensitive	93	44	11	295	162
AL133338.1	chr6	100881483	100882985	+	NA_lnc	PAXT_sensitive	0	0	0	0	0
AL133367.1	chr14	103528656	103529071	-	NA_lnc	PAXT_sensitive	23	1	0	47	31
AL133523.1	chr14	100238299	100238545	-	NA_lnc	PAXT_sensitive	76	53	2	33	27
AL133551.1	chr10	67849515	67850745	+	NA_lnc	PAXT_sensitive	0	0	0	0	0
AL135925.1	chr10	79826739	79828214	+	NA_lnc	PAXT_sensitive	0	0	0	0	0
AL136172.1	chr20	37096269	37097177	+	NA_lnc	PAXT_sensitive	0	0	0	0	0
AL136295.6	chr14	24195721	24199075	+	NA_lnc	PAXT_sensitive	0	0	0	0	0
AL137009.2	chr6	118934595	118937590	+	NA_lnc	PAXT_sensitive	0	0	0	0	0
AL138831.1	chr6	4015765	4018710	-	NA_lnc	PAXT_sensitive	82	112	14	313	194
AL138885.3	chr6	10404545	10405494	+	NA_lnc	PAXT_sensitive	0	0	0	0	0
AL138921.2	chr10	100186105	100186470	+	NA_lnc	PAXT_sensitive	0	0	0	0	0
AL138966.2	chr13	26221973	26222652	+	NA_lnc	PAXT_sensitive	0	0	0	0	0
AL138976.2	chr14	103331672	103333969	-	NA_lnc	PAXT_sensitive	19	9	2	95	51
AL139011.1	chr1	160262653	160262775	+	NA_lnc	PAXT_sensitive	0	0	0	0	0
AL139089.1	chr13	52651923	52652306	-	NA_lnc	PAXT_sensitive	28	6	0	92	43
AL139234.1	chrX	130165937	130166907	+	NA_lnc	PAXT_sensitive	0	0	0	0	0
AL139246.5	chr1	2546400	2547458	+	NA_lnc	PAXT_sensitive	0	0	0	0	0
AL139286.1	chr1	35930379	35931071	-	NA_lnc	PAXT_sensitive	6	6	2	66	40
AL139288.1	chr1	228407162	228409694	+	NA_lnc	PAXT_sensitive	0	0	0	0	0
AL139424.1	chr1	10429885	10430668	-	NA_lnc	PAXT_sensitive	7	15	3	29	16
AL158063.1	chr13	102593337	102596803	-	NA_lnc	PAXT_sensitive	22	42	2	70	34
AL160171.1	chr1	108661163	108662715	+	NA_lnc	PAXT_sensitive	0	0	0	0	0
AL160291.1	chr10	27242211	27242894	+	NA_lnc	PAXT_sensitive	0	0	0	0	0
AL160408.2	chr1	234611458	234618333	+	NA_lnc	PAXT_sensitive	0	0	0	0	0
AL161729.4	chr9	95511139	95511663	+	NA_lnc	PAXT_sensitive	0	0	0	0	0
AL161756.1	chr14	64336432	64338613	-	NA_lnc	PAXT_sensitive	24	26	2	160	116
AL162458.1	chr20	45929319	45935070	-	NA_lnc	PAXT_sensitive	139	173	18	442	314
AL162497.1	chr13	109787084	109788210	+	NA_lnc	PAXT_sensitive	0	0	0	0	0
AL162713.2	chr13	43787008	43787847	+	NA_lnc	PAXT_sensitive	0	0	0	0	0
AL163051.1	chr14	96501651	96502301	-	NA_lnc	PAXT_sensitive	10	25	3	88	40
AL353708.3	chr1	179881608	179882500	-	NA_lnc	PAXT_sensitive	34	22	8	236	144
AL353748.3	chr9	88384831	88388284	-	NA_lnc	PAXT_sensitive	58	45	7	248	197
AL353807.2	chr1	155609640	155610018	-	NA_lnc	PAXT_sensitive	6	13	4	76	59
AL354892.2	chr6	169725091	169725319	-	NA_lnc	PAXT_sensitive	2	3	4	103	59
AL355312.3	chr6	149864453	149865425	+	NA_lnc	PAXT_sensitive	0	0	0	0	0
AL355338.1	chr13	99979385	99980583	-	NA_lnc	PAXT_sensitive	14	19	3	111	68
AL355388.1	chr1	155978639	155981300	+	NA_lnc	PAXT_sensitive	0	0	0	0	0
AL355574.1	chr9	135907805	135909343	+	NA_lnc	PAXT_sensitive	0	0	0	0	0
AL356056.2	chr10	46594476	46598115	-	NA_lnc	PAXT_sensitive	2	17	1	50	37
AL356776.2	chr6	79078614	79080419	+	NA_lnc	PAXT_sensitive	0	0	0	0	0
AL357079.1,AL357079.3	chr1	43945150	43946598	-	NA_lnc	PAXT_sensitive	5	13	0	23	22
AL357874.3	chr9	35603440	35604049	-	NA_lnc	PAXT_sensitive	22	3	2	133	65
AL358072.1	chr1	117366314	117367298	-	NA_lnc	PAXT_sensitive	19	33	6	140	131
AL358472.2	chr1	153977745	153978904	+	NA_lnc	PAXT_sensitive	0	0	0	0	0
AL358472.3,AL358472.4	chr1	153964274	153965069	+	NA_lnc	PAXT_sensitive	0	0	0	0	0
AL358790.1	chr10	102853785	102854512	-	NA_lnc	PAXT_sensitive	12	25	5	170	78
AL359504.1	chr1	84077305	84077902	-	NA_lnc	PAXT_sensitive	133	46	6	207	116
AL359513.1	chr13	52454777	52455345	-	NA_lnc	PAXT_sensitive	11	0	4	108	49
AL359710.1,STX17-AS1	chr9	99819036	99819894	-	NA_lnc	PAXT_sensitive	7	26	0	23	27
AL365272.1	chr6	291507	292009	-	NA_lnc	PAXT_sensitive	10	0	1	8	8
AL390067.1	chr9	112748904	112750564	-	NA_lnc	PAXT_sensitive	21	9	2	71	36
AL391121.1	chr10	102642887	102643188	-	NA_lnc	PAXT_sensitive	1	15	1	30	16
AL391244.2	chr1	1407377	1410681	+	NA_lnc	PAXT_sensitive	0	0	0	0	0
AL391684.1	chr10	99430957	99438115	+	NA_lnc	PAXT_sensitive	0	0	0	0	0
AL441883.1	chr6	13614101	13615199	-	NA_lnc	PAXT_sensitive	71	16	9	188	126
AL442128.2	chr13	110915596	110916096	+	NA_lnc	PAXT_sensitive	0	0	0	0	0
AL442663.3	chr14	73057926	73058309	-	NA_lnc	PAXT_sensitive	0	9	0	13	10
AL445231.1	chr1	117058957	117059929	-	NA_lnc	PAXT_sensitive	13	11	1	31	23
AL451050.2	chr1	167220003	167220535	-	NA_lnc	PAXT_sensitive	19	15	3	89	54
AL512380.2	chr6	21593251	21595917	-	NA_lnc	PAXT_sensitive	113	141	60	1391	926
AL513550.1	chr6	99425445	99432318	+	NA_lnc	PAXT_sensitive	0	0	0	0	0
AL590096.1	chr13	20566339	20566522	-	NA_lnc	PAXT_sensitive	0	0	0	2	0
AL590705.1	chr9	97237771	97238707	-	NA_lnc	PAXT_sensitive	31	28	22	501	317
AL590708.1	chr9	128128545	128130629	+	NA_lnc	PAXT_sensitive	0	0	0	0	0
AL591043.2	chr1	176207665	176208575	+	NA_lnc	PAXT_sensitive	0	0	0	0	0
AL592166.1	chr1	44775018	44775481	-	NA_lnc	PAXT_sensitive	14	3	1	24	9
AL592211.2	chr9	129080355	129081375	-	NA_lnc	PAXT_sensitive	11	10	4	103	52
AL596094.1	chr10	5813629	5814707	+	NA_lnc	PAXT_sensitive	0	0	0	0	0
AL606489.1	chr1	204411410	204412415	+	NA_lnc	PAXT_sensitive	0	0	0	0	0
AL662844.4	chr6	31195202	31197913	-	NA_lnc	PAXT_sensitive	14	35	3	46	37
AL691403.2	chr14	75176250	75177370	+	NA_lnc	PAXT_sensitive	0	0	0	0	0
AL691432.2	chr1	1613762	1615798	-	NA_lnc	PAXT_sensitive	57	46	7	150	97
AL731569.1	chr10	86521932	86522683	+	NA_lnc	PAXT_sensitive	0	0	0	0	0
AL731769.2.v2	chr10	133571582	133571721	+	NA_lnc	PAXT_sensitive	0	0	0	0	0
AL732509.1	chrX	18985081	18986119	+	NA_lnc	PAXT_sensitive	0	0	0	0	0
AP000487.1	chr11	70384331	70398377	-	NA_lnc	PAXT_sensitive	159	146	7	410	338
AP000845.1	chr18	268113	268637	+	NA_lnc	PAXT_sensitive	0	0	0	0	0
AP000894.4	chr18	812395	813754	+	NA_lnc	PAXT_sensitive	0	0	0	0	0
AP000926.2	chr11	123062661	123063229	+	NA_lnc	PAXT_sensitive	0	0	0	0	0
AP001269.4	chr18	11908421	11909201	+	NA_lnc	PAXT_sensitive	0	0	0	0	0
AP001412.1	chr21	37267692	37268283	+	NA_lnc	PAXT_sensitive	0	0	0	0	0
AP001437.2	chr21	37365482	37366186	-	NA_lnc	PAXT_sensitive	33	7	0	15	13
AP001462.1	chr11	64777874	64780719	+	NA_lnc	PAXT_sensitive	0	0	0	0	0
AP001885.2	chr11	67316549	67317426	-	NA_lnc	PAXT_sensitive	35	44	2	56	29
AP002381.2	chr11	72812432	72814064	-	NA_lnc	PAXT_sensitive	95	43	2	102	69
AP002954.1	chr11	118719898	118720601	+	NA_lnc	PAXT_sensitive	0	0	0	0	0
AP002982.2	chr8	97643362	97643845	-	NA_lnc	PAXT_sensitive	2	0	0	5	6
AP003307.2	chr11	108008681	108009315	-	NA_lnc	PAXT_sensitive	30	14	25	844	466
AP003392.5	chr11	119067356	119067637	-	NA_lnc	PAXT_sensitive	21	17	0	22	13
AP004609.5	chr11	118791255	118791536	+	NA_lnc	PAXT_sensitive	0	0	0	0	0
AP005137.2	chr18	11857916	11860065	-	NA_lnc	PAXT_sensitive	178	258	12	360	240
ARF4-AS1	chr3	57597741	57598117	+	NA_lnc	PAXT_sensitive	0	0	0	0	0
ARRDC3-AS1	chr5	91383611	91383896	+	NA_lnc	PAXT_sensitive	0	0	0	0	0
ASH1L-AS1	chr1	155563241	155563943	+	NA_lnc	PAXT_sensitive	0	0	0	0	0
ATP2B1-AS1	chr12	89709803	89711663	+	NA_lnc	PAXT_sensitive	0	0	0	0	0
ATXN1-AS1	chr6	16761935	16763485	+	NA_lnc	PAXT_sensitive	0	0	0	0	0
BNC2-AS1	chr9	16726906	16727522	+	NA_lnc	PAXT_sensitive	0	0	0	0	0
BX323046.2	chr1	244834675	244834967	-	NA_lnc	PAXT_sensitive	6	0	2	29	16
BX649601.1	chr9	134165078	134169307	+	NA_lnc	PAXT_sensitive	0	0	0	0	0
BZW1-AS1	chr2	200810854	200811366	-	NA_lnc	PAXT_sensitive	21	10	2	27	11
C2-AS1	chr6	31940730	31941744	-	NA_lnc	PAXT_sensitive	15	29	2	108	54
C8orf37-AS1	chr8	95268850	95269558	+	NA_lnc	PAXT_sensitive	0	0	0	0	0
C9orf163	chr9	136483566	136486066	+	NA_lnc	PAXT_sensitive	0	0	0	0	0
CACTIN-AS1	chr19	3606929	3610697	+	NA_lnc	PAXT_sensitive	0	0	0	0	0
CAHM	chr6	163413065	163414249	-	NA_lnc	PAXT_sensitive	12	7	2	32	17
CAMTA1-DT	chr1	6783893	6785017	-	NA_lnc	PAXT_sensitive	35	15	1	40	27
CAPN10-DT	chr2	240582755	240586609	-	NA_lnc	PAXT_sensitive	87	105	8	262	164
CARNMT1-AS1	chr9	74952988	74953503	+	NA_lnc	PAXT_sensitive	0	0	0	0	0
CHMP1B-AS1	chr18	11850918	11851276	-	NA_lnc	PAXT_sensitive	9	22	0	46	43
COA6-AS1	chr1	234372968	234373355	-	NA_lnc	PAXT_sensitive	42	21	4	158	62
CSTF3-DT	chr11	33161679	33162815	+	NA_lnc	PAXT_sensitive	0	0	0	0	0
DDN-AS1	chr12	49018926	49019234	+	NA_lnc	PAXT_sensitive	0	0	0	0	0
DDX11-AS1	chr12	31020762	31073792	-	NA_lnc	PAXT_sensitive	113	172	38	1215	721
DDX59-AS1	chr1	200670549	200670748	+	NA_lnc	PAXT_sensitive	0	0	0	0	0
DLGAP1-AS2	chr18	3604211	3604386	+	NA_lnc	PAXT_sensitive	0	0	0	0	0
DM1-AS	chr19	45768335	45769801	+	NA_lnc	PAXT_sensitive	0	0	0	0	0
DNAJC27-AS1	chr2	24972159	24972821	+	NA_lnc	PAXT_sensitive	0	0	0	0	0
DNAJC3-DT	chr13	95672839	95676906	-	NA_lnc	PAXT_sensitive	23	27	3	235	150
DOCK9-DT	chr13	99088066	99088201	+	NA_lnc	PAXT_sensitive	0	0	0	0	0
FAM27E3	chr9	67717492	67718806	-	NA_lnc	PAXT_sensitive	0	2	0	22	12
FOXD2-AS1	chr1	47432160	47437668	-	NA_lnc	PAXT_sensitive	84	86	38	747	546
GABPB1-AS1	chr15	50354944	50357126	+	NA_lnc	PAXT_sensitive	0	0	0	0	0
GTSE1-DT	chr22	46295143	46296656	-	NA_lnc	PAXT_sensitive	4	0	0	60	33
H2AZ1-DT	chr4	99950660	99952462	+	NA_lnc	PAXT_sensitive	0	0	0	0	0
HCG27	chr6	31198082	31200721	+	NA_lnc	PAXT_sensitive	0	0	0	0	0
HDAC4-AS1	chr2	239401771	239402354	+	NA_lnc	PAXT_sensitive	0	0	0	0	0
HDHD5-AS1	chr22	17159357	17165444	+	NA_lnc	PAXT_sensitive	0	0	0	0	0
HMGN3-AS1	chr6	79233990	79236079	+	NA_lnc	PAXT_sensitive	0	0	0	0	0
HOXA-AS2	chr7	27115348	27116661	+	NA_lnc	PAXT_sensitive	0	0	0	0	0
IBA57-DT	chr1	228165618	228166027	-	NA_lnc	PAXT_sensitive	4	16	3	38	46
ILF3-DT	chr19	10651864	10653843	-	NA_lnc	PAXT_sensitive	247	144	33	1366	853
IPO9-AS1	chr1	201816853	201829584	-	NA_lnc	PAXT_sensitive	171	156	86	3821	2565
IRAIN	chr15	98645867	98647340	-	NA_lnc	PAXT_sensitive	25	52	2	67	29
ITPR1-DT	chr3	4490317	4493178	-	NA_lnc	PAXT_sensitive	25	54	11	214	172
KCNIP2-AS1	chr10	101818765	101821569	+	NA_lnc	PAXT_sensitive	0	0	0	0	0
KCTD21-AS1	chr11	78139809	78143090	+	NA_lnc	PAXT_sensitive	0	0	0	0	0
KLF3-AS1	chr4	38662910	38663696	-	NA_lnc	PAXT_sensitive	8	15	1	14	8
KLHL7-DT	chr7	23105387	23105679	-	NA_lnc	PAXT_sensitive	2	3	0	16	11
KMT2E-AS1	chr7	105013283	105014085	-	NA_lnc	PAXT_sensitive	252	144	14	510	320
LAMTOR5-AS1	chr1	110407848	110408342	+	NA_lnc	PAXT_sensitive	0	0	0	0	0
LENG8-AS1	chr19	54442126	54449042	-	NA_lnc	PAXT_sensitive	209	225	21	485	295
LINC00052	chr15	87576929	87577054	+	NA_lnc	PAXT_sensitive	0	0	0	0	0
LINC00235	chr16	525642	527403	-	NA_lnc	PAXT_sensitive	126	185	23	598	593
LINC00412,LINC02340	chr13	27251122	27251269	-	NA_lnc	PAXT_sensitive	9	0	0	19	6
LINC00534,AC106038.1	chr8	90645073	90651757	+	NA_lnc	PAXT_sensitive	0	0	0	0	0
LINC00629	chrX	134549338	134550705	+	NA_lnc	PAXT_sensitive	0	0	0	0	0
LINC00653	chr20	18794086	18796056	+	NA_lnc	PAXT_sensitive	0	0	0	0	0
LINC00887	chr3	194319624	194322835	-	NA_lnc	PAXT_sensitive	166	235	44	1188	654
LINC00896	chr22	20206394	20206696	+	NA_lnc	PAXT_sensitive	0	0	0	0	0
LINC00910	chr17	43361236	43361355	-	NA_lnc	PAXT_sensitive	68	72	5	416	184
LINC01003	chr7	152464194	152465472	+	NA_lnc	PAXT_sensitive	0	0	0	0	0
LINC01010,Z84486.1	chr6	134343332	134346527	+	NA_lnc	PAXT_sensitive	0	0	0	0	0
LINC01010,Z84486.1.v2	chr6	134346786	134347416	+	NA_lnc	PAXT_sensitive	0	0	0	0	0
LINC01010,Z84486.1.v3	chr6	134348738	134349934	+	NA_lnc	PAXT_sensitive	0	0	0	0	0
LINC01011	chr6	2988646	2989433	+	NA_lnc	PAXT_sensitive	0	0	0	0	0
LINC01023	chr5	108727827	108728290	-	NA_lnc	PAXT_sensitive	16	63	1	70	30
LINC01089	chr12	121802524	121802941	-	NA_lnc	PAXT_sensitive	100	89	6	407	186
LINC01106.v2	chr2	110382667	110383049	-	NA_lnc	PAXT_sensitive	1	0	2	13	23
LINC01126	chr2	43226862	43228294	+	NA_lnc	PAXT_sensitive	0	0	0	0	0
LINC01134	chr1	3900406	3900790	+	NA_lnc	PAXT_sensitive	0	0	0	0	0
LINC01144	chr1	45303855	45305617	+	NA_lnc	PAXT_sensitive	0	0	0	0	0
LINC01238.v2	chr2	242087756	242088564	-	NA_lnc	PAXT_sensitive	1	3	0	10	7
LINC01311	chr22	19171715	19172830	+	NA_lnc	PAXT_sensitive	0	0	0	0	0
LINC01356	chr1	112836582	112838650	-	NA_lnc	PAXT_sensitive	7	6	1	36	19
LINC01376	chr2	19346832	19348034	-	NA_lnc	PAXT_sensitive	4	2	2	17	17
LINC01409	chr1	778809	787185	+	NA_lnc	PAXT_sensitive	0	0	0	0	0
LINC01424	chr21	44801877	44804714	+	NA_lnc	PAXT_sensitive	0	0	0	0	0
LINC01429	chr20	51861523	51862885	-	NA_lnc	PAXT_sensitive	101	99	8	179	140
LINC01535	chr19	37251911	37252331	+	NA_lnc	PAXT_sensitive	0	0	0	0	0
LINC01560	chrX	47483277	47483452	+	NA_lnc	PAXT_sensitive	0	0	0	0	0
LINC01589	chr22	45604453	45605429	-	NA_lnc	PAXT_sensitive	8	4	1	47	28
LINC01600	chr6	2633987	2634394	-	NA_lnc	PAXT_sensitive	22	5	1	54	34
LINC01703	chr1	226083604	226084930	+	NA_lnc	PAXT_sensitive	0	0	0	0	0
LINC01836	chr19	782807	787034	+	NA_lnc	PAXT_sensitive	0	0	0	0	0
LINC01970	chr17	82292699	82292766	-	NA_lnc	PAXT_sensitive	17	0	1	13	7
LINC02043	chr3	186826642	186827529	-	NA_lnc	PAXT_sensitive	129	110	10	358	290
LINC02062	chr5	98929178	98930245	+	NA_lnc	PAXT_sensitive	0	0	0	0	0
LINC02422	chr12	31958495	31959270	-	NA_lnc	PAXT_sensitive	5	3	4	38	24
LINC02427	chr4	184537006	184537554	-	NA_lnc	PAXT_sensitive	2	5	0	6	3
LINC02434	chr4	188160055	188186067	+	NA_lnc	PAXT_sensitive	0	0	0	0	0
LINC02616	chr4	37001809	37006601	+	NA_lnc	PAXT_sensitive	0	0	0	0	0
LINC02652	chr10	28487295	28502396	-	NA_lnc	PAXT_sensitive	7	67	1	57	49
MAN1B1-DT	chr9	137085483	137086590	-	NA_lnc	PAXT_sensitive	27	38	8	196	143
MANEA-DT	chr6	95575183	95577447	-	NA_lnc	PAXT_sensitive	6	22	1	28	19
MCM3AP-AS1	chr21	46229231	46231416	+	NA_lnc	PAXT_sensitive	0	0	0	0	0
MCPH1-AS1	chr8	6704351	6708170	-	NA_lnc	PAXT_sensitive	10	14	1	48	50
MHENCR	chr20	63627230	63628700	+	NA_lnc	PAXT_sensitive	0	0	0	0	0
MIRLET7BHG	chr22	46070039	46078161	+	NA_lnc	PAXT_sensitive	0	0	0	0	0
MORF4L2-AS1	chrX	103687205	103691765	+	NA_lnc	PAXT_sensitive	0	0	0	0	0
NDUFV2-AS1	chr18	9121264	9136599	-	NA_lnc	PAXT_sensitive	187	217	4	506	241
NEAT1	chr11	65425030	65425936	+	NA_lnc	PAXT_sensitive	0	0	0	0	0
NFYC-AS1	chr1	40691192	40692065	-	NA_lnc	PAXT_sensitive	48	66	23	321	253
NIPBL-DT	chr5	36871363	36876658	-	NA_lnc	PAXT_sensitive	539	426	40	1285	831
NSMCE1-DT	chr16	27268850	27269652	+	NA_lnc	PAXT_sensitive	0	0	0	0	0
OSER1-DT	chr20	44211102	44211668	+	NA_lnc	PAXT_sensitive	0	0	0	0	0
OSMR-AS1.v2	chr5	38819379	38845769	-	NA_lnc	PAXT_sensitive	824	1261	26	1294	958
PAN3-AS1	chr13	28136846	28138118	-	NA_lnc	PAXT_sensitive	12	23	0	35	18
PARTICL	chr2	85537465	85537679	-	NA_lnc	PAXT_sensitive	19	5	1	27	18
PARTICL.v2	chr2	85538514	85539020	-	NA_lnc	PAXT_sensitive	39	49	13	179	114
PAXIP1-AS1	chr7	155003452	155004866	+	NA_lnc	PAXT_sensitive	0	0	0	0	0
PHC2-AS1	chr1	33350073	33355353	+	NA_lnc	PAXT_sensitive	0	0	0	0	0
PKN2-AS1.v3	chr1	88683195	88683963	-	NA_lnc	PAXT_sensitive	17	16	1	23	18
PPP1R12A-AS1	chr12	79935349	79935616	+	NA_lnc	PAXT_sensitive	0	0	0	0	0
PSMG3-AS1	chr7	1570089	1573607	+	NA_lnc	PAXT_sensitive	0	0	0	0	0
PTOV1-AS1	chr19	49850334	49851086	-	NA_lnc	PAXT_sensitive	12	27	3	86	62
RASAL2-AS1	chr1	178093151	178093615	-	NA_lnc	PAXT_sensitive	8	0	2	23	14
RASSF1-AS1	chr3	50337665	50338293	+	NA_lnc	PAXT_sensitive	0	0	0	0	0
RBM15-AS1	chr1	110337404	110339152	-	NA_lnc	PAXT_sensitive	71	33	6	308	179
RBM26-AS1	chr13	79406303	79425139	+	NA_lnc	PAXT_sensitive	0	0	0	0	0
RFX3-AS1	chr9	3526485	3526949	+	NA_lnc	PAXT_sensitive	0	0	0	0	0
RNF139-AS1	chr8	124472809	124474563	-	NA_lnc	PAXT_sensitive	136	170	4	162	119
RPP38-DT	chr10	15095385	15097319	-	NA_lnc	PAXT_sensitive	14	1	0	42	31
SBNO1-AS1	chr12	123364948	123365787	+	NA_lnc	PAXT_sensitive	0	0	0	0	0
SEPTIN7-DT	chr7	35799891	35800615	-	NA_lnc	PAXT_sensitive	50	25	5	100	56
SLC25A21-AS1	chr14	37172137	37173791	+	NA_lnc	PAXT_sensitive	0	0	0	0	0
SMC2-AS1	chr9	104093029	104093986	-	NA_lnc	PAXT_sensitive	34	9	0	65	22
SNAI3-AS1	chr16	88663346	88668118	+	NA_lnc	PAXT_sensitive	0	0	0	0	0
SPACA6P-AS	chr19	51685363	51688999	-	NA_lnc	PAXT_sensitive	25	34	1	42	29
ST7-AS1	chr7	116952594	116953745	-	NA_lnc	PAXT_sensitive	63	22	12	549	322
STAM-AS1	chr10	17642862	17643899	-	NA_lnc	PAXT_sensitive	22	20	0	45	23
SYNGAP1-AS1	chr6	33453986	33454454	-	NA_lnc	PAXT_sensitive	14	29	0	45	24
TAPT1-AS1	chr4	16226651	16258187	+	NA_lnc	PAXT_sensitive	0	0	0	0	0
TMEM18-DT	chr2	677528	678332	+	NA_lnc	PAXT_sensitive	0	0	0	0	0
TOB1-AS1	chr17	50867786	50868306	+	NA_lnc	PAXT_sensitive	0	0	0	0	0
TOLLIP-AS1	chr11	1309827	1310706	+	NA_lnc	PAXT_sensitive	0	0	0	0	0
UBAC2-AS1	chr13	99197562	99200669	-	NA_lnc	PAXT_sensitive	35	43	4	99	80
UBE2D3-AS1	chr4	102828299	102844098	+	NA_lnc	PAXT_sensitive	0	0	0	0	0
UFL1-AS1	chr6	96521287	96521707	-	NA_lnc	PAXT_sensitive	7	14	1	31	19
WDR11-AS1	chr10	120850818	120851208	-	NA_lnc	PAXT_sensitive	0	0	0	11	4
WWTR1-AS1	chr3	149658181	149659315	+	NA_lnc	PAXT_sensitive	0	0	0	0	0
YTHDF3-AS1	chr8	63167887	63168402	-	NA_lnc	PAXT_sensitive	9	31	1	84	36
Z82188.2	chr22	37166771	37182850	+	NA_lnc	PAXT_sensitive	0	0	0	0	0
Z95115.1	chr22	26512529	26514565	+	NA_lnc	PAXT_sensitive	0	0	0	0	0
Z95331.1	chr22	45671867	45672957	+	NA_lnc	PAXT_sensitive	0	0	0	0	0
Z99127.1,Z99127.4	chr1	174934946	174999657	-	NA_lnc	PAXT_sensitive	163	163	10	1004	740
ZEB1-AS1	chr10	31316529	31319062	-	NA_lnc	PAXT_sensitive	65	116	13	402	227
ZKSCAN2-DT	chr16	25257577	25261063	+	NA_lnc	PAXT_sensitive	0	0	0	0	0
ZNF213-AS1.v3	chr16	3131669	3134859	-	NA_lnc	PAXT_sensitive	322	500	20	665	330
ZNF236-DT	chr18	76821203	76822276	-	NA_lnc	PAXT_sensitive	51	51	2	49	36
ZNF252P-AS1	chr8	145003032	145006382	+	NA_lnc	PAXT_sensitive	0	0	0	0	0
ZNF295-AS1	chr21	42010497	42011596	+	NA_lnc	PAXT_sensitive	0	0	0	0	0
ZNF436-AS1	chr1	23368969	23371782	+	NA_lnc	PAXT_sensitive	0	0	0	0	0
ZNF460-AS1	chr19	57279546	57279890	-	NA_lnc	PAXT_sensitive	1	17	1	18	7
ZNRD2-AS1	chr11	65569662	65570031	-	NA_lnc	PAXT_sensitive	7	18	5	78	56
NA.v1001	chr2	20445818	20446896	-	PROMPT	Control	9	0	0	3	5
NA.v1013	chr2	27086260	27086505	-	PROMPT	Control	0	2	1	15	9
NA.v1016	chr2	27771250	27771664	-	PROMPT	Control	0	0	0	6	6
NA.v1039	chr2	46294750	46297145	-	PROMPT	Control	3	21	0	24	20
NA.v1067	chr2	69913442	69914494	-	PROMPT	Control	6	10	2	29	19
NA.v1070	chr2	70257073	70258037	-	PROMPT	Control	0	5	0	14	11
NA.v1125	chr2	126138350	126290811	-	PROMPT	Control	526	509	21	1162	1044
NA.v1163	chr2	197704166	197705226	-	PROMPT	Control	0	0	1	3	6
NA.v1166	chr2	202265373	202265678	-	PROMPT	Control	10	1	0	11	8
NA.v1170	chr2	206272979	206274916	-	PROMPT	Control	2	11	0	25	15
NA.v1214	chr3	12664310	12665260	+	PROMPT	Control	0	0	0	0	0
NA.v1231	chr3	47476062	47482469	+	PROMPT	Control	0	0	0	0	0
NA.v1231	chr3	47476062	47482469	+	PROMPT	Control	0	0	0	0	0
NA.v1232	chr3	47513789	47514446	+	PROMPT	Control	0	0	0	0	0
NA.v1233	chr3	47782055	47783255	+	PROMPT	Control	0	0	0	0	0
NA.v1239	chr3	48609742	48611321	+	PROMPT	Control	0	0	0	0	0
NA.v1246	chr3	49166438	49168327	+	PROMPT	Control	0	0	0	0	0
NA.v1247	chr3	49340109	49341342	+	PROMPT	Control	0	0	0	0	0
NA.v1252	chr3	49786750	49788712	+	PROMPT	Control	0	0	0	0	0
NA.v1253	chr3	50292675	50293312	+	PROMPT	Control	0	0	0	0	0
NA.v1255	chr3	50328345	50329025	+	PROMPT	Control	0	0	0	0	0
NA.v1261	chr3	52771036	52771352	+	PROMPT	Control	0	0	0	0	0
NA.v1289	chr3	121546090	121546569	+	PROMPT	Control	0	0	0	0	0
NA.v130	chr1	61725233	61726083	+	PROMPT	Control	0	0	0	0	0
NA.v1315	chr3	138835067	138836122	+	PROMPT	Control	0	0	0	0	0
NA.v1329	chr3	157499620	157500532	+	PROMPT	Control	0	0	0	0	0
NA.v1335	chr3	169765253	169765916	+	PROMPT	Control	0	0	0	0	0
NA.v1345	chr3	179071888	179072522	+	PROMPT	Control	0	0	0	0	0
NA.v1347	chr3	183099743	183100513	+	PROMPT	Control	0	0	0	0	0
NA.v1354	chr3	187139569	187140020	+	PROMPT	Control	0	0	0	0	0
NA.v1388	chr3	10140873	10141678	-	PROMPT	Control	0	0	0	5	6
NA.v14	chr1	6199745	6199876	+	PROMPT	Control	0	0	0	0	0
NA.v1410	chr3	43285180	43286476	-	PROMPT	Control	0	0	0	3	3
NA.v1423	chr3	49937984	49939884	-	PROMPT	Control	13	0	1	36	19
NA.v1428	chr3	52454591	52455433	-	PROMPT	Control	4	0	0	8	5
NA.v1451	chr3	107521358	107522841	-	PROMPT	Control	0	0	0	2	1
NA.v1472	chr3	132415787	132417169	-	PROMPT	Control	0	7	0	3	1
NA.v151	chr1	92441995	92442490	+	PROMPT	Control	0	0	0	0	0
NA.v1512	chr3	184184558	184185883	-	PROMPT	Control	8	8	0	22	16
NA.v1514	chr3	184313824	184314440	-	PROMPT	Control	2	9	0	15	11
NA.v1530	chr3	196867183	196867748	-	PROMPT	Control	8	0	1	19	17
NA.v1539	chr4	2009298	2010624	+	PROMPT	Control	0	0	0	0	0
NA.v154	chr1	93682016	93683903	+	PROMPT	Control	0	0	0	0	0
NA.v1544	chr4	6709999	6711150	+	PROMPT	Control	0	0	0	0	0
NA.v1594	chr4	83284846	83285016	+	PROMPT	Control	0	0	0	0	0
NA.v1612	chr4	121824122	121824340	+	PROMPT	Control	0	0	0	0	0
NA.v1613	chr4	124713058	124713676	+	PROMPT	Control	0	0	0	0	0
NA.v1700	chr4	70901513	70902231	-	PROMPT	Control	0	0	1	5	1
NA.v1707	chr4	77862078	77862650	-	PROMPT	Control	0	25	0	5	2
NA.v1709	chr4	87006126	87006880	-	PROMPT	Control	17	16	1	51	49
NA.v1711	chr4	88415382	88456789	-	PROMPT	Control	24	40	5	188	140
NA.v1755	chr4	185142558	185143122	-	PROMPT	Control	0	0	0	8	5
NA.v176	chr1	112707219	112708604	+	PROMPT	Control	0	0	0	0	0
NA.v178	chr1	113759617	113760121	+	PROMPT	Control	0	0	0	0	0
NA.v1780	chr5	16936481	16937750	+	PROMPT	Control	0	0	0	0	0
NA.v1787	chr5	29263026	29263584	+	PROMPT	Control	0	0	0	0	0
NA.v1816	chr5	55712484	55717322	+	PROMPT	Control	0	0	0	0	0
NA.v1817	chr5	56952245	56954222	+	PROMPT	Control	0	0	0	0	0
NA.v1873	chr5	132227902	132228735	+	PROMPT	Control	0	0	0	0	0
NA.v1889	chr5	140557520	140558108	+	PROMPT	Control	0	0	0	0	0
NA.v191	chr1	144546951	144547293	+	PROMPT	Control	0	0	0	0	0
NA.v1924	chr5	177312542	177313428	+	PROMPT	Control	0	0	0	0	0
NA.v1984	chr5	56811890	56815218	-	PROMPT	Control	0	0	0	5	6
NA.v1989	chr5	62305439	62305966	-	PROMPT	Control	1	0	0	6	4
NA.v1996	chr5	69165964	69166927	-	PROMPT	Control	0	3	3	78	44
NA.v2014	chr5	77029675	77030307	-	PROMPT	Control	0	0	1	3	1
NA.v2021	chr5	81971351	81971936	-	PROMPT	Control	0	1	0	3	4
NA.v2039	chr5	112860839	112861136	-	PROMPT	Control	0	0	0	6	5
NA.v2040	chr5	112975787	112976522	-	PROMPT	Control	2	4	0	3	1
NA.v2047	chr5	122833449	122845343	-	PROMPT	Control	60	82	7	185	117
NA.v2095	chr5	163504394	163505440	-	PROMPT	Control	17	7	1	12	12
NA.v2097	chr5	169582471	169583592	-	PROMPT	Control	7	0	0	7	1
NA.v2122	chr5	178129528	178130923	-	PROMPT	Control	1	2	1	20	17
NA.v215	chr1	153536284	153536883	+	PROMPT	Control	0	0	0	0	0
NA.v2153	chr6	8064563	8065018	+	PROMPT	Control	0	0	0	0	0
NA.v2174	chr6	26056528	26057266	+	PROMPT	Control	0	0	0	0	0
NA.v2200	chr6	28219002	28220795	+	PROMPT	Control	0	0	0	0	0
NA.v2260	chr6	41941978	41942650	+	PROMPT	Control	0	0	0	0	0
NA.v2265	chr6	42979287	42979686	+	PROMPT	Control	0	0	0	0	0
NA.v2291	chr6	85643701	85645225	+	PROMPT	Control	0	0	0	0	0
NA.v233	chr1	155244952	155245308	+	PROMPT	Control	0	0	0	0	0
NA.v2342	chr6	158644937	158645850	+	PROMPT	Control	0	0	0	0	0
NA.v2344	chr6	159693639	159696232	+	PROMPT	Control	0	0	0	0	0
NA.v237	chr1	155857674	155858102	+	PROMPT	Control	0	0	0	0	0
NA.v2373	chr6	10520573	10521229	-	PROMPT	Control	3	2	1	14	9
NA.v2380	chr6	12288674	12290117	-	PROMPT	Control	0	24	1	16	8
NA.v2431	chr6	30066566	30066902	-	PROMPT	Control	1	0	0	6	6
NA.v2448	chr6	33424651	33425670	-	PROMPT	Control	0	10	1	4	10
NA.v2467	chr6	37432232	37433074	-	PROMPT	Control	1	0	0	10	1
NA.v2470	chr6	42981667	42984340	-	PROMPT	Control	1	1	1	24	13
NA.v2486	chr6	57045505	57046499	-	PROMPT	Control	0	0	0	5	4
NA.v2505	chr6	105993341	105994989	-	PROMPT	Control	0	0	0	15	14
NA.v2522	chr6	117608549	117671285	-	PROMPT	Control	87	82	36	590	478
NA.v2533	chr6	136821051	136822505	-	PROMPT	Control	0	0	0	5	1
NA.v2554	chr6	159967731	159968909	-	PROMPT	Control	0	13	0	3	2
NA.v2574	chr7	6448058	6448636	+	PROMPT	Control	0	0	0	0	0
NA.v2575	chr7	6484275	6487712	+	PROMPT	Control	0	0	0	0	0
NA.v2597	chr7	42912168	42912610	+	PROMPT	Control	0	0	0	0	0
NA.v2598	chr7	43729585	43730174	+	PROMPT	Control	0	0	0	0	0
NA.v26	chr1	11926602	11927550	+	PROMPT	Control	0	0	0	0	0
NA.v2616	chr7	50450446	50451220	+	PROMPT	Control	0	0	0	0	0
NA.v2641	chr7	75994776	75995150	+	PROMPT	Control	0	0	0	0	0
NA.v2647	chr7	76393308	76394483	+	PROMPT	Control	0	0	0	0	0
NA.v2650	chr7	88306990	88307367	+	PROMPT	Control	0	0	0	0	0
NA.v2654	chr7	95309114	95309424	+	PROMPT	Control	0	0	0	0	0
NA.v2669	chr7	101321842	101322681	+	PROMPT	Control	0	0	0	0	0
NA.v2691	chr7	130051428	130052215	+	PROMPT	Control	0	0	0	0	0
NA.v2708	chr7	141015106	141016414	+	PROMPT	Control	0	0	0	0	0
NA.v2713	chr7	149090895	149091859	+	PROMPT	Control	0	0	0	0	0
NA.v2719	chr7	151227412	151228550	+	PROMPT	Control	0	0	0	0	0
NA.v2729	chr7	158704991	158706150	+	PROMPT	Control	0	0	0	0	0
NA.v2743	chr7	4774928	4775375	-	PROMPT	Control	9	8	0	17	13
NA.v2751	chr7	6102568	6104623	-	PROMPT	Control	10	3	2	54	34
NA.v2788	chr7	48087650	48089073	-	PROMPT	Control	17	22	8	163	109
NA.v2813	chr7	74963967	74964609	-	PROMPT	Control	0	0	0	3	3
NA.v2818	chr7	76166104	76166576	-	PROMPT	Control	1	0	1	11	0
NA.v2841	chr7	99471110	99472632	-	PROMPT	Control	46	13	0	37	23
NA.v285	chr1	197146802	197147332	+	PROMPT	Control	0	0	0	0	0
NA.v2865	chr7	102284750	102286723	-	PROMPT	Control	16	7	5	46	36
NA.v2866	chr7	103347024	103347579	-	PROMPT	Control	0	9	0	10	8
NA.v2893	chr7	139132988	139133705	-	PROMPT	Control	0	0	0	6	2
NA.v2909	chr7	157334856	157336936	-	PROMPT	Control	1	8	1	70	48
NA.v2915	chr8	8386536	8387736	+	PROMPT	Control	0	0	0	0	0
NA.v2929	chr8	28401267	28401781	+	PROMPT	Control	0	0	0	0	0
NA.v2930	chr8	28412135	28413037	+	PROMPT	Control	0	0	0	0	0
NA.v2934	chr8	37850025	37851029	+	PROMPT	Control	0	0	0	0	0
NA.v2943	chr8	54022546	54023239	+	PROMPT	Control	0	0	0	0	0
NA.v2957	chr8	81686438	81687783	+	PROMPT	Control	0	0	0	0	0
NA.v296	chr1	202342177	202342734	+	PROMPT	Control	0	0	0	0	0
NA.v3017	chr8	144327015	144327740	+	PROMPT	Control	0	0	0	0	0
NA.v3126	chr8	144373177	144373768	-	PROMPT	Control	4	4	1	54	25
NA.v3144	chr9	21559946	21560989	+	PROMPT	Control	0	0	0	0	0
NA.v3181	chr9	37904238	37905637	+	PROMPT	Control	0	0	0	0	0
NA.v32	chr1	16613661	16614412	+	PROMPT	Control	0	0	0	0	0
NA.v3206	chr9	72365413	72365944	+	PROMPT	Control	0	0	0	0	0
NA.v3208	chr9	78032098	78033101	+	PROMPT	Control	0	0	0	0	0
NA.v3213	chr9	85742254	85742947	+	PROMPT	Control	0	0	0	0	0
NA.v3215	chr9	86354600	86355427	+	PROMPT	Control	0	0	0	0	0
NA.v3217	chr9	87974837	87977361	+	PROMPT	Control	0	0	0	0	0
NA.v3246	chr9	103205019	103205891	+	PROMPT	Control	0	0	0	0	0
NA.v3247	chr9	104968578	104969344	+	PROMPT	Control	0	0	0	0	0
NA.v3286	chr9	131531367	131531716	+	PROMPT	Control	0	0	0	0	0
NA.v3290	chr9	133336387	133338131	+	PROMPT	Control	0	0	0	0	0
NA.v3307	chr9	137070726	137072722	+	PROMPT	Control	0	0	0	0	0
NA.v334	chr1	225428330	225429126	+	PROMPT	Control	0	0	0	0	0
NA.v3347	chr9	37422050	37422623	-	PROMPT	Control	1	1	0	12	12
NA.v3370	chr9	78296426	78296915	-	PROMPT	Control	6	4	0	19	13
NA.v338	chr1	225924454	225925385	+	PROMPT	Control	0	0	0	0	0
NA.v3385	chr9	94374145	94374297	-	PROMPT	Control	0	0	0	5	2
NA.v3417	chr9	125198977	125200418	-	PROMPT	Control	11	2	0	19	15
NA.v3433	chr9	128688216	128688914	-	PROMPT	Control	13	26	2	34	29
NA.v344	chr1	226703612	226704207	+	PROMPT	Control	0	0	0	0	0
NA.v3454	chr9	131124943	131125446	-	PROMPT	Control	5	0	5	54	47
NA.v3461	chr9	134325450	134326046	-	PROMPT	Control	7	9	7	69	42
NA.v3474	chr10	931995	932924	+	PROMPT	Control	0	0	0	0	0
NA.v3488	chr10	12043439	12044070	+	PROMPT	Control	0	0	0	0	0
NA.v3493	chr10	14604544	14605741	+	PROMPT	Control	0	0	0	0	0
NA.v3499	chr10	18651718	18652750	+	PROMPT	Control	0	0	0	0	0
NA.v3553	chr10	68407366	68408650	+	PROMPT	Control	0	0	0	0	0
NA.v3560	chr10	71851431	71852471	+	PROMPT	Control	0	0	0	0	0
NA.v3602	chr10	100286731	100287489	+	PROMPT	Control	0	0	0	0	0
NA.v3605	chr10	102056368	102057232	+	PROMPT	Control	0	0	0	0	0
NA.v3607	chr10	102432829	102433950	+	PROMPT	Control	0	0	0	0	0
NA.v3623	chr10	118755293	118756061	+	PROMPT	Control	0	0	0	0	0
NA.v3628	chr10	119178937	119180230	+	PROMPT	Control	0	0	0	0	0
NA.v3631	chr10	119873028	119874072	+	PROMPT	Control	0	0	0	0	0
NA.v3711	chr10	69122977	69123951	-	PROMPT	Control	0	2	3	41	23
NA.v3760	chr10	97317151	97318920	-	PROMPT	Control	0	0	0	4	1
NA.v3761	chr10	97712857	97713578	-	PROMPT	Control	9	8	2	31	16
NA.v3783	chr10	114792394	114819114	-	PROMPT	Control	24	11	0	36	42
NA.v3808	chr11	910993	911930	+	PROMPT	Control	0	0	0	0	0
NA.v3811	chr11	1764095	1764927	+	PROMPT	Control	0	0	0	0	0
NA.v3868	chr11	57427217	57428407	+	PROMPT	Control	0	0	0	0	0
NA.v3884	chr11	62679175	62680139	+	PROMPT	Control	0	0	0	0	0
NA.v3885	chr11	62839651	62840010	+	PROMPT	Control	0	0	0	0	0
NA.v3907	chr11	67402076	67402702	+	PROMPT	Control	0	0	0	0	0
NA.v3934	chr11	77637853	77638278	+	PROMPT	Control	0	0	0	0	0
NA.v3962	chr11	119317276	119318211	+	PROMPT	Control	0	0	0	0	0
NA.v3966	chr11	122441028	122441913	+	PROMPT	Control	0	0	0	0	0
NA.v3970	chr11	287451	289030	-	PROMPT	Control	4	12	8	72	42
NA.v3970	chr11	287451	289030	-	PROMPT	Control	4	12	8	72	42
NA.v3980	chr11	4094038	4094737	-	PROMPT	Control	0	0	0	14	14
NA.v4006	chr11	20363389	20363642	-	PROMPT	Control	2	0	2	4	2
NA.v4014	chr11	32582528	32583661	-	PROMPT	Control	4	0	0	5	5
NA.v4025	chr11	35943156	35943961	-	PROMPT	Control	0	0	1	13	6
NA.v4046	chr11	57761151	57761689	-	PROMPT	Control	2	18	0	4	12
NA.v4086	chr11	66637091	66638393	-	PROMPT	Control	52	99	11	245	168
NA.v4105	chr11	70202822	70203133	-	PROMPT	Control	5	0	0	2	2
NA.v4107	chr11	72222450	72223777	-	PROMPT	Control	14	23	1	83	47
NA.v4143	chr11	111935671	111937084	-	PROMPT	Control	0	0	0	17	17
NA.v4158	chr11	124621848	124622794	-	PROMPT	Control	4	0	0	6	0
NA.v4176	chr12	6753190	6753694	+	PROMPT	Control	0	0	0	0	0
NA.v419	chr1	26620094	26621487	-	PROMPT	Control	6	11	3	37	26
NA.v4194	chr12	25386375	25387165	+	PROMPT	Control	0	0	0	0	0
NA.v4213	chr12	49070145	49070733	+	PROMPT	Control	0	0	0	0	0
NA.v4215	chr12	50025735	50026095	+	PROMPT	Control	0	0	0	0	0
NA.v4219	chr12	51173250	51174112	+	PROMPT	Control	0	0	0	0	0
NA.v4236	chr12	56189821	56190438	+	PROMPT	Control	0	0	0	0	0
NA.v4252	chr12	68332640	68333509	+	PROMPT	Control	0	0	0	0	0
NA.v4279	chr12	105444348	105445303	+	PROMPT	Control	0	0	0	0	0
NA.v4327	chr12	130839387	130840610	+	PROMPT	Control	0	0	0	0	0
NA.v4340	chr12	6198950	6200242	-	PROMPT	Control	0	0	0	21	14
NA.v4372	chr12	12889722	12891291	-	PROMPT	Control	7	1	1	57	25
NA.v4378	chr12	19755661	19756589	-	PROMPT	Control	0	0	0	3	6
NA.v4394	chr12	26113829	26114436	-	PROMPT	Control	0	2	1	3	5
NA.v4417	chr12	52050433	52051153	-	PROMPT	Control	11	8	0	22	17
NA.v4418	chr12	52069141	52069644	-	PROMPT	Control	8	0	1	25	7
NA.v4451	chr12	64403350	64404246	-	PROMPT	Control	0	0	0	17	4
NA.v4505	chr12	123382875	123383683	-	PROMPT	Control	0	0	0	16	11
NA.v4553	chr13	80341449	80342396	+	PROMPT	Control	0	0	0	0	0
NA.v456	chr1	38990264	38991058	-	PROMPT	Control	0	0	0	3	9
NA.v457	chr1	39024784	39026242	-	PROMPT	Control	0	0	0	15	9
NA.v4584	chr13	27423761	27424516	-	PROMPT	Control	2	1	0	18	3
NA.v4606	chr13	49241960	49247852	-	PROMPT	Control	0	2	0	15	11
NA.v4611	chr13	73057798	73058787	-	PROMPT	Control	2	0	0	10	2
NA.v4614	chr13	75787898	75788746	-	PROMPT	Control	4	11	0	21	9
NA.v4622	chr13	97974876	97976360	-	PROMPT	Control	3	25	0	25	15
NA.v4639	chr13	114313910	114314303	-	PROMPT	Control	8	0	0	9	6
NA.v4648	chr14	22957239	22958313	+	PROMPT	Control	0	0	0	0	0
NA.v4653	chr14	31208193	31209559	+	PROMPT	Control	0	0	0	0	0
NA.v4667	chr14	39170484	39171291	+	PROMPT	Control	0	0	0	0	0
NA.v4687	chr14	63728173	63729421	+	PROMPT	Control	0	0	0	0	0
NA.v470	chr1	42657431	42658302	-	PROMPT	Control	0	14	3	16	9
NA.v4712	chr14	102087313	102088169	+	PROMPT	Control	0	0	0	0	0
NA.v4755	chr14	55128069	55129087	-	PROMPT	Control	0	0	0	7	4
NA.v477	chr1	43649551	43649875	-	PROMPT	Control	0	0	0	12	8
NA.v48	chr1	21783292	21783601	+	PROMPT	Control	0	0	0	0	0
NA.v4801	chr14	102542052	102544109	-	PROMPT	Control	7	3	0	22	20
NA.v4810	chr14	103627350	103629117	-	PROMPT	Control	11	7	2	33	20
NA.v4815	chr14	105489450	105490751	-	PROMPT	Control	26	30	4	52	37
NA.v4825	chr15	34988359	34989114	+	PROMPT	Control	0	0	0	0	0
NA.v4828	chr15	40755430	40756292	+	PROMPT	Control	0	0	0	0	0
NA.v4845	chr15	51623064	51623714	+	PROMPT	Control	0	0	0	0	0
NA.v4847	chr15	55498455	55499594	+	PROMPT	Control	0	0	0	0	0
NA.v4863	chr15	64775756	64776519	+	PROMPT	Control	0	0	0	0	0
NA.v4869	chr15	65517804	65518402	+	PROMPT	Control	0	0	0	0	0
NA.v4879	chr15	72272831	72274219	+	PROMPT	Control	0	0	0	0	0
NA.v4884	chr15	74938248	74938395	+	PROMPT	Control	0	0	0	0	0
NA.v4918	chr15	40951605	40953218	-	PROMPT	Control	0	8	1	47	31
NA.v4922	chr15	42494351	42495506	-	PROMPT	Control	0	0	0	10	4
NA.v4927	chr15	47716058	47717170	-	PROMPT	Control	0	0	0	2	0
NA.v4929	chr15	51829167	51829574	-	PROMPT	Control	0	0	0	12	1
NA.v4976	chr15	90184403	90184853	-	PROMPT	Control	3	11	3	33	16
NA.v50	chr1	23531468	23531950	+	PROMPT	Control	0	0	0	0	0
NA.v5043	chr16	11587019	11587930	+	PROMPT	Control	0	0	0	0	0
NA.v5058	chr16	28492122	28492730	+	PROMPT	Control	0	0	0	0	0
NA.v5064	chr16	30610551	30610834	+	PROMPT	Control	0	0	0	0	0
NA.v5100	chr16	74607212	74608217	+	PROMPT	Control	0	0	0	0	0
NA.v5106	chr16	80804691	80805810	+	PROMPT	Control	0	0	0	0	0
NA.v5121	chr16	86355452	86356636	+	PROMPT	Control	0	0	0	0	0
NA.v5126	chr16	86825146	86826124	+	PROMPT	Control	0	0	0	0	0
NA.v5142	chr16	89053177	89056631	+	PROMPT	Control	0	0	0	0	0
NA.v5187	chr16	15576364	15576931	-	PROMPT	Control	4	0	0	30	14
NA.v5188	chr16	15949064	15949498	-	PROMPT	Control	0	0	0	12	11
NA.v5195	chr16	21598595	21599387	-	PROMPT	Control	7	0	1	15	7
NA.v5201	chr16	24728612	24729610	-	PROMPT	Control	4	8	0	17	11
NA.v5203	chr16	27202351	27203749	-	PROMPT	Control	1	3	2	32	14
NA.v525	chr1	77779312	77779536	-	PROMPT	Control	7	0	0	1	0
NA.v5255	chr16	71845032	71845905	-	PROMPT	Control	4	0	0	12	6
NA.v5272	chr16	87950607	87951315	-	PROMPT	Control	24	7	8	197	138
NA.v5285	chr17	1400346	1401699	+	PROMPT	Control	0	0	0	0	0
NA.v5286	chr17	1456480	1457838	+	PROMPT	Control	0	0	0	0	0
NA.v5304	chr17	4555504	4556122	+	PROMPT	Control	0	0	0	0	0
NA.v5351	chr17	31901931	31902848	+	PROMPT	Control	0	0	0	0	0
NA.v5365	chr17	40418181	40418493	+	PROMPT	Control	0	0	0	0	0
NA.v5372	chr17	41919332	41920050	+	PROMPT	Control	0	0	0	0	0
NA.v5408	chr17	49193080	49194350	+	PROMPT	Control	0	0	0	0	0
NA.v542	chr1	91500377	91500748	-	PROMPT	Control	3	0	0	3	3
NA.v5428	chr17	63843212	63844350	+	PROMPT	Control	0	0	0	0	0
NA.v543	chr1	92441208	92441935	-	PROMPT	Control	3	10	0	18	7
NA.v544	chr1	93078449	93079094	-	PROMPT	Control	4	0	0	30	21
NA.v5442	chr17	69327335	69328242	+	PROMPT	Control	0	0	0	0	0
NA.v5447	chr17	73312204	73313403	+	PROMPT	Control	0	0	0	0	0
NA.v5452	chr17	75289616	75290007	+	PROMPT	Control	0	0	0	0	0
NA.v5481	chr17	80476694	80479303	+	PROMPT	Control	0	0	0	0	0
NA.v5512	chr17	4709183	4710261	-	PROMPT	Control	8	3	0	5	5
NA.v5569	chr17	38751768	38752477	-	PROMPT	Control	59	144	1	73	30
NA.v5577	chr17	39753650	39754258	-	PROMPT	Control	0	4	0	7	4
NA.v5582	chr17	40218881	40219187	-	PROMPT	Control	0	3	0	4	3
NA.v5583	chr17	41665461	41666013	-	PROMPT	Control	1	0	0	10	7
NA.v5642	chr17	63621263	63621918	-	PROMPT	Control	0	2	0	11	9
NA.v5660	chr17	69413371	69414607	-	PROMPT	Control	0	0	1	25	11
NA.v5663	chr17	75011665	75012607	-	PROMPT	Control	4	0	3	16	8
NA.v569	chr1	109465273	109466450	-	PROMPT	Control	0	5	0	17	4
NA.v5697	chr17	81711550	81712186	-	PROMPT	Control	14	25	5	59	45
NA.v5698	chr17	81975863	81977478	-	PROMPT	Control	18	20	6	101	78
NA.v5742	chr18	46098572	46099341	+	PROMPT	Control	0	0	0	0	0
NA.v5758	chr18	63320185	63320819	+	PROMPT	Control	0	0	0	0	0
NA.v5771	chr18	7566386	7567070	-	PROMPT	Control	3	0	0	30	20
NA.v5784	chr18	11977840	11980871	-	PROMPT	Control	16	20	2	58	38
NA.v579	chr1	111618371	111619606	-	PROMPT	Control	0	0	0	4	1
NA.v5795	chr18	35240161	35240917	-	PROMPT	Control	0	0	0	13	12
NA.v5824	chr19	291851	292750	+	PROMPT	Control	0	0	0	0	0
NA.v5825	chr19	344918	346114	+	PROMPT	Control	0	0	0	0	0
NA.v5829	chr19	913279	914650	+	PROMPT	Control	0	0	0	0	0
NA.v5882	chr19	5791344	5792579	+	PROMPT	Control	0	0	0	0	0
NA.v59	chr1	26501129	26502857	+	PROMPT	Control	0	0	0	0	0
NA.v5910	chr19	10195209	10195913	+	PROMPT	Control	0	0	0	0	0
NA.v5912	chr19	10403635	10403930	+	PROMPT	Control	0	0	0	0	0
NA.v5914	chr19	10569217	10569435	+	PROMPT	Control	0	0	0	0	0
NA.v5940	chr19	17246209	17247445	+	PROMPT	Control	0	0	0	0	0
NA.v5947	chr19	18323306	18323994	+	PROMPT	Control	0	0	0	0	0
NA.v5969	chr19	39846469	39847370	+	PROMPT	Control	0	0	0	0	0
NA.v5978	chr19	41959449	41960150	+	PROMPT	Control	0	0	0	0	0
NA.v6039	chr19	56121642	56122507	+	PROMPT	Control	0	0	0	0	0
NA.v6058	chr19	1025850	1026522	-	PROMPT	Control	0	0	0	9	7
NA.v6077	chr19	3093068	3094059	-	PROMPT	Control	1	3	2	18	17
NA.v6090	chr19	4005190	4007503	-	PROMPT	Control	9	27	3	47	44
NA.v6095	chr19	4638370	4639266	-	PROMPT	Control	0	0	1	18	16
NA.v6108	chr19	9017202	9018286	-	PROMPT	Control	8	6	0	2	4
NA.v6115	chr19	10959659	10960717	-	PROMPT	Control	38	12	0	45	28
NA.v612	chr1	150320162	150321421	-	PROMPT	Control	2	13	2	33	9
NA.v6132	chr19	15097785	15098617	-	PROMPT	Control	9	10	0	14	13
NA.v6135	chr19	16184550	16185219	-	PROMPT	Control	0	0	0	8	4
NA.v6149	chr19	18192050	18192789	-	PROMPT	Control	1	13	0	34	11
NA.v615	chr1	150513794	150515596	-	PROMPT	Control	4	0	1	14	15
NA.v6154	chr19	18557073	18557645	-	PROMPT	Control	2	0	2	15	1
NA.v6157	chr19	18830970	18831781	-	PROMPT	Control	0	0	0	16	6
NA.v6181	chr19	35699387	35702377	-	PROMPT	Control	2	7	0	16	8
NA.v6207	chr19	41882078	41883109	-	PROMPT	Control	5	0	1	5	1
NA.v621	chr1	153783129	153783752	-	PROMPT	Control	1	44	4	87	34
NA.v6215	chr19	44071180	44071747	-	PROMPT	Control	0	0	0	3	2
NA.v622	chr1	153989960	153990706	-	PROMPT	Control	0	0	0	3	1
NA.v6227	chr19	45994755	45995094	-	PROMPT	Control	0	0	0	3	0
NA.v6238	chr19	48324963	48325458	-	PROMPT	Control	3	6	0	12	4
NA.v6241	chr19	49084905	49085088	-	PROMPT	Control	0	0	0	7	3
NA.v6266	chr19	57319634	57320356	-	PROMPT	Control	1	0	0	2	4
NA.v6278	chr20	2509223	2509845	+	PROMPT	Control	0	0	0	0	0
NA.v6308	chr20	34112497	34113127	+	PROMPT	Control	0	0	0	0	0
NA.v6321	chr20	36773963	36774559	+	PROMPT	Control	0	0	0	0	0
NA.v6342	chr20	49713999	49715629	+	PROMPT	Control	0	0	0	0	0
NA.v6358	chr20	51867525	51869736	+	PROMPT	Control	0	0	0	0	0
NA.v6381	chr20	62777079	62777747	+	PROMPT	Control	0	0	0	0	0
NA.v6392	chr20	406766	407907	-	PROMPT	Control	9	0	3	23	17
NA.v6395	chr20	3208342	3209429	-	PROMPT	Control	15	13	6	98	71
NA.v6398	chr20	3845228	3846722	-	PROMPT	Control	13	22	0	34	20
NA.v641	chr1	161201045	161202232	-	PROMPT	Control	6	37	2	133	65
NA.v6425	chr20	31604512	31605124	-	PROMPT	Control	40	24	0	71	38
NA.v643	chr1	161398909	161399322	-	PROMPT	Control	0	0	1	21	11
NA.v6445	chr20	38471913	38472600	-	PROMPT	Control	0	0	0	13	9
NA.v6475	chr20	51909294	51910729	-	PROMPT	Control	0	0	0	7	5
NA.v6500	chr20	64062051	64062973	-	PROMPT	Control	3	3	3	67	39
NA.v6513	chr21	28993104	28993404	+	PROMPT	Control	0	0	0	0	0
NA.v6529	chr21	38344013	38344450	+	PROMPT	Control	0	0	0	0	0
NA.v6540	chr21	39349444	39350697	+	PROMPT	Control	0	0	0	0	0
NA.v6561	chr21	44818180	44819519	+	PROMPT	Control	0	0	0	0	0
NA.v6602	chr21	42234168	42234784	-	PROMPT	Control	1	0	0	11	6
NA.v6604	chr21	42973372	42974137	-	PROMPT	Control	2	12	0	20	15
NA.v6616	chr21	43788733	43789375	-	PROMPT	Control	7	9	0	12	3
NA.v664	chr1	171780880	171781346	-	PROMPT	Control	1	0	0	18	8
NA.v6641	chr22	23751210	23752804	+	PROMPT	Control	0	0	0	0	0
NA.v6660	chr22	31631073	31632412	+	PROMPT	Control	0	0	0	0	0
NA.v6661	chr22	31662349	31663608	+	PROMPT	Control	0	0	0	0	0
NA.v6662	chr22	32532889	32536855	+	PROMPT	Control	0	0	0	0	0
NA.v6662	chr22	32532872	32550248	+	PROMPT	Control	0	0	0	0	0
NA.v6665	chr22	35627928	35628722	+	PROMPT	Control	0	0	0	0	0
NA.v6683	chr22	39319773	39319976	+	PROMPT	Control	0	0	0	0	0
NA.v6693	chr22	41286542	41287450	+	PROMPT	Control	0	0	0	0	0
NA.v6699	chr22	42369495	42370442	+	PROMPT	Control	0	0	0	0	0
NA.v6703	chr22	42649483	42650312	+	PROMPT	Control	0	0	0	0	0
NA.v6718	chr22	50014499	50019278	+	PROMPT	Control	0	0	0	0	0
NA.v6738	chr22	20916251	20917286	-	PROMPT	Control	0	2	0	9	4
NA.v6750	chr22	28882592	28883165	-	PROMPT	Control	6	4	1	31	28
NA.v6751	chr22	29601093	29603232	-	PROMPT	Control	25	15	0	25	19
NA.v681	chr1	184050984	184051617	-	PROMPT	Control	0	0	0	3	4
NA.v6826	chrX	14029976	14031084	+	PROMPT	Control	0	0	0	0	0
NA.v6829	chrX	15855101	15856738	+	PROMPT	Control	0	0	0	0	0
NA.v6832	chrX	20142057	20143718	+	PROMPT	Control	0	0	0	0	0
NA.v6857	chrX	45851625	45852639	+	PROMPT	Control	0	0	0	0	0
NA.v6859	chrX	48737390	48737991	+	PROMPT	Control	0	0	0	0	0
NA.v6877	chrX	55161280	55161863	+	PROMPT	Control	0	0	0	0	0
NA.v6883	chrX	71068676	71069335	+	PROMPT	Control	0	0	0	0	0
NA.v6884	chrX	71254271	71254640	+	PROMPT	Control	0	0	0	0	0
NA.v6905	chrX	123733153	123733441	+	PROMPT	Control	0	0	0	0	0
NA.v6909	chrX	131830796	131831422	+	PROMPT	Control	0	0	0	0	0
NA.v6912	chrX	134915407	134916576	+	PROMPT	Control	0	0	0	0	0
NA.v6918	chrX	139933633	139934187	+	PROMPT	Control	0	0	0	0	0
NA.v6946	chrX	16718952	16719455	-	PROMPT	Control	0	13	0	8	6
NA.v6950	chrX	17736360	17737093	-	PROMPT	Control	0	2	0	6	4
NA.v6957	chrX	23666711	23667346	-	PROMPT	Control	0	0	0	7	2
NA.v6980	chrX	47189905	47190657	-	PROMPT	Control	0	0	0	4	0
NA.v6981	chrX	47232150	47232928	-	PROMPT	Control	7	0	0	19	7
NA.v7004	chrX	71095167	71095764	-	PROMPT	Control	7	0	0	8	6
NA.v7024	chrX	118726721	118727458	-	PROMPT	Control	0	6	0	8	7
NA.v7026	chrX	119566791	119574384	-	PROMPT	Control	1	13	0	83	42
NA.v7028	chrX	123763251	123765086	-	PROMPT	Control	0	2	0	2	2
NA.v7033	chrX	130400958	130401895	-	PROMPT	Control	2	0	0	6	2
NA.v778	chr2	20351059	20351653	+	PROMPT	Control	0	0	0	0	0
NA.v78	chr1	32964990	32965326	+	PROMPT	Control	0	0	0	0	0
NA.v795	chr2	37338245	37339386	+	PROMPT	Control	0	0	0	0	0
NA.v844	chr2	74440645	74441587	+	PROMPT	Control	0	0	0	0	0
NA.v848	chr2	81481739	81584596	+	PROMPT	Control	0	0	0	0	0
NA.v848	chr2	81482105	81486938	+	PROMPT	Control	0	0	0	0	0
NA.v848	chr2	81481739	81584596	+	PROMPT	Control	0	0	0	0	0
NA.v850	chr2	84881278	84882438	+	PROMPT	Control	0	0	0	0	0
NA.v859	chr2	88055924	88056420	+	PROMPT	Control	0	0	0	0	0
NA.v87	chr1	36386192	36386386	+	PROMPT	Control	0	0	0	0	0
NA.v90	chr1	36450599	36451129	+	PROMPT	Control	0	0	0	0	0
NA.v944	chr2	200864789	200865400	+	PROMPT	Control	0	0	0	0	0
NA.v946	chr2	203535744	203536550	+	PROMPT	Control	0	0	0	0	0
NA.v973	chr2	233854724	233855926	+	PROMPT	Control	0	0	0	0	0
NA.v1000	chr2	15588269	15591730	-	PROMPT	PAXT_sensitive	33	2	0	35	24
NA.v101	chr1	42335375	42336036	+	PROMPT	PAXT_sensitive	0	0	0	0	0
NA.v1012	chr2	27030527	27032841	-	PROMPT	PAXT_sensitive	84	67	1	51	31
NA.v1020	chr2	32277139	32277794	-	PROMPT	PAXT_sensitive	0	0	0	0	2
NA.v1021	chr2	32356370	32356914	-	PROMPT	PAXT_sensitive	0	3	0	29	31
NA.v1048	chr2	54455025	54456125	-	PROMPT	PAXT_sensitive	3	0	0	11	6
NA.v1055	chr2	61763203	61764189	-	PROMPT	PAXT_sensitive	30	38	6	72	50
NA.v1059	chr2	63049350	63050595	-	PROMPT	PAXT_sensitive	2	0	1	24	13
NA.v1086	chr2	85594841	85595565	-	PROMPT	PAXT_sensitive	19	9	2	80	43
NA.v1093	chr2	95400085	95402611	-	PROMPT	PAXT_sensitive	25	17	0	37	30
NA.v1095	chr2	96335004	96335697	-	PROMPT	PAXT_sensitive	14	6	1	28	15
NA.v1097	chr2	96815230	96816040	-	PROMPT	PAXT_sensitive	31	10	6	226	135
NA.v1113	chr2	112272673	112275417	-	PROMPT	PAXT_sensitive	36	67	2	48	23
NA.v1115	chr2	112541656	112542143	-	PROMPT	PAXT_sensitive	29	23	2	71	33
NA.v1118	chr2	119431211	119431650	-	PROMPT	PAXT_sensitive	13	14	3	60	33
NA.v1123	chr2	121755106	121755423	-	PROMPT	PAXT_sensitive	20	3	0	10	7
NA.v1127	chr2	128089150	128091052	-	PROMPT	PAXT_sensitive	16	2	1	26	9
NA.v1128	chr2	130354840	130355934	-	PROMPT	PAXT_sensitive	1	1	0	23	10
NA.v1136	chr2	147843167	147844248	-	PROMPT	PAXT_sensitive	14	21	5	51	23
NA.v1143	chr2	173073613	173075432	-	PROMPT	PAXT_sensitive	2	1	0	8	9
NA.v1153	chr2	189439914	189441072	-	PROMPT	PAXT_sensitive	0	19	0	2	4
NA.v116	chr1	46198507	46199950	+	PROMPT	PAXT_sensitive	0	0	0	0	0
NA.v1178	chr2	218216105	218217044	-	PROMPT	PAXT_sensitive	11	13	10	151	84
NA.v1183	chr2	226835334	226835892	-	PROMPT	PAXT_sensitive	11	0	0	39	27
NA.v1198	chr2	238059366	238060741	-	PROMPT	PAXT_sensitive	0	1	0	14	7
NA.v1204	chr2	241699969	241701899	-	PROMPT	PAXT_sensitive	44	67	3	105	76
NA.v122	chr1	52698458	52699050	+	PROMPT	PAXT_sensitive	0	0	0	0	0
NA.v1223	chr3	32570974	32572513	+	PROMPT	PAXT_sensitive	0	0	0	0	0
NA.v1225	chr3	33441082	33441938	+	PROMPT	PAXT_sensitive	0	0	0	0	0
NA.v1237	chr3	48301484	48302130	+	PROMPT	PAXT_sensitive	0	0	0	0	0
NA.v1243	chr3	49104914	49105207	+	PROMPT	PAXT_sensitive	0	0	0	0	0
NA.v1259	chr3	52154910	52156093	+	PROMPT	PAXT_sensitive	0	0	0	0	0
NA.v1263	chr3	53892061	53892421	+	PROMPT	PAXT_sensitive	0	0	0	0	0
NA.v1265	chr3	56683371	56684127	+	PROMPT	PAXT_sensitive	0	0	0	0	0
NA.v1273	chr3	86951586	86969158	+	PROMPT	PAXT_sensitive	0	0	0	0	0
NA.v1279	chr3	105869185	105870344	+	PROMPT	PAXT_sensitive	0	0	0	0	0
NA.v1287	chr3	119677520	119678055	+	PROMPT	PAXT_sensitive	0	0	0	0	0
NA.v1290	chr3	121750022	121751184	+	PROMPT	PAXT_sensitive	0	0	0	0	0
NA.v1312	chr3	134374675	134375727	+	PROMPT	PAXT_sensitive	0	0	0	0	0
NA.v1328	chr3	157160289	157162510	+	PROMPT	PAXT_sensitive	0	0	0	0	0
NA.v1348	chr3	184018076	184018623	+	PROMPT	PAXT_sensitive	0	0	0	0	0
NA.v1350	chr3	185825184	185828708	+	PROMPT	PAXT_sensitive	0	0	0	0	0
NA.v1366	chr3	195896044	195897137	+	PROMPT	PAXT_sensitive	0	0	0	0	0
NA.v1367	chr3	195990416	195991247	+	PROMPT	PAXT_sensitive	0	0	0	0	0
NA.v1369	chr3	196287832	196288527	+	PROMPT	PAXT_sensitive	0	0	0	0	0
NA.v137	chr1	77219521	77219725	+	PROMPT	PAXT_sensitive	0	0	0	0	0
NA.v1376	chr3	197628070	197628629	+	PROMPT	PAXT_sensitive	0	0	0	0	0
NA.v138	chr1	77683461	77684526	+	PROMPT	PAXT_sensitive	0	0	0	0	0
NA.v1395	chr3	13444075	13451795	-	PROMPT	PAXT_sensitive	193	231	2	136	108
NA.v1401	chr3	31530912	31532089	-	PROMPT	PAXT_sensitive	9	37	1	88	48
NA.v1407	chr3	41197572	41199377	-	PROMPT	PAXT_sensitive	0	0	0	19	12
NA.v142	chr1	85201175	85203423	+	PROMPT	PAXT_sensitive	0	0	0	0	0
NA.v1426	chr3	51384031	51385033	-	PROMPT	PAXT_sensitive	54	21	3	54	38
NA.v1433	chr3	57754462	57755885	-	PROMPT	PAXT_sensitive	0	0	0	20	13
NA.v1440	chr3	97764164	97764492	-	PROMPT	PAXT_sensitive	1	0	0	8	4
NA.v1441	chr3	99637371	99638397	-	PROMPT	PAXT_sensitive	0	10	0	9	6
NA.v1442	chr3	99816959	99817572	-	PROMPT	PAXT_sensitive	0	0	1	12	6
NA.v1446	chr3	101561294	101561780	-	PROMPT	PAXT_sensitive	7	14	0	16	1
NA.v1447	chr3	101573054	101574056	-	PROMPT	PAXT_sensitive	5	9	0	6	14
NA.v1467	chr3	129247711	129249546	-	PROMPT	PAXT_sensitive	45	24	6	99	65
NA.v1471	chr3	130893169	130893905	-	PROMPT	PAXT_sensitive	13	0	0	35	18
NA.v148	chr1	88892757	88894121	+	PROMPT	PAXT_sensitive	0	0	0	0	0
NA.v1495	chr3	156825723	156826223	-	PROMPT	PAXT_sensitive	7	0	0	13	3
NA.v1506	chr3	179322326	179322955	-	PROMPT	PAXT_sensitive	7	2	5	33	14
NA.v1507	chr3	179347111	179347624	-	PROMPT	PAXT_sensitive	3	0	1	13	6
NA.v1542	chr4	4248262	4248743	+	PROMPT	PAXT_sensitive	0	0	0	0	0
NA.v1550	chr4	7970428	7974148	+	PROMPT	PAXT_sensitive	0	0	0	0	0
NA.v1551	chr4	8159078	8160130	+	PROMPT	PAXT_sensitive	0	0	0	0	0
NA.v1563	chr4	40629924	40631099	+	PROMPT	PAXT_sensitive	0	0	0	0	0
NA.v1582	chr4	74099407	74099707	+	PROMPT	PAXT_sensitive	0	0	0	0	0
NA.v1586	chr4	77076403	77076757	+	PROMPT	PAXT_sensitive	0	0	0	0	0
NA.v1606	chr4	103076403	103077708	+	PROMPT	PAXT_sensitive	0	0	0	0	0
NA.v1610	chr4	118836225	118836803	+	PROMPT	PAXT_sensitive	0	0	0	0	0
NA.v1625	chr4	145180741	145181764	+	PROMPT	PAXT_sensitive	0	0	0	0	0
NA.v1626	chr4	146522407	146526314	+	PROMPT	PAXT_sensitive	0	0	0	0	0
NA.v1640	chr4	173335360	173335895	+	PROMPT	PAXT_sensitive	0	0	0	0	0
NA.v1659	chr4	2464523	2468949	-	PROMPT	PAXT_sensitive	36	63	7	145	99
NA.v1679	chr4	25223923	25233843	-	PROMPT	PAXT_sensitive	2	21	0	28	23
NA.v1697	chr4	56467257	56467555	-	PROMPT	PAXT_sensitive	20	30	2	46	33
NA.v1701	chr4	70992355	70993535	-	PROMPT	PAXT_sensitive	3	1	0	14	9
NA.v1713	chr4	107824191	107824801	-	PROMPT	PAXT_sensitive	2	3	1	33	39
NA.v1722	chr4	127880209	127880764	-	PROMPT	PAXT_sensitive	12	6	0	8	5
NA.v1728	chr4	145618269	145619328	-	PROMPT	PAXT_sensitive	7	9	1	22	16
NA.v1734	chr4	163493175	163494421	-	PROMPT	PAXT_sensitive	7	8	0	33	19
NA.v1735	chr4	165327088	165327354	-	PROMPT	PAXT_sensitive	1	7	0	5	8
NA.v1745	chr4	169619539	169620250	-	PROMPT	PAXT_sensitive	5	0	0	21	14
NA.v1785	chr5	24645049	24645511	+	PROMPT	PAXT_sensitive	0	0	0	0	0
NA.v179	chr1	114511308	114513152	+	PROMPT	PAXT_sensitive	0	0	0	0	0
NA.v1790	chr5	32444810	32445510	+	PROMPT	PAXT_sensitive	0	0	0	0	0
NA.v1793	chr5	36242335	36242878	+	PROMPT	PAXT_sensitive	0	0	0	0	0
NA.v1802	chr5	39074509	39075250	+	PROMPT	PAXT_sensitive	0	0	0	0	0
NA.v1807	chr5	40835399	40835859	+	PROMPT	PAXT_sensitive	0	0	0	0	0
NA.v1860	chr5	111757873	111758408	+	PROMPT	PAXT_sensitive	0	0	0	0	0
NA.v1868	chr5	126595346	126595735	+	PROMPT	PAXT_sensitive	0	0	0	0	0
NA.v1884	chr5	138543497	138544242	+	PROMPT	PAXT_sensitive	0	0	0	0	0
NA.v1900	chr5	150449796	150450291	+	PROMPT	PAXT_sensitive	0	0	0	0	0
NA.v1909	chr5	160419243	160419745	+	PROMPT	PAXT_sensitive	0	0	0	0	0
NA.v1915	chr5	172188500	172189060	+	PROMPT	PAXT_sensitive	0	0	0	0	0
NA.v1927	chr5	177517085	177517563	+	PROMPT	PAXT_sensitive	0	0	0	0	0
NA.v1942	chr5	10562081	10564167	-	PROMPT	PAXT_sensitive	67	43	6	177	100
NA.v1975	chr5	38659979	38660419	-	PROMPT	PAXT_sensitive	12	2	1	12	15
NA.v1980	chr5	43120351	43121138	-	PROMPT	PAXT_sensitive	16	22	2	98	78
NA.v2013	chr5	73625265	73626009	-	PROMPT	PAXT_sensitive	1	3	0	7	4
NA.v2018	chr5	80407330	80407868	-	PROMPT	PAXT_sensitive	6	1	3	21	17
NA.v2035	chr5	102745992	102755063	-	PROMPT	PAXT_sensitive	17	18	10	71	48
NA.v2036	chr5	108746942	108748688	-	PROMPT	PAXT_sensitive	57	46	1	138	110
NA.v204	chr1	150629826	150630334	+	PROMPT	PAXT_sensitive	0	0	0	0	0
NA.v2048	chr5	123510444	123511982	-	PROMPT	PAXT_sensitive	7	0	0	36	21
NA.v2064	chr5	139556720	139561136	-	PROMPT	PAXT_sensitive	26	21	2	235	152
NA.v2070	chr5	141921623	141923754	-	PROMPT	PAXT_sensitive	17	53	1	48	48
NA.v2074	chr5	147869027	147869836	-	PROMPT	PAXT_sensitive	15	18	2	25	15
NA.v2087	chr5	154754196	154754991	-	PROMPT	PAXT_sensitive	19	21	6	95	77
NA.v2091	chr5	159262064	159263201	-	PROMPT	PAXT_sensitive	10	0	4	104	62
NA.v210	chr1	151909730	151910062	+	PROMPT	PAXT_sensitive	0	0	0	0	0
NA.v2116	chr5	176446068	176447993	-	PROMPT	PAXT_sensitive	8	4	3	50	38
NA.v2123	chr5	178203857	178204339	-	PROMPT	PAXT_sensitive	29	51	3	80	48
NA.v2126	chr5	179698105	179698610	-	PROMPT	PAXT_sensitive	13	19	1	31	23
NA.v2130	chr5	179818474	179820764	-	PROMPT	PAXT_sensitive	33	58	2	110	81
NA.v2150	chr6	7313384	7314221	+	PROMPT	PAXT_sensitive	0	0	0	0	0
NA.v2166	chr6	17987764	17989646	+	PROMPT	PAXT_sensitive	0	0	0	0	0
NA.v2212	chr6	30214232	30215740	+	PROMPT	PAXT_sensitive	0	0	0	0	0
NA.v2246	chr6	35498086	35499570	+	PROMPT	PAXT_sensitive	0	0	0	0	0
NA.v2249	chr6	35921209	35921708	+	PROMPT	PAXT_sensitive	0	0	0	0	0
NA.v225	chr1	154559000	154559446	+	PROMPT	PAXT_sensitive	0	0	0	0	0
NA.v2253	chr6	36986284	36987220	+	PROMPT	PAXT_sensitive	0	0	0	0	0
NA.v2285	chr6	73654175	73655118	+	PROMPT	PAXT_sensitive	0	0	0	0	0
NA.v2292	chr6	85678956	85682967	+	PROMPT	PAXT_sensitive	0	0	0	0	0
NA.v2293	chr6	89638830	89639293	+	PROMPT	PAXT_sensitive	0	0	0	0	0
NA.v2308	chr6	111873618	111875462	+	PROMPT	PAXT_sensitive	0	0	0	0	0
NA.v2315	chr6	128520706	128521162	+	PROMPT	PAXT_sensitive	0	0	0	0	0
NA.v2320	chr6	134175030	134175881	+	PROMPT	PAXT_sensitive	0	0	0	0	0
NA.v2353	chr6	170584770	170585564	+	PROMPT	PAXT_sensitive	0	0	0	0	0
NA.v2356	chr6	2764644	2765084	-	PROMPT	PAXT_sensitive	17	0	5	29	25
NA.v2383	chr6	13572072	13574401	-	PROMPT	PAXT_sensitive	59	76	1	101	76
NA.v24	chr1	11060243	11060916	+	PROMPT	PAXT_sensitive	0	0	0	0	0
NA.v242	chr1	156601512	156604175	+	PROMPT	PAXT_sensitive	0	0	0	0	0
NA.v2438	chr6	31619853	31620338	-	PROMPT	PAXT_sensitive	9	0	0	14	20
NA.v2444	chr6	32893007	32894636	-	PROMPT	PAXT_sensitive	15	25	7	88	53
NA.v2472	chr6	43168956	43170728	-	PROMPT	PAXT_sensitive	0	0	0	8	5
NA.v2483	chr6	53357673	53359379	-	PROMPT	PAXT_sensitive	0	22	0	20	7
NA.v2493	chr6	73460203	73461694	-	PROMPT	PAXT_sensitive	5	44	1	19	10
NA.v2500	chr6	85445058	85449939	-	PROMPT	PAXT_sensitive	28	0	0	8	4
NA.v2519	chr6	116570102	116571198	-	PROMPT	PAXT_sensitive	22	35	2	32	24
NA.v2520	chr6	116678576	116681002	-	PROMPT	PAXT_sensitive	0	0	1	15	12
NA.v253	chr1	161390197	161390880	+	PROMPT	PAXT_sensitive	0	0	0	0	0
NA.v2530	chr6	127266454	127266767	-	PROMPT	PAXT_sensitive	5	13	0	3	3
NA.v2534	chr6	142300797	142301829	-	PROMPT	PAXT_sensitive	6	7	0	36	21
NA.v2537	chr6	143842759	143843196	-	PROMPT	PAXT_sensitive	1	0	0	14	9
NA.v2538	chr6	144283972	144284930	-	PROMPT	PAXT_sensitive	2	0	2	30	21
NA.v2550	chr6	158230967	158232099	-	PROMPT	PAXT_sensitive	11	11	0	24	17
NA.v2577	chr7	12403978	12405372	+	PROMPT	PAXT_sensitive	0	0	0	0	0
NA.v2582	chr7	24757591	24758761	+	PROMPT	PAXT_sensitive	0	0	0	0	0
NA.v2593	chr7	33063198	33064737	+	PROMPT	PAXT_sensitive	0	0	0	0	0
NA.v2617	chr7	51316958	51318609	+	PROMPT	PAXT_sensitive	0	0	0	0	0
NA.v2627	chr7	66592502	66592942	+	PROMPT	PAXT_sensitive	0	0	0	0	0
NA.v2658	chr7	99144223	99144733	+	PROMPT	PAXT_sensitive	0	0	0	0	0
NA.v2668	chr7	101245199	101246550	+	PROMPT	PAXT_sensitive	0	0	0	0	0
NA.v2687	chr7	127392803	127394227	+	PROMPT	PAXT_sensitive	0	0	0	0	0
NA.v2703	chr7	138981953	138982678	+	PROMPT	PAXT_sensitive	0	0	0	0	0
NA.v2704	chr7	139036158	139036943	+	PROMPT	PAXT_sensitive	0	0	0	0	0
NA.v2721	chr7	151520347	151521194	+	PROMPT	PAXT_sensitive	0	0	0	0	0
NA.v2739	chr7	2402694	2403290	-	PROMPT	PAXT_sensitive	22	0	3	52	26
NA.v2750	chr7	6080950	6081505	-	PROMPT	PAXT_sensitive	5	13	0	47	18
NA.v2758	chr7	23179948	23181860	-	PROMPT	PAXT_sensitive	2	11	1	94	71
NA.v2784	chr7	44795119	44796400	-	PROMPT	PAXT_sensitive	30	25	3	167	113
NA.v2793	chr7	55365201	55366279	-	PROMPT	PAXT_sensitive	6	10	1	56	45
NA.v2799	chr7	65077776	65081264	-	PROMPT	PAXT_sensitive	36	52	3	86	39
NA.v2801	chr7	66113834	66114791	-	PROMPT	PAXT_sensitive	10	5	0	21	18
NA.v2831	chr7	91939451	91940735	-	PROMPT	PAXT_sensitive	1	0	0	21	10
NA.v2848	chr7	100610709	100611965	-	PROMPT	PAXT_sensitive	0	6	0	13	5
NA.v286	chr1	197201507	197202724	+	PROMPT	PAXT_sensitive	0	0	0	0	0
NA.v2867	chr7	105530035	105532078	-	PROMPT	PAXT_sensitive	26	5	6	93	60
NA.v2875	chr7	118181580	118183965	-	PROMPT	PAXT_sensitive	20	14	0	31	19
NA.v2883	chr7	128738575	128739153	-	PROMPT	PAXT_sensitive	2	0	3	6	3
NA.v2899	chr7	149261051	149261934	-	PROMPT	PAXT_sensitive	4	15	1	10	5
NA.v2911	chr7	158973323	158973869	-	PROMPT	PAXT_sensitive	75	18	11	176	138
NA.v2932	chr8	33473198	33473723	+	PROMPT	PAXT_sensitive	0	0	0	0	0
NA.v2949	chr8	66613633	66614820	+	PROMPT	PAXT_sensitive	0	0	0	0	0
NA.v2954	chr8	77000305	77008109	+	PROMPT	PAXT_sensitive	0	0	0	0	0
NA.v2964	chr8	100722498	100723559	+	PROMPT	PAXT_sensitive	0	0	0	0	0
NA.v2965	chr8	100952176	100953230	+	PROMPT	PAXT_sensitive	0	0	0	0	0
NA.v2968	chr8	102412980	102414226	+	PROMPT	PAXT_sensitive	0	0	0	0	0
NA.v2997	chr8	141001465	141001954	+	PROMPT	PAXT_sensitive	0	0	0	0	0
NA.v3005	chr8	143617671	143618460	+	PROMPT	PAXT_sensitive	0	0	0	0	0
NA.v301	chr1	204494927	204495720	+	PROMPT	PAXT_sensitive	0	0	0	0	0
NA.v3025	chr8	144901728	144902638	+	PROMPT	PAXT_sensitive	0	0	0	0	0
NA.v3036	chr8	19816020	19817037	-	PROMPT	PAXT_sensitive	15	4	1	49	14
NA.v3042	chr8	23527340	23528723	-	PROMPT	PAXT_sensitive	5	1	1	4	3
NA.v3045	chr8	26575660	26577750	-	PROMPT	PAXT_sensitive	16	30	1	33	37
NA.v3048	chr8	30094329	30095395	-	PROMPT	PAXT_sensitive	31	54	1	53	28
NA.v3051	chr8	38029157	38030278	-	PROMPT	PAXT_sensitive	14	1	0	16	6
NA.v3057	chr8	43055037	43056233	-	PROMPT	PAXT_sensitive	16	0	4	37	19
NA.v3084	chr8	97771647	97775694	-	PROMPT	PAXT_sensitive	7	15	1	70	57
NA.v3108	chr8	131902187	131904046	-	PROMPT	PAXT_sensitive	0	0	0	6	2
NA.v3120	chr8	143266264	143267306	-	PROMPT	PAXT_sensitive	29	18	2	62	49
NA.v3122	chr8	143634508	143635921	-	PROMPT	PAXT_sensitive	21	44	4	146	88
NA.v3123	chr8	143683715	143684394	-	PROMPT	PAXT_sensitive	0	3	0	30	28
NA.v3132	chr9	2844340	2844692	+	PROMPT	PAXT_sensitive	0	0	0	0	0
NA.v3180	chr9	37785133	37785892	+	PROMPT	PAXT_sensitive	0	0	0	0	0
NA.v3183	chr9	41358905	41359540	+	PROMPT	PAXT_sensitive	0	0	0	0	0
NA.v322	chr1	214551923	214553181	+	PROMPT	PAXT_sensitive	0	0	0	0	0
NA.v3226	chr9	92765145	92765602	+	PROMPT	PAXT_sensitive	0	0	0	0	0
NA.v3231	chr9	95317864	95318219	+	PROMPT	PAXT_sensitive	0	0	0	0	0
NA.v3234	chr9	96655417	96657967	+	PROMPT	PAXT_sensitive	0	0	0	0	0
NA.v3235	chr9	96778155	96779430	+	PROMPT	PAXT_sensitive	0	0	0	0	0
NA.v3241	chr9	98256134	98256673	+	PROMPT	PAXT_sensitive	0	0	0	0	0
NA.v3244	chr9	100353090	100355421	+	PROMPT	PAXT_sensitive	0	0	0	0	0
NA.v3304	chr9	136728283	136731560	+	PROMPT	PAXT_sensitive	0	0	0	0	0
NA.v3305	chr9	136866491	136871208	+	PROMPT	PAXT_sensitive	0	0	0	0	0
NA.v3309	chr9	137129901	137130975	+	PROMPT	PAXT_sensitive	0	0	0	0	0
NA.v332	chr1	223846223	223846706	+	PROMPT	PAXT_sensitive	0	0	0	0	0
NA.v3338	chr9	34177456	34178946	-	PROMPT	PAXT_sensitive	32	16	0	31	14
NA.v3369	chr9	78234842	78236017	-	PROMPT	PAXT_sensitive	31	26	3	120	74
NA.v3372	chr9	79569742	79571454	-	PROMPT	PAXT_sensitive	2	19	1	22	14
NA.v3382	chr9	93569075	93576378	-	PROMPT	PAXT_sensitive	41	16	3	44	39
NA.v3383	chr9	94029922	94030705	-	PROMPT	PAXT_sensitive	8	12	0	27	24
NA.v3396	chr9	99104145	99104771	-	PROMPT	PAXT_sensitive	4	0	0	31	16
NA.v3407	chr9	112373770	112379880	-	PROMPT	PAXT_sensitive	106	92	48	1931	1293
NA.v3411	chr9	114610811	114611226	-	PROMPT	PAXT_sensitive	26	28	0	32	23
NA.v3416	chr9	124868230	124869087	-	PROMPT	PAXT_sensitive	106	135	8	170	87
NA.v3422	chr9	127423681	127424075	-	PROMPT	PAXT_sensitive	2	6	0	54	43
NA.v3429	chr9	128370681	128371216	-	PROMPT	PAXT_sensitive	8	37	4	48	25
NA.v343	chr1	226309217	226310100	+	PROMPT	PAXT_sensitive	0	0	0	0	0
NA.v3450	chr9	130577351	130579473	-	PROMPT	PAXT_sensitive	31	21	1	127	57
NA.v3459	chr9	133030318	133030461	-	PROMPT	PAXT_sensitive	6	9	0	25	10
NA.v3464	chr9	134640393	134641551	-	PROMPT	PAXT_sensitive	7	3	0	17	12
NA.v3467	chr9	136885547	136886249	-	PROMPT	PAXT_sensitive	77	115	5	172	138
NA.v347	chr1	227948084	227951624	+	PROMPT	PAXT_sensitive	0	0	0	0	0
NA.v3478	chr10	1737666	1738745	+	PROMPT	PAXT_sensitive	0	0	0	0	0
NA.v3480	chr10	2315295	2316851	+	PROMPT	PAXT_sensitive	0	0	0	0	0
NA.v3494	chr10	14954195	14954859	+	PROMPT	PAXT_sensitive	0	0	0	0	0
NA.v3495	chr10	15860584	15861294	+	PROMPT	PAXT_sensitive	0	0	0	0	0
NA.v351	chr1	229559143	229559967	+	PROMPT	PAXT_sensitive	0	0	0	0	0
NA.v352	chr1	231422416	231423424	+	PROMPT	PAXT_sensitive	0	0	0	0	0
NA.v3524	chr10	43409433	43410921	+	PROMPT	PAXT_sensitive	0	0	0	0	0
NA.v3537	chr10	49539190	49542173	+	PROMPT	PAXT_sensitive	0	0	0	0	0
NA.v3547	chr10	60944379	60945266	+	PROMPT	PAXT_sensitive	0	0	0	0	0
NA.v3558	chr10	70170723	70171806	+	PROMPT	PAXT_sensitive	0	0	0	0	0
NA.v3591	chr10	92574114	92576479	+	PROMPT	PAXT_sensitive	0	0	0	0	0
NA.v3637	chr10	130111279	130114888	+	PROMPT	PAXT_sensitive	0	0	0	0	0
NA.v365	chr1	235161325	235161700	+	PROMPT	PAXT_sensitive	0	0	0	0	0
NA.v3652	chr10	7817465	7818368	-	PROMPT	PAXT_sensitive	2	2	0	9	2
NA.v366	chr1	235504722	235506596	+	PROMPT	PAXT_sensitive	0	0	0	0	0
NA.v3665	chr10	23436879	23438762	-	PROMPT	PAXT_sensitive	11	5	1	23	11
NA.v3677	chr10	43430754	43436769	-	PROMPT	PAXT_sensitive	80	83	6	182	110
NA.v3724	chr10	72272290	72273602	-	PROMPT	PAXT_sensitive	6	11	2	95	67
NA.v3727	chr10	73780630	73781951	-	PROMPT	PAXT_sensitive	68	76	6	143	105
NA.v3744	chr10	86709066	86711203	-	PROMPT	PAXT_sensitive	9	13	1	64	41
NA.v3750	chr10	91409269	91410285	-	PROMPT	PAXT_sensitive	12	43	1	92	78
NA.v3759	chr10	94544973	94545720	-	PROMPT	PAXT_sensitive	1	0	0	23	17
NA.v3779	chr10	103966458	103967023	-	PROMPT	PAXT_sensitive	35	31	3	102	58
NA.v3781	chr10	110566351	110567303	-	PROMPT	PAXT_sensitive	11	1	0	28	17
NA.v3798	chr10	124915448	124916695	-	PROMPT	PAXT_sensitive	6	16	0	29	20
NA.v3817	chr11	3841257	3842173	+	PROMPT	PAXT_sensitive	0	0	0	0	0
NA.v382	chr1	1471249	1471667	-	PROMPT	PAXT_sensitive	30	28	3	64	34
NA.v3825	chr11	10294268	10295292	+	PROMPT	PAXT_sensitive	0	0	0	0	0
NA.v383	chr1	1511353	1512007	-	PROMPT	PAXT_sensitive	23	9	2	87	49
NA.v3832	chr11	14520580	14522136	+	PROMPT	PAXT_sensitive	0	0	0	0	0
NA.v3840	chr11	18634589	18635360	+	PROMPT	PAXT_sensitive	0	0	0	0	0
NA.v3872	chr11	61161756	61162625	+	PROMPT	PAXT_sensitive	0	0	0	0	0
NA.v3889	chr11	64166239	64170223	+	PROMPT	PAXT_sensitive	0	0	0	0	0
NA.v3897	chr11	65888671	65889514	+	PROMPT	PAXT_sensitive	0	0	0	0	0
NA.v3899	chr11	66289390	66290150	+	PROMPT	PAXT_sensitive	0	0	0	0	0
NA.v390	chr1	7960536	7961446	-	PROMPT	PAXT_sensitive	10	9	1	16	7
NA.v3900	chr11	66678029	66678332	+	PROMPT	PAXT_sensitive	0	0	0	0	0
NA.v3908	chr11	67443554	67443915	+	PROMPT	PAXT_sensitive	0	0	0	0	0
NA.v3915	chr11	72112860	72113427	+	PROMPT	PAXT_sensitive	0	0	0	0	0
NA.v3928	chr11	75526370	75527834	+	PROMPT	PAXT_sensitive	0	0	0	0	0
NA.v3948	chr11	95924158	95925116	+	PROMPT	PAXT_sensitive	0	0	0	0	0
NA.v3951	chr11	103092260	103094139	+	PROMPT	PAXT_sensitive	0	0	0	0	0
NA.v3952	chr11	107018651	107019138	+	PROMPT	PAXT_sensitive	0	0	0	0	0
NA.v3961	chr11	119057471	119058364	+	PROMPT	PAXT_sensitive	0	0	0	0	0
NA.v3969	chr11	129279739	129280526	+	PROMPT	PAXT_sensitive	0	0	0	0	0
NA.v3979	chr11	2398140	2400280	-	PROMPT	PAXT_sensitive	15	30	2	62	35
NA.v3982	chr11	7983950	7987105	-	PROMPT	PAXT_sensitive	5	0	1	25	14
NA.v3985	chr11	9572398	9573363	-	PROMPT	PAXT_sensitive	13	1	1	48	17
NA.v3988	chr11	10750799	10751172	-	PROMPT	PAXT_sensitive	14	22	2	93	39
NA.v400	chr1	15317262	15323050	-	PROMPT	PAXT_sensitive	29	5	1	103	49
NA.v4009	chr11	23725050	23725621	-	PROMPT	PAXT_sensitive	9	2	0	15	6
NA.v4016	chr11	32892033	32892751	-	PROMPT	PAXT_sensitive	0	15	0	55	30
NA.v4020	chr11	34437567	34438759	-	PROMPT	PAXT_sensitive	3	1	0	18	10
NA.v4030	chr11	45146215	45147164	-	PROMPT	PAXT_sensitive	7	14	0	18	23
NA.v4042	chr11	57358385	57358710	-	PROMPT	PAXT_sensitive	0	0	0	9	9
NA.v4061	chr11	63809744	63813294	-	PROMPT	PAXT_sensitive	23	32	13	299	193
NA.v4066	chr11	64304262	64304746	-	PROMPT	PAXT_sensitive	1	3	0	27	15
NA.v4067	chr11	65013462	65014042	-	PROMPT	PAXT_sensitive	8	3	3	32	22
NA.v4079	chr11	65575344	65575886	-	PROMPT	PAXT_sensitive	20	18	1	103	62
NA.v4082	chr11	65960759	65961491	-	PROMPT	PAXT_sensitive	0	0	2	29	20
NA.v4083	chr11	66051506	66052049	-	PROMPT	PAXT_sensitive	9	0	0	27	16
NA.v4127	chr11	86297291	86302100	-	PROMPT	PAXT_sensitive	13	29	1	11	8
NA.v4132	chr11	94126950	94128819	-	PROMPT	PAXT_sensitive	10	1	0	19	7
NA.v4133	chr11	95066368	95067471	-	PROMPT	PAXT_sensitive	27	21	8	248	167
NA.v4138	chr11	102346417	102347105	-	PROMPT	PAXT_sensitive	48	27	4	128	72
NA.v4144	chr11	112024550	112025344	-	PROMPT	PAXT_sensitive	18	8	8	55	32
NA.v4159	chr11	125625140	125625892	-	PROMPT	PAXT_sensitive	11	5	3	67	41
NA.v416	chr1	26109512	26111069	-	PROMPT	PAXT_sensitive	1	9	0	22	25
NA.v417	chr1	26430756	26432095	-	PROMPT	PAXT_sensitive	1	0	0	18	7
NA.v4172	chr12	6568383	6570007	+	PROMPT	PAXT_sensitive	0	0	0	0	0
NA.v418	chr1	26498204	26500960	-	PROMPT	PAXT_sensitive	8	8	1	52	31
NA.v4201	chr12	32897000	32897412	+	PROMPT	PAXT_sensitive	0	0	0	0	0
NA.v4204	chr12	45990960	45991582	+	PROMPT	PAXT_sensitive	0	0	0	0	0
NA.v4237	chr12	56258441	56259363	+	PROMPT	PAXT_sensitive	0	0	0	0	0
NA.v4247	chr12	57111897	57112763	+	PROMPT	PAXT_sensitive	0	0	0	0	0
NA.v4261	chr12	77065912	77066419	+	PROMPT	PAXT_sensitive	0	0	0	0	0
NA.v4268	chr12	93442151	93442922	+	PROMPT	PAXT_sensitive	0	0	0	0	0
NA.v4276	chr12	104138393	104139523	+	PROMPT	PAXT_sensitive	0	0	0	0	0
NA.v4283	chr12	109309751	109316086	+	PROMPT	PAXT_sensitive	0	0	0	0	0
NA.v43	chr1	19878484	19878756	+	PROMPT	PAXT_sensitive	0	0	0	0	0
NA.v4316	chr12	123271958	123272288	+	PROMPT	PAXT_sensitive	0	0	0	0	0
NA.v4317	chr12	123436566	123437147	+	PROMPT	PAXT_sensitive	0	0	0	0	0
NA.v432	chr1	28505191	28505823	-	PROMPT	PAXT_sensitive	24	4	1	48	35
NA.v4335	chr12	1690499	1690871	-	PROMPT	PAXT_sensitive	0	9	0	12	12
NA.v4342	chr12	6723544	6723855	-	PROMPT	PAXT_sensitive	0	0	2	13	6
NA.v4350	chr12	7963617	7970705	-	PROMPT	PAXT_sensitive	24	60	7	591	330
NA.v4353	chr12	8032131	8032617	-	PROMPT	PAXT_sensitive	8	12	3	49	19
NA.v4355	chr12	8696988	8697521	-	PROMPT	PAXT_sensitive	7	0	1	22	11
NA.v44	chr1	20508220	20508481	+	PROMPT	PAXT_sensitive	0	0	0	0	0
NA.v4404	chr12	48813766	48815432	-	PROMPT	PAXT_sensitive	26	31	8	126	81
NA.v4411	chr12	50762900	50763896	-	PROMPT	PAXT_sensitive	50	73	1	121	86
NA.v4414	chr12	51046902	51048098	-	PROMPT	PAXT_sensitive	18	14	1	38	31
NA.v4453	chr12	68610202	68610700	-	PROMPT	PAXT_sensitive	1	0	1	20	14
NA.v4487	chr12	110278044	110281032	-	PROMPT	PAXT_sensitive	22	2	8	171	112
NA.v4506	chr12	123599712	123602031	-	PROMPT	PAXT_sensitive	31	33	2	70	37
NA.v4519	chr12	131710286	131710795	-	PROMPT	PAXT_sensitive	2	13	0	11	7
NA.v4557	chr13	94596335	94598236	+	PROMPT	PAXT_sensitive	0	0	0	0	0
NA.v4559	chr13	95301542	95307420	+	PROMPT	PAXT_sensitive	0	0	0	0	0
NA.v4561	chr13	100675061	100676886	+	PROMPT	PAXT_sensitive	0	0	0	0	0
NA.v4573	chr13	110561881	110568549	+	PROMPT	PAXT_sensitive	0	0	0	0	0
NA.v460	chr1	40040148	40040457	-	PROMPT	PAXT_sensitive	5	7	2	28	10
NA.v4632	chr13	113295378	113297037	-	PROMPT	PAXT_sensitive	2	0	1	10	8
NA.v4645	chr14	21511523	21512059	+	PROMPT	PAXT_sensitive	0	0	0	0	0
NA.v4669	chr14	45253320	45254711	+	PROMPT	PAXT_sensitive	0	0	0	0	0
NA.v4689	chr14	67674954	67676098	+	PROMPT	PAXT_sensitive	0	0	0	0	0
NA.v469	chr1	41381017	41382196	-	PROMPT	PAXT_sensitive	12	19	9	123	95
NA.v4690	chr14	68793544	68795780	+	PROMPT	PAXT_sensitive	0	0	0	0	0
NA.v47	chr1	21345675	21348150	+	PROMPT	PAXT_sensitive	0	0	0	0	0
NA.v4703	chr14	92040175	92040676	+	PROMPT	PAXT_sensitive	0	0	0	0	0
NA.v4714	chr14	103057862	103059391	+	PROMPT	PAXT_sensitive	0	0	0	0	0
NA.v4718	chr14	104816184	104819901	+	PROMPT	PAXT_sensitive	0	0	0	0	0
NA.v4730	chr14	22885763	22886869	-	PROMPT	PAXT_sensitive	9	3	2	20	19
NA.v4737	chr14	35045576	35046102	-	PROMPT	PAXT_sensitive	12	0	0	21	17
NA.v4746	chr14	49891542	49892898	-	PROMPT	PAXT_sensitive	17	17	2	42	40
NA.v4760	chr14	64703581	64704275	-	PROMPT	PAXT_sensitive	6	19	0	14	5
NA.v4761	chr14	64983988	64987107	-	PROMPT	PAXT_sensitive	6	21	9	105	92
NA.v4779	chr14	77096993	77097980	-	PROMPT	PAXT_sensitive	6	6	1	18	10
NA.v4781	chr14	88561106	88562922	-	PROMPT	PAXT_sensitive	3	4	1	24	17
NA.v4819	chr15	25439207	25439813	+	PROMPT	PAXT_sensitive	0	0	0	0	0
NA.v4823	chr15	34367358	34368876	+	PROMPT	PAXT_sensitive	0	0	0	0	0
NA.v4833	chr15	41402559	41404403	+	PROMPT	PAXT_sensitive	0	0	0	0	0
NA.v4848	chr15	55993937	55995310	+	PROMPT	PAXT_sensitive	0	0	0	0	0
NA.v4857	chr15	63157570	63157906	+	PROMPT	PAXT_sensitive	0	0	0	0	0
NA.v4860	chr15	63834059	63834790	+	PROMPT	PAXT_sensitive	0	0	0	0	0
NA.v4867	chr15	65133882	65136879	+	PROMPT	PAXT_sensitive	0	0	0	0	0
NA.v4873	chr15	68229836	68231299	+	PROMPT	PAXT_sensitive	0	0	0	0	0
NA.v4878	chr15	72231521	72232191	+	PROMPT	PAXT_sensitive	0	0	0	0	0
NA.v4881	chr15	74696115	74696711	+	PROMPT	PAXT_sensitive	0	0	0	0	0
NA.v4892	chr15	84716545	84718561	+	PROMPT	PAXT_sensitive	0	0	0	0	0
NA.v4896	chr15	90994867	90997753	+	PROMPT	PAXT_sensitive	0	0	0	0	0
NA.v4904	chr15	101252427	101253026	+	PROMPT	PAXT_sensitive	0	0	0	0	0
NA.v4909	chr15	30903347	30903706	-	PROMPT	PAXT_sensitive	0	5	4	58	34
NA.v4910	chr15	31325105	31326485	-	PROMPT	PAXT_sensitive	36	5	2	69	45
NA.v4916	chr15	40432562	40440785	-	PROMPT	PAXT_sensitive	99	56	30	541	410
NA.v492	chr1	50967886	50968543	-	PROMPT	PAXT_sensitive	8	8	0	37	17
NA.v4920	chr15	41416469	41416989	-	PROMPT	PAXT_sensitive	12	5	3	86	53
NA.v4947	chr15	74536764	74540919	-	PROMPT	PAXT_sensitive	43	59	7	90	60
NA.v4957	chr15	78143961	78149158	-	PROMPT	PAXT_sensitive	9	24	2	42	36
NA.v4985	chr15	90902198	90902595	-	PROMPT	PAXT_sensitive	2	0	0	29	17
NA.v4986	chr15	91852496	91853623	-	PROMPT	PAXT_sensitive	0	11	2	87	62
NA.v5003	chr15	100878947	100879640	-	PROMPT	PAXT_sensitive	5	7	2	38	23
NA.v5010	chr16	807990	809905	+	PROMPT	PAXT_sensitive	0	0	0	0	0
NA.v5011	chr16	1420928	1424282	+	PROMPT	PAXT_sensitive	0	0	0	0	0
NA.v5015	chr16	2532185	2535640	+	PROMPT	PAXT_sensitive	0	0	0	0	0
NA.v506	chr1	62435522	62436256	-	PROMPT	PAXT_sensitive	1	0	2	50	25
NA.v5065	chr16	30634554	30635567	+	PROMPT	PAXT_sensitive	0	0	0	0	0
NA.v5097	chr16	73058062	73059088	+	PROMPT	PAXT_sensitive	0	0	0	0	0
NA.v5104	chr16	75266037	75269680	+	PROMPT	PAXT_sensitive	0	0	0	0	0
NA.v5120	chr16	85011569	85012090	+	PROMPT	PAXT_sensitive	0	0	0	0	0
[truncated: 4,575 more rows]

## Sheet: Raw_CLIP_counts_whole_annot
name	LENG8_rep1_counts	LENG8_rep2_counts	noUV_rep1_counts	UAP56_rep1_counts	UAP56_rep2_counts
*AC000093.1,*GP1BB,SEPTIN5*	30	17	1	100	80
*AC002094.3,VTN*	89	88	6	143	90
*AC002472.1,P2RX6*	132	133	20	821	627
*AC003002.2,*AC003002.3,*ZNF548,AC003002.1*	129	186	39	1199	845
*AC003991.1,AC003991.2*	3	0	0	5	3
*AC004148.1,C1QBP*	541	562	98	3000	1481
*AC006064.6,CHD4*	2122	2159	526	20737	14831
*AC008481.3,ZNF653*	91	112	6	244	195
*AC008878.1,TEX45*	39	24	5	127	100
*AC009163.3,*TMEM231,AC025287.1*	179	296	83	2648	1558
*AC009163.3,*TMEM231,AC025287.1*_PTT	21	47	28	695	326
*AC010197.2,LDHB*	2544	2251	197	14196	6202
*AC010197.2,LDHB*_PTT	465	376	64	2817	1111
*AC010422.6,ZNF490*	4	0	1	59	44
*AC010442.1,SLC9A3*	1047	1051	121	3365	2192
*AC010761.2,AC010761.4*	18	2	3	28	18
*AC013394.1,LINC01578*	533	845	25	1305	892
*AC019117.4,AHR*	568	636	69	2632	1714
*AC021851.1,NUP35*	216	364	40	2256	1344
*AC022414.1,AC008581.2*,ZBED3-AS1*	110	119	14	520	357
*AC025580.2,C15orf48*	27	36	1	114	79
*AC026464.6,*COG8,AC026464.1*,AC026464.3*	167	108	157	4852	2832
*AC027088.2,EWSAT1*	0	3	0	38	27
*AC034102.2,ERBB3*	103	42	31	1285	856
*AC036214.3,TPD52*	1798	2390	65	3283	2231
*AC037459.1,PDLIM2*	82	73	20	527	294
*AC046185.1,CCDC47*	958	1153	37	2176	1406
*AC084018.2,AC084018.1*	22	16	5	80	68
*AC091152.4,MEIOC*	3	0	1	36	18
*AC093249.2,AC002310.2*	59	46	1	113	73
*AC093249.2,AC002310.2*_PTT	13	5	0	12	4
*AC093525.2,*TBC1D24,NTN3*	558	633	206	5650	3753
*AC098484.3,*TMEM269,C1orf50*	42	49	17	563	321
*AC104581.2,TRAPPC1*	17	12	9	161	88
*AC105345.1,TRMT44*	289	340	72	2432	1697
*AC109439.1,AC112178.1*	195	350	8	485	438
*AC112493.1,AC107419.1*	2	0	1	28	20
*AC120114.4,*PAGR1,AC009133.6*,PRRT2*	113	140	31	877	554
*AC130462.3,DUS2*	482	476	41	2229	1415
*AC130462.3,DUS2*_PTT	123	84	3	381	226
*AC138965.2,THOC3*	62	106	7	242	144
*AL022323.1,AL022323.3*	0	0	0	3	4
*AL031428.1,LUZP1*	491	452	76	2825	1817
*AL031847.2,RPL22*	450	475	40	770	524
*AL049650.2,ZNF343*	104	78	21	805	565
*AL049697.1,CFAP206*	18	10	0	42	32
*AL049844.1,PHACTR2*	58	46	8	449	261
*AL121929.4,SH3PXD2A*	2463	3210	583	20330	14969
*AL135878.1,LINC02327*	99	194	14	578	372
*AL139352.1,KCNK15-AS1*	18	23	1	81	48
*AL157392.3,PRPF18*	60	77	2	129	102
*AL355916.3,PRKCH*	16	13	2	100	81
*AL355987.2,*AL355987.4,AL355987.3*,CCDC183*	3	0	1	47	23
*AL357075.4,CNKSR3*	308	312	15	1323	890
*AL391095.4,SNHG17*	2245	2555	575	11853	10042
*AL392086.1,*LINC00707,AL158210.1*,AL392086.2*	250	302	16	485	282
*AL392086.2,LINP1*	78	100	1	116	79
*AL590560.2,CFAP45*	0	0	1	16	11
*AL807752.7,PTGDS*	12	8	2	37	36
*AMACR,C1QTNF3-AMACR*	106	89	5	307	163
*BCAP29,DUS4L-BCAP29*	231	284	10	787	510
*C16orf95,AC010531.1*	76	62	12	526	353
*C9,DAB2*	1225	1290	130	4578	3119
*CCDC106,ZNF580*	103	150	34	594	414
*CCNDBP1,TMEM62*	291	259	24	1116	785
*CDC42,AL590556.3*,LINC00339*	92	110	8	536	328
*CDK11A,AL031282.2*	47	15	5	299	237
*CLDN12,GTPBP10*	308	287	10	973	718
*CLDND1,AC021660.3*	292	258	12	644	367
*COPB1,AC018523.2*	1183	1201	194	12446	7238
*CYTH2,AC008403.1*	153	109	58	1991	1293
*DMPK,AC011530.1*	1044	1090	215	5784	4320
*DNAAF4-CCPG1,DNAAF4*	46	74	2	250	162
*DONSON,AP000311.1*	523	494	82	3620	2322
*DTD1,AL121900.1*	214	322	16	742	537
*EFCAB13,AC068234.1*	59	73	8	403	274
*EHMT1,AL590627.3*	2713	3425	271	10086	7473
*ENO2,LRRC23*	43	82	16	828	495
*FLNC-AS1,KCP*	0	0	0	5	4
*FOXN3,AL137230.3*	758	896	71	2861	2176
*FPGS,CDK9*	334	286	97	3158	2140
*FSIP1,AC023908.2*	47	34	6	144	118
*GATD3B,FP565260.2*	49	32	4	335	194
*GET1-SH3BGR,GET1*	169	170	28	1066	576
*GLTPD2,AC233723.2*	0	0	0	6	3
*GOLGA1,SCAI*	411	355	56	2356	1374
*GPSM3,NOTCH4*	13	0	0	10	11
*GSTO2,GSTO1*	164	162	13	885	430
*HAVCR2,MED7*	50	50	25	634	372
*HCP5,AL645933.5*	177	237	33	1375	762
*HOMEZ,PPP1R3E*	65	94	6	298	225
*HOXA9,HOXA10*	83	100	4	273	159
*IFT43,FLVCR2*,TTLL5*	852	1133	156	6497	4968
*IL10RB,AP000295.1*	141	234	29	1354	779
*KCNJ14,GRWD1*	64	90	6	302	173
*KRBA2,AC135178.3*	54	23	11	612	422
*LLPH,AC078927.1*	73	134	4	209	119
*LOXL2,ENTPD4*	491	640	115	3729	2515
*MAIP1,C2orf69*	67	38	12	483	288
*MDK,DGKZ*	697	659	123	3464	2637
*MED17,AP001273.2*	705	894	96	4933	3488
*MFSD11,AC005837.2*	85	91	22	760	481
*MICOS10-NBL1,*NBL1,MICOS10*	204	334	10	485	347
*MMP24OS,AL121753.1*	53	80	20	565	357
*MRPL28,PGAP6*	342	372	166	3516	2501
*NFATC3,AC130462.3*	48	105	30	705	553
*NUTM2D,LINC00863*	23	13	1	98	74
*NUTM2D,LINC00863*_PTT	19	8	1	68	50
*PCYT1A,AC069257.4*	419	437	44	1916	1387
*PCYT1A,AC069257.4*_PTT	20	21	6	142	73
*PDCD2L,AC092073.1*	110	188	22	509	343
*POLD4,AP003419.1*	63	48	12	324	207
*POLR2M,GCOM1*	67	44	7	358	230
*POLR2M,GCOM1*_PTT	18	25	4	124	86
*PPP1R42,COPS5*	464	422	33	1694	947
*PRR5-ARHGAP8,PRR5*	456	638	121	2961	2400
*PTPN9,AC105036.3*	595	740	73	2685	2007
*PTPN9,AC105036.3*_PTT	165	176	26	765	560
*PTPRB,PTPRR*	8	5	6	508	391
*RAD50,AC116366.3*	216	164	79	2006	1280
*RDH5,BLOC1S1*	86	94	13	462	232
*RFPL1S,AC000035.1*	140	194	16	802	583
*RMDN2-AS1,CYP1B1*	259	318	166	4602	2921
*RNFT1-DT,AC005702.1*	1	1	1	10	9
*SAMM50,PNPLA3*	578	555	41	2254	1383
*SERPINB8,HMSD*	30	23	0	43	28
*SFI1,DRG1*	1279	1303	223	10107	6525
*SFI1,DRG1*_PTT	67	84	4	103	77
*SFXN5,RAB11FIP5*	367	455	112	3567	2451
*SLC39A8,AC098487.1*	16	32	2	83	35
*SNHG28,VSIG8*	9	2	0	18	8
*SPPL2B,AC005258.1*	1355	1423	419	9750	7345
*SRP19,AC008575.1*	275	174	14	549	385
*TAF6,AC073842.2*	96	107	14	313	221
*TEX54,WDR74*	217	285	19	950	583
*TJP2,AL358113.1*	380	500	91	3978	2312
*TMED7-TICAM2,TMED7*	486	447	93	2228	1231
*TMEM19,AC073612.1*	273	204	26	850	488
*TNRC6C-AS1,TMC6*	1421	1563	314	7948	6016
*TSNAX-DISC1,TSNAX*	202	276	26	1460	800
*TUBB3,AC092143.1*	71	120	26	721	522
*U52112.2,ARHGAP4*	594	609	161	5061	3502
*WDR92,AC017083.3*	207	244	18	1232	720
*Z98752.3,AL031681.3*,L3MBTL1*	389	432	76	2549	1624
*ZNF20,ZNF625-ZNF20*	18	26	1	201	166
*ZNF268,AC026786.1*	58	69	11	340	207
*ZNF410,AC005520.3*,PTGR2*	336	397	72	2603	1646
A2M-AS1	11	54	5	180	178
A2MP1	0	2	1	13	11
A4GALT_PTT	27	48	6	87	84
A4GALT::::Exon::::chr22::::42692122::::42693997::::-	72	30	22	675	443
A4GALT::::Exon::::chr22::::42695491::::42695631::::-	5	8	1	66	35
A4GALT::::Intron::::chr22::::42693998::::42695490::::-	39	50	4	108	74
AAAS::::Exon::::chr12::::53307461::::53307713::::-	24	26	13	197	156
AAAS::::Exon::::chr12::::53307845::::53307929::::-	4	20	3	122	71
AAAS::::Exon::::chr12::::53308052::::53308133::::-	16	5	7	75	61
AAAS::::Exon::::chr12::::53308282::::53308349::::-	6	0	2	61	35
AAAS::::Exon::::chr12::::53308435::::53308528::::-	6	15	2	84	51
AAAS::::Exon::::chr12::::53308725::::53308815::::-	3	14	1	83	61
AAAS::::Exon::::chr12::::53308960::::53309020::::-	0	5	1	67	42
AAAS::::Exon::::chr12::::53309157::::53309281::::-	0	11	3	124	75
AAAS::::Exon::::chr12::::53309601::::53309721::::-	21	0	2	118	99
AAAS::::Exon::::chr12::::53314298::::53314441::::-	7	29	22	144	121
AAAS::::Exon::::chr12::::53314751::::53314849::::-	4	0	3	126	56
AAAS::::Exon::::chr12::::53315094::::53315140::::-	12	0	2	39	23
AAAS::::Exon::::chr12::::53315335::::53315426::::-	6	6	2	74	52
AAAS::::Exon::::chr12::::53315727::::53315782::::-	3	0	1	48	19
AAAS::::Exon::::chr12::::53320565::::53320692::::-	25	0	4	110	61
AAAS::::Exon::::chr12::::53321343::::53321559::::-	23	18	17	301	162
AAAS::::Intron::::chr12::::53307714::::53307844::::-	15	0	1	9	3
AAAS::::Intron::::chr12::::53307930::::53308051::::-	26	1	0	15	9
AAAS::::Intron::::chr12::::53308134::::53308281::::-	6	0	0	3	3
AAAS::::Intron::::chr12::::53308350::::53308434::::-	2	0	0	2	1
AAAS::::Intron::::chr12::::53308529::::53308724::::-	5	4	0	10	10
AAAS::::Intron::::chr12::::53308816::::53308959::::-	7	5	2	18	10
AAAS::::Intron::::chr12::::53309021::::53309156::::-	0	5	0	9	1
AAAS::::Intron::::chr12::::53309282::::53309600::::-	0	0	0	5	2
AAAS::::Intron::::chr12::::53309722::::53314297::::-	42	56	1	33	30
AAAS::::Intron::::chr12::::53314442::::53314750::::-	29	22	0	33	22
AAAS::::Intron::::chr12::::53314850::::53315093::::-	32	34	0	15	10
AAAS::::Intron::::chr12::::53315141::::53315334::::-	41	9	2	37	29
AAAS::::Intron::::chr12::::53315427::::53315726::::-	20	6	2	25	21
AAAS::::Intron::::chr12::::53315783::::53320564::::-	22	4	0	22	16
AAAS::::Intron::::chr12::::53320693::::53321342::::-	24	16	2	54	36
AACS::::Exon::::chr12::::125065436::::125065717::::+	13	6	18	343	244
AACS::::Exon::::chr12::::125073876::::125073979::::+	10	0	2	440	228
AACS::::Exon::::chr12::::125076491::::125076611::::+	7	0	4	341	203
AACS::::Exon::::chr12::::125086330::::125086443::::+	7	11	2	199	129
AACS::::Exon::::chr12::::125091426::::125091523::::+	5	1	7	171	100
AACS::::Exon::::chr12::::125102679::::125102793::::+	13	0	2	230	112
AACS::::Exon::::chr12::::125103000::::125103081::::+	1	0	3	90	60
AACS::::Exon::::chr12::::125107121::::125107268::::+	7	11	7	200	124
AACS::::Exon::::chr12::::125114477::::125114557::::+	7	1	2	84	54
AACS::::Exon::::chr12::::125118641::::125118765::::+	9	9	4	98	67
AACS::::Exon::::chr12::::125124705::::125124769::::+	8	3	1	17	22
AACS::::Exon::::chr12::::125124902::::125125024::::+	4	5	1	66	26
AACS::::Exon::::chr12::::125128161::::125128274::::+	5	0	1	52	47
AACS::::Exon::::chr12::::125129335::::125129460::::+	2	3	2	62	43
AACS::::Exon::::chr12::::125134003::::125134072::::+	11	0	1	50	43
AACS::::Exon::::chr12::::125134794::::125134852::::+	1	4	0	23	17
AACS::::Exon::::chr12::::125136662::::125136864::::+	6	0	3	124	114
AACS::::Exon::::chr12::::125142092::::125143315::::+	121	96	62	2108	1269
AACS::::Intron::::chr12::::125065718::::125073875::::+	94	196	2	125	127
AACS::::Intron::::chr12::::125073980::::125076490::::+	18	3	0	9	10
AACS::::Intron::::chr12::::125076612::::125086329::::+	17	34	4	153	92
AACS::::Intron::::chr12::::125086444::::125091425::::+	50	26	2	40	41
AACS::::Intron::::chr12::::125091524::::125102678::::+	128	234	7	303	265
AACS::::Intron::::chr12::::125102794::::125102999::::+	12	28	0	7	2
AACS::::Intron::::chr12::::125103082::::125107120::::+	46	45	0	63	48
AACS::::Intron::::chr12::::125107269::::125114476::::+	112	44	6	179	137
AACS::::Intron::::chr12::::125114558::::125118640::::+	22	44	3	48	42
AACS::::Intron::::chr12::::125118766::::125124704::::+	114	185	10	416	294
AACS::::Intron::::chr12::::125124770::::125124901::::+	7	1	0	39	23
AACS::::Intron::::chr12::::125125025::::125128160::::+	112	160	5	159	111
AACS::::Intron::::chr12::::125128275::::125129334::::+	29	42	0	52	37
AACS::::Intron::::chr12::::125129461::::125134002::::+	81	82	1	103	84
AACS::::Intron::::chr12::::125134073::::125134793::::+	37	20	2	27	22
AACS::::Intron::::chr12::::125134853::::125136661::::+	30	28	3	64	50
AACS::::Intron::::chr12::::125136865::::125142091::::+	139	174	18	410	305
AAGAB::::Exon::::chr15::::67201673::::67202898::::-	51	33	7	514	354
AAGAB::::Exon::::chr15::::67203548::::67203597::::-	2	0	0	10	7
AAGAB::::Exon::::chr15::::67204044::::67204148::::-	2	2	1	19	7
AAGAB::::Exon::::chr15::::67208562::::67208658::::-	0	7	0	51	26
AAGAB::::Exon::::chr15::::67209462::::67209544::::-	6	6	1	38	22
AAGAB::::Exon::::chr15::::67231814::::67231897::::-	3	0	1	76	50
AAGAB::::Exon::::chr15::::67235979::::67236068::::-	1	6	4	103	48
AAGAB::::Exon::::chr15::::67236408::::67236504::::-	8	0	2	179	101
AAGAB::::Exon::::chr15::::67236630::::67236820::::-	19	7	17	687	368
AAGAB::::Exon::::chr15::::67254559::::67254653::::-	5	0	5	195	138
AAGAB::::Intron::::chr15::::67202899::::67203547::::-	7	22	0	15	13
AAGAB::::Intron::::chr15::::67203598::::67204043::::-	22	18	0	10	2
AAGAB::::Intron::::chr15::::67204149::::67208561::::-	46	30	1	146	93
AAGAB::::Intron::::chr15::::67208659::::67209461::::-	16	38	1	21	9
AAGAB::::Intron::::chr15::::67209545::::67231813::::-	141	118	4	205	187
AAGAB::::Intron::::chr15::::67231898::::67235978::::-	19	41	1	52	28
AAGAB::::Intron::::chr15::::67236069::::67236407::::-	0	3	0	5	5
AAGAB::::Intron::::chr15::::67236505::::67236629::::-	1	2	0	1	0
AAGAB::::Intron::::chr15::::67236821::::67254558::::-	109	113	1	138	154
AAK1::::DetainedIntron::::chr2::::69482812::::69495984::::-	71	95	2	145	134
AAK1::::Exon::::chr2::::69507421::::69507578::::-	5	2	2	109	75
AAK1::::Exon::::chr2::::69509231::::69509460::::-	2	2	7	133	103
AAK1::::Exon::::chr2::::69514471::::69514749::::-	1	5	4	200	155
AAK1::::Exon::::chr2::::69518954::::69519240::::-	4	0	7	224	152
AAK1::::Exon::::chr2::::69520834::::69520988::::-	1	0	8	84	80
AAK1::::Exon::::chr2::::69525033::::69525112::::-	11	0	1	42	41
AAK1::::Exon::::chr2::::69527216::::69527319::::-	4	14	2	88	57
AAK1::::Exon::::chr2::::69530008::::69530140::::-	7	4	2	101	69
AAK1::::Exon::::chr2::::69530625::::69530706::::-	14	0	0	72	37
AAK1::::Exon::::chr2::::69532041::::69532162::::-	4	0	6	144	126
AAK1::::Exon::::chr2::::69542523::::69542665::::-	2	2	9	170	161
AAK1::::Exon::::chr2::::69544436::::69544544::::-	4	0	2	184	135
AAK1::::Exon::::chr2::::69556860::::69556978::::-	17	0	1	174	87
AAK1::::Exon::::chr2::::69642878::::69643274::::-	42	28	30	997	689
AAK1::::Exon::::chr2::::69643575::::69643653::::-	2	0	4	134	92
AAK1::::ExonAroundDetained::::chr2::::69457999::::69482812::::-	309	363	46	1494	980
AAK1::::ExonAroundDetained::::chr2::::69495984::::69505673::::-	120	132	7	199	137
AAK1::::Intron::::chr2::::69505674::::69507420::::-	2	17	0	5	9
AAK1::::Intron::::chr2::::69507579::::69509230::::-	22	51	0	71	39
AAK1::::Intron::::chr2::::69509461::::69514470::::-	21	35	2	52	36
AAK1::::Intron::::chr2::::69514750::::69518953::::-	21	29	0	12	7
AAK1::::Intron::::chr2::::69520989::::69525032::::-	22	26	0	53	56
AAK1::::Intron::::chr2::::69525113::::69527215::::-	62	65	5	116	90
AAK1::::Intron::::chr2::::69527320::::69530007::::-	10	30	1	22	26
AAK1::::Intron::::chr2::::69530141::::69530624::::-	4	21	0	10	4
AAK1::::Intron::::chr2::::69530707::::69532040::::-	17	14	2	48	31
AAK1::::Intron::::chr2::::69532163::::69542522::::-	40	79	2	63	38
AAK1::::Intron::::chr2::::69542666::::69544435::::-	20	10	0	42	14
AAK1::::Intron::::chr2::::69544545::::69556859::::-	19	76	0	52	32
AAK1::::Intron::::chr2::::69556979::::69642877::::-	297	437	22	638	518
AAK1::::Intron::::chr2::::69643275::::69643574::::-	9	17	0	10	4
AAMP::::Exon::::chr2::::218264132::::218264608::::-	40	29	10	222	133
AAMP::::Exon::::chr2::::218265020::::218265174::::-	10	3	3	84	68
AAMP::::Exon::::chr2::::218265371::::218265461::::-	9	7	0	58	41
AAMP::::Exon::::chr2::::218265579::::218265682::::-	10	0	1	44	21
AAMP::::Exon::::chr2::::218265831::::218265946::::-	3	6	1	26	9
AAMP::::Exon::::chr2::::218266064::::218266147::::-	3	2	1	22	14
AAMP::::Exon::::chr2::::218266443::::218266587::::-	0	24	1	65	29
AAMP::::Exon::::chr2::::218266847::::218266986::::-	3	2	1	64	36
AAMP::::Exon::::chr2::::218267494::::218267613::::-	15	13	1	61	32
AAMP::::Exon::::chr2::::218269382::::218269534::::-	6	0	0	93	45
AAMP::::Exon::::chr2::::218269966::::218270113::::-	8	14	1	66	45
AAMP::::Intron::::chr2::::218264609::::218265019::::-	8	10	0	4	4
AAMP::::Intron::::chr2::::218265175::::218265370::::-	4	18	0	1	6
AAMP::::Intron::::chr2::::218265462::::218265578::::-	9	4	0	5	2
AAMP::::Intron::::chr2::::218265683::::218265830::::-	3	34	2	17	12
AAMP::::Intron::::chr2::::218265947::::218266063::::-	13	2	1	3	0
AAMP::::Intron::::chr2::::218266148::::218266442::::-	22	0	0	22	18
AAMP::::Intron::::chr2::::218266588::::218266846::::-	16	8	0	9	11
AAMP::::Intron::::chr2::::218266987::::218267493::::-	9	7	0	12	5
AAMP::::Intron::::chr2::::218267614::::218269381::::-	24	20	0	19	14
AAMP::::Intron::::chr2::::218269535::::218269965::::-	5	13	2	6	12
AAR2::::Exon::::chr20::::36236479::::36236503::::+	0	8	0	6	8
AAR2::::Exon::::chr20::::36239821::::36240625::::+	47	16	13	707	417
AAR2::::Exon::::chr20::::36244697::::36244926::::+	18	5	5	95	94
AAR2::::Exon::::chr20::::36255578::::36256931::::+	41	44	14	536	363
AAR2::::Intron::::chr20::::36236504::::36239820::::+	15	30	2	71	66
AAR2::::Intron::::chr20::::36240626::::36244696::::+	33	68	1	54	32
AAR2::::Intron::::chr20::::36244927::::36255577::::+	57	68	5	200	143
AARS1::::Exon::::chr16::::70252391::::70252906::::-	147	83	163	2827	1772
AARS1::::Exon::::chr16::::70253268::::70253381::::-	67	23	9	474	322
AARS1::::Exon::::chr16::::70253714::::70253800::::-	13	33	7	331	199
AARS1::::Exon::::chr16::::70253919::::70254038::::-	20	17	3	251	163
AARS1::::Exon::::chr16::::70254621::::70254734::::-	24	36	0	247	128
AARS1::::Exon::::chr16::::70255728::::70255836::::-	16	3	5	233	128
AARS1::::Exon::::chr16::::70258033::::70258217::::-	23	28	22	380	239
AARS1::::Exon::::chr16::::70258980::::70259186::::-	24	17	13	571	288
AARS1::::Exon::::chr16::::70261044::::70261157::::-	50	22	10	525	271
AARS1::::Exon::::chr16::::70262346::::70262524::::-	60	9	7	480	321
AARS1::::Exon::::chr16::::70264958::::70265102::::-	28	41	5	480	315
AARS1::::Exon::::chr16::::70265538::::70265662::::-	12	23	7	302	214
AARS1::::Exon::::chr16::::70267659::::70267809::::-	24	37	6	532	286
AARS1::::Exon::::chr16::::70268271::::70268379::::-	19	14	13	461	269
AARS1::::Exon::::chr16::::70269618::::70269763::::-	22	20	14	651	350
AARS1::::Exon::::chr16::::70270196::::70270340::::-	30	7	30	1085	628
AARS1::::Exon::::chr16::::70271781::::70271972::::-	37	13	14	1215	777
AARS1::::Exon::::chr16::::70276486::::70276631::::-	87	33	14	1611	916
AARS1::::Exon::::chr16::::70276966::::70277154::::-	60	24	40	2072	1176
AARS1::::Exon::::chr16::::70282620::::70282784::::-	67	22	31	1826	1099
AARS1::::Exon::::chr16::::70289421::::70289505::::-	19	19	10	737	427
AARS1::::Intron::::chr16::::70252907::::70253267::::-	21	21	2	42	32
AARS1::::Intron::::chr16::::70253382::::70253713::::-	65	57	7	265	147
AARS1::::Intron::::chr16::::70253801::::70253918::::-	2	1	0	8	11
AARS1::::Intron::::chr16::::70254039::::70254620::::-	45	13	3	185	75
AARS1::::Intron::::chr16::::70254735::::70255727::::-	54	61	6	241	127
AARS1::::Intron::::chr16::::70255837::::70258032::::-	128	118	12	496	279
AARS1::::Intron::::chr16::::70258218::::70258979::::-	81	37	3	79	74
AARS1::::Intron::::chr16::::70259187::::70261043::::-	58	100	2	115	61
AARS1::::Intron::::chr16::::70261158::::70262345::::-	46	70	0	44	24
AARS1::::Intron::::chr16::::70262525::::70264957::::-	60	84	3	117	90
AARS1::::Intron::::chr16::::70265103::::70265537::::-	14	10	0	22	15
AARS1::::Intron::::chr16::::70265663::::70267658::::-	17	37	0	41	20
AARS1::::Intron::::chr16::::70267810::::70268270::::-	7	59	0	11	19
AARS1::::Intron::::chr16::::70268380::::70269617::::-	36	70	4	87	62
AARS1::::Intron::::chr16::::70269764::::70270195::::-	23	17	2	53	44
AARS1::::Intron::::chr16::::70270341::::70271780::::-	43	107	1	104	44
AARS1::::Intron::::chr16::::70271973::::70276485::::-	62	183	0	123	85
AARS1::::Intron::::chr16::::70276632::::70276965::::-	10	13	0	19	6
AARS1::::Intron::::chr16::::70277155::::70282619::::-	66	110	2	113	69
AARS1::::Intron::::chr16::::70282785::::70289420::::-	114	185	3	182	116
AARS2::::Exon::::chr6::::44298732::::44300711::::-	82	32	27	931	728
AARS2::::Exon::::chr6::::44301156::::44301266::::-	1	0	1	45	35
AARS2::::Exon::::chr6::::44301381::::44301464::::-	2	0	3	38	30
AARS2::::Exon::::chr6::::44302060::::44302170::::-	8	15	0	45	28
AARS2::::Exon::::chr6::::44302391::::44302513::::-	0	4	1	52	33
AARS2::::Exon::::chr6::::44302802::::44302910::::-	2	6	1	38	17
AARS2::::Exon::::chr6::::44303066::::44303175::::-	11	20	5	69	47
AARS2::::Exon::::chr6::::44303286::::44303423::::-	11	0	0	50	38
AARS2::::Exon::::chr6::::44304181::::44304321::::-	2	3	1	73	56
AARS2::::Exon::::chr6::::44304420::::44304533::::-	3	4	1	62	49
AARS2::::Exon::::chr6::::44304645::::44304817::::-	11	0	2	68	57
AARS2::::Exon::::chr6::::44305054::::44305198::::-	3	15	0	71	55
AARS2::::Exon::::chr6::::44305653::::44305786::::-	6	4	2	64	50
AARS2::::Exon::::chr6::::44306280::::44306391::::-	5	2	2	51	32
AARS2::::Exon::::chr6::::44306494::::44306532::::-	0	11	0	18	27
AARS2::::Exon::::chr6::::44306923::::44307031::::-	0	10	2	68	59
AARS2::::Exon::::chr6::::44307249::::44307394::::-	1	0	1	53	34
AARS2::::Exon::::chr6::::44310299::::44310443::::-	27	7	3	88	58
AARS2::::Exon::::chr6::::44310994::::44311161::::-	12	8	5	191	138
AARS2::::Exon::::chr6::::44311390::::44311535::::-	5	8	4	212	172
AARS2::::Exon::::chr6::::44312072::::44312263::::-	18	22	10	468	271
AARS2::::Exon::::chr6::::44313081::::44313335::::-	8	5	17	419	278
AARS2::::Intron::::chr6::::44300712::::44301155::::-	0	7	0	19	16
AARS2::::Intron::::chr6::::44301267::::44301380::::-	0	5	0	0	3
AARS2::::Intron::::chr6::::44301465::::44302059::::-	9	3	1	12	6
AARS2::::Intron::::chr6::::44302171::::44302390::::-	3	9	1	10	10
AARS2::::Intron::::chr6::::44302514::::44302801::::-	13	19	1	1	4
AARS2::::Intron::::chr6::::44302911::::44303065::::-	40	6	2	26	33
AARS2::::Intron::::chr6::::44303176::::44303285::::-	5	0	0	2	3
AARS2::::Intron::::chr6::::44303424::::44304180::::-	11	11	0	7	2
AARS2::::Intron::::chr6::::44304322::::44304419::::-	8	2	0	4	7
AARS2::::Intron::::chr6::::44304534::::44304644::::-	10	0	1	5	1
AARS2::::Intron::::chr6::::44304818::::44305053::::-	17	11	0	9	9
AARS2::::Intron::::chr6::::44305199::::44305652::::-	26	12	0	17	18
AARS2::::Intron::::chr6::::44305787::::44306279::::-	8	18	1	42	34
AARS2::::Intron::::chr6::::44306392::::44306493::::-	0	0	0	2	1
AARS2::::Intron::::chr6::::44306533::::44306922::::-	11	41	0	13	7
AARS2::::Intron::::chr6::::44307032::::44307248::::-	3	2	0	11	12
AARS2::::Intron::::chr6::::44307395::::44310298::::-	88	63	3	140	122
AARS2::::Intron::::chr6::::44310444::::44310993::::-	18	55	2	53	23
AARS2::::Intron::::chr6::::44311162::::44311389::::-	8	22	0	8	4
AARS2::::Intron::::chr6::::44311536::::44312071::::-	6	10	0	19	14
AARS2::::Intron::::chr6::::44312264::::44313080::::-	7	0	1	15	19
AARSD1::::Exon::::chr17::::42950528::::42950728::::-	4	18	2	124	62
AARSD1::::Exon::::chr17::::42951800::::42951894::::-	0	11	0	71	54
AARSD1::::Exon::::chr17::::42953724::::42953778::::-	0	3	0	13	7
AARSD1::::Exon::::chr17::::42954876::::42954967::::-	2	0	0	32	27
AARSD1::::Exon::::chr17::::42955158::::42955224::::-	0	10	0	19	12
AARSD1::::Exon::::chr17::::42955842::::42955972::::-	8	15	4	65	42
AARSD1::::Exon::::chr17::::42956204::::42956320::::-	44	0	1	115	68
AARSD1::::Exon::::chr17::::42956404::::42956560::::-	10	9	5	167	101
AARSD1::::Exon::::chr17::::42957138::::42957195::::-	7	1	0	49	26
AARSD1::::Exon::::chr17::::42961192::::42961351::::-	14	28	3	332	180
AARSD1::::Exon::::chr17::::42964106::::42964237::::-	19	0	7	569	290
AARSD1::::Exon::::chr17::::42964402::::42964453::::-	1	4	6	226	152
AARSD1::::Intron::::chr17::::42950729::::42951799::::-	12	17	0	11	13
AARSD1::::Intron::::chr17::::42951895::::42953723::::-	69	82	3	107	79
AARSD1::::Intron::::chr17::::42953779::::42954875::::-	56	50	0	48	29
AARSD1::::Intron::::chr17::::42954968::::42955157::::-	17	19	0	9	5
AARSD1::::Intron::::chr17::::42955225::::42955841::::-	49	58	1	84	61
AARSD1::::Intron::::chr17::::42955973::::42956203::::-	37	84	0	32	19
AARSD1::::Intron::::chr17::::42956321::::42956403::::-	0	6	0	8	5
AARSD1::::Intron::::chr17::::42956561::::42957137::::-	4	10	0	9	2
AARSD1::::Intron::::chr17::::42957196::::42961191::::-	45	83	3	71	44
AARSD1::::Intron::::chr17::::42961352::::42964105::::-	11	8	1	61	41
AARSD1::::Intron::::chr17::::42964238::::42964401::::-	1	25	0	20	11
AASDH_PTT	34	14	2	216	106
AASDH::::Exon::::chr4::::56338297::::56338791::::-	7	5	2	242	170
AASDH::::Exon::::chr4::::56342835::::56342966::::-	0	2	2	64	43
AASDH::::Exon::::chr4::::56343562::::56345290::::-	3	3	0	76	59
AASDH::::Exon::::chr4::::56349263::::56350058::::-	7	56	5	229	159
AASDH::::Exon::::chr4::::56351342::::56351457::::-	2	0	1	36	16
AASDH::::Exon::::chr4::::56353404::::56353596::::-	7	4	0	56	44
AASDH::::Exon::::chr4::::56354039::::56354211::::-	21	0	1	45	40
AASDH::::Exon::::chr4::::56354705::::56354811::::-	0	0	0	10	9
AASDH::::Exon::::chr4::::56355182::::56355423::::-	6	0	0	88	48
AASDH::::Exon::::chr4::::56371451::::56371643::::-	2	0	1	115	74
AASDH::::Exon::::chr4::::56378148::::56378464::::-	6	6	0	160	92
AASDH::::Exon::::chr4::::56382477::::56382597::::-	0	0	3	70	65
AASDH::::Exon::::chr4::::56384070::::56384341::::-	12	8	6	334	168
AASDH::::Intron::::chr4::::56338792::::56342834::::-	13	8	1	15	5
AASDH::::Intron::::chr4::::56342967::::56343561::::-	8	10	0	4	2
AASDH::::Intron::::chr4::::56345291::::56349262::::-	32	0	0	73	26
AASDH::::Intron::::chr4::::56350059::::56351341::::-	0	10	0	12	6
AASDH::::Intron::::chr4::::56351458::::56353403::::-	0	2	0	9	3
AASDH::::Intron::::chr4::::56353597::::56354038::::-	1	5	1	0	1
AASDH::::Intron::::chr4::::56354212::::56354704::::-	6	7	0	7	6
AASDH::::Intron::::chr4::::56354812::::56355181::::-	0	13	0	25	12
AASDH::::Intron::::chr4::::56355424::::56371450::::-	3	12	1	25	29
AASDH::::Intron::::chr4::::56371644::::56378147::::-	7	8	0	14	10
AASDH::::Intron::::chr4::::56378465::::56382476::::-	10	23	1	11	15
AASDH::::Intron::::chr4::::56382598::::56384069::::-	3	0	0	11	1
AASDHPPT::::Exon::::chr11::::106077663::::106077893::::+	19	16	14	310	154
AASDHPPT::::Exon::::chr11::::106079467::::106079692::::+	13	11	2	128	58
AASDHPPT::::Exon::::chr11::::106090557::::106090678::::+	1	0	0	12	11
AASDHPPT::::Exon::::chr11::::106091316::::106091477::::+	13	2	0	33	20
AASDHPPT::::Exon::::chr11::::106094583::::106094654::::+	1	0	0	12	15
AASDHPPT::::Exon::::chr11::::106096743::::106098693::::+	29	32	7	402	304
AASDHPPT::::Intron::::chr11::::106077894::::106079466::::+	10	4	0	10	7
AASDHPPT::::Intron::::chr11::::106079693::::106090556::::+	51	79	3	97	62
AASDHPPT::::Intron::::chr11::::106090679::::106091315::::+	6	14	0	15	10
AASDHPPT::::Intron::::chr11::::106091478::::106094582::::+	11	16	0	27	13
AASDHPPT::::Intron::::chr11::::106094655::::106096742::::+	1	6	2	7	7
AATF,AC244093.3,AC244093.4	955	1039	52	2329	1741
AATK::::Exon::::chr17::::81117352::::81118442::::-	3	19	3	115	90
AATK::::Exon::::chr17::::81119380::::81119580::::-	0	11	4	9	11
AATK::::Exon::::chr17::::81119936::::81120083::::-	0	0	0	7	8
AATK::::Exon::::chr17::::81120201::::81124848::::-	72	117	14	245	193
AATK::::Exon::::chr17::::81124930::::81125014::::-	0	1	0	3	5
AATK::::Exon::::chr17::::81126427::::81126985::::-	9	40	1	19	17
AATK::::Intron::::chr17::::81118443::::81119379::::-	4	23	0	2	1
AATK::::Intron::::chr17::::81119581::::81119935::::-	17	1	0	4	2
AATK::::Intron::::chr17::::81120084::::81120200::::-	0	0	0	1	0
AATK::::Intron::::chr17::::81124849::::81124929::::-	0	0	0	0	1
AATK::::Intron::::chr17::::81125015::::81126426::::-	13	56	0	16	14
ABALON	0	0	0	18	4
ABCA1::::Exon::::chr9::::104792790::::104792906::::-	0	0	0	5	3
ABCA1::::Exon::::chr9::::104793171::::104793300::::-	0	0	1	13	8
ABCA1::::Exon::::chr9::::104794387::::104794510::::-	1	1	0	6	8
ABCA1::::Exon::::chr9::::104796053::::104796197::::-	0	0	0	15	8
ABCA1::::Exon::::chr9::::104796309::::104796424::::-	0	0	1	14	12
ABCA1::::Exon::::chr9::::104798421::::104798598::::-	0	0	0	15	8
ABCA1::::Exon::::chr9::::104799819::::104799988::::-	0	11	1	17	10
ABCA1::::Exon::::chr9::::104800510::::104800584::::-	0	0	0	13	7
ABCA1::::Exon::::chr9::::104802054::::104802159::::-	0	0	0	8	3
ABCA1::::Exon::::chr9::::104803284::::104803316::::-	0	0	0	1	1
ABCA1::::Exon::::chr9::::104804626::::104804720::::-	0	23	0	6	4
ABCA1::::Exon::::chr9::::104806241::::104809564::::-	0	7	0	25	21
ABCA1::::Exon::::chr9::::104810800::::104810938::::-	0	0	1	24	23
ABCA1::::Intron::::chr9::::104793301::::104794386::::-	0	0	0	1	1
ABCA1::::Intron::::chr9::::104794511::::104796052::::-	1	0	0	3	3
ABCA1::::Intron::::chr9::::104796425::::104798420::::-	1	0	0	1	0
ABCA1::::Intron::::chr9::::104798599::::104799818::::-	0	0	0	2	2
ABCA1::::Intron::::chr9::::104799989::::104800509::::-	0	2	0	0	0
ABCA1::::Intron::::chr9::::104800585::::104802053::::-	0	0	0	2	1
ABCA1::::Intron::::chr9::::104802160::::104803283::::-	0	0	0	0	4
ABCA1::::Intron::::chr9::::104803317::::104804625::::-	0	0	0	4	0
ABCA1::::Intron::::chr9::::104804721::::104806240::::-	0	0	0	4	0
ABCA1::::Intron::::chr9::::104809565::::104810799::::-	3	0	0	0	0
ABCA11P,ZNF721	369	412	12	817	604
ABCA2::::Exon::::chr9::::137007234::::137007964::::-	194	79	178	3749	2703
ABCA2::::Exon::::chr9::::137008416::::137008622::::-	36	12	18	660	434
ABCA2::::Exon::::chr9::::137008731::::137008868::::-	36	18	4	489	290
ABCA2::::Exon::::chr9::::137008951::::137009053::::-	15	8	6	345	230
ABCA2::::Exon::::chr9::::137009370::::137009462::::-	4	5	5	175	133
ABCA2::::Exon::::chr9::::137009541::::137009644::::-	3	15	10	311	234
ABCA2::::Exon::::chr9::::137009769::::137009903::::-	16	17	15	381	246
ABCA2::::Exon::::chr9::::137009983::::137010124::::-	16	8	3	279	210
ABCA2::::Exon::::chr9::::137010193::::137010371::::-	43	22	15	312	257
ABCA2::::Exon::::chr9::::137010620::::137010737::::-	10	17	7	325	286
ABCA2::::Exon::::chr9::::137010973::::137011105::::-	16	14	16	459	294
ABCA2::::Exon::::chr9::::137011186::::137011309::::-	25	28	11	598	389
ABCA2::::Exon::::chr9::::137011407::::137011554::::-	18	11	49	887	770
ABCA2::::Exon::::chr9::::137011634::::137011749::::-	20	23	55	583	611
ABCA2::::Exon::::chr9::::137011844::::137012018::::-	27	12	13	998	666
ABCA2::::Exon::::chr9::::137012102::::137012162::::-	16	3	7	493	356
ABCA2::::Exon::::chr9::::137012265::::137012376::::-	21	0	43	736	603
ABCA2::::Exon::::chr9::::137012485::::137012590::::-	5	8	30	550	424
ABCA2::::Exon::::chr9::::137012712::::137012925::::-	35	21	35	1056	840
ABCA2::::Exon::::chr9::::137013002::::137013318::::-	22	18	86	1807	1344
ABCA2::::Exon::::chr9::::137013461::::137013563::::-	13	11	39	987	738
ABCA2::::Exon::::chr9::::137013832::::137014038::::-	17	27	92	1527	1078
ABCA2::::Exon::::chr9::::137014168::::137014404::::-	60	12	43	1866	1287
ABCA2::::Exon::::chr9::::137014690::::137014810::::-	13	7	6	437	304
ABCA2::::Exon::::chr9::::137014913::::137015097::::-	30	7	58	1417	1091
ABCA2::::Exon::::chr9::::137015414::::137015596::::-	19	4	28	1112	757
ABCA2::::Exon::::chr9::::137015675::::137015871::::-	25	3	34	1332	918
ABCA2::::Exon::::chr9::::137015962::::137016174::::-	74	49	63	1569	1103
ABCA2::::Exon::::chr9::::137016291::::137016471::::-	40	14	26	1380	814
ABCA2::::Exon::::chr9::::137016574::::137016738::::-	30	53	25	973	691
ABCA2::::Exon::::chr9::::137016920::::137017124::::-	41	20	27	1698	1309
ABCA2::::Exon::::chr9::::137017196::::137017346::::-	32	11	18	1034	747
ABCA2::::Exon::::chr9::::137017502::::137017692::::-	41	9	37	1485	1001
ABCA2::::Exon::::chr9::::137017787::::137017901::::-	50	15	20	699	524
ABCA2::::Exon::::chr9::::137017973::::137018075::::-	12	8	20	660	489
ABCA2::::Exon::::chr9::::137018178::::137018351::::-	9	11	23	716	630
ABCA2::::Exon::::chr9::::137018719::::137018815::::-	13	3	13	739	514
ABCA2::::Exon::::chr9::::137018903::::137019070::::-	34	5	20	826	577
ABCA2::::Exon::::chr9::::137019178::::137019306::::-	28	40	8	1095	678
ABCA2::::Exon::::chr9::::137020336::::137020495::::-	30	3	22	748	658
ABCA2::::Exon::::chr9::::137020694::::137021061::::-	37	19	43	1933	1372
ABCA2::::Exon::::chr9::::137021392::::137021610::::-	29	27	28	1124	734
ABCA2::::Exon::::chr9::::137021891::::137022001::::-	11	4	27	819	630
ABCA2::::Exon::::chr9::::137022351::::137022478::::-	16	13	52	718	650
ABCA2::::Exon::::chr9::::137022702::::137022865::::-	31	35	19	799	589
ABCA2::::Exon::::chr9::::137022941::::137023052::::-	16	6	10	590	423
ABCA2::::Exon::::chr9::::137024143::::137024236::::-	15	52	28	1077	724
ABCA2::::Exon::::chr9::::137028075::::137028232::::-	8	7	10	589	405
ABCA2::::Intron::::chr9::::137007965::::137008415::::-	155	156	7	313	250
ABCA2::::Intron::::chr9::::137008623::::137008730::::-	0	2	1	6	6
ABCA2::::Intron::::chr9::::137008869::::137008950::::-	2	24	0	9	5
ABCA2::::Intron::::chr9::::137009054::::137009369::::-	15	41	0	27	20
ABCA2::::Intron::::chr9::::137009463::::137009540::::-	0	0	0	6	3
ABCA2::::Intron::::chr9::::137009645::::137009768::::-	5	0	0	13	11
ABCA2::::Intron::::chr9::::137009904::::137009982::::-	6	8	0	10	9
ABCA2::::Intron::::chr9::::137010125::::137010192::::-	3	5	1	14	11
ABCA2::::Intron::::chr9::::137010372::::137010619::::-	64	76	3	50	36
ABCA2::::Intron::::chr9::::137010738::::137010972::::-	4	15	0	3	2
ABCA2::::Intron::::chr9::::137011106::::137011185::::-	30	6	0	66	30
ABCA2::::Intron::::chr9::::137011310::::137011406::::-	7	2	0	9	10
ABCA2::::Intron::::chr9::::137011555::::137011633::::-	0	0	1	11	10
ABCA2::::Intron::::chr9::::137011750::::137011843::::-	4	5	1	2	10
ABCA2::::Intron::::chr9::::137012019::::137012101::::-	1	9	0	9	6
ABCA2::::Intron::::chr9::::137012163::::137012264::::-	2	5	0	9	8
ABCA2::::Intron::::chr9::::137012377::::137012484::::-	4	0	1	5	8
ABCA2::::Intron::::chr9::::137012591::::137012711::::-	6	10	1	9	3
ABCA2::::Intron::::chr9::::137012926::::137013001::::-	22	8	0	37	32
ABCA2::::Intron::::chr9::::137013319::::137013460::::-	2	13	0	12	8
ABCA2::::Intron::::chr9::::137013564::::137013831::::-	21	0	1	63	44
ABCA2::::Intron::::chr9::::137014039::::137014167::::-	2	11	0	22	9
ABCA2::::Intron::::chr9::::137014405::::137014689::::-	7	23	1	12	8
ABCA2::::Intron::::chr9::::137014811::::137014912::::-	8	16	3	18	12
ABCA2::::Intron::::chr9::::137015098::::137015413::::-	19	36	6	121	75
ABCA2::::Intron::::chr9::::137015597::::137015674::::-	0	0	0	12	6
ABCA2::::Intron::::chr9::::137015872::::137015961::::-	10	7	0	18	24
ABCA2::::Intron::::chr9::::137016175::::137016290::::-	20	1	7	70	50
ABCA2::::Intron::::chr9::::137016472::::137016573::::-	25	40	6	327	183
ABCA2::::Intron::::chr9::::137016739::::137016919::::-	13	59	0	31	29
ABCA2::::Intron::::chr9::::137017125::::137017195::::-	11	2	0	13	8
ABCA2::::Intron::::chr9::::137017347::::137017501::::-	20	55	3	107	70
ABCA2::::Intron::::chr9::::137017693::::137017786::::-	18	29	1	38	46
ABCA2::::Intron::::chr9::::137017902::::137017972::::-	14	16	0	25	12
ABCA2::::Intron::::chr9::::137018076::::137018177::::-	0	9	0	6	7
ABCA2::::Intron::::chr9::::137018352::::137018718::::-	7	20	2	17	21
ABCA2::::Intron::::chr9::::137018816::::137018902::::-	3	2	1	9	6
ABCA2::::Intron::::chr9::::137019071::::137019177::::-	7	5	0	8	10
ABCA2::::Intron::::chr9::::137019307::::137020335::::-	47	120	2	72	65
ABCA2::::Intron::::chr9::::137020496::::137020693::::-	2	7	0	18	10
ABCA2::::Intron::::chr9::::137021062::::137021391::::-	6	7	0	15	11
ABCA2::::Intron::::chr9::::137021611::::137021890::::-	15	36	0	47	22
ABCA2::::Intron::::chr9::::137022002::::137022350::::-	0	13	1	10	8
ABCA2::::Intron::::chr9::::137022479::::137022701::::-	43	32	3	20	35
ABCA2::::Intron::::chr9::::137022866::::137022940::::-	1	0	1	7	3
ABCA2::::Intron::::chr9::::137023053::::137024142::::-	224	272	27	673	551
ABCA2::::Intron::::chr9::::137024237::::137028074::::-	200	216	18	475	403
ABCA4::::Exon::::chr1::::93992835::::93993242::::-	4	0	1	47	25
ABCA4::::Exon::::chr1::::93996109::::93996195::::-	0	0	0	11	10
ABCA4::::Exon::::chr1::::93997861::::93998110::::-	0	0	1	25	21
ABCA4::::Exon::::chr1::::94000836::::94001105::::-	0	0	1	16	14
ABCA4::::Exon::::chr1::::94001858::::94001992::::-	0	0	1	5	2
ABCA4::::Exon::::chr1::::94005441::::94005582::::-	0	0	0	6	8
ABCA4::::Exon::::chr1::::94007634::::94007740::::-	0	0	0	6	5
ABCA4::::Exon::::chr1::::94008235::::94008297::::-	0	0	0	2	2
ABCA4::::Exon::::chr1::::94008751::::94008871::::-	0	0	0	5	2
ABCA4::::Exon::::chr1::::94010800::::94014690::::-	2	0	1	45	38
ABCA4::::Exon::::chr1::::94015739::::94015854::::-	0	0	0	12	8
ABCA4::::Exon::::chr1::::94019582::::94019759::::-	3	5	0	29	12
ABCA4::::Exon::::chr1::::94021240::::94021354::::-	0	0	0	30	17
ABCA4::::Intron::::chr1::::93993243::::93996108::::-	0	0	0	2	2
ABCA4::::Intron::::chr1::::93998111::::94000835::::-	0	0	0	2	3
ABCA4::::Intron::::chr1::::94001106::::94001857::::-	0	0	0	1	4
ABCA4::::Intron::::chr1::::94001993::::94005440::::-	0	1	0	14	13
ABCA4::::Intron::::chr1::::94005583::::94007633::::-	1	0	0	5	1
ABCA4::::Intron::::chr1::::94007741::::94008234::::-	0	0	0	0	1
ABCA4::::Intron::::chr1::::94008872::::94010799::::-	2	23	0	5	6
ABCA4::::Intron::::chr1::::94014691::::94015738::::-	0	0	0	0	1
ABCA4::::Intron::::chr1::::94015855::::94019581::::-	1	15	0	6	6
ABCA4::::Intron::::chr1::::94019760::::94021239::::-	0	0	0	5	4
ABCA5::::DetainedIntron::::chr17::::69314430::::69317704::::-	166	362	8	171	119
ABCA5::::DetainedIntron::::chr17::::69317823::::69325698::::-	154	285	3	170	140
ABCA5::::Exon::::chr17::::69247348::::69247644::::-	13	4	3	179	176
ABCA5::::Exon::::chr17::::69248262::::69248317::::-	12	0	0	15	10
ABCA5::::Exon::::chr17::::69249905::::69249984::::-	2	3	0	54	44
ABCA5::::Exon::::chr17::::69250472::::69250621::::-	5	12	2	60	36
ABCA5::::Exon::::chr17::::69251747::::69251866::::-	1	14	0	73	58
ABCA5::::Exon::::chr17::::69253573::::69253667::::-	17	2	2	155	104
ABCA5::::Exon::::chr17::::69253794::::69253869::::-	3	0	0	45	47
ABCA5::::Exon::::chr17::::69254315::::69254490::::-	7	6	3	191	124
ABCA5::::Exon::::chr17::::69255543::::69255634::::-	4	0	1	75	48
ABCA5::::Exon::::chr17::::69255733::::69255850::::-	6	0	0	94	58
ABCA5::::Exon::::chr17::::69256157::::69256283::::-	3	0	1	106	79
ABCA5::::Exon::::chr17::::69259706::::69259797::::-	3	0	0	101	54
ABCA5::::Exon::::chr17::::69260338::::69260412::::-	16	0	6	132	97
ABCA5::::Exon::::chr17::::69261125::::69261259::::-	5	23	2	260	127
ABCA5::::Exon::::chr17::::69261635::::69261748::::-	1	0	3	245	184
ABCA5::::Exon::::chr17::::69264735::::69264905::::-	7	7	3	217	127
ABCA5::::Exon::::chr17::::69267943::::69268056::::-	19	21	5	498	254
ABCA5::::Exon::::chr17::::69270613::::69270750::::-	7	6	5	255	182
ABCA5::::Exon::::chr17::::69271162::::69274128::::-	40	84	8	588	389
ABCA5::::Exon::::chr17::::69277641::::69277842::::-	11	0	8	394	240
ABCA5::::Exon::::chr17::::69283953::::69284072::::-	18	4	2	183	144
ABCA5::::Exon::::chr17::::69285898::::69286037::::-	12	1	3	190	131
ABCA5::::Exon::::chr17::::69286221::::69286311::::-	3	0	2	111	127
ABCA5::::Exon::::chr17::::69287613::::69287751::::-	5	0	0	204	134
ABCA5::::Exon::::chr17::::69289177::::69289296::::-	15	8	2	164	159
ABCA5::::Exon::::chr17::::69289862::::69290037::::-	5	11	5	176	125
ABCA5::::Exon::::chr17::::69291216::::69291326::::-	7	0	3	305	194
ABCA5::::Exon::::chr17::::69294655::::69294713::::-	5	0	0	59	37
ABCA5::::Exon::::chr17::::69297191::::69297359::::-	11	0	1	208	179
ABCA5::::Exon::::chr17::::69301139::::69301286::::-	15	0	3	457	253
ABCA5::::Exon::::chr17::::69302718::::69302906::::-	6	10	5	361	266
ABCA5::::Exon::::chr17::::69304669::::69304810::::-	11	3	6	198	164
ABCA5::::Exon::::chr17::::69306725::::69306954::::-	7	2	8	290	211
ABCA5::::Exon::::chr17::::69308280::::69308368::::-	7	12	2	276	150
ABCA5::::Exon::::chr17::::69309262::::69309423::::-	5	2	2	299	172
ABCA5::::Exon::::chr17::::69313092::::69313296::::-	16	7	5	379	298
ABCA5::::ExonAroundDetained::::chr17::::69314314::::69314430::::-	28	34	0	78	70
ABCA5::::ExonAroundDetained::::chr17::::69317704::::69317823::::-	0	0	0	16	8
ABCA5::::ExonAroundDetained::::chr17::::69325698::::69327132::::-	196	244	12	240	190
ABCA5::::Intron::::chr17::::69247645::::69248261::::-	3	15	0	2	2
ABCA5::::Intron::::chr17::::69248318::::69249904::::-	21	25	0	34	18
ABCA5::::Intron::::chr17::::69249985::::69250471::::-	0	2	0	0	2
ABCA5::::Intron::::chr17::::69250622::::69251746::::-	19	1	0	24	23
ABCA5::::Intron::::chr17::::69251867::::69253572::::-	12	35	0	48	24
ABCA5::::Intron::::chr17::::69253668::::69253793::::-	1	0	0	3	1
ABCA5::::Intron::::chr17::::69253870::::69254314::::-	3	0	0	2	2
ABCA5::::Intron::::chr17::::69254491::::69255542::::-	2	3	0	2	2
ABCA5::::Intron::::chr17::::69255635::::69255732::::-	0	8	0	1	1
ABCA5::::Intron::::chr17::::69255851::::69256156::::-	0	4	0	1	2
ABCA5::::Intron::::chr17::::69256284::::69259705::::-	19	99	1	33	25
ABCA5::::Intron::::chr17::::69259798::::69260337::::-	13	22	1	17	12
ABCA5::::Intron::::chr17::::69260413::::69261124::::-	11	10	0	3	1
ABCA5::::Intron::::chr17::::69261260::::69261634::::-	11	10	1	3	3
ABCA5::::Intron::::chr17::::69261749::::69264734::::-	4	47	0	58	57
ABCA5::::Intron::::chr17::::69264906::::69267942::::-	39	27	0	14	12
ABCA5::::Intron::::chr17::::69268057::::69270612::::-	49	70	0	25	16
ABCA5::::Intron::::chr17::::69270751::::69271161::::-	0	5	0	2	1
ABCA5::::Intron::::chr17::::69274129::::69277640::::-	16	17	1	14	17
ABCA5::::Intron::::chr17::::69277843::::69283952::::-	16	20	0	9	11
ABCA5::::Intron::::chr17::::69284073::::69285897::::-	31	79	1	64	43
ABCA5::::Intron::::chr17::::69286038::::69286220::::-	9	0	0	2	5
ABCA5::::Intron::::chr17::::69286312::::69287612::::-	11	30	0	27	10
ABCA5::::Intron::::chr17::::69287752::::69289176::::-	8	1	0	12	7
ABCA5::::Intron::::chr17::::69289297::::69289861::::-	3	0	0	2	2
ABCA5::::Intron::::chr17::::69290038::::69291215::::-	0	2	0	2	1
ABCA5::::Intron::::chr17::::69291327::::69294654::::-	0	0	0	6	3
ABCA5::::Intron::::chr17::::69294714::::69297190::::-	19	19	0	21	10
ABCA5::::Intron::::chr17::::69297360::::69301138::::-	0	7	0	10	6
ABCA5::::Intron::::chr17::::69301287::::69302717::::-	14	21	0	0	5
ABCA5::::Intron::::chr17::::69302907::::69304668::::-	26	32	0	13	6
ABCA5::::Intron::::chr17::::69304811::::69306724::::-	9	55	1	9	12
ABCA5::::Intron::::chr17::::69306955::::69308279::::-	8	38	0	8	9
ABCA5::::Intron::::chr17::::69308369::::69309261::::-	8	12	0	3	1
ABCA5::::Intron::::chr17::::69309424::::69313091::::-	39	35	1	52	23
ABCA5::::Intron::::chr17::::69313297::::69314313::::-	8	35	0	10	4
ABCA7::::Exon::::chr19::::1065101::::1065171::::+	18	3	5	221	159
ABCA7::::Exon::::chr19::::1065270::::1065568::::+	52	19	19	621	440
ABCA7::::Intron::::chr19::::1065172::::1065269::::+	5	2	1	6	5
ABCB10::::Exon::::chr1::::229516583::::229518410::::-	45	39	11	643	416
ABCB10::::Exon::::chr1::::229518841::::229518875::::-	3	17	0	45	17
ABCB10::::Exon::::chr1::::229521592::::229521635::::-	2	0	2	20	11
ABCB10::::Exon::::chr1::::229525936::::229526116::::-	5	8	3	75	60
ABCB10::::Exon::::chr1::::229527229::::229527308::::-	1	0	0	41	31
ABCB10::::Exon::::chr1::::229530199::::229530408::::-	1	0	0	98	65
ABCB10::::Exon::::chr1::::229531636::::229531731::::-	4	10	0	34	31
ABCB10::::Exon::::chr1::::229539456::::229539591::::-	3	6	0	48	30
ABCB10::::Exon::::chr1::::229540606::::229540752::::-	5	0	2	76	40
ABCB10::::Exon::::chr1::::229542237::::229542371::::-	1	0	3	121	77
ABCB10::::Exon::::chr1::::229547499::::229547701::::-	6	29	5	91	68
ABCB10::::Exon::::chr1::::229549234::::229549434::::-	19	8	5	149	101
ABCB10::::Exon::::chr1::::229558136::::229558706::::-	8	10	7	100	74
ABCB10::::Intron::::chr1::::229518411::::229518840::::-	1	11	0	6	2
ABCB10::::Intron::::chr1::::229518876::::229521591::::-	8	14	0	19	10
ABCB10::::Intron::::chr1::::229521636::::229525935::::-	11	9	0	34	17
ABCB10::::Intron::::chr1::::229526117::::229527228::::-	1	1	0	5	5
ABCB10::::Intron::::chr1::::229527309::::229530198::::-	8	15	0	28	25
ABCB10::::Intron::::chr1::::229530409::::229531635::::-	2	8	0	11	8
ABCB10::::Intron::::chr1::::229531732::::229539455::::-	54	118	0	71	62
ABCB10::::Intron::::chr1::::229539592::::229540605::::-	0	0	0	9	3
ABCB10::::Intron::::chr1::::229540753::::229542236::::-	1	2	0	4	6
ABCB10::::Intron::::chr1::::229542372::::229547498::::-	35	53	3	87	63
ABCB10::::Intron::::chr1::::229547702::::229549233::::-	4	43	0	24	20
ABCB10::::Intron::::chr1::::229549435::::229558135::::-	62	69	3	153	113
ABCB6,AC068946.2,ATG9A::::Exon::::chr2::::219219383::::219220452::::-	145	119	44	1216	885
ABCB6,AC068946.2,ATG9A::::Exon::::chr2::::219220747::::219220892::::-	16	13	3	173	121
ABCB6,AC068946.2,ATG9A::::Exon::::chr2::::219221080::::219221302::::-	2	16	5	147	126
ABCB6,AC068946.2,ATG9A::::Exon::::chr2::::219222050::::219222167::::-	5	7	3	104	78
ABCB6,AC068946.2,ATG9A::::Exon::::chr2::::219222272::::219222450::::-	9	16	6	162	138
ABCB6,AC068946.2,ATG9A::::Exon::::chr2::::219222645::::219222893::::-	24	8	14	367	270
ABCB6,AC068946.2,ATG9A::::Exon::::chr2::::219223585::::219223764::::-	19	20	6	381	266
ABCB6,AC068946.2,ATG9A::::Exon::::chr2::::219223869::::219224022::::-	7	2	5	203	156
ABCB6,AC068946.2,ATG9A::::Exon::::chr2::::219224106::::219224854::::-	62	71	52	1584	1031
ABCB6,AC068946.2,ATG9A::::Exon::::chr2::::219225071::::219225212::::-	12	42	5	411	216
ABCB6,AC068946.2,ATG9A::::Exon::::chr2::::219225411::::219225572::::-	12	16	9	274	148
ABCB6,AC068946.2,ATG9A::::Exon::::chr2::::219226869::::219226933::::-	19	13	1	93	44
ABCB6,AC068946.2,ATG9A::::Exon::::chr2::::219227770::::219227813::::-	2	0	3	42	17
ABCB6,AC068946.2,ATG9A::::Exon::::chr2::::219227922::::219228053::::-	7	18	1	158	75
ABCB6,AC068946.2,ATG9A::::Exon::::chr2::::219228434::::219228485::::-	0	10	0	63	26
ABCB6,AC068946.2,ATG9A::::Exon::::chr2::::219229535::::219229628::::-	2	4	2	74	39
ABCB6,AC068946.2,ATG9A::::Intron::::chr2::::219220453::::219220746::::-	3	22	0	17	16
ABCB6,AC068946.2,ATG9A::::Intron::::chr2::::219220893::::219221079::::-	0	0	0	5	0
ABCB6,AC068946.2,ATG9A::::Intron::::chr2::::219221303::::219222049::::-	2	21	1	11	6
ABCB6,AC068946.2,ATG9A::::Intron::::chr2::::219222168::::219222271::::-	4	4	0	5	4
ABCB6,AC068946.2,ATG9A::::Intron::::chr2::::219222451::::219222644::::-	7	5	0	15	14
ABCB6,AC068946.2,ATG9A::::Intron::::chr2::::219222894::::219223584::::-	2	0	0	9	15
ABCB6,AC068946.2,ATG9A::::Intron::::chr2::::219223765::::219223868::::-	0	11	2	1	3
ABCB6,AC068946.2,ATG9A::::Intron::::chr2::::219224023::::219224105::::-	0	0	0	0	2
ABCB6,AC068946.2,ATG9A::::Intron::::chr2::::219224855::::219225070::::-	2	5	1	17	4
ABCB6,AC068946.2,ATG9A::::Intron::::chr2::::219225213::::219225410::::-	0	6	1	23	13
ABCB6,AC068946.2,ATG9A::::Intron::::chr2::::219225573::::219226868::::-	22	23	0	25	17
ABCB6,AC068946.2,ATG9A::::Intron::::chr2::::219226934::::219227769::::-	19	4	2	167	94
ABCB6,AC068946.2,ATG9A::::Intron::::chr2::::219227814::::219227921::::-	0	7	0	8	8
ABCB6,AC068946.2,ATG9A::::Intron::::chr2::::219228054::::219228433::::-	4	19	1	27	14
ABCB6,AC068946.2,ATG9A::::Intron::::chr2::::219228486::::219229534::::-	54	26	10	186	143
ABCB7::::Exon::::chrX::::75053281::::75053585::::-	5	18	3	146	99
ABCB7::::Exon::::chrX::::75060223::::75060330::::-	11	3	1	64	29
ABCB7::::Exon::::chrX::::75062328::::75062431::::-	1	0	2	84	57
ABCB7::::Exon::::chrX::::75065070::::75065241::::-	3	0	0	102	55
ABCB7::::Exon::::chrX::::75069007::::75069136::::-	18	31	2	60	37
ABCB7::::Exon::::chrX::::75069291::::75069454::::-	8	0	2	50	49
ABCB7::::Exon::::chrX::::75070365::::75070522::::-	4	3	1	66	55
ABCB7::::Exon::::chrX::::75071509::::75071683::::-	16	5	1	78	32
ABCB7::::Exon::::chrX::::75073689::::75073776::::-	9	0	1	38	19
ABCB7::::Exon::::chrX::::75073868::::75073956::::-	5	3	0	43	40
ABCB7::::Exon::::chrX::::75075362::::75075630::::-	8	27	2	292	129
ABCB7::::Exon::::chrX::::75076522::::75076654::::-	1	6	0	123	55
ABCB7::::Exon::::chrX::::75098942::::75099061::::-	14	9	2	173	88
ABCB7::::Exon::::chrX::::75112886::::75112972::::-	1	0	1	100	58
ABCB7::::Exon::::chrX::::75114754::::75114834::::-	16	0	2	196	95
ABCB7::::Exon::::chrX::::75156105::::75156281::::-	10	11	8	227	126
ABCB7::::Intron::::chrX::::75053586::::75060222::::-	35	28	0	24	33
ABCB7::::Intron::::chrX::::75060331::::75062327::::-	4	11	0	7	7
ABCB7::::Intron::::chrX::::75062432::::75065069::::-	8	18	0	11	9
ABCB7::::Intron::::chrX::::75065242::::75069006::::-	17	18	0	15	19
ABCB7::::Intron::::chrX::::75069137::::75069290::::-	14	1	0	6	5
ABCB7::::Intron::::chrX::::75069455::::75070364::::-	16	2	1	37	21
ABCB7::::Intron::::chrX::::75070523::::75071508::::-	2	10	0	3	3
ABCB7::::Intron::::chrX::::75071684::::75073688::::-	19	48	0	32	29
ABCB7::::Intron::::chrX::::75073777::::75073867::::-	2	0	0	1	3
ABCB7::::Intron::::chrX::::75073957::::75075361::::-	0	26	0	20	8
ABCB7::::Intron::::chrX::::75075631::::75076521::::-	15	0	0	5	2
ABCB7::::Intron::::chrX::::75076655::::75098941::::-	88	74	2	90	76
ABCB7::::Intron::::chrX::::75099062::::75112885::::-	16	64	0	45	43
ABCB7::::Intron::::chrX::::75112973::::75114753::::-	3	0	0	7	0
ABCB7::::Intron::::chrX::::75114835::::75156104::::-	68	71	2	72	85
ABCB8::::Exon::::chr7::::151028453::::151028610::::+	35	29	20	435	234
ABCB8::::Exon::::chr7::::151033605::::151033917::::+	53	56	22	499	331
ABCB8::::Exon::::chr7::::151034273::::151034428::::+	16	19	9	385	174
ABCB8::::Exon::::chr7::::151034505::::151034599::::+	13	35	5	291	165
ABCB8::::Exon::::chr7::::151034724::::151034829::::+	10	9	8	353	186
ABCB8::::Exon::::chr7::::151035581::::151035742::::+	11	1	18	190	143
ABCB8::::Exon::::chr7::::151035882::::151035967::::+	9	0	2	78	72
ABCB8::::Exon::::chr7::::151036073::::151036170::::+	11	0	2	120	84
ABCB8::::Exon::::chr7::::151036544::::151036649::::+	15	22	5	298	179
ABCB8::::Exon::::chr7::::151040268::::151040301::::+	2	6	0	70	36
ABCB8::::Exon::::chr7::::151040498::::151040634::::+	14	6	3	180	93
ABCB8::::Exon::::chr7::::151040828::::151040922::::+	5	2	5	90	85
ABCB8::::Exon::::chr7::::151041099::::151041232::::+	5	9	2	148	122
ABCB8::::Exon::::chr7::::151041961::::151042108::::+	3	1	2	194	156
ABCB8::::Exon::::chr7::::151043971::::151044221::::+	11	13	5	274	183
ABCB8::::Exon::::chr7::::151045209::::151047780::::+	161	116	54	1113	897
ABCB8::::Intron::::chr7::::151028611::::151033604::::+	202	257	9	441	259
ABCB8::::Intron::::chr7::::151033918::::151034272::::+	68	35	2	61	37
ABCB8::::Intron::::chr7::::151034429::::151034504::::+	1	6	1	25	11
ABCB8::::Intron::::chr7::::151034600::::151034723::::+	7	5	1	12	8
ABCB8::::Intron::::chr7::::151034830::::151035580::::+	29	36	2	37	21
ABCB8::::Intron::::chr7::::151035743::::151035881::::+	14	1	2	16	13
ABCB8::::Intron::::chr7::::151035968::::151036072::::+	0	6	0	3	3
ABCB8::::Intron::::chr7::::151036171::::151036543::::+	49	105	1	46	29
ABCB8::::Intron::::chr7::::151036650::::151040267::::+	167	166	21	370	293
ABCB8::::Intron::::chr7::::151040302::::151040497::::+	6	9	0	10	14
ABCB8::::Intron::::chr7::::151040635::::151040827::::+	12	7	1	3	8
ABCB8::::Intron::::chr7::::151040923::::151041098::::+	2	34	0	11	14
ABCB8::::Intron::::chr7::::151041233::::151041960::::+	16	8	3	36	35
ABCB8::::Intron::::chr7::::151042109::::151043970::::+	21	11	0	45	35
ABCB8::::Intron::::chr7::::151044222::::151045208::::+	4	2	0	17	13
ABCB9::::Exon::::chr12::::122929000::::122930171::::-	13	22	19	356	270
ABCB9::::Exon::::chr12::::122932192::::122932328::::-	3	0	3	44	31
ABCB9::::Exon::::chr12::::122935272::::122935431::::-	0	0	0	41	38
ABCB9::::Exon::::chr12::::122940111::::122940284::::-	0	1	0	69	53
ABCB9::::Exon::::chr12::::122940807::::122940995::::-	8	0	3	103	67
ABCB9::::Exon::::chr12::::122944391::::122944519::::-	7	0	5	86	53
ABCB9::::Exon::::chr12::::122946025::::122946222::::-	7	2	1	57	49
ABCB9::::Exon::::chr12::::122948624::::122948829::::-	13	13	2	119	79
ABCB9::::Exon::::chr12::::122949788::::122949918::::-	4	2	4	125	56
ABCB9::::Exon::::chr12::::122950451::::122950565::::-	5	0	0	83	42
ABCB9::::Exon::::chr12::::122959635::::122960322::::-	18	16	31	1018	678
ABCB9::::Exon::::chr12::::122966287::::122966462::::-	11	0	8	164	93
ABCB9::::Intron::::chr12::::122930172::::122932191::::-	13	9	3	60	54
ABCB9::::Intron::::chr12::::122932329::::122935271::::-	6	0	2	22	14
ABCB9::::Intron::::chr12::::122935432::::122940110::::-	39	8	3	89	82
ABCB9::::Intron::::chr12::::122940285::::122940806::::-	0	1	0	4	8
ABCB9::::Intron::::chr12::::122940996::::122944390::::-	12	24	0	30	33
ABCB9::::Intron::::chr12::::122944520::::122946024::::-	14	18	0	25	25
ABCB9::::Intron::::chr12::::122946223::::122948623::::-	11	41	2	112	82
ABCB9::::Intron::::chr12::::122948830::::122949787::::-	25	45	2	79	59
ABCB9::::Intron::::chr12::::122949919::::122950450::::-	0	2	1	14	10
ABCB9::::Intron::::chr12::::122950566::::122959634::::-	45	26	5	266	188
ABCB9::::Intron::::chr12::::122960323::::122966286::::-	12	25	2	46	41
ABCC1::::Exon::::chr16::::15949638::::15949799::::+	8	18	18	311	286
ABCC1::::Exon::::chr16::::16007816::::16007992::::+	27	26	66	1069	813
ABCC1::::Exon::::chr16::::16009776::::16009901::::+	15	44	9	528	418
ABCC1::::Exon::::chr16::::16014491::::16014628::::+	20	8	17	802	475
ABCC1::::Exon::::chr16::::16016496::::16016621::::+	27	12	32	379	311
ABCC1::::Exon::::chr16::::16033109::::16033170::::+	1	12	4	270	153
ABCC1::::Exon::::chr16::::16036472::::16036603::::+	21	6	2	340	297
ABCC1::::Exon::::chr16::::16044450::::16044680::::+	30	33	33	898	592
ABCC1::::Exon::::chr16::::16045836::::16046013::::+	33	30	22	710	591
ABCC1::::Exon::::chr16::::16048142::::16048303::::+	13	8	25	517	335
ABCC1::::Exon::::chr16::::16052724::::16052816::::+	15	11	22	386	260
ABCC1::::Exon::::chr16::::16056092::::16056295::::+	16	17	9	382	284
ABCC1::::Exon::::chr16::::16068156::::16068302::::+	25	23	17	415	373
ABCC1::::Exon::::chr16::::16071642::::16071729::::+	38	17	4	229	168
ABCC1::::Exon::::chr16::::16076326::::16076401::::+	0	0	3	109	87
ABCC1::::Exon::::chr16::::16079352::::16079478::::+	22	10	3	363	228
ABCC1::::Exon::::chr16::::16083366::::16083542::::+	24	12	6	344	199
ABCC1::::Exon::::chr16::::16086824::::16086991::::+	22	27	6	431	320
ABCC1::::Exon::::chr16::::16090405::::16090588::::+	20	13	4	199	130
ABCC1::::Exon::::chr16::::16102627::::16102717::::+	7	10	1	81	63
ABCC1::::Exon::::chr16::::16106738::::16106873::::+	9	3	2	113	70
ABCC1::::Exon::::chr16::::16111375::::16111582::::+	12	39	12	386	287
ABCC1::::Exon::::chr16::::16114766::::16115076::::+	37	68	34	564	425
ABCC1::::Exon::::chr16::::16121975::::16122174::::+	11	16	7	259	164
ABCC1::::Exon::::chr16::::16124789::::16124915::::+	11	11	3	205	151
ABCC1::::Exon::::chr16::::16125810::::16125911::::+	29	46	7	121	113
ABCC1::::Exon::::chr16::::16131789::::16131935::::+	15	8	1	94	88
ABCC1::::Exon::::chr16::::16134350::::16134508::::+	12	0	5	145	103
ABCC1::::Exon::::chr16::::16136478::::16136644::::+	24	21	9	164	140
ABCC1::::Exon::::chr16::::16138364::::16138558::::+	22	11	17	189	141
ABCC1::::Exon::::chr16::::16141173::::16143052::::+	162	128	56	3170	2256
ABCC1::::Intron::::chr16::::15949800::::16007815::::+	560	914	15	656	557
ABCC1::::Intron::::chr16::::16007993::::16009775::::+	23	54	2	30	21
ABCC1::::Intron::::chr16::::16009902::::16014490::::+	64	78	3	42	27
ABCC1::::Intron::::chr16::::16014629::::16016495::::+	89	106	5	134	81
ABCC1::::Intron::::chr16::::16016622::::16033108::::+	260	511	6	371	289
ABCC1::::Intron::::chr16::::16033171::::16036471::::+	72	58	1	36	21
ABCC1::::Intron::::chr16::::16036604::::16044449::::+	136	175	2	113	81
ABCC1::::Intron::::chr16::::16044681::::16045835::::+	7	0	2	11	11
ABCC1::::Intron::::chr16::::16046014::::16048141::::+	19	36	0	27	19
ABCC1::::Intron::::chr16::::16048304::::16052723::::+	55	63	5	67	35
ABCC1::::Intron::::chr16::::16052817::::16056091::::+	35	52	1	57	38
ABCC1::::Intron::::chr16::::16056296::::16068155::::+	111	177	9	231	147
ABCC1::::Intron::::chr16::::16068303::::16071641::::+	32	38	0	55	35
ABCC1::::Intron::::chr16::::16071730::::16076325::::+	83	144	5	170	93
ABCC1::::Intron::::chr16::::16076402::::16079351::::+	34	116	1	49	34
ABCC1::::Intron::::chr16::::16079479::::16083365::::+	101	137	1	106	77
ABCC1::::Intron::::chr16::::16083543::::16086823::::+	47	57	2	52	53
ABCC1::::Intron::::chr16::::16086992::::16090404::::+	16	50	1	29	31
ABCC1::::Intron::::chr16::::16090589::::16102626::::+	66	111	6	157	124
ABCC1::::Intron::::chr16::::16102718::::16106737::::+	301	444	14	558	426
ABCC1::::Intron::::chr16::::16106874::::16111374::::+	28	43	1	29	30
ABCC1::::Intron::::chr16::::16111583::::16114765::::+	62	51	1	59	32
ABCC1::::Intron::::chr16::::16115077::::16121974::::+	68	85	0	78	46
ABCC1::::Intron::::chr16::::16122175::::16124788::::+	48	33	2	50	42
ABCC1::::Intron::::chr16::::16124916::::16125809::::+	38	9	0	14	13
ABCC1::::Intron::::chr16::::16125912::::16131788::::+	66	125	1	115	90
ABCC1::::Intron::::chr16::::16131936::::16134349::::+	9	88	0	49	22
ABCC1::::Intron::::chr16::::16134509::::16136477::::+	32	78	3	52	52
ABCC1::::Intron::::chr16::::16136645::::16138363::::+	17	54	1	44	24
ABCC1::::Intron::::chr16::::16138559::::16141172::::+	41	57	3	138	73
ABCC10::::Exon::::chr6::::43427876::::43428305::::+	31	25	3	81	65
ABCC2::::Exon::::chr10::::99782691::::99782877::::+	52	38	35	3394	1779
ABCC2::::Exon::::chr10::::99784608::::99784781::::+	79	27	66	2211	1449
ABCC2::::Exon::::chr10::::99792234::::99792359::::+	70	2	39	2930	1727
ABCC2::::Exon::::chr10::::99793551::::99793685::::+	28	4	25	1530	1054
ABCC2::::Exon::::chr10::::99793892::::99793999::::+	38	5	34	863	694
ABCC2::::Exon::::chr10::::99794413::::99794468::::+	23	4	4	431	203
ABCC2::::Exon::::chr10::::99797097::::99797331::::+	68	40	12	1026	959
ABCC2::::Exon::::chr10::::99799207::::99799370::::+	35	10	25	1091	801
ABCC2::::Exon::::chr10::::99800386::::99800563::::+	68	36	31	1763	1162
ABCC2::::Exon::::chr10::::99804019::::99804273::::+	59	41	35	1994	1409
ABCC2::::Exon::::chr10::::99805382::::99805447::::+	18	17	4	308	177
ABCC2::::Exon::::chr10::::99807384::::99807521::::+	32	17	19	884	574
ABCC2::::Exon::::chr10::::99808083::::99808229::::+	54	22	26	1219	1015
ABCC2::::Exon::::chr10::::99810134::::99810218::::+	15	5	6	558	342
ABCC2::::Exon::::chr10::::99811536::::99811602::::+	7	3	13	343	262
ABCC2::::Exon::::chr10::::99813018::::99813144::::+	34	11	11	488	410
ABCC2::::Exon::::chr10::::99817308::::99817484::::+	38	34	7	368	319
ABCC2::::Exon::::chr10::::99818790::::99818957::::+	51	38	12	768	540
ABCC2::::Exon::::chr10::::99819089::::99819269::::+	46	47	6	768	569
ABCC2::::Exon::::chr10::::99830307::::99830433::::+	28	4	5	509	351
ABCC2::::Exon::::chr10::::99830716::::99830851::::+	18	7	3	372	304
ABCC2::::Exon::::chr10::::99831611::::99831830::::+	32	45	14	1035	668
ABCC2::::Exon::::chr10::::99831977::::99832131::::+	29	20	30	816	617
ABCC2::::Exon::::chr10::::99834380::::99834535::::+	16	32	13	1012	874
ABCC2::::Exon::::chr10::::99836091::::99836290::::+	93	33	85	1712	1247
ABCC2::::Exon::::chr10::::99841967::::99842093::::+	17	10	16	995	633
ABCC2::::Exon::::chr10::::99843799::::99843900::::+	39	18	11	566	518
ABCC2::::Exon::::chr10::::99844322::::99844465::::+	20	1	12	559	409
ABCC2::::Exon::::chr10::::99845624::::99845782::::+	30	10	24	807	784
ABCC2::::Exon::::chr10::::99846961::::99847127::::+	66	12	14	1497	1018
ABCC2::::Exon::::chr10::::99850602::::99850796::::+	12	13	16	739	605
ABCC2::::Exon::::chr10::::99851502::::99852572::::+	184	142	55	3944	3461
ABCC2::::Intron::::chr10::::99782878::::99784607::::+	12	37	6	206	116
ABCC2::::Intron::::chr10::::99784782::::99792233::::+	89	97	1	122	83
ABCC2::::Intron::::chr10::::99792360::::99793550::::+	23	31	0	44	39
ABCC2::::Intron::::chr10::::99793686::::99793891::::+	7	12	1	9	1
ABCC2::::Intron::::chr10::::99794000::::99794412::::+	9	5	0	64	25
ABCC2::::Intron::::chr10::::99794469::::99797096::::+	301	445	35	1369	1045
ABCC2::::Intron::::chr10::::99797332::::99799206::::+	94	43	3	117	95
ABCC2::::Intron::::chr10::::99799371::::99800385::::+	70	74	0	107	62
ABCC2::::Intron::::chr10::::99800564::::99804018::::+	52	71	0	62	46
ABCC2::::Intron::::chr10::::99804274::::99805381::::+	81	49	2	93	57
ABCC2::::Intron::::chr10::::99805448::::99807383::::+	42	75	1	36	32
ABCC2::::Intron::::chr10::::99807522::::99808082::::+	26	26	0	50	44
ABCC2::::Intron::::chr10::::99808230::::99810133::::+	80	67	1	118	78
ABCC2::::Intron::::chr10::::99810219::::99811535::::+	25	16	2	106	33
ABCC2::::Intron::::chr10::::99811603::::99813017::::+	73	112	2	59	38
ABCC2::::Intron::::chr10::::99813145::::99817307::::+	188	213	18	674	513
ABCC2::::Intron::::chr10::::99817485::::99818789::::+	27	18	0	28	29
ABCC2::::Intron::::chr10::::99818958::::99819088::::+	8	0	0	9	2
ABCC2::::Intron::::chr10::::99819270::::99830306::::+	225	116	6	237	194
ABCC2::::Intron::::chr10::::99830434::::99830715::::+	35	75	0	23	18
ABCC2::::Intron::::chr10::::99830852::::99831610::::+	68	46	2	89	74
ABCC2::::Intron::::chr10::::99831831::::99831976::::+	2	63	0	11	8
ABCC2::::Intron::::chr10::::99832132::::99834379::::+	50	37	0	64	32
ABCC2::::Intron::::chr10::::99834536::::99836090::::+	105	142	5	93	66
ABCC2::::Intron::::chr10::::99836291::::99841966::::+	105	109	1	134	117
ABCC2::::Intron::::chr10::::99842094::::99843798::::+	90	95	4	128	106
ABCC2::::Intron::::chr10::::99843901::::99844321::::+	12	13	6	32	37
ABCC2::::Intron::::chr10::::99844466::::99845623::::+	30	38	1	52	45
ABCC2::::Intron::::chr10::::99845783::::99846960::::+	84	74	5	88	58
ABCC2::::Intron::::chr10::::99847128::::99850601::::+	96	115	0	163	110
ABCC2::::Intron::::chr10::::99850797::::99851501::::+	60	18	1	27	15
ABCC3_PTT	65	63	21	471	371
ABCC3::::DetainedIntron::::chr17::::50677943::::50678092::::+	21	7	14	124	106
ABCC3::::Exon::::chr17::::50655832::::50656008::::+	13	0	27	692	444
ABCC3::::Exon::::chr17::::50656702::::50656827::::+	11	5	18	196	158
ABCC3::::Exon::::chr17::::50657046::::50657183::::+	16	2	7	247	174
ABCC3::::Exon::::chr17::::50658082::::50658207::::+	12	4	13	259	187
ABCC3::::Exon::::chr17::::50658435::::50658496::::+	8	0	3	112	60
ABCC3::::Exon::::chr17::::50659237::::50659368::::+	2	0	4	195	173
ABCC3::::Exon::::chr17::::50660923::::50661114::::+	6	1	8	349	200
ABCC3::::Exon::::chr17::::50663681::::50663858::::+	8	0	12	920	551
ABCC3::::Exon::::chr17::::50663950::::50664111::::+	4	13	24	585	414
ABCC3::::Exon::::chr17::::50665153::::50665245::::+	13	2	10	480	304
ABCC3::::Exon::::chr17::::50667554::::50667757::::+	15	19	13	457	281
ABCC3::::Exon::::chr17::::50667863::::50668009::::+	3	0	13	414	307
ABCC3::::Exon::::chr17::::50668430::::50668517::::+	8	0	6	254	174
ABCC3::::Exon::::chr17::::50668853::::50668919::::+	3	0	9	127	72
ABCC3::::Exon::::chr17::::50669140::::50669266::::+	4	5	8	220	173
ABCC3::::Exon::::chr17::::50669352::::50669528::::+	9	1	5	446	348
ABCC3::::Exon::::chr17::::50672971::::50673138::::+	25	0	9	723	410
ABCC3::::Exon::::chr17::::50673469::::50673658::::+	10	0	17	596	393
ABCC3::::Exon::::chr17::::50675362::::50675476::::+	11	0	1	236	156
ABCC3::::Exon::::chr17::::50675631::::50675775::::+	1	0	4	316	155
ABCC3::::Exon::::chr17::::50675883::::50676090::::+	21	1	16	1184	594
ABCC3::::Exon::::chr17::::50676278::::50676588::::+	11	0	32	1136	763
ABCC3::::Exon::::chr17::::50679798::::50679899::::+	4	0	2	132	103
ABCC3::::Exon::::chr17::::50683610::::50683756::::+	5	0	10	475	271
ABCC3::::Exon::::chr17::::50683949::::50684107::::+	7	0	9	372	248
ABCC3::::Exon::::chr17::::50684709::::50684875::::+	10	0	8	393	254
ABCC3::::Exon::::chr17::::50687536::::50687730::::+	10	0	31	648	418
ABCC3::::Exon::::chr17::::50691092::::50691701::::+	57	6	46	2307	1618
ABCC3::::ExonAroundDetained::::chr17::::50677744::::50677943::::+	12	0	7	388	340
ABCC3::::ExonAroundDetained::::chr17::::50678092::::50678219::::+	7	5	6	146	105
ABCC3::::Intron::::chr17::::50656009::::50656701::::+	9	2	3	49	42
ABCC3::::Intron::::chr17::::50656828::::50657045::::+	8	8	1	50	42
ABCC3::::Intron::::chr17::::50657184::::50658081::::+	61	78	19	340	235
ABCC3::::Intron::::chr17::::50658208::::50658434::::+	5	9	7	44	32
ABCC3::::Intron::::chr17::::50658497::::50659236::::+	25	12	5	156	94
ABCC3::::Intron::::chr17::::50659369::::50660922::::+	21	8	3	132	112
ABCC3::::Intron::::chr17::::50661115::::50663680::::+	34	32	2	148	114
ABCC3::::Intron::::chr17::::50663859::::50663949::::+	4	0	0	12	11
ABCC3::::Intron::::chr17::::50664112::::50665152::::+	27	23	3	194	157
ABCC3::::Intron::::chr17::::50665246::::50667553::::+	24	19	0	80	76
ABCC3::::Intron::::chr17::::50667758::::50667862::::+	6	2	0	33	33
ABCC3::::Intron::::chr17::::50668010::::50668429::::+	8	0	0	27	9
ABCC3::::Intron::::chr17::::50668518::::50668852::::+	8	0	4	24	19
ABCC3::::Intron::::chr17::::50668920::::50669139::::+	8	26	4	69	29
ABCC3::::Intron::::chr17::::50669267::::50669351::::+	0	0	0	9	7
ABCC3::::Intron::::chr17::::50669529::::50672970::::+	42	1	4	184	91
ABCC3::::Intron::::chr17::::50673139::::50673468::::+	4	11	1	51	36
ABCC3::::Intron::::chr17::::50673659::::50675361::::+	0	0	1	37	34
ABCC3::::Intron::::chr17::::50675477::::50675630::::+	0	4	0	13	7
ABCC3::::Intron::::chr17::::50675776::::50675882::::+	8	0	0	11	5
ABCC3::::Intron::::chr17::::50676091::::50676277::::+	0	0	0	12	15
ABCC3::::Intron::::chr17::::50676589::::50677743::::+	0	1	1	17	14
ABCC3::::Intron::::chr17::::50678220::::50679797::::+	26	38	5	554	336
ABCC3::::Intron::::chr17::::50679900::::50683609::::+	27	0	4	64	39
ABCC3::::Intron::::chr17::::50683757::::50683948::::+	3	0	0	17	9
ABCC3::::Intron::::chr17::::50684108::::50684708::::+	17	6	1	41	21
ABCC3::::Intron::::chr17::::50684876::::50687535::::+	18	14	9	295	243
ABCC3::::Intron::::chr17::::50687731::::50691091::::+	8	2	1	117	83
ABCC4::::Exon::::chr13::::95019836::::95021682::::-	71	79	10	579	391
ABCC4::::Exon::::chr13::::95034605::::95034739::::-	14	6	0	47	18
ABCC4::::Exon::::chr13::::95043682::::95043787::::-	12	26	2	43	34
ABCC4::::Exon::::chr13::::95044266::::95044438::::-	13	14	0	89	75
ABCC4::::Exon::::chr13::::95053095::::95053184::::-	13	19	1	70	40
ABCC4::::Exon::::chr13::::95062704::::95062859::::-	17	0	1	71	47
ABCC4::::Exon::::chr13::::95071662::::95071853::::-	16	12	2	162	118
ABCC4::::Exon::::chr13::::95073204::::95073304::::-	8	8	2	84	75
ABCC4::::Exon::::chr13::::95074214::::95074324::::-	5	0	8	82	100
ABCC4::::Exon::::chr13::::95075432::::95075551::::-	7	9	5	83	60
ABCC4::::Exon::::chr13::::95083140::::95083290::::-	18	3	0	130	72
ABCC4::::Exon::::chr13::::95115922::::95116001::::-	8	12	3	129	67
ABCC4::::Exon::::chr13::::95161189::::95161335::::-	24	39	10	244	182
ABCC4::::Exon::::chr13::::95163122::::95163216::::-	5	7	3	103	67
ABCC4::::Exon::::chr13::::95163610::::95163647::::-	5	0	1	92	66
ABCC4::::Exon::::chr13::::95164378::::95164518::::-	29	8	7	391	231
ABCC4::::Exon::::chr13::::95166158::::95166367::::-	21	5	32	578	532
ABCC4::::Exon::::chr13::::95170532::::95170628::::-	15	9	1	242	117
ABCC4::::Exon::::chr13::::95177707::::95177793::::-	13	0	7	172	122
ABCC4::::Exon::::chr13::::95177997::::95178091::::-	18	22	5	263	205
ABCC4::::Exon::::chr13::::95186701::::95186892::::-	4	4	2	281	222
ABCC4::::Exon::::chr13::::95188453::::95188542::::-	14	10	4	183	162
ABCC4::::Exon::::chr13::::95194836::::95194937::::-	19	20	2	329	223
ABCC4::::Exon::::chr13::::95206532::::95206781::::-	21	42	14	817	521
ABCC4::::Exon::::chr13::::95207800::::95207925::::-	14	5	1	302	216
ABCC4::::Exon::::chr13::::95209434::::95209597::::-	24	27	19	499	334
ABCC4::::Exon::::chr13::::95210692::::95210781::::-	26	8	6	896	414
ABCC4::::Exon::::chr13::::95234610::::95234834::::-	65	59	14	1266	774
ABCC4::::Exon::::chr13::::95246975::::95247095::::-	14	14	6	429	340
ABCC4::::Exon::::chr13::::95247643::::95247753::::-	9	13	1	418	268
ABCC4::::Exon::::chr13::::95301241::::95301432::::-	19	18	39	1030	781
ABCC4::::Intron::::chr13::::95021683::::95034604::::-	45	53	2	126	71
ABCC4::::Intron::::chr13::::95034740::::95043681::::-	30	66	3	129	75
ABCC4::::Intron::::chr13::::95043788::::95044265::::-	12	5	0	2	1
ABCC4::::Intron::::chr13::::95044439::::95053094::::-	70	61	5	83	55
ABCC4::::Intron::::chr13::::95053185::::95062703::::-	62	82	0	94	69
ABCC4::::Intron::::chr13::::95062860::::95071661::::-	56	43	1	100	75
ABCC4::::Intron::::chr13::::95071854::::95073203::::-	16	24	1	14	9
ABCC4::::Intron::::chr13::::95073305::::95074213::::-	13	6	0	18	12
ABCC4::::Intron::::chr13::::95074325::::95075431::::-	86	15	1	72	39
ABCC4::::Intron::::chr13::::95075552::::95083139::::-	69	23	5	103	80
ABCC4::::Intron::::chr13::::95083291::::95115921::::-	239	383	3	327	226
ABCC4::::Intron::::chr13::::95116002::::95161188::::-	377	338	8	673	403
ABCC4::::Intron::::chr13::::95161336::::95163121::::-	33	65	0	44	22
ABCC4::::Intron::::chr13::::95163217::::95163609::::-	6	27	1	27	11
ABCC4::::Intron::::chr13::::95163648::::95164377::::-	11	6	0	18	7
ABCC4::::Intron::::chr13::::95164519::::95166157::::-	14	13	0	39	28
ABCC4::::Intron::::chr13::::95166368::::95170531::::-	60	29	2	79	50
ABCC4::::Intron::::chr13::::95170629::::95177706::::-	59	112	2	145	97
ABCC4::::Intron::::chr13::::95177794::::95177996::::-	1	23	0	7	3
ABCC4::::Intron::::chr13::::95178092::::95186700::::-	80	100	1	111	103
ABCC4::::Intron::::chr13::::95186893::::95188452::::-	18	29	1	31	12
ABCC4::::Intron::::chr13::::95188543::::95194835::::-	83	59	4	182	107
ABCC4::::Intron::::chr13::::95194938::::95206531::::-	96	157	1	120	84
ABCC4::::Intron::::chr13::::95206782::::95207799::::-	10	18	0	13	9
ABCC4::::Intron::::chr13::::95207926::::95209433::::-	64	68	5	104	55
ABCC4::::Intron::::chr13::::95209598::::95210691::::-	11	56	0	26	13
ABCC4::::Intron::::chr13::::95210782::::95234609::::-	195	153	8	239	177
ABCC4::::Intron::::chr13::::95234835::::95246974::::-	118	120	4	183	117
ABCC4::::Intron::::chr13::::95247096::::95247642::::-	23	35	0	39	21
ABCC4::::Intron::::chr13::::95247754::::95301240::::-	396	634	10	483	439
ABCC5-AS1	0	0	0	0	1
ABCC5::::DetainedIntron::::chr3::::183984894::::183985303::::-	101	158	1	36	16
ABCC5::::DetainedIntron::::chr3::::183985378::::183987769::::-	436	485	15	305	214
ABCC5::::Exon::::chr3::::183988572::::183988727::::-	13	9	5	311	208
ABCC5::::Exon::::chr3::::183989226::::183989383::::-	16	3	9	375	245
ABCC5::::Exon::::chr3::::184014264::::184014447::::-	18	4	7	490	289
ABCC5::::Exon::::chr3::::184017830::::184017881::::-	4	0	3	170	95
ABCC5::::ExonAroundDetained::::chr3::::183919938::::183984894::::-	2478	3018	266	11104	8106
ABCC5::::ExonAroundDetained::::chr3::::183985303::::183985378::::-	10	12	0	16	18
ABCC5::::ExonAroundDetained::::chr3::::183987769::::183987917::::-	18	12	18	242	158
ABCC5::::Intron::::chr3::::183987918::::183988571::::-	10	3	0	13	3
ABCC5::::Intron::::chr3::::183988728::::183989225::::-	8	13	0	4	3
ABCC5::::Intron::::chr3::::183989384::::184014263::::-	148	205	1	117	122
ABCC5::::Intron::::chr3::::184014448::::184017829::::-	11	53	2	42	20
ABCD1::::Exon::::chrX::::153724857::::153726166::::+	116	161	62	1762	1258
ABCD1::::Exon::::chrX::::153729232::::153729896::::+	64	38	3	187	119
ABCD1::::Intron::::chrX::::153726167::::153729231::::+	155	245	18	617	558
ABCD3::::DetainedIntron::::chr1::::94481555::::94483169::::+	47	48	0	85	57
ABCD3::::Exon::::chr1::::94418417::::94418588::::+	16	14	15	377	240
ABCD3::::Exon::::chr1::::94458607::::94458643::::+	1	0	0	40	22
ABCD3::::Exon::::chr1::::94464775::::94464873::::+	20	4	4	201	153
ABCD3::::Exon::::chr1::::94467919::::94468007::::+	25	8	0	213	124
ABCD3::::Exon::::chr1::::94473766::::94473835::::+	1	35	1	162	76
ABCD3::::Exon::::chr1::::94475143::::94475240::::+	18	3	5	152	68
ABCD3::::Exon::::chr1::::94475614::::94475737::::+	10	6	0	90	55
ABCD3::::ExonAroundDetained::::chr1::::94478259::::94481555::::+	95	155	8	207	127
ABCD3::::ExonAroundDetained::::chr1::::94483169::::94518662::::+	305	353	47	3360	2187
ABCD3::::Intron::::chr1::::94418589::::94458606::::+	354	322	17	725	664
ABCD3::::Intron::::chr1::::94458644::::94464774::::+	83	186	0	56	35
ABCD3::::Intron::::chr1::::94464874::::94467918::::+	11	30	0	29	26
ABCD3::::Intron::::chr1::::94468008::::94473765::::+	50	43	1	64	35
ABCD3::::Intron::::chr1::::94473836::::94475142::::+	2	0	0	21	16
ABCD3::::Intron::::chr1::::94475241::::94475613::::+	1	1	2	4	2
ABCD3::::Intron::::chr1::::94475738::::94478258::::+	15	8	0	52	32
ABCE1::::Exon::::chr4::::145098315::::145098419::::+	5	45	1	287	134
ABCE1::::Exon::::chr4::::145104386::::145104515::::+	10	2	1	173	88
ABCE1::::Exon::::chr4::::145105605::::145105690::::+	2	6	0	80	45
ABCE1::::Exon::::chr4::::145108015::::145108112::::+	0	3	0	106	59
ABCE1::::Exon::::chr4::::145109132::::145109249::::+	6	0	0	72	31
ABCE1::::Exon::::chr4::::145110103::::145110240::::+	6	17	0	94	65
ABCE1::::Exon::::chr4::::145110375::::145110444::::+	1	0	1	59	25
ABCE1::::Exon::::chr4::::145110968::::145111064::::+	4	0	0	35	14
ABCE1::::Exon::::chr4::::145112239::::145112328::::+	11	9	0	44	8
ABCE1::::Exon::::chr4::::145117293::::145117414::::+	3	0	0	13	6
ABCE1::::Exon::::chr4::::145119932::::145120153::::+	7	4	0	30	15
ABCE1::::Exon::::chr4::::145121174::::145121233::::+	3	3	1	5	3
ABCE1::::Exon::::chr4::::145121333::::145121391::::+	10	0	0	15	7
ABCE1::::Exon::::chr4::::145123021::::145123131::::+	0	0	0	12	9
ABCE1::::Exon::::chr4::::145123215::::145123357::::+	1	5	2	33	23
ABCE1::::Exon::::chr4::::145123478::::145123600::::+	0	0	0	22	8
ABCE1::::Exon::::chr4::::145124990::::145125101::::+	1	2	1	32	15
ABCE1::::Exon::::chr4::::145127526::::145129159::::+	29	45	0	242	182
ABCE1::::Intron::::chr4::::145098420::::145104385::::+	19	29	0	27	9
ABCE1::::Intron::::chr4::::145104516::::145105604::::+	2	0	1	7	2
ABCE1::::Intron::::chr4::::145105691::::145108014::::+	4	0	0	10	7
ABCE1::::Intron::::chr4::::145108113::::145109131::::+	4	3	1	5	8
ABCE1::::Intron::::chr4::::145109250::::145110102::::+	0	0	0	7	3
ABCE1::::Intron::::chr4::::145110241::::145110374::::+	0	0	0	4	0
ABCE1::::Intron::::chr4::::145110445::::145110967::::+	1	0	0	13	5
ABCE1::::Intron::::chr4::::145111065::::145112238::::+	8	49	0	11	8
ABCE1::::Intron::::chr4::::145112329::::145117292::::+	10	19	0	7	8
ABCE1::::Intron::::chr4::::145117415::::145119931::::+	19	26	0	11	8
ABCE1::::Intron::::chr4::::145120154::::145121173::::+	19	66	0	17	14
ABCE1::::Intron::::chr4::::145121234::::145121332::::+	4	0	0	3	2
ABCE1::::Intron::::chr4::::145121392::::145123020::::+	9	8	0	27	13
ABCE1::::Intron::::chr4::::145123132::::145123214::::+	1	2	0	5	1
ABCE1::::Intron::::chr4::::145123358::::145123477::::+	7	0	0	1	2
ABCE1::::Intron::::chr4::::145123601::::145124989::::+	27	8	0	7	4
ABCE1::::Intron::::chr4::::145125102::::145127525::::+	1	42	1	19	4
ABCF1::::Exon::::chr6::::30571444::::30571560::::+	6	0	1	87	55
ABCF1::::Exon::::chr6::::30577409::::30577455::::+	0	0	0	10	8
ABCF1::::Exon::::chr6::::30577818::::30577913::::+	9	15	0	57	39
ABCF1::::Exon::::chr6::::30578076::::30578202::::+	1	4	1	38	19
ABCF1::::Exon::::chr6::::30578348::::30578385::::+	0	0	2	5	5
ABCF1::::Exon::::chr6::::30578470::::30580446::::+	57	59	7	98	90
ABCF1::::Intron::::chr6::::30571561::::30577408::::+	70	39	2	55	34
ABCF1::::Intron::::chr6::::30577456::::30577817::::+	9	0	0	1	3
ABCF1::::Intron::::chr6::::30577914::::30578075::::+	1	7	0	4	1
ABCF1::::Intron::::chr6::::30578203::::30578347::::+	11	0	1	4	6
ABCF1::::Intron::::chr6::::30578386::::30578469::::+	3	2	0	4	2
ABCF1.v2::::Exon::::chr6::::30583142::::30583188::::+	2	12	2	58	36
ABCF1.v2::::Exon::::chr6::::30583608::::30583708::::+	2	6	5	104	56
ABCF1.v2::::Exon::::chr6::::30583805::::30583890::::+	1	17	1	85	40
ABCF1.v2::::Exon::::chr6::::30584192::::30584331::::+	1	4	2	56	52
ABCF1.v2::::Exon::::chr6::::30584418::::30584566::::+	10	0	1	125	59
ABCF1.v2::::Exon::::chr6::::30585260::::30585343::::+	12	0	2	100	60
ABCF1.v2::::Exon::::chr6::::30585558::::30585682::::+	11	2	5	148	86
ABCF1.v2::::Exon::::chr6::::30585879::::30585991::::+	10	3	0	50	47
ABCF1.v2::::Exon::::chr6::::30586134::::30586305::::+	3	24	3	142	90
ABCF1.v2::::Exon::::chr6::::30586474::::30586548::::+	6	1	0	59	24
ABCF1.v2::::Exon::::chr6::::30586641::::30586711::::+	12	18	4	80	64
ABCF1.v2::::Exon::::chr6::::30589688::::30589720::::+	0	0	1	24	18
ABCF1.v2::::Exon::::chr6::::30589806::::30589974::::+	7	18	7	157	93
ABCF1.v2::::Exon::::chr6::::30590149::::30590213::::+	16	5	3	130	68
ABCF1.v2::::Exon::::chr6::::30590306::::30590378::::+	6	0	3	131	65
ABCF1.v2::::Intron::::chr6::::30583189::::30583607::::+	10	9	0	12	3
ABCF1.v2::::Intron::::chr6::::30583709::::30583804::::+	0	4	0	14	3
ABCF1.v2::::Intron::::chr6::::30583891::::30584191::::+	0	7	0	8	0
ABCF1.v2::::Intron::::chr6::::30584332::::30584417::::+	5	7	1	6	6
ABCF1.v2::::Intron::::chr6::::30584567::::30585259::::+	37	18	1	16	14
ABCF1.v2::::Intron::::chr6::::30585344::::30585557::::+	18	4	0	24	27
ABCF1.v2::::Intron::::chr6::::30585683::::30585878::::+	4	7	0	10	9
ABCF1.v2::::Intron::::chr6::::30585992::::30586133::::+	8	6	0	8	4
ABCF1.v2::::Intron::::chr6::::30586306::::30586473::::+	1	14	0	16	10
ABCF1.v2::::Intron::::chr6::::30586549::::30586640::::+	0	0	0	8	4
ABCF1.v2::::Intron::::chr6::::30586712::::30589687::::+	43	57	1	47	43
ABCF1.v2::::Intron::::chr6::::30589721::::30589805::::+	0	0	0	11	7
ABCF1.v2::::Intron::::chr6::::30589975::::30590148::::+	13	1	0	19	16
ABCF1.v2::::Intron::::chr6::::30590214::::30590305::::+	5	4	0	36	24
ABCF1.v2::::Intron::::chr6::::30590379::::30590534::::+	7	6	0	14	16
ABCF2,H2BE1::::Exon::::chr7::::151213511::::151214191::::-	67	58	44	731	533
ABCF2,H2BE1::::Exon::::chr7::::151214879::::151215082::::-	19	14	3	179	113
ABCF2,H2BE1::::Exon::::chr7::::151215604::::151215732::::-	11	6	0	90	60
ABCF2,H2BE1::::Exon::::chr7::::151215967::::151216029::::-	3	0	0	32	13
ABCF2,H2BE1::::Exon::::chr7::::151218081::::151218191::::-	11	0	1	107	49
ABCF2,H2BE1::::Exon::::chr7::::151218561::::151218650::::-	7	21	1	78	51
ABCF2,H2BE1::::Exon::::chr7::::151218754::::151218873::::-	21	5	2	52	30
ABCF2,H2BE1::::Exon::::chr7::::151219064::::151219159::::-	16	5	1	39	42
ABCF2,H2BE1::::Exon::::chr7::::151221578::::151221680::::-	12	34	1	59	36
ABCF2,H2BE1::::Exon::::chr7::::151222521::::151222616::::-	27	9	0	51	37
ABCF2,H2BE1::::Exon::::chr7::::151223678::::151223849::::-	33	4	4	73	49
ABCF2,H2BE1::::Exon::::chr7::::151223932::::151224114::::-	11	0	4	118	61
ABCF2,H2BE1::::Exon::::chr7::::151224776::::151224988::::-	31	13	2	501	257
ABCF2,H2BE1::::Exon::::chr7::::151226305::::151226500::::-	20	15	4	198	100
ABCF2,H2BE1::::Exon::::chr7::::151227163::::151227191::::-	12	8	1	77	45
ABCF2,H2BE1::::Intron::::chr7::::151214192::::151214878::::-	4	8	1	6	6
ABCF2,H2BE1::::Intron::::chr7::::151215083::::151215603::::-	21	75	0	18	12
ABCF2,H2BE1::::Intron::::chr7::::151215733::::151215966::::-	4	4	0	7	4
ABCF2,H2BE1::::Intron::::chr7::::151216030::::151218080::::-	20	44	0	26	26
ABCF2,H2BE1::::Intron::::chr7::::151218192::::151218560::::-	27	56	1	16	14
ABCF2,H2BE1::::Intron::::chr7::::151218651::::151218753::::-	11	0	0	1	0
ABCF2,H2BE1::::Intron::::chr7::::151218874::::151219063::::-	16	0	0	2	1
ABCF2,H2BE1::::Intron::::chr7::::151219160::::151221577::::-	33	38	1	26	18
ABCF2,H2BE1::::Intron::::chr7::::151221681::::151222520::::-	26	6	0	12	8
ABCF2,H2BE1::::Intron::::chr7::::151222617::::151223677::::-	46	69	2	80	58
ABCF2,H2BE1::::Intron::::chr7::::151223850::::151223931::::-	0	0	1	1	1
ABCF2,H2BE1::::Intron::::chr7::::151224115::::151224775::::-	20	7	1	27	17
ABCF2,H2BE1::::Intron::::chr7::::151224989::::151226304::::-	16	26	0	12	10
ABCF2,H2BE1::::Intron::::chr7::::151226501::::151227162::::-	14	13	0	18	15
ABCF3::::Exon::::chr3::::184186192::::184186280::::+	13	3	1	138	80
ABCF3::::Exon::::chr3::::184186507::::184186654::::+	21	20	3	178	86
ABCF3::::Exon::::chr3::::184186796::::184186875::::+	18	6	0	41	32
ABCF3::::Exon::::chr3::::184187397::::184187443::::+	12	10	0	15	9
ABCF3::::Exon::::chr3::::184187664::::184187761::::+	11	0	0	30	27
ABCF3::::Exon::::chr3::::184187861::::184187983::::+	6	0	0	28	23
ABCF3::::Exon::::chr3::::184188141::::184188407::::+	44	32	1	147	89
ABCF3::::Exon::::chr3::::184188761::::184188841::::+	8	0	0	28	18
ABCF3::::Exon::::chr3::::184188929::::184188988::::+	1	18	0	32	24
ABCF3::::Exon::::chr3::::184189088::::184189144::::+	1	13	0	48	25
ABCF3::::Exon::::chr3::::184189255::::184189277::::+	1	24	0	19	9
ABCF3::::Exon::::chr3::::184189388::::184189443::::+	2	23	1	17	16
ABCF3::::Exon::::chr3::::184189557::::184189757::::+	6	0	1	105	82
ABCF3::::Exon::::chr3::::184189855::::184189931::::+	0	9	0	35	33
ABCF3::::Exon::::chr3::::184190999::::184191043::::+	3	0	1	18	13
ABCF3::::Exon::::chr3::::184191123::::184191255::::+	10	15	3	119	76
ABCF3::::Exon::::chr3::::184192601::::184192689::::+	14	18	1	94	59
ABCF3::::Exon::::chr3::::184192805::::184192896::::+	1	0	0	83	45
ABCF3::::Exon::::chr3::::184193102::::184193234::::+	10	3	5	111	78
ABCF3::::Exon::::chr3::::184193365::::184193452::::+	12	8	1	109	76
ABCF3::::Exon::::chr3::::184193540::::184194005::::+	25	22	21	564	443
ABCF3::::Intron::::chr3::::184186281::::184186506::::+	13	28	1	7	10
ABCF3::::Intron::::chr3::::184186655::::184186795::::+	14	19	0	12	8
ABCF3::::Intron::::chr3::::184186876::::184187396::::+	25	44	2	41	27
ABCF3::::Intron::::chr3::::184187444::::184187663::::+	22	44	0	16	10
ABCF3::::Intron::::chr3::::184187762::::184187860::::+	7	0	0	9	6
ABCF3::::Intron::::chr3::::184187984::::184188140::::+	5	1	0	2	4
ABCF3::::Intron::::chr3::::184188408::::184188760::::+	27	6	1	29	13
ABCF3::::Intron::::chr3::::184188842::::184188928::::+	4	13	0	0	1
ABCF3::::Intron::::chr3::::184188989::::184189087::::+	10	23	0	4	0
ABCF3::::Intron::::chr3::::184189145::::184189254::::+	2	0	0	7	6
ABCF3::::Intron::::chr3::::184189278::::184189387::::+	14	18	1	14	10
ABCF3::::Intron::::chr3::::184189444::::184189556::::+	21	14	0	7	7
ABCF3::::Intron::::chr3::::184189758::::184189854::::+	5	0	2	3	4
ABCF3::::Intron::::chr3::::184189932::::184190998::::+	27	58	1	56	47
ABCF3::::Intron::::chr3::::184191044::::184191122::::+	1	0	0	3	0
ABCF3::::Intron::::chr3::::184191256::::184192600::::+	42	55	0	38	36
ABCF3::::Intron::::chr3::::184192690::::184192804::::+	0	0	0	11	4
ABCF3::::Intron::::chr3::::184192897::::184193101::::+	0	19	0	6	5
ABCF3::::Intron::::chr3::::184193235::::184193364::::+	12	6	1	9	3
ABCF3::::Intron::::chr3::::184193453::::184193539::::+	0	3	0	2	4
ABCG1::::Exon::::chr21::::42234967::::42236476::::+	3	0	0	3	2
ABCG2::::Exon::::chr4::::88092170::::88092381::::-	39	79	1	148	112
ABCG2::::Exon::::chr4::::88094577::::88094659::::-	20	10	2	94	67
ABCG2::::Exon::::chr4::::88095520::::88095609::::-	11	21	0	119	86
ABCG2::::Exon::::chr4::::88097453::::88097607::::-	11	7	0	125	63
ABCG2::::Exon::::chr4::::88099324::::88099448::::-	16	49	3	112	74
ABCG2::::Exon::::chr4::::88101230::::88101319::::-	2	22	1	91	55
ABCG2::::Exon::::chr4::::88107184::::88107266::::-	7	8	1	42	30
ABCG2::::Exon::::chr4::::88113303::::88113553::::-	14	24	8	195	168
ABCG2::::Exon::::chr4::::88114957::::88115058::::-	11	2	3	80	64
ABCG2::::Exon::::chr4::::88118109::::88118260::::-	12	5	1	157	98
ABCG2::::Exon::::chr4::::88121635::::88121792::::-	24	12	4	149	91
ABCG2::::Exon::::chr4::::88131061::::88131213::::-	18	16	0	169	98
ABCG2::::Exon::::chr4::::88131803::::88131917::::-	15	25	2	172	92
ABCG2::::Exon::::chr4::::88132576::::88132635::::-	8	0	1	49	45
ABCG2::::Exon::::chr4::::88139793::::88140014::::-	33	41	12	502	255
ABCG2::::Exon::::chr4::::88158386::::88158640::::-	50	52	11	530	286
ABCG2::::Intron::::chr4::::88092382::::88094576::::-	20	21	1	11	6
ABCG2::::Intron::::chr4::::88094660::::88095519::::-	3	6	0	3	3
ABCG2::::Intron::::chr4::::88095610::::88097452::::-	16	2	0	18	7
ABCG2::::Intron::::chr4::::88097608::::88099323::::-	7	15	1	30	11
ABCG2::::Intron::::chr4::::88099449::::88101229::::-	20	24	0	12	4
ABCG2::::Intron::::chr4::::88101320::::88107183::::-	52	67	0	41	27
ABCG2::::Intron::::chr4::::88107267::::88113302::::-	36	30	1	36	42
ABCG2::::Intron::::chr4::::88113554::::88114956::::-	10	46	0	21	9
ABCG2::::Intron::::chr4::::88115059::::88118108::::-	40	46	1	56	20
ABCG2::::Intron::::chr4::::88118261::::88121634::::-	13	13	0	38	22
ABCG2::::Intron::::chr4::::88121793::::88131060::::-	87	159	4	97	84
ABCG2::::Intron::::chr4::::88131214::::88131802::::-	23	35	0	20	14
ABCG2::::Intron::::chr4::::88131918::::88132575::::-	4	11	1	26	12
ABCG2::::Intron::::chr4::::88132636::::88139792::::-	34	61	1	53	48
ABCG2::::Intron::::chr4::::88140015::::88158385::::-	108	142	9	273	240
ABHD10::::Exon::::chr3::::111979040::::111979203::::+	13	4	1	115	39
ABHD10::::Exon::::chr3::::111981784::::111981967::::+	4	4	1	90	37
ABHD10::::Exon::::chr3::::111986264::::111986375::::+	1	4	0	37	16
ABHD10::::Exon::::chr3::::111986914::::111987051::::+	7	3	3	68	46
ABHD10::::Exon::::chr3::::111991377::::111993367::::+	30	54	7	525	377
ABHD10::::Intron::::chr3::::111979204::::111981783::::+	14	16	1	13	18
ABHD10::::Intron::::chr3::::111981968::::111986263::::+	36	37	0	59	46
ABHD10::::Intron::::chr3::::111986376::::111986913::::+	6	3	0	7	2
ABHD10::::Intron::::chr3::::111987052::::111991376::::+	16	41	1	18	14
ABHD11::::Exon::::chr7::::73736097::::73736691::::-	30	8	3	215	161
ABHD11::::Exon::::chr7::::73736929::::73737110::::-	18	19	4	66	54
ABHD11::::Exon::::chr7::::73737221::::73737391::::-	5	0	7	65	47
ABHD11::::Exon::::chr7::::73737562::::73737735::::-	7	2	1	51	33
ABHD11::::Exon::::chr7::::73738328::::73738463::::-	1	6	3	85	49
ABHD11::::Exon::::chr7::::73738646::::73738801::::-	2	1	1	68	34
ABHD11::::Intron::::chr7::::73736692::::73736928::::-	10	16	0	25	18
ABHD11::::Intron::::chr7::::73737111::::73737220::::-	2	7	0	6	6
ABHD11::::Intron::::chr7::::73737392::::73737561::::-	11	9	0	31	23
ABHD11::::Intron::::chr7::::73737736::::73738327::::-	34	30	5	98	68
ABHD11::::Intron::::chr7::::73738464::::73738645::::-	0	5	0	7	12
ABHD12::::Exon::::chr20::::25300214::::25300884::::-	29	46	23	349	258
ABHD12::::Exon::::chr20::::25302219::::25302346::::-	14	4	1	70	27
ABHD12::::Exon::::chr20::::25303550::::25303628::::-	0	0	2	34	36
ABHD12::::Exon::::chr20::::25306833::::25306915::::-	1	10	2	57	33
ABHD12::::Exon::::chr20::::25307966::::25308045::::-	0	0	1	49	29
ABHD12::::Exon::::chr20::::25308457::::25308494::::-	0	2	3	15	9
ABHD12::::Exon::::chr20::::25309446::::25309575::::-	4	1	1	59	29
ABHD12::::Exon::::chr20::::25314925::::25314970::::-	0	1	0	24	15
ABHD12::::Exon::::chr20::::25317048::::25317078::::-	0	0	2	15	5
ABHD12::::Exon::::chr20::::25320199::::25320318::::-	15	5	3	57	45
ABHD12::::Exon::::chr20::::25323325::::25323430::::-	11	0	6	127	86
ABHD12::::Exon::::chr20::::25339227::::25339351::::-	3	1	5	229	130
ABHD12::::Exon::::chr20::::25390513::::25390786::::-	27	8	9	161	104
ABHD12::::Intron::::chr20::::25300885::::25302218::::-	49	57	5	166	99
ABHD12::::Intron::::chr20::::25302347::::25303549::::-	22	40	1	32	23
ABHD12::::Intron::::chr20::::25303629::::25306832::::-	45	33	2	49	33
ABHD12::::Intron::::chr20::::25306916::::25307965::::-	13	17	0	20	9
ABHD12::::Intron::::chr20::::25308046::::25308456::::-	19	7	1	19	6
ABHD12::::Intron::::chr20::::25308495::::25309445::::-	16	14	0	11	4
ABHD12::::Intron::::chr20::::25309576::::25314924::::-	28	52	3	87	71
ABHD12::::Intron::::chr20::::25314971::::25317047::::-	14	13	0	26	28
ABHD12::::Intron::::chr20::::25317079::::25320198::::-	22	36	2	46	34
ABHD12::::Intron::::chr20::::25320319::::25323324::::-	2	31	1	55	22
ABHD12::::Intron::::chr20::::25323431::::25339226::::-	56	50	1	58	62
ABHD12::::Intron::::chr20::::25339352::::25390512::::-	185	175	7	328	324
ABHD13::::Exon::::chr13::::108218402::::108218659::::+	5	3	2	58	27
ABHD13::::Exon::::chr13::::108229199::::108230908::::+	104	46	10	464	313
ABHD13::::Intron::::chr13::::108218660::::108229198::::+	53	53	0	55	55
ABHD14A::::Exon::::chr3::::51973713::::51973905::::+	0	7	0	6	5
ABHD14A::::Exon::::chr3::::51977871::::51978082::::+	6	3	1	39	24
ABHD14A::::Exon::::chr3::::51978259::::51978374::::+	0	0	0	12	5
ABHD14A::::Exon::::chr3::::51980393::::51980628::::+	0	0	0	20	11
ABHD14A::::Exon::::chr3::::51980836::::51981190::::+	10	6	4	45	32
ABHD14A::::Intron::::chr3::::51973906::::51977870::::+	17	7	1	46	33
ABHD14A::::Intron::::chr3::::51978083::::51978258::::+	0	13	0	1	1
ABHD14A::::Intron::::chr3::::51978375::::51980392::::+	12	0	0	8	10
ABHD14A::::Intron::::chr3::::51980629::::51980835::::+	3	0	0	2	6
ABHD14B::::DetainedIntron::::chr3::::51971892::::51973964::::-	129	254	5	175	139
ABHD14B::::Exon::::chr3::::51968518::::51969605::::-	212	189	33	703	404
ABHD14B::::Exon::::chr3::::51969943::::51970184::::-	20	54	8	217	118
ABHD14B::::ExonAroundDetained::::chr3::::51971460::::51971892::::-	21	62	5	275	133
ABHD14B::::ExonAroundDetained::::chr3::::51973964::::51974048::::-	5	0	9	143	95
ABHD14B::::Intron::::chr3::::51969606::::51969942::::-	11	45	4	70	37
ABHD14B::::Intron::::chr3::::51970185::::51971459::::-	67	82	3	125	85
ABHD15::::Exon::::chr17::::29560549::::29563086::::-	89	35	37	1104	845
ABHD15::::Exon::::chr17::::29566086::::29568515::::-	82	85	24	603	469
ABHD15::::Intron::::chr17::::29563087::::29566085::::-	20	47	3	188	128
ABHD16A::::Exon::::chr6::::31686960::::31687295::::-	25	29	3	175	111
ABHD16A::::Exon::::chr6::::31687498::::31687544::::-	0	0	0	25	18
ABHD16A::::Exon::::chr6::::31687642::::31687740::::-	1	0	0	36	17
ABHD16A::::Exon::::chr6::::31687824::::31687900::::-	0	9	0	16	23
ABHD16A::::Exon::::chr6::::31688041::::31688103::::-	8	0	0	12	10
ABHD16A::::Exon::::chr6::::31688249::::31688305::::-	0	0	0	15	8
ABHD16A::::Exon::::chr6::::31688723::::31688786::::-	2	0	0	14	9
ABHD16A::::Exon::::chr6::::31689015::::31689119::::-	20	0	0	29	26
ABHD16A::::Exon::::chr6::::31689581::::31689704::::-	3	2	1	42	37
ABHD16A::::Exon::::chr6::::31690078::::31690127::::-	0	2	0	11	5
ABHD16A::::Exon::::chr6::::31690539::::31690602::::-	4	3	0	29	14
ABHD16A::::Exon::::chr6::::31691579::::31691680::::-	2	0	1	24	12
ABHD16A::::Exon::::chr6::::31691804::::31691918::::-	1	4	0	25	20
ABHD16A::::Exon::::chr6::::31693027::::31693149::::-	9	3	1	43	32
ABHD16A::::Exon::::chr6::::31693359::::31693432::::-	1	0	0	27	19
ABHD16A::::Exon::::chr6::::31696948::::31697033::::-	0	0	1	62	28
ABHD16A::::Exon::::chr6::::31700942::::31701028::::-	2	3	5	84	42
ABHD16A::::Exon::::chr6::::31701274::::31701340::::-	1	0	3	56	24
ABHD16A::::Exon::::chr6::::31702074::::31702130::::-	0	0	1	23	20
ABHD16A::::Exon::::chr6::::31703150::::31703310::::-	2	2	5	94	49
ABHD16A::::Intron::::chr6::::31687296::::31687497::::-	9	1	0	2	4
ABHD16A::::Intron::::chr6::::31687545::::31687641::::-	8	4	0	1	1
ABHD16A::::Intron::::chr6::::31687901::::31688040::::-	13	2	0	3	2
ABHD16A::::Intron::::chr6::::31688104::::31688248::::-	10	4	2	19	8
ABHD16A::::Intron::::chr6::::31688306::::31688722::::-	10	27	1	11	2
ABHD16A::::Intron::::chr6::::31688787::::31689014::::-	4	17	1	10	8
ABHD16A::::Intron::::chr6::::31689120::::31689580::::-	34	2	0	7	9
ABHD16A::::Intron::::chr6::::31689705::::31690077::::-	13	2	0	6	3
ABHD16A::::Intron::::chr6::::31690128::::31690538::::-	16	4	2	10	6
ABHD16A::::Intron::::chr6::::31690603::::31691578::::-	34	17	2	13	5
ABHD16A::::Intron::::chr6::::31691681::::31691803::::-	0	10	0	3	0
ABHD16A::::Intron::::chr6::::31691919::::31693026::::-	16	18	0	14	12
ABHD16A::::Intron::::chr6::::31693150::::31693358::::-	0	0	0	2	0
ABHD16A::::Intron::::chr6::::31693433::::31696947::::-	4	42	2	21	12
ABHD16A::::Intron::::chr6::::31697034::::31700941::::-	22	41	0	19	13
ABHD16A::::Intron::::chr6::::31701029::::31701273::::-	7	19	0	4	4
ABHD16A::::Intron::::chr6::::31701341::::31702073::::-	2	12	0	9	11
ABHD16A::::Intron::::chr6::::31702131::::31703149::::-	21	9	0	16	13
ABHD17A::::Exon::::chr19::::1876977::::1877425::::-	2	16	3	58	26
ABHD17A::::Exon::::chr19::::1877508::::1877687::::-	1	8	1	45	29
ABHD17A::::Exon::::chr19::::1879921::::1880115::::-	3	0	6	105	63
ABHD17A::::Exon::::chr19::::1881235::::1881804::::-	14	15	13	135	107
ABHD17A::::Exon::::chr19::::1885352::::1885488::::-	4	0	0	16	10
ABHD17A::::Intron::::chr19::::1877426::::1877507::::-	20	2	0	13	13
ABHD17A::::Intron::::chr19::::1877688::::1879920::::-	170	138	2	234	201
ABHD17A::::Intron::::chr19::::1880116::::1881234::::-	11	37	1	65	43
ABHD17A::::Intron::::chr19::::1881805::::1885351::::-	199	116	12	263	272
ABHD17AP1	0	0	0	4	0
ABHD17B::::Exon::::chr9::::71865157::::71867006::::-	51	43	2	656	389
ABHD17B::::Exon::::chr9::::71870083::::71870262::::-	5	17	1	104	72
ABHD17B::::Exon::::chr9::::71874614::::71875083::::-	60	30	6	372	246
ABHD17B::::Exon::::chr9::::71910634::::71911192::::-	29	26	20	399	268
ABHD17B::::Intron::::chr9::::71867007::::71870082::::-	14	36	0	19	12
ABHD17B::::Intron::::chr9::::71870263::::71874613::::-	37	32	1	33	44
ABHD17B::::Intron::::chr9::::71875084::::71910633::::-	320	306	10	386	363
ABHD17C::::Exon::::chr15::::80695322::::80696019::::+	17	19	32	643	400
ABHD17C::::Exon::::chr15::::80749513::::80749692::::+	1	8	5	62	50
ABHD17C::::Exon::::chr15::::80754151::::80755617::::+	68	80	12	526	307
ABHD17C::::Intron::::chr15::::80696020::::80749512::::+	303	427	17	779	640
ABHD17C::::Intron::::chr15::::80749693::::80754150::::+	14	6	1	68	34
ABHD18::::Exon::::chr4::::127965407::::127965606::::+	2	11	7	259	122
ABHD18::::Exon::::chr4::::127982939::::127983047::::+	31	1	2	189	98
ABHD18::::Exon::::chr4::::127984339::::127984423::::+	0	1	0	79	41
ABHD18::::Exon::::chr4::::127989721::::127989821::::+	3	0	0	107	57
ABHD18::::Exon::::chr4::::128008920::::128008998::::+	0	0	0	59	27
ABHD18::::Exon::::chr4::::128009107::::128009191::::+	5	0	1	25	18
ABHD18::::Exon::::chr4::::128011673::::128011700::::+	0	0	0	0	1
ABHD18::::Exon::::chr4::::128017363::::128017501::::+	0	0	2	49	39
ABHD18::::Exon::::chr4::::128020080::::128020169::::+	0	0	1	24	22
ABHD18::::Exon::::chr4::::128021137::::128021238::::+	6	10	0	48	25
ABHD18::::Exon::::chr4::::128028475::::128028853::::+	10	0	2	176	126
ABHD18::::Exon::::chr4::::128030510::::128030672::::+	3	7	0	57	40
ABHD18::::Exon::::chr4::::128035762::::128039709::::+	75	41	5	329	231
ABHD18::::Intron::::chr4::::127965607::::127982938::::+	60	106	6	96	74
ABHD18::::Intron::::chr4::::127983048::::127984338::::+	5	0	0	5	4
ABHD18::::Intron::::chr4::::127984424::::127989720::::+	15	10	0	24	24
ABHD18::::Intron::::chr4::::127989822::::128008919::::+	11	100	0	74	55
ABHD18::::Intron::::chr4::::128008999::::128009106::::+	0	0	1	4	5
ABHD18::::Intron::::chr4::::128009192::::128011672::::+	20	33	3	51	19
ABHD18::::Intron::::chr4::::128011701::::128017362::::+	22	67	1	35	27
ABHD18::::Intron::::chr4::::128017502::::128020079::::+	5	0	0	11	2
ABHD18::::Intron::::chr4::::128020170::::128021136::::+	1	12	0	4	3
ABHD18::::Intron::::chr4::::128021239::::128028474::::+	12	8	0	22	14
ABHD18::::Intron::::chr4::::128028854::::128030509::::+	13	12	0	55	36
ABHD18::::Intron::::chr4::::128030673::::128035761::::+	8	16	3	20	23
ABHD2::::Exon::::chr15::::89088450::::89088563::::+	3	0	3	111	61
ABHD2::::Exon::::chr15::::89113725::::89113824::::+	5	0	1	177	71
ABHD2::::Exon::::chr15::::89116322::::89116521::::+	15	10	6	224	134
ABHD2::::Exon::::chr15::::89151677::::89151852::::+	16	0	5	160	97
ABHD2::::Exon::::chr15::::89155367::::89155534::::+	11	16	1	93	76
ABHD2::::Exon::::chr15::::89175812::::89175995::::+	10	2	2	71	38
ABHD2::::Exon::::chr15::::89185424::::89185516::::+	6	0	0	32	13
ABHD2::::Exon::::chr15::::89188193::::89188303::::+	6	3	0	33	14
ABHD2::::Exon::::chr15::::89191080::::89191149::::+	2	0	0	15	8
ABHD2::::Exon::::chr15::::89193235::::89193319::::+	4	0	0	21	13
ABHD2::::Exon::::chr15::::89195227::::89202354::::+	119	145	19	672	383
ABHD2::::Intron::::chr15::::89088564::::89113724::::+	76	69	1	123	94
ABHD2::::Intron::::chr15::::89113825::::89116321::::+	0	5	0	20	13
ABHD2::::Intron::::chr15::::89116522::::89151676::::+	74	83	1	97	89
ABHD2::::Intron::::chr15::::89151853::::89155366::::+	2	6	0	6	4
ABHD2::::Intron::::chr15::::89155535::::89175811::::+	25	39	3	63	45
ABHD2::::Intron::::chr15::::89175996::::89185423::::+	25	23	2	64	50
ABHD2::::Intron::::chr15::::89185517::::89188192::::+	14	15	0	16	13
ABHD2::::Intron::::chr15::::89188304::::89191079::::+	1	2	0	12	5
ABHD2::::Intron::::chr15::::89191150::::89193234::::+	0	0	0	17	5
ABHD2::::Intron::::chr15::::89193320::::89195226::::+	5	13	0	22	11
ABHD3,AC106037.2	842	829	113	4804	2935
ABHD4::::Exon::::chr14::::22598301::::22598329::::+	2	2	0	10	8
ABHD4::::Exon::::chr14::::22601667::::22601755::::+	5	3	0	44	26
ABHD4::::Exon::::chr14::::22603390::::22603762::::+	10	18	4	117	63
ABHD4::::Exon::::chr14::::22603925::::22604079::::+	0	24	4	37	26
ABHD4::::Exon::::chr14::::22606422::::22606533::::+	1	0	0	32	20
ABHD4::::Exon::::chr14::::22609724::::22609910::::+	0	0	1	49	27
ABHD4::::Exon::::chr14::::22610859::::22612358::::+	14	11	31	492	344
ABHD4::::Intron::::chr14::::22598330::::22601666::::+	22	25	2	46	33
ABHD4::::Intron::::chr14::::22601756::::22603389::::+	6	1	1	25	19
ABHD4::::Intron::::chr14::::22603763::::22603924::::+	0	0	1	18	3
ABHD4::::Intron::::chr14::::22604080::::22606421::::+	11	16	0	55	31
ABHD4::::Intron::::chr14::::22606534::::22609723::::+	11	1	0	15	8
ABHD4::::Intron::::chr14::::22609911::::22610858::::+	7	0	0	11	13
ABHD5::::Exon::::chr3::::43690939::::43691039::::+	9	0	1	62	39
ABHD5::::Exon::::chr3::::43699276::::43699361::::+	12	0	1	77	42
ABHD5::::Exon::::chr3::::43702215::::43702587::::+	28	26	5	248	96
ABHD5::::Exon::::chr3::::43711709::::43711863::::+	10	11	2	102	50
ABHD5::::Exon::::chr3::::43714947::::43715058::::+	0	0	0	69	41
ABHD5::::Exon::::chr3::::43717671::::43717857::::+	0	0	0	82	34
ABHD5::::Exon::::chr3::::43718443::::43718798::::+	13	12	1	89	59
ABHD5::::Intron::::chr3::::43691040::::43699275::::+	32	42	1	36	23
ABHD5::::Intron::::chr3::::43699362::::43702214::::+	66	116	1	42	27
ABHD5::::Intron::::chr3::::43702588::::43711708::::+	35	26	1	31	34
ABHD5::::Intron::::chr3::::43711864::::43714946::::+	23	26	1	26	16
ABHD5::::Intron::::chr3::::43715059::::43717670::::+	23	10	0	19	20
ABHD5::::Intron::::chr3::::43717858::::43718442::::+	9	8	0	6	3
ABHD6::::Exon::::chr3::::58237818::::58237916::::+	2	3	1	77	45
ABHD6::::Exon::::chr3::::58256562::::58256705::::+	15	13	8	203	89
ABHD6::::Exon::::chr3::::58267189::::58267345::::+	2	11	13	250	126
ABHD6::::Exon::::chr3::::58269321::::58269434::::+	3	0	2	124	50
ABHD6::::Exon::::chr3::::58270932::::58271064::::+	8	9	4	85	58
ABHD6::::Exon::::chr3::::58274658::::58274815::::+	4	16	10	114	58
ABHD6::::Exon::::chr3::::58285085::::58285139::::+	6	0	0	9	10
ABHD6::::Exon::::chr3::::58285353::::58285453::::+	25	1	0	45	23
ABHD6::::Exon::::chr3::::58293589::::58294732::::+	41	12	11	443	253
ABHD6::::Intron::::chr3::::58237917::::58256561::::+	123	148	4	240	175
ABHD6::::Intron::::chr3::::58256706::::58267188::::+	23	17	3	80	58
ABHD6::::Intron::::chr3::::58267346::::58269320::::+	32	10	1	33	20
ABHD6::::Intron::::chr3::::58269435::::58270931::::+	18	47	1	26	15
ABHD6::::Intron::::chr3::::58271065::::58274657::::+	26	12	1	23	24
ABHD6::::Intron::::chr3::::58274816::::58285084::::+	45	57	2	134	100
ABHD6::::Intron::::chr3::::58285140::::58285352::::+	2	4	1	12	8
ABHD6::::Intron::::chr3::::58285454::::58293588::::+	67	87	3	121	85
ABHD8::::Exon::::chr19::::17292138::::17292831::::-	17	8	10	148	118
ABHD8::::Exon::::chr19::::17294288::::17294504::::-	1	0	1	41	35
ABHD8::::Exon::::chr19::::17294675::::17294845::::-	1	0	4	65	39
ABHD8::::Exon::::chr19::::17300856::::17301624::::-	7	10	10	337	210
ABHD8::::Exon::::chr19::::17303242::::17303398::::-	0	1	6	69	54
ABHD8::::Intron::::chr19::::17292832::::17294287::::-	3	7	0	22	18
ABHD8::::Intron::::chr19::::17294505::::17294674::::-	0	0	0	4	0
ABHD8::::Intron::::chr19::::17294846::::17300855::::-	35	12	2	151	109
ABHD8::::Intron::::chr19::::17301625::::17303241::::-	4	12	1	17	20
ABI1::::Exon::::chr10::::26747815::::26748745::::-	38	21	2	600	376
ABI1::::Exon::::chr10::::26751598::::26751783::::-	3	0	2	55	39
ABI1::::Exon::::chr10::::26755655::::26755741::::-	0	9	3	10	15
ABI1::::Exon::::chr10::::26759062::::26759238::::-	0	0	1	67	42
ABI1::::Exon::::chr10::::26765218::::26765318::::-	8	0	0	35	18
ABI1::::Exon::::chr10::::26768852::::26768992::::-	10	3	2	82	51
ABI1::::Exon::::chr10::::26770245::::26770345::::-	2	5	3	69	79
ABI1::::Exon::::chr10::::26777065::::26777241::::-	3	0	2	130	96
ABI1::::Exon::::chr10::::26823138::::26823305::::-	14	0	1	222	121
ABI1::::Exon::::chr10::::26860747::::26860952::::-	17	0	1	292	151
ABI1::::Intron::::chr10::::26748746::::26751597::::-	12	0	0	7	9
ABI1::::Intron::::chr10::::26751784::::26755654::::-	37	12	1	58	38
ABI1::::Intron::::chr10::::26755742::::26759061::::-	39	14	0	29	15
ABI1::::Intron::::chr10::::26759239::::26765217::::-	99	160	0	56	60
ABI1::::Intron::::chr10::::26765319::::26768851::::-	32	44	1	26	14
ABI1::::Intron::::chr10::::26768993::::26770244::::-	11	17	0	24	11
ABI1::::Intron::::chr10::::26770346::::26777064::::-	30	17	0	26	12
ABI1::::Intron::::chr10::::26777242::::26823137::::-	119	180	1	176	143
ABI1::::Intron::::chr10::::26823306::::26860746::::-	88	148	2	109	123
ABI2::::Exon::::chr2::::203328395::::203328631::::+	31	11	17	419	277
ABI2::::Exon::::chr2::::203366877::::203367044::::+	12	10	9	359	205
ABI2::::Exon::::chr2::::203380208::::203380384::::+	15	0	6	293	164
ABI2::::Exon::::chr2::::203391046::::203391143::::+	2	0	1	86	58
ABI2::::Exon::::chr2::::203394700::::203394846::::+	7	4	9	143	101
ABI2::::Exon::::chr2::::203395656::::203395780::::+	6	4	3	128	65
ABI2::::Exon::::chr2::::203402576::::203402734::::+	8	0	8	234	145
ABI2::::Exon::::chr2::::203416908::::203417081::::+	4	2	11	114	81
ABI2::::Exon::::chr2::::203427177::::203432168::::+	187	203	12	650	367
ABI2::::Intron::::chr2::::203328632::::203366876::::+	85	198	1	184	204
ABI2::::Intron::::chr2::::203367045::::203380207::::+	22	40	1	50	50
ABI2::::Intron::::chr2::::203380385::::203391045::::+	72	109	2	76	50
ABI2::::Intron::::chr2::::203391144::::203394699::::+	8	6	0	21	17
ABI2::::Intron::::chr2::::203394847::::203395655::::+	4	11	0	15	7
ABI2::::Intron::::chr2::::203395781::::203402575::::+	21	45	0	31	27
ABI2::::Intron::::chr2::::203402735::::203416907::::+	85	72	2	122	84
ABI2::::Intron::::chr2::::203417082::::203427176::::+	36	27	2	57	65
ABITRAM::::Exon::::chr9::::108934427::::108934565::::+	4	4	1	38	19
ABITRAM::::Exon::::chr9::::108935638::::108935689::::+	0	0	0	21	6
ABITRAM::::Exon::::chr9::::108936308::::108936437::::+	2	0	0	29	13
ABITRAM::::Exon::::chr9::::108939196::::108939272::::+	1	0	1	18	10
ABITRAM::::Exon::::chr9::::108939385::::108939454::::+	0	0	0	20	28
ABITRAM::::Exon::::chr9::::108939549::::108940955::::+	21	40	12	493	273
ABITRAM::::Intron::::chr9::::108934566::::108935637::::+	6	5	0	15	11
ABITRAM::::Intron::::chr9::::108935690::::108936307::::+	27	25	1	52	26
ABITRAM::::Intron::::chr9::::108936438::::108939195::::+	18	24	1	17	14
ABITRAM::::Intron::::chr9::::108939273::::108939384::::+	4	0	0	6	3
ABITRAM::::Intron::::chr9::::108939455::::108939548::::+	3	0	0	1	1
ABL1,AL359092.3::::Exon::::chr9::::130835280::::130835525::::+	17	1	9	240	153
ABL1,AL359092.3::::Exon::::chr9::::130854064::::130854237::::+	23	12	6	658	344
ABL1,AL359092.3::::Exon::::chr9::::130854801::::130855096::::+	41	42	12	855	466
ABL1,AL359092.3::::Exon::::chr9::::130862763::::130863035::::+	6	4	21	568	375
ABL1,AL359092.3::::Exon::::chr9::::130872129::::130872213::::+	2	0	4	97	55
ABL1,AL359092.3::::Exon::::chr9::::130872860::::130873037::::+	17	0	3	228	143
ABL1,AL359092.3::::Exon::::chr9::::130874868::::130875052::::+	12	0	5	205	125
ABL1,AL359092.3::::Exon::::chr9::::130878415::::130878567::::+	14	14	7	142	80
ABL1,AL359092.3::::Exon::::chr9::::130880068::::130880157::::+	9	0	3	129	63
ABL1,AL359092.3::::Exon::::chr9::::130880500::::130880664::::+	4	0	1	174	104
ABL1,AL359092.3::::Exon::::chr9::::130883969::::130887671::::+	165	96	196	4846	3405
ABL1,AL359092.3::::Intron::::chr9::::130835526::::130854063::::+	160	181	2	252	216
ABL1,AL359092.3::::Intron::::chr9::::130854238::::130854800::::+	9	12	0	22	13
ABL1,AL359092.3::::Intron::::chr9::::130855097::::130862762::::+	122	130	10	268	223
ABL1,AL359092.3::::Intron::::chr9::::130863036::::130872128::::+	83	104	5	181	138
ABL1,AL359092.3::::Intron::::chr9::::130872214::::130872859::::+	10	13	0	34	24
ABL1,AL359092.3::::Intron::::chr9::::130873038::::130874867::::+	30	57	4	60	27
ABL1,AL359092.3::::Intron::::chr9::::130875053::::130878414::::+	51	61	4	108	67
ABL1,AL359092.3::::Intron::::chr9::::130878568::::130880067::::+	77	67	3	278	141
ABL1,AL359092.3::::Intron::::chr9::::130880158::::130880499::::+	5	20	0	28	14
ABL1,AL359092.3::::Intron::::chr9::::130880665::::130883968::::+	59	111	2	107	65
ABL2::::Exon::::chr1::::179099389::::179109441::::-	276	243	72	2210	1360
ABL2::::Exon::::chr1::::179110282::::179110455::::-	13	1	7	144	67
ABL2::::Exon::::chr1::::179112309::::179112398::::-	6	7	1	61	27
ABL2::::Exon::::chr1::::179114878::::179115030::::-	1	27	1	151	90
ABL2::::Exon::::chr1::::179117332::::179117516::::-	2	0	2	155	88
ABL2::::Exon::::chr1::::179118587::::179118764::::-	8	0	4	191	136
ABL2::::Exon::::chr1::::179120190::::179120274::::-	5	0	0	46	23
ABL2::::Exon::::chr1::::179121595::::179121867::::-	10	20	8	233	131
ABL2::::Exon::::chr1::::179126377::::179126672::::-	19	44	7	425	230
ABL2::::Exon::::chr1::::179131311::::179131481::::-	3	8	5	307	140
ABL2::::Exon::::chr1::::179142933::::179229676::::-	731	1156	25	1421	1138
ABL2::::Intron::::chr1::::179109442::::179110281::::-	13	33	1	27	15
ABL2::::Intron::::chr1::::179110456::::179112308::::-	26	13	3	42	17
ABL2::::Intron::::chr1::::179112399::::179114877::::-	30	30	1	30	18
ABL2::::Intron::::chr1::::179115031::::179117331::::-	25	32	0	30	11
ABL2::::Intron::::chr1::::179117517::::179118586::::-	9	14	0	15	11
ABL2::::Intron::::chr1::::179118765::::179120189::::-	22	15	1	14	12
ABL2::::Intron::::chr1::::179120275::::179121594::::-	10	0	2	18	16
ABL2::::Intron::::chr1::::179121868::::179126376::::-	54	34	0	46	28
ABL2::::Intron::::chr1::::179126673::::179131310::::-	29	68	0	79	64
ABL2::::Intron::::chr1::::179131482::::179142932::::-	45	62	3	109	102
ABLIM1::::Exon::::chr10::::114431113::::114436373::::-	257	283	58	2064	1172
ABLIM1::::Exon::::chr10::::114437844::::114437924::::-	4	6	0	29	20
ABLIM1::::Exon::::chr10::::114439176::::114439250::::-	9	0	0	50	21
ABLIM1::::Exon::::chr10::::114440082::::114440089::::-	2	0	0	56	22
ABLIM1::::Exon::::chr10::::114441017::::114441077::::-	1	0	0	44	30
ABLIM1::::Exon::::chr10::::114441722::::114441786::::-	2	0	3	69	37
ABLIM1::::Exon::::chr10::::114444029::::114444134::::-	14	0	1	79	37
ABLIM1::::Exon::::chr10::::114445312::::114445403::::-	1	0	0	46	31
ABLIM1::::Exon::::chr10::::114447880::::114448020::::-	3	0	5	74	39
ABLIM1::::Exon::::chr10::::114451624::::114451671::::-	0	4	0	28	22
ABLIM1::::Exon::::chr10::::114465698::::114465827::::-	4	0	6	139	78
ABLIM1::::Exon::::chr10::::114468181::::114468216::::-	9	0	0	21	24
ABLIM1::::Exon::::chr10::::114472977::::114473132::::-	15	5	6	304	160
ABLIM1::::Exon::::chr10::::114473879::::114473956::::-	11	15	4	202	109
ABLIM1::::Exon::::chr10::::114487958::::114488016::::-	10	0	7	173	110
ABLIM1::::Exon::::chr10::::114491791::::114491878::::-	11	3	3	198	110
ABLIM1::::Exon::::chr10::::114526660::::114526870::::-	31	18	5	610	268
ABLIM1::::Intron::::chr10::::114436374::::114437843::::-	3	22	0	28	23
ABLIM1::::Intron::::chr10::::114437925::::114439175::::-	36	30	2	42	28
ABLIM1::::Intron::::chr10::::114439251::::114440081::::-	30	31	0	37	21
ABLIM1::::Intron::::chr10::::114440090::::114441016::::-	14	15	0	21	12
ABLIM1::::Intron::::chr10::::114441078::::114441721::::-	3	1	0	7	5
ABLIM1::::Intron::::chr10::::114441787::::114444028::::-	10	16	0	12	15
ABLIM1::::Intron::::chr10::::114444135::::114445311::::-	19	39	0	7	7
ABLIM1::::Intron::::chr10::::114445404::::114447879::::-	45	22	1	44	31
ABLIM1::::Intron::::chr10::::114448021::::114451623::::-	93	70	3	127	94
ABLIM1::::Intron::::chr10::::114451672::::114465697::::-	78	126	4	112	95
ABLIM1::::Intron::::chr10::::114465828::::114468180::::-	18	17	0	8	2
ABLIM1::::Intron::::chr10::::114468217::::114472976::::-	17	12	1	23	27
ABLIM1::::Intron::::chr10::::114473133::::114473878::::-	11	2	0	11	11
ABLIM1::::Intron::::chr10::::114473957::::114487957::::-	75	92	2	243	201
ABLIM1::::Intron::::chr10::::114488017::::114491790::::-	25	19	0	36	17
ABLIM1::::Intron::::chr10::::114491879::::114526659::::-	152	193	2	223	219
ABLIM1.v2::::Exon::::chr10::::114690143::::114768259::::-	61	69	4	260	209
ABLIM2::::Exon::::chr4::::7969620::::7969987::::-	11	79	0	62	28
ABR::::Exon::::chr17::::1003527::::1006169::::-	87	97	31	1225	962
ABR::::Exon::::chr17::::1007165::::1007312::::-	0	0	3	68	43
ABR::::Exon::::chr17::::1009679::::1009784::::-	1	0	3	60	45
ABR::::Exon::::chr17::::1010729::::1010863::::-	1	1	1	43	35
ABR::::Exon::::chr17::::1011846::::1011985::::-	0	0	1	46	33
ABR::::Exon::::chr17::::1012688::::1012797::::-	4	0	1	33	23
ABR::::Exon::::chr17::::1013105::::1013164::::-	0	0	0	22	10
ABR::::Exon::::chr17::::1050050::::1050181::::-	2	0	2	77	48
ABR::::Exon::::chr17::::1050537::::1050634::::-	1	1	3	52	27
ABR::::Exon::::chr17::::1056035::::1056109::::-	1	0	1	66	39
ABR::::Exon::::chr17::::1056998::::1057102::::-	9	0	2	54	40
ABR::::Exon::::chr17::::1057970::::1058045::::-	0	0	0	49	27
ABR::::Exon::::chr17::::1058745::::1058867::::-	3	0	3	88	52
ABR::::Exon::::chr17::::1067077::::1067242::::-	2	0	7	74	65
ABR::::Exon::::chr17::::1069969::::1070090::::-	2	12	3	111	68
ABR::::Exon::::chr17::::1072614::::1072754::::-	1	6	16	127	117
ABR::::Exon::::chr17::::1073625::::1073677::::-	1	0	9	65	38
ABR::::Exon::::chr17::::1079330::::1079390::::-	1	0	1	52	55
ABR::::Exon::::chr17::::1083520::::1083627::::-	1	0	4	202	109
ABR::::Exon::::chr17::::1091665::::1091850::::-	3	8	20	284	203
ABR::::Exon::::chr17::::1100637::::1100735::::-	8	0	12	226	152
ABR::::Exon::::chr17::::1108934::::1109101::::-	8	10	6	270	165
ABR::::Intron::::chr17::::1006170::::1007164::::-	22	24	0	13	10
ABR::::Intron::::chr17::::1007313::::1009678::::-	13	5	0	30	29
ABR::::Intron::::chr17::::1009785::::1010728::::-	22	6	2	38	32
ABR::::Intron::::chr17::::1010864::::1011845::::-	33	23	2	67	64
ABR::::Intron::::chr17::::1011986::::1012687::::-	12	6	1	45	47
ABR::::Intron::::chr17::::1012798::::1013104::::-	11	0	0	4	4
ABR::::Intron::::chr17::::1013165::::1050049::::-	203	218	24	648	624
ABR::::Intron::::chr17::::1050182::::1050536::::-	1	6	0	6	2
ABR::::Intron::::chr17::::1050635::::1056034::::-	50	48	3	73	51
ABR::::Intron::::chr17::::1056110::::1056997::::-	8	32	0	8	12
ABR::::Intron::::chr17::::1057103::::1057969::::-	5	1	0	20	14
ABR::::Intron::::chr17::::1058046::::1058744::::-	10	3	0	16	9
ABR::::Intron::::chr17::::1058868::::1067076::::-	30	8	4	57	47
ABR::::Intron::::chr17::::1067243::::1069968::::-	39	41	1	45	21
ABR::::Intron::::chr17::::1070091::::1072613::::-	24	35	2	40	46
ABR::::Intron::::chr17::::1072755::::1073624::::-	1	9	0	6	5
ABR::::Intron::::chr17::::1073678::::1079329::::-	36	37	2	109	86
ABR::::Intron::::chr17::::1079391::::1083519::::-	16	23	2	68	56
ABR::::Intron::::chr17::::1083628::::1091664::::-	35	58	6	117	103
ABR::::Intron::::chr17::::1091851::::1100636::::-	31	45	3	122	118
ABR::::Intron::::chr17::::1100736::::1108933::::-	50	115	9	257	240
ABRAXAS1_PTT	14	12	4	81	48
ABRAXAS2::::Exon::::chr10::::124801820::::124801901::::+	0	7	0	24	6
ABRAXAS2::::Exon::::chr10::::124806831::::124806921::::+	3	4	0	27	17
ABRAXAS2::::Exon::::chr10::::124816576::::124816612::::+	0	10	0	6	3
ABRAXAS2::::Exon::::chr10::::124819384::::124819450::::+	0	11	0	10	5
ABRAXAS2::::Exon::::chr10::::124826595::::124826785::::+	2	0	0	41	27
ABRAXAS2::::Exon::::chr10::::124828756::::124828875::::+	4	0	0	20	14
ABRAXAS2::::Exon::::chr10::::124829393::::124829477::::+	10	0	0	7	8
ABRAXAS2::::Exon::::chr10::::124831349::::124831463::::+	2	0	0	11	9
ABRAXAS2::::Exon::::chr10::::124834502::::124836666::::+	31	31	12	559	409
ABRAXAS2::::Intron::::chr10::::124801902::::124806830::::+	7	70	1	33	29
ABRAXAS2::::Intron::::chr10::::124806922::::124816575::::+	76	70	3	60	45
ABRAXAS2::::Intron::::chr10::::124816613::::124819383::::+	21	28	4	40	25
ABRAXAS2::::Intron::::chr10::::124819451::::124826594::::+	16	14	1	31	30
ABRAXAS2::::Intron::::chr10::::124826786::::124828755::::+	20	22	0	17	11
ABRAXAS2::::Intron::::chr10::::124828876::::124829392::::+	1	6	0	5	3
ABRAXAS2::::Intron::::chr10::::124829478::::124831348::::+	0	0	0	16	14
ABRAXAS2::::Intron::::chr10::::124831464::::124834501::::+	8	13	0	14	8
ABT1::::Exon::::chr6::::26596977::::26597223::::+	1	6	5	73	48
ABT1::::Exon::::chr6::::26597914::::26598110::::+	23	0	3	78	47
ABT1::::Exon::::chr6::::26598265::::26599147::::+	34	48	19	414	212
ABT1::::Intron::::chr6::::26597224::::26597913::::+	48	32	1	46	17
ABT1::::Intron::::chr6::::26598111::::26598264::::+	0	0	1	4	6
ABTB1::::DetainedIntron::::chr3::::127677843::::127679572::::+	15	26	4	67	52
ABTB1::::Exon::::chr3::::127672963::::127676431::::+	28	47	10	189	109
ABTB1::::Exon::::chr3::::127680269::::127680913::::+	18	5	5	220	123
ABTB1::::ExonAroundDetained::::chr3::::127676536::::127677843::::+	18	7	3	115	77
ABTB1::::ExonAroundDetained::::chr3::::127679572::::127680185::::+	0	0	1	68	51
ABTB1::::Intron::::chr3::::127676432::::127676535::::+	0	0	0	0	2
ABTB1::::Intron::::chr3::::127680186::::127680268::::+	0	0	0	3	2
ABTB2::::Exon::::chr11::::34150989::::34152584::::-	85	77	18	568	392
ABTB2::::Exon::::chr11::::34154265::::34154378::::-	1	0	0	38	21
ABTB2::::Exon::::chr11::::34154701::::34154769::::-	0	0	2	8	6
ABTB2::::Exon::::chr11::::34159296::::34159386::::-	1	0	1	18	11
ABTB2::::Exon::::chr11::::34159906::::34160008::::-	16	0	2	32	13
ABTB2::::Exon::::chr11::::34160248::::34160353::::-	0	0	2	30	28
ABTB2::::Exon::::chr11::::34160903::::34161081::::-	2	0	2	37	26
ABTB2::::Exon::::chr11::::34162576::::34162805::::-	0	4	2	67	45
ABTB2::::Exon::::chr11::::34164686::::34164821::::-	7	0	4	54	42
ABTB2::::Exon::::chr11::::34165260::::34165356::::-	3	3	0	26	17
ABTB2::::Exon::::chr11::::34167259::::34167360::::-	0	0	3	41	35
ABTB2::::Exon::::chr11::::34167903::::34167992::::-	5	4	3	58	36
ABTB2::::Exon::::chr11::::34170906::::34171071::::-	5	8	1	105	70
ABTB2::::Exon::::chr11::::34173155::::34173307::::-	2	0	6	83	63
ABTB2::::Exon::::chr11::::34197325::::34197538::::-	8	8	13	188	139
ABTB2::::Exon::::chr11::::34204544::::34204690::::-	4	12	5	163	95
ABTB2::::Exon::::chr11::::34356701::::34358006::::-	114	78	93	2934	1903
ABTB2::::Intron::::chr11::::34152585::::34154264::::-	39	7	2	36	24
ABTB2::::Intron::::chr11::::34154379::::34154700::::-	9	0	1	12	4
ABTB2::::Intron::::chr11::::34154770::::34159295::::-	50	51	4	78	57
ABTB2::::Intron::::chr11::::34159387::::34159905::::-	2	0	0	5	4
ABTB2::::Intron::::chr11::::34160009::::34160247::::-	1	11	0	6	2
ABTB2::::Intron::::chr11::::34160354::::34160902::::-	0	0	1	2	1
ABTB2::::Intron::::chr11::::34161082::::34162575::::-	22	23	4	46	35
ABTB2::::Intron::::chr11::::34162806::::34164685::::-	5	17	1	43	28
ABTB2::::Intron::::chr11::::34164822::::34165259::::-	23	9	0	22	20
ABTB2::::Intron::::chr11::::34165357::::34167258::::-	21	5	0	45	37
ABTB2::::Intron::::chr11::::34167361::::34167902::::-	13	6	0	11	6
ABTB2::::Intron::::chr11::::34167993::::34170905::::-	31	19	0	54	35
ABTB2::::Intron::::chr11::::34171072::::34173154::::-	23	18	2	77	36
ABTB2::::Intron::::chr11::::34173308::::34197324::::-	126	190	8	406	312
ABTB2::::Intron::::chr11::::34197539::::34204543::::-	33	21	5	100	75
ABTB2::::Intron::::chr11::::34204691::::34356700::::-	1476	1696	61	2794	2418
AC000065.2,CDK6	1560	1732	147	7758	5030
AC000068.1	31	51	4	204	115
AC000085.1	12	8	4	77	31
AC000089.1	0	1	0	4	4
AC000095.1	16	8	3	64	45
AC000120.2,KRIT1	662	674	47	3292	2358
AC001226.2,MYCBP2-AS1	2	2	0	14	9
AC002064.4	0	0	0	7	1
AC002066.1	28	25	2	86	56
AC002074.1	0	0	0	4	7
AC002094.1,SARM1,TMEM199	191	105	26	1031	565
AC002116.1,ALKBH6	133	185	27	831	605
AC002116.2	101	109	22	518	347
AC002128.1,LSR,USF2	247	276	68	1419	981
AC002310.1	25	10	5	253	130
AC002310.3,ZNF764	135	154	31	1118	787
AC002310.5	0	7	0	4	5
AC002350.2,RAD9B	5	11	1	18	10
AC002378.1	4	0	0	1	0
AC002398.2,LIN37	104	24	21	360	253
AC002401.2	1	0	0	8	5
AC002401.4,PDK2	60	52	50	796	485
AC002451.1	3	0	0	16	9
AC002451.1.v2	0	0	0	14	4
AC002467.1	8	0	1	39	15
AC002470.1	25	64	5	114	67
AC002519.2	6	0	0	31	10
AC002546.1	0	0	0	2	1
AC002551.1,KIAA0556	657	824	167	5340	3860
AC002558.3,CDC27	995	1077	82	4953	3465
AC002984.1	79	156	6	499	358
AC002996.1,ALDH2::::Exon::::chr12::::111775785::::111776219::::+	0	0	0	4	3
AC003043.2	152	91	27	818	628
AC003070.2	0	1	0	1	6
AC003086.1	0	0	0	4	4
AC003101.1	0	0	0	1	0
AC003101.2	80	118	1	99	85
AC003102.1	94	128	12	212	184
AC003956.1	11	0	0	7	4
AC003965.1	17	14	2	42	27
AC004000.1,SLC25A43	1397	5333	31	975	798
AC004079.1,AC004079.5	8	4	1	58	24
AC004079.2,AC004079.3	141	78	9	306	205
AC004080.13	161	125	24	600	461
AC004080.5,HOXA6	122	119	8	241	105
AC004130.2	9	9	3	39	17
AC004156.1	12	9	6	115	68
AC004231.3	51	86	5	140	90
AC004233.1	1	30	0	15	11
AC004233.2	36	29	5	153	98
AC004233.3	2	0	0	2	0
AC004241.1	46	35	2	146	94
AC004241.1_PTT	18	5	0	33	20
AC004448.2	1	1	2	33	14
AC004448.2.v2	0	0	0	0	1
AC004453.1	3	0	2	27	11
AC004477.1	49	19	2	106	75
AC004542.3,AC004542.6,TUG1	948	683	362	16135	12496
AC004585.1	2	15	1	21	13
AC004596.1	13	19	2	40	29
AC004672.2,ERC1	3225	3861	303	15083	11305
AC004704.1	6	0	2	63	33
AC004706.3,KIAA0753::::Exon::::chr17::::6578326::::6579864::::-	57	40	18	1061	580
AC004706.3,KIAA0753::::Exon::::chr17::::6589779::::6590003::::-	1	0	4	105	112
AC004706.3,KIAA0753::::Exon::::chr17::::6590510::::6590630::::-	0	3	2	51	59
AC004706.3,KIAA0753::::Exon::::chr17::::6594972::::6595053::::-	2	8	2	52	49
AC004706.3,KIAA0753::::Exon::::chr17::::6596158::::6596343::::-	8	19	2	194	140
AC004706.3,KIAA0753::::Exon::::chr17::::6599237::::6599320::::-	1	0	0	100	56
AC004706.3,KIAA0753::::Exon::::chr17::::6600380::::6600458::::-	0	10	2	67	40
AC004706.3,KIAA0753::::Exon::::chr17::::6606873::::6606962::::-	10	4	0	71	45
AC004706.3,KIAA0753::::Exon::::chr17::::6607181::::6607270::::-	2	9	0	44	40
AC004706.3,KIAA0753::::Exon::::chr17::::6608348::::6608464::::-	2	0	0	86	50
AC004706.3,KIAA0753::::Exon::::chr17::::6609994::::6610160::::-	0	0	0	93	91
AC004706.3,KIAA0753::::Exon::::chr17::::6611919::::6612148::::-	7	14	4	254	156
AC004706.3,KIAA0753::::Exon::::chr17::::6620788::::6620998::::-	3	5	3	230	129
AC004706.3,KIAA0753::::Exon::::chr17::::6622882::::6623097::::-	18	0	2	292	197
AC004706.3,KIAA0753::::Exon::::chr17::::6623509::::6623571::::-	2	2	0	43	33
AC004706.3,KIAA0753::::Exon::::chr17::::6624755::::6624861::::-	0	0	1	37	33
AC004706.3,KIAA0753::::Exon::::chr17::::6628117::::6628741::::-	36	10	25	1162	707
AC004706.3,KIAA0753::::Exon::::chr17::::6635011::::6635171::::-	18	4	11	678	324
AC004706.3,KIAA0753::::Exon::::chr17::::6640637::::6640691::::-	0	0	6	90	90
AC004706.3,KIAA0753::::Intron::::chr17::::6579865::::6589778::::-	70	44	7	156	173
AC004706.3,KIAA0753::::Intron::::chr17::::6590004::::6590509::::-	0	3	0	3	3
AC004706.3,KIAA0753::::Intron::::chr17::::6590631::::6594971::::-	31	23	3	39	22
AC004706.3,KIAA0753::::Intron::::chr17::::6595054::::6596157::::-	11	45	0	17	14
AC004706.3,KIAA0753::::Intron::::chr17::::6596344::::6599236::::-	22	6	0	13	12
AC004706.3,KIAA0753::::Intron::::chr17::::6599321::::6600379::::-	8	6	0	3	1
AC004706.3,KIAA0753::::Intron::::chr17::::6600459::::6606872::::-	40	50	1	66	58
AC004706.3,KIAA0753::::Intron::::chr17::::6606963::::6607180::::-	3	8	0	5	2
AC004706.3,KIAA0753::::Intron::::chr17::::6607271::::6608347::::-	15	7	0	11	7
AC004706.3,KIAA0753::::Intron::::chr17::::6608465::::6609993::::-	7	18	0	22	6
AC004706.3,KIAA0753::::Intron::::chr17::::6610161::::6611918::::-	5	1	0	18	9
AC004706.3,KIAA0753::::Intron::::chr17::::6612149::::6620787::::-	36	27	0	33	15
AC004706.3,KIAA0753::::Intron::::chr17::::6620999::::6622881::::-	3	5	0	12	8
AC004706.3,KIAA0753::::Intron::::chr17::::6623098::::6623508::::-	10	18	0	35	10
AC004706.3,KIAA0753::::Intron::::chr17::::6623572::::6624754::::-	11	14	1	98	72
AC004706.3,KIAA0753::::Intron::::chr17::::6624862::::6628116::::-	44	85	6	194	102
AC004706.3,KIAA0753::::Intron::::chr17::::6628742::::6635010::::-	37	55	0	34	33
AC004706.3,KIAA0753::::Intron::::chr17::::6635172::::6640636::::-	51	86	1	168	130
AC004771.2,AC004771.4	1	12	1	87	44
AC004771.3	10	5	1	64	29
AC004777.1	9	4	0	7	1
AC004784.1	2	29	0	3	2
AC004803.1	79	116	3	456	315
AC004812.2	167	170	13	376	220
AC004816.1	2	1	2	114	73
AC004825.2	0	0	2	11	7
AC004834.1	18	39	8	216	116
AC004837.4	10	22	0	67	49
AC004839.2	4	7	0	15	9
AC004854.2	12	0	0	12	6
AC004890.1	0	0	1	7	0
AC004890.2,ZNF783	1035	1049	162	5484	3836
AC004895.1	7	6	0	22	10
AC004917.1,CCDC71L	27	11	10	241	140
AC004918.1,DENND11	447	451	96	3981	2357
AC004923.4	8	17	3	73	45
AC004925.1,GPR37	204	162	57	1898	1379
AC004938.2	39	7	3	187	101
AC004943.2	193	207	26	1129	850
AC004967.1	181	166	5	326	227
AC004980.1	929	826	67	2566	2055
AC004982.2	8	2	0	13	2
AC005005.3	10	43	11	133	103
AC005009.1,AC005076.2,AC074183.1,AC074183.2,AC092013.1,AC093716.1,DYNLL1P7,GRM3-AS1,KIAA1324L,RPL7P30,SEMA3A,SEMA3D,SOCS5P1	21	26	0	51	28
AC005034.7	5	0	3	117	81
AC005037.1	27	3	1	40	26
AC005041.5	5	3	0	22	7
AC005041.5.v2	0	0	0	7	1
AC005050.3	5	0	0	0	0
AC005052.2	6	0	0	24	15
AC005077.4,GTF2IP7	65	68	11	574	340
AC005086.2	1	19	3	20	12
AC005091.1	0	0	0	8	6
AC005154.2	162	172	60	2419	1520
AC005160.1,SUGCT,THUMPD3P1	0	0	1	32	31
AC005219.1,VTRNA2-1	524	392	15	267	110
AC005225.2	35	18	7	241	153
AC005229.4	18	15	2	89	43
AC005255.1	0	0	1	24	12
AC005256.1	8	2	10	76	43
AC005261.2	11	8	0	39	12
AC005264.1	0	0	0	6	3
AC005277.1,ELAC2	1189	1237	168	8301	5524
AC005288.1	6	2	0	14	10
AC005296.1,PNPLA4	84	64	6	370	214
AC005296.1,PNPLA4_PTT	28	23	2	199	98
AC005304.1,AC005304.3	303	290	53	2115	1278
AC005304.1,AC005304.3_PTT	22	27	5	380	196
AC005332.1	2	2	0	74	52
AC005332.3,AC005332.6	43	77	8	462	244
AC005332.4	104	43	16	263	218
AC005355.1	1	0	1	75	34
AC005355.1.v2	13	19	0	19	21
AC005355.2	19	13	2	37	26
AC005363.2	9	27	2	82	46
AC005391.1,ARID3A	154	163	45	1359	1137
AC005410.2,ZNF18	58	130	9	684	473
AC005486.1	10	4	0	12	14
AC005519.1	419	425	57	2774	1852
AC005520.4	8	7	2	24	19
AC005520.7	14	0	2	30	15
AC005523.1	0	0	0	1	1
AC005529.1,NIPSNAP1,THOC5	397	598	120	4310	2676
AC005534.1	71	63	3	213	173
AC005538.2,MSL3P1	19	13	8	233	162
AC005540.1	1	0	1	11	6
AC005546.1,NACC1	1497	1345	232	6347	4424
AC005559.1	0	0	0	17	14
AC005562.1,LRRC37BP1	39	9	5	283	215
AC005578.1	2	0	0	23	12
AC005586.1	9	6	2	13	10
AC005593.1	8	1	1	13	6
AC005614.1	5	0	1	6	5
AC005618.1,AC005618.4	1	11	1	24	14
AC005622.1,IRGC	15	0	1	45	24
AC005670.1	22	35	2	50	38
AC005670.3	203	188	6	294	214
AC005682.2	0	0	0	4	1
AC005695.3	0	0	0	2	2
AC005696.1	177	190	24	893	512
AC005696.4	68	17	7	139	97
AC005702.2	218	220	53	2263	1451
AC005703.6	13	8	3	55	21
AC005703.7	20	33	1	32	30
AC005722.1	2	0	0	3	3
AC005746.1,BCAS3	216	352	71	3197	2138
AC005753.3	0	0	0	1	0
AC005759.1	6	2	2	47	33
AC005775.1	19	31	3	177	101
AC005776.1	82	87	2	40	35
AC005777.1	535	705	134	3399	2190
AC005785.1	1	2	1	19	11
AC005786.2	17	5	1	17	7
AC005808.1	0	0	0	4	0
AC005808.1.v2	0	0	0	2	3
AC005808.1.v3	2	0	0	4	3
AC005821.1	21	12	0	25	21
AC005821.2	0	0	0	2	2
AC005828.4,CYB561	732	823	145	4663	3195
AC005829.1	19	3	1	118	66
AC005837.1	19	17	12	218	180
AC005837.4	2	1	0	10	3
AC005840.4,TAPBPL	1	4	0	20	11
AC005841.1,ITFG2-AS1	56	65	9	125	72
AC005899.5,ZNF207	744	845	169	4954	3284
AC005909.2	0	6	1	25	6
AC005911.1,RHNO1	199	176	41	1234	756
AC005912.1	14	0	0	28	27
AC005920.1	66	139	5	159	131
AC005920.3	0	4	0	7	1
AC005954.1	115	228	84	2307	1293
AC005962.1,MKS1	130	216	30	1046	757
AC005972.3	0	11	0	1	6
AC005996.1	3	3	0	25	19
AC006001.2,AC027644.4,RABGEF1	694	838	65	3197	2119
AC006001.3	704	859	54	1798	1293
AC006001.3_PTT	94	133	12	428	303
AC006001.3.v2	173	146	11	516	380
AC006017.1	10	5	2	62	59
AC006017.2	0	2	0	1	0
AC006027.1	72	28	1	129	104
AC006042.2	1694	1983	135	6821	4742
AC006042.2_PTT	240	261	47	1360	1039
AC006059.1	54	58	6	221	196
AC006064.3	62	49	5	143	146
AC006116.9	10	0	0	10	6
AC006160.1	15	1	1	28	25
AC006205.2	33	46	2	65	33
AC006213.1	5	0	0	22	14
AC006238.1	8	0	0	13	16
AC006252.1	23	19	3	129	80
AC006254.1,MUSTN1,STIMATE,STIMATE-MUSTN1::::Exon::::chr3::::52836757::::52840610::::-	27	42	5	300	164
AC006254.1,MUSTN1,STIMATE,STIMATE-MUSTN1::::Exon::::chr3::::52842811::::52842960::::-	8	0	0	34	24
AC006254.1,MUSTN1,STIMATE,STIMATE-MUSTN1::::Exon::::chr3::::52843721::::52843798::::-	0	0	1	30	30
AC006254.1,MUSTN1,STIMATE,STIMATE-MUSTN1::::Exon::::chr3::::52844829::::52844941::::-	0	0	3	56	25
AC006254.1,MUSTN1,STIMATE,STIMATE-MUSTN1::::Exon::::chr3::::52849792::::52849913::::-	0	0	1	60	34
AC006254.1,MUSTN1,STIMATE,STIMATE-MUSTN1::::Exon::::chr3::::52852603::::52852698::::-	0	0	2	56	39
AC006254.1,MUSTN1,STIMATE,STIMATE-MUSTN1::::Exon::::chr3::::52855396::::52855444::::-	0	8	0	31	18
AC006254.1,MUSTN1,STIMATE,STIMATE-MUSTN1::::Exon::::chr3::::52897291::::52897561::::-	1	3	2	99	75
AC006254.1,MUSTN1,STIMATE,STIMATE-MUSTN1::::Intron::::chr3::::52840611::::52842810::::-	3	0	0	9	7
AC006254.1,MUSTN1,STIMATE,STIMATE-MUSTN1::::Intron::::chr3::::52842961::::52843720::::-	1	2	0	5	4
AC006254.1,MUSTN1,STIMATE,STIMATE-MUSTN1::::Intron::::chr3::::52843799::::52844828::::-	0	3	0	5	2
AC006254.1,MUSTN1,STIMATE,STIMATE-MUSTN1::::Intron::::chr3::::52844942::::52849791::::-	7	9	1	38	39
AC006254.1,MUSTN1,STIMATE,STIMATE-MUSTN1::::Intron::::chr3::::52849914::::52852602::::-	1	0	1	20	14
AC006254.1,MUSTN1,STIMATE,STIMATE-MUSTN1::::Intron::::chr3::::52852699::::52855395::::-	0	7	0	7	9
AC006254.1,MUSTN1,STIMATE,STIMATE-MUSTN1::::Intron::::chr3::::52855445::::52897290::::-	41	46	3	125	122
AC006262.1	0	0	0	7	0
AC006262.2	0	0	0	0	1
AC006273.1	77	41	10	252	156
AC006333.1	37	4	12	227	126
AC006364.1	0	0	0	2	3
AC006449.2	23	39	5	146	79
AC006449.5	14	16	3	40	36
AC006449.7	23	21	3	55	42
AC006449.9,RNA5SP440	0	0	0	3	0
AC006453.3	0	0	0	14	2
AC006460.2	59	45	4	94	67
AC006483.1,AC006483.2	25	14	1	56	33
AC006486.1,ERF::::Exon::::chr19::::42248106::::42249738::::-	251	204	66	1427	1235
AC006486.1,ERF::::Exon::::chr19::::42249827::::42249942::::-	12	18	3	227	116
AC006486.1,ERF::::Exon::::chr19::::42250331::::42250565::::-	43	10	7	430	252
AC006486.1,ERF::::Exon::::chr19::::42254978::::42255127::::-	16	12	6	92	55
AC006486.1,ERF::::Intron::::chr19::::42249739::::42249826::::-	3	36	0	16	18
AC006486.1,ERF::::Intron::::chr19::::42249943::::42250330::::-	41	46	2	66	86
AC006486.1,ERF::::Intron::::chr19::::42250566::::42254977::::-	472	619	41	675	779
AC006486.2	7	2	3	72	34
[truncated: 199,173+ more rows]
