# Supplementary material for: Molecular basis of polyadenylated RNA fate determination in the nucleus
Source: Nature. 2026 Jun 17;655(8124):1070–8. doi: 10.1038/s41586-026-10650-0 (PMC13391367; doi:10.1038/s41586-026-10650-0)
Supplement: Supplementary file 7 — SILAC whole-cell proteomics results. [file 41586_2026_10650_MOESM7_ESM.xlsx]

## Sheet: Columns description
Column name	Description
SILAC results, source data for Fig. 4c; Supplementary Fig. 13b
name	Gene name
ID	UNIPROT Protein identifier
new_protein_GANP_dTAGtomock_-log10_pval	Reverse log10 p-value from a t-test comparing labeled protein LFQ intensities between mock- and dTAGV-1–treated HeLa GANP-2xHA-dTAG cells.
new_protein_HeLa_dTAGtomock_-log10_pval	Reverse log10 p-value from a t-test comparing labeled protein LFQ intensities between mock- and dTAGV-1–treated HeLa cells.
new_protein_LENG8_dTAGtomock__-log10_pval	Reverse log10 p-value from a t-test comparing labeled protein LFQ intensities between mock- and dTAGV-1–treated HeLa LENG8-2xHA-dTAG cells.
new_protein_ZFC3H1_dTAGtomock__-log10_pval	Reverse log10 p-value from a t-test comparing labeled protein LFQ intensities between mock- and dTAGV-1–treated HeLa ZFC3H1-2xHA-dTAG cells.
new_protein_GANP_dTAGtomock_log2_FC	Log2 fold change of mean labeled protein LFQ intensities between mock- and dTAGV-1–treated HeLa GANP-2xHA-dTAG cells.
new_protein_HeLa_dTAGtomock_log2_FC	Log2 fold change of mean abeled protein LFQ intensities between mock- and dTAGV-1–treated HeLa cells.
new_protein_LENG8_dTAGtomock_log2_FC	Log2 fold change of mean labeled protein LFQ intensities between mock- and dTAGV-1–treated HeLa LENG8-2xHA-dTAG cells.
new_protein_ZFC3H1_dTAGtomock_log2_FC	Log2 fold change of mean labeled protein LFQ intensities between mock- and dTAGV-1–treated HeLa ZFC3H1-2xHA-dTAG cells.
SILAC_ratio_GANP_dTAG	Mean SILAC ratio of labeled to non-labeled protein intensities, HeLa GANP-2xHA-dTAG cells, treated with dTAGV-1
SILAC_ratio_LENG8_dTAG	Mean SILAC ratio of labeled to non-labeled protein intensities, HeLa LENG8-2xHA-dTAG cells, treated with dTAGV-1
SILAC_ratio_ZFC3H1_dTAG	Mean SILAC ratio of labeled to non-labeled protein intensities, HeLa ZFC3H1-2xHA-dTAG cells, treated with dTAGV-1
SILAC_ratio_HeLa_dTAG	Mean SILAC ratio of labeled to non-labeled protein intensities, HeLa cells, treated with dTAGV-1
SILAC_ratio_GANP_mock	Mean SILAC ratio of labeled to non-labeled protein intensities, HeLa GANP-2xHA-dTAG cells, treated with DMSO
SILAC_ratio_LENG8_mock	Mean SILAC ratio of labeled to non-labeled protein intensities, HeLa LENG8-2xHA-dTAG cells, treated with DMSO
SILAC_ratio_ZFC3H1_mock	Mean SILAC ratio of labeled to non-labeled protein intensities, HeLa ZFC3H1-2xHA-dTAG cells, treated with DMSO
SILAC_ratio_HeLa_mock	Mean SILAC ratio of labeled to non-labeled protein intensities, HeLa cells, treated with DMSO
Other sheets:	Description
GO_LENG8_UP_Bio_process	Output table of Gene Ontology (GO)analysis for newly made proteins siginificantly upregulated by LENG8 depletion (Biological Process)
GO_LENG8_UP_Mol_Function	Output table of Gene Ontology (GO) for newly made proteins siginificantly upregulated by LENG8 depletion (Molecular Function)
GO_ZFC3H1_UP_Bio_process	Output table of Gene Ontology (GO) for newly made proteins siginificantly upregulated by ZFC3H1 depletion (Biological Process)
GO_ZFC3H1_UP_Mol_Function	Output table of Gene Ontology (GO) for newly made proteins siginificantly upregulated by ZFC3H1 depletion (Molecular Function)

## Sheet: SILAC results
	name	ID	new_protein_GANP_dTAGtomock_-log10_pval	new_protein_HeLa_dTAGtomock_-log10_pval	new_protein_LENG8_dTAGtomock__-log10_pval	new_protein_ZFC3H1_dTAGtomock__-log10_pval	new_protein_GANP_dTAGtomock_log2_FC	new_protein_HeLa_dTAGtomock_log2_FC	new_protein_LENG8_dTAGtomock_log2_FC	new_protein_ZFC3H1_dTAGtomock_log2_FC	SILAC_ratio_GANP_dTAG	SILAC_ratio_LENG8_dTAG	SILAC_ratio_ZFC3H1_dTAG	SILAC_ratio_HeLa_dTAG	SILAC_ratio_GANP_mock	SILAC_ratio_LENG8_mock	SILAC_ratio_ZFC3H1_mock	SILAC_ratio_HeLa_mock
0	AGPAT5	Q9NUQ2	0.0772271	3.73568	0.454204	0.335669	0.147	3.35	0.675	0.53	12.3233	2.3945	0.81302	12.249	6.9682	5.4067	23.414	1.2003
1	AGR2	O95994	2.54287	1.75712	7.3018	7.25794	-0.401	-0.303	-1.06	-1.05	1.66473	1.62953	0.823347	1.56383	1.66272	1.71153	0.80576	3.21177
2	AHNAK	Q09666	4.17242	0.147571	7.95822	8.85811	-0.296	0.0212	-0.578	-0.663	0.70932	0.492093	0.68947	0.751603	0.845787	0.799507	0.62516	0.904287
3	AHNAK2	Q8IVF2	0.125481	0.903797	8.0524	11.0479	0.0314	-0.156	-1	-1.56	1.70907	0.904473	0.562173	1.23567	1.81023	1.25927	0.67968	1.61923
4	AKR7A2	O43488	1.76924	0.234175	7.27368	3.0318	-0.339	0.0717	-1.18	-0.513	1.78333	0.736303	1.0965	1.3891	1.56602	0.73564	1.13556	0.799513
5	ALDH1B1	P30837	6.90769	0.82502	2.40826	1.24011	0.953	-0.166	0.368	-0.225	0.72416	0.886687	1.05414	0.93537	1.07866	1.07901	0.753683	1.144
6	ALDH1L1	O75891	0.0201886	2.00972	0.0345066	4.62478	-0.0247	1.24	0.0416	-2.45	2.7632	2.6299	0.99417
7	ALDH3B1	P43353	0.366949	2.65896	0.624056	5.09647	0.109	0.485	-0.165	-0.847	5.3114	2.1777	8.2155	3.63593	1.82592	2.43233	807.252	7.8406
8	ATG7	O95352	2.388	0.818661	6.96093	1.69248	-0.399	-0.181	-1.05	-0.308	0.853137	0.73466	0.799877	0.757043	1.38527	0.963313	1.00599	0.958703
9	ATIC	P31939	0.455419	1.33331	7.86505	0.798994	-0.0939	-0.21	-0.985	-0.144	0.84451	0.74623	0.86433	0.822217	0.772377	0.76669	0.76147	0.92111
10	ATRN	O75882	0.729402	3.72521	0.0219676	0.686318	-1.49	5.14	0.0681	1.43
11	ATXN10	Q9UBB4	2.44834	2.20338	6.94848	2.34708	-0.322	-0.297	-0.829	-0.312	1.7222	1.46927	1.333	1.88843	2.0133	1.9035	1.7495	1.72073
12	AXL	P30530	3.33129	0.910838	1.34911	5.45446	-0.472	-0.178	-0.237	-0.736	2.6515	7.89327	1.78594	2.03807	5.1337	1.98817	1.96527	11.3269
13	BAG5	Q9UL15	6.02609	0.40968	1.56994	1.40003	-1.15	-0.136	-0.373	0.343	0.895703	0.851553	1.42173	1.03022	1.33129	0.907697	1.0542	1.01479
14	CALCOCO2	Q13137-4	6.52073	0.820131	4.42596	3.63651	0.971	0.18	0.661	0.557	1.86307	1.56157	1.62824	7.30733	3.23627	4.64033	1.6891	4.9833
15	CASP2	P42575	2.54103	3.3381	1.85237	1.50253	-0.583	-0.725	-0.459	0.393	25.2845	8.1948	3.2695	0.95728	1.69215	10.9946	11.945
16	CCPG1	Q9ULG6	5.17214	3.69612	5.45308	0.537186	0.672	0.496	0.708	0.115	2.4242	7.44183	2.98073	2.19157	5.8366	7.40777	1.57757	8.73337
17	CDC37	Q16543	1.51647	0.400827	6.93824	0.05203	-0.184	-0.0678	-0.679	0.0113	1.15113	0.974077	1.01464	0.956043	0.940717	1.03796	0.810627	0.949747
18	CDCA8	Q53HL2	4.584	0.732799	0.107493	0.922689	-0.825	-0.2	0.041	0.238	60.966	9.59192	12.6895	8.23285	22105.9	32.992	10.634	33.6449
19	CDH10	Q9Y6N8	0.43633	3.94461	1.24579	0.697867	-0.191	-1.02	0.42	-0.273	1.23673	1.21263	2.0746	1.24243	2.09383	1.02187	1.96385	1.2498
20	CELF1	G5EA30	0.034233	1.86688	2.46864	4.79658	-0.0101	0.289	0.357	0.624	1.6865	1.45273	1.5668	1.64637	1.7052	1.56453	1.44273	7.21907
21	CENPV	Q7Z7K6	2.81057	0.769111	7.11536	2.62444	0.359	0.137	0.853	0.34	0.79439	0.799257	0.937757	1.70091	0.65671	0.652773	0.80221	0.981947
22	CERS5	Q8N5B7	0.0440799	4.01603	0.424587	1.34589	-0.101	4.14	0.744	-1.77	10.6692	1.7206	5.5483
23	COL20A1	Q9P218	1.03952	3.63498	0.181929	1.01275	1.78	4.61	-0.448	-1.74	0.13716	5.3783	2.9624	2.3058	1.2524
24	COX20	Q5RI15	0.0603102	0.557809	13.4108	0.0367691	0.038	0.258	-5.19	0.0237	0.939995	0.862241	1.00013	0.713277	2.16495
25	CPSF6	Q16630	0.130723	0.742007	4.98921	6.42279	0.0299	0.124	0.547	0.707	0.97064	0.731327	0.958133	0.871247	0.829973	0.96595	1.43107	0.94669
26	CT83	Q5H943	1.11567	0.0572228	3.55694	5.99231	0.503	0.0421	1.22	1.98	10.022	59.514	90.3973	17.1625	410.22	56.418	10.8729
27	CTDSPL2	Q05D32	2.06975	0.701907	5.44433	5.20223	0.325	0.146	0.733	0.701	1.463	1.7538	2.58167	1.78463	3.52486	2.14077	1.55813	1.48295
28	DAB2	P98082	2.97329	1.37101	3.62205	5.81889	-0.335	-0.187	-0.395	-0.612	1.53283	1.60143	2.2379	1.6873	1.86347	2.1561	1.6963	2.31623
29	DBNL	Q9UJU6-2	0.331026	0.986978	5.4987	4.73203	-0.11	-0.255	-1	-0.869	0.740283	0.881807	0.470143	0.72639	0.89772	1.03965	0.650377	0.944193
30	DCTN1	Q14203	2.09431	0.426672	7.81202	5.08756	-0.183	-0.0557	-0.61	-0.384	1.20437	0.715067	0.9366	0.978933	1.14884	1.25297	0.936537	1.1145
31	DDX39B	Q13838	3.82196	1.5939	5.10578	9.55476	0.281	-0.142	0.365	0.754	0.76813	0.718817	0.753677	0.65143	0.745413	0.59996	0.947777	0.722373
32	DHRS1	Q96LJ7	0.720766	0.317985	2.10347	6.24173	0.327	0.173	0.721	1.85	1.21473	0.943157	1.82885	1.1492	1.88005	1.7567	1.40721
33	DRAP1	Q14919	0.147833	0.988426	0.409963	4.68872	-0.156	-0.717	-0.367	2.42	1.07404	0.839703	1.34787	1.07773	3.2142	0.81636	1.01969	0.875657
34	EDC3	Q96F86	0.8183	0.336778	6.78472	0.0631624	-0.219	0.11	-1.24	0.0253	1.53504	0.73424	1.03973	0.980347	1.16972	0.978083	1.70703	1.03311
35	EDF1	O60869	0.798726	0.370813	7.09673	0.588288	-0.162	-0.0895	-0.978	0.128	2.28477	1.7263	1.9514	1.38953	4.39787	5.85207	5.707	2.67607
36	EEF2	P13639	4.87101	2.90919	7.5778	1.61549	-0.424	-0.272	-0.677	-0.174	0.59193	0.49998	0.65271	0.509087	0.733417	0.58266	0.783217	0.772227
37	EIF3D	O15371	2.84374	0.487276	10.0057	3.24254	-0.265	-0.0706	-0.971	-0.295	0.789887	1.12314	0.970777	0.722297	1.06608	1.18148	0.996337	1.11619
38	EP400	Q96L91	1.11997	1.13555	7.80031	3.93205	0.134	0.135	0.705	0.351	1.4796	1.43463	1.6835	1.78747	2.1764	1.48073	2.3964	1.86766
39	EPPK1	A0A075B730	6.76578	1.98117	8.60312	11.7281	-0.657	-0.224	-0.878	-1.39	0.66019	0.696447	0.566847	0.923133	1.28103	0.907683	0.63406	1.1523
40	EXOSC1	Q9Y3B2	4.32571	0.253077	2.81131	2.60658	-0.614	0.0678	0.427	0.403	0.718517	1.09818	0.988117	1.15991	0.653773	0.586067	2.0034	1.22628
41	EXOSC5	Q9NQT4	0.84636	0.541027	2.69909	5.17671	-0.198	-0.141	0.469	0.822	1.60174	2.22833	1.83287	0.90079	5.65313	3.44866	1.13852	15.6759
42	EXOSC6	Q5RKV6	1.99416	0.131035	4.38418	6.40893	-0.451	-0.0527	0.854	1.24	3.07874	0.492507	2.48617	0.58897	0.645697	0.512907	1.11769	1.15717
43	EXOSC8	Q96B26	1.80507	0.177392	3.03051	5.04647	-0.408	-0.067	0.607	0.948	0.611083	0.99461	1.59807	0.521433	0.87876	0.882907	1.1001	1.04384
44	FAM129B	Q96TA1	1.60413	3.06028	7.34663	1.25178	-0.217	-0.356	-0.819	-0.181	1.20617	0.99714	0.982697	0.75311	0.907237	1.03887	1.00816	0.96166
45	FAM50A	Q14320	0.751452	0.287539	7.24335	0.13419	0.129	-0.0609	-0.837	-0.0317	1.16193	1.88793	1.27113	1.42932	1.08137	1.09585	1.54872	1.25993
46	FDFT1	P37268	7.47363	4.20997	8.43917	10.6149	1.05	0.583	1.22	1.68	2.46693	2.46437	4.64107	3.5973	6.99493	3.2298	6.121	2.8042
47	FLII	Q13045	0.749009	0.98878	7.31788	2.81559	-0.0981	-0.12	-0.645	-0.263	0.96373	0.92731	0.766617	0.78491	0.971917	0.918667	0.863037	0.90401
48	FLVCR1	Q9Y5Y0	4.45714	0.139054	1.34462	0.321893	3.56	0.228	1.38	0.466	1.24367	1.10779	1.23338	0.54559	1.03333	1.06313	1.3138	1.15927
49	FTH1	P02794	3.34307	0.0079515	4.21031	7.56324	0.364	-0.00194	0.443	-0.807	1.15867	1.4752	0.63481	2.11327	1.8908	2.1968	0.745413	2.35273
50	FUBP1	Q96AE4	0.121939	0.0355907	5.69802	7.54815	0.0351	0.0111	0.778	1.06	0.799427	0.760307	1.23143	0.777387	0.778333	0.804547	1.03389	0.618287
51	FYTTD1	Q96QD9	4.1681	0.51361	0.981477	2.20713	1.38	0.278	0.452	0.821	232.38	11.179	17.296	22.0545
52	GABARAPL2	P60520	6.15426	4.8524	7.34637	2.02954	0.771	0.608	0.939	0.297	22.5153	6.72727	4.102	2.30703	15.701	17.1645	5.29137	19.4293
53	GAMT	Q14353	1.8742	2.2591	7.66533	1.70131	-0.548	-0.631	-1.94	-0.51	0.484567	0.50262	0.486943	1.07567	0.89546	0.601597	1.3223	1.17337
54	GNB1	P62873	4.34901	0.187484	4.22441	2.2426	-0.612	-0.0522	0.596	-0.356	0.603517	1.13699	0.84526	1.12439	1.27742	0.901773	1.77465	1.25988
55	GNL2	Q13823	1.17301	0.163035	7.13104	3.74764	0.167	0.0351	0.767	0.408	1.65277	1.13307	1.3183	2.52247	2.2011	1.7045	2.82377	2.09223
56	GRIPAP1	Q4V328	0.0557114	0.838591	3.78102	5.74647	0.0161	0.16	-0.502	-0.741	1.26145	1.03072	2.01977	1.16967	0.98466	1.09352	5.22697	1.38867
57	GSTZ1	G3V5T0	0.0573955	0.387373	0.833953	4.6507	-0.0392	-0.209	-0.377	-1.43	1.07024	0.776813	0.83793	1.26043	1.15655	0.900523	0.6799	0.756
58	HADH	E9PF18	0.0668144	0.790512	1.16841	5.3526	0.0173	0.138	0.185	0.625	0.961373	0.732173	1.21747	0.625983	0.8089	0.685387	1.06579	1.47781
59	HEXIM1	O94992	7.17448	0.186375	1.26954	2.01284	-0.791	0.0403	-0.182	0.255	1.03863	1.264	1.77413	1.5091	1.62817	1.577	1.698	1.3246
60	HMGCL	P35914	0.834097	0.225494	0.791837	4.66661	-0.215	-0.0766	-0.207	-0.819	8.86646	1.46535	2.31723	31.67	1.7038	1.84193	0.72872	1.9437
61	HMGCS1	Q01581	1.57516	0.488191	2.45176	6.08659	0.361	-0.151	0.503	1.12	1.8137	1.74867	3.9922	1.3521	1.9381	2.02396	2.36597	2.50037
62	HPD	P32754	2.16249	2.48661	6.9427	4.27281	-0.285	-0.317	-0.805	-0.495	0.955283	0.80518	0.990857	1.0602	0.9852	0.980053	0.98759	1.1807
63	HPDL	Q96IR7	1.40288	0.37726	6.98377	8.43015	-0.233	-0.0864	0.914	1.15	0.76451	1.10142	1.29767	0.66488	0.73852	0.73184	1.39443	1.09867
64	KIAA1033	Q2M389	0.964299	0.043002	5.11856	4.60626	-0.248	-0.0176	-0.926	-0.838	0.97549	2.59204	0.835513	0.85604	0.969453	1.14337	1.23237	3.42627
65	KLF4	O43474	2.88551	1.10442	7.82795	1.51252	0.493	0.24	1.28	0.302	68.5031	906.282	3.85663	649.536	19.3123	1.2527	565.725	2.60455
66	LAMA5	O15230	2.53783	0.12175	7.77382	6.60344	-0.327	0.0297	-0.934	-0.773	3.78517	1.28877	9.1086	2.22791	1.3382	6.08145	2.15003	4.88167
67	LANCL1	O43813	4.22173	2.83959	2.47469	0.840373	-0.603	-0.433	-0.389	-0.174	1.02538	3.35265	1.18919	1.30064	1.32732	0.933353	1.05567	1.23686
68	LIFR	P42702	4.01203	4.0192	5.31846	3.2537	0.823	0.824	1.07	0.689	2.1232	3.21497	5.22317	2.84227	15.6823	3.88507	2.9489	12.9261
69	LSM14B	Q9BX40	1.66131	1.12388	3.45505	6.65462	-0.352	0.265	-0.621	-1.16	1.6973	1.5175	2.49893	1.5	1.26293	1.5809	3.59607
70	LSS	P48449	4.17091	1.49948	3.01877	3.65762	0.74	0.331	0.564	0.661	1.36692	1.04738	1.717	1.42955	1.06263	1.07644	1.29997	0.979403
71	MANF	P55145	3.53026	0.145684	2.99467	5.31866	-0.49	0.0401	-0.428	-0.709	1.27355	1.16604	1.76083	0.865327	1.07445	1.11008	0.651583	1.2978
72	MCM3AP	O60318	6.84825	0.780922	1.60231	0.234263	-1.44	0.244	0.415	-0.0944	4.371	1.02479	1.2711	1.08354	1.13898	6.0657	1.16561	1.20093
73	MGAT5	Q09328	0.265047	0.919258	0.131415	4.66474	0.566	-1.49	0.309	5.28	1.1381	0.80282
74	MOCOS	Q96EN8	2.09301	0.064122	7.16879	3.58411	-0.374	-0.0219	-1.12	-0.572	1.53687	1.69843	0.950873	1.53103	1.29063	1.29173	1.58843	1.73493
75	MRPS26	Q9BYN8	0.220622	0.0375463	1.99786	6.1033	0.233	0.0463	-1.27	-3.31	1.01722	0.879563	4.95642	0.781573	0.83875	1.97717	1.13821	2.74622
76	MSN	P26038	3.01278	5.52797	9.90241	2.94988	-0.223	-0.383	-0.77	-0.22	0.575827	0.55555	0.552893	0.57351	0.731837	0.664927	0.517823	0.689903
77	MUT	P22033	4.45487	0.539703	4.07885	2.22458	0.737	0.145	0.681	0.417	2.5014	0.818127	1.03808	1.38214	1.2417	1.23745	1.09607	1.30084
78	NAGLU	P54802	0.633616	5.84575	3.28163	1.70604	-0.317	-1.85	-1.09	-0.66	2.04597	3.38263	1.02755	3.6299	1.9101	1.88439	9.09145	3.76307
79	NBR1	Q14596	7.29251	6.11681	9.77716	2.01928	0.827	0.68	1.21	0.262	2.81253	6.84007	2.7098	3.5728	2.12353	2.06917	7.77897	2.80243
80	NCOA4	Q13772	4.34808	1.21803	4.85995	0.487314	1.42	0.526	1.58	0.265	10.3794	10.2113	1.65317	7.8819	7.1995	11.7727	138.358	1600.4
81	NLE1	Q9NVX2	5.26683	0.552454	1.55123	2.27782	-0.992	-0.17	0.366	0.488	0.739887	0.688593	2.37803	0.780657	1.2311	1.01176	1.03577	1.0559
82	NLRC3	H3BLT9	0.133825	0.015743	1.1381	5.58501	-0.233	0.0306	-1.29	-4.65	0.36871	112.49	6.0408
83	NOP10	Q9NPE3	0.108495	0.0315927	0.031294	4.76229	-0.14	0.0438	0.0434	-2.89	6.57789	0.452883	0.28651	44.0508	0.64867	0.583623	1.67455	1.10554
84	NUPL2	O15504	0.0244626	1.26197	7.56469	5.32976	0.00824	0.244	1.13	0.777	1.48163	2.15273	2.5741	1.21461	1.18018	1.13703	2.08746	3.2322
85	PCM1	A0A5H1ZRS1	0.0506524	0.0893365	0.608759	11.1059	-0.0139	-0.0237	-0.119	-1.62	3.99663	85.0195	1.76415	3.2542	3.85083	2.87503	2.24769
86	PCSK9	Q8NBP7	1.16447	4.19756	0.10108	0.625928	-0.287	-0.777	-0.0395	0.181	1.8739	17.6571	7.1812	19.4167	6.6245
87	PIK3C2B	O00750	1.22951	0.622403	3.9047	5.12988	-0.406	-0.245	-0.991	-1.27	23.4039	17.7985	1.4257	10.3616	2.21018	1.02905	4.03505	3.26532
88	PNN	Q9H307	1.35576	0.0717016	7.41174	10.3362	0.249	-0.0223	1.07	1.67	0.87539	1.28763	1.49977	0.830973	0.85453	0.97119	1.49593	0.957863
89	POLDIP3	Q9BY77	1.5475	0.938395	8.24496	0.465364	0.141	0.0979	0.63	0.0576	1.7446	2.1601	1.8273	2.47903	1.45457	1.95723	1.55857	2.48217
90	PPOX	P50336	0.78358	1.37123	3.03645	5.60135	0.127	0.191	-0.349	-0.603	0.77976	0.90943	0.91501	1.01243	0.96262	0.866827	0.91401	1.4408
91	PTP4A1	Q93096	1.6772	3.70516	1.67575	0.626396	0.33	0.613	0.33	0.159	4.50203	3.13447	4.2517	6.10137	3.84137	3.18583	6.26183	3.17413
92	PYCRL	Q53H96	2.25722	1.58139	5.61598	5.25448	-0.377	-0.289	-0.823	-0.77	6.81496	1.24169	0.441057	1.58584	24.2445	5.01378	2.3961	0.86294
93	RABGGTB	P53611	4.21499	1.86067	0.0447708	0.796043	-0.746	-0.388	0.0177	-0.208	0.779877	0.504333	0.36426	2.03784	1.10723	0.524347	1.94003	0.83744
94	RANGRF	Q9HD47	0.116185	2.07118	0.194929	5.69777	0.198	-1.94	0.312	-4.58	32.08	33.405
95	RBBP6	Q7Z6E9	0.804781	0.542672	6.59492	5.54187	0.172	0.128	0.953	0.794	1.01117	1.55164	1.3439	0.89932	0.876433	1.08217	1.20673	0.857953
96	RBM12B	Q8IXT5	1.26401	0.176884	1.84712	8.63091	-0.149	0.0318	0.197	0.82	1.41007	1.45504	1.46943	1.54773	1.44631	1.71473	2.28163	0.805607
97	RBM17	Q96I25	0.287873	1.75125	7.15333	1.84452	0.0502	0.198	0.68	0.206	0.98404	1.09137	1.14642	0.964467	1.07723	0.68547	1.15524	1.13465
98	RBM26	Q5T8P6	0.605531	0.805549	5.58943	6.50071	0.094	0.116	0.542	0.635	1.12137	0.998493	1.3523	0.9076	1.13134	1.13771	1.4138	0.897883
99	RCL1	Q9Y2P8	0.172606	1.76391	7.13252	2.35303	0.0337	0.206	0.701	0.256	1.06219	0.759113	1.05104	1.08498	0.781883	0.967807	0.65406	0.477497
100	RDH11	Q8TC12	0.988385	3.34863	6.86052	1.74553	0.119	0.299	0.592	-0.181	2.3589	1.04337	1.76959	2.35777	2.12773	2.7287	2.04697	1.99991
101	SERPINB1	P30740	0.928859	1.80671	6.88206	4.54895	-0.167	-0.273	-0.874	-0.574	0.943107	0.865393	0.700953	1.00004	0.73168	0.938123	0.800197	1.07335
102	SERPINB6	P35237	1.07466	1.24533	7.12282	0.124116	-0.169	-0.188	-0.826	-0.0297	0.797233	0.571627	0.650237	0.83233	0.733433	0.732187	0.673473	0.736533
103	SF3B4	Q15427	0.970756	0.0409076	0.115717	4.92789	-0.164	-0.011	0.0291	0.586	0.793673	1.56523	1.05901	0.825927	0.953153	1.06893	0.928807	1.29242
104	SLC7A11	Q9UPY5	5.53402	2.96246	5.44196	6.40972	0.652	0.375	0.641	0.76	1.35448	1.5197	3.4071	0.99789	2.85725	1.21495	78.457	2.35192
105	SLFN5	Q08AF3	4.11496	0.961062	2.23106	5.08499	-0.789	0.258	-0.481	-0.959	1.34096	2.1121	170.398	1.84123	2.02783	1.96157	6.12637	2.62337
106	SNRPA	P09012	0.368932	0.657115	10.709	9.36875	0.0919	0.144	1.74	1.43	0.755763	1.46206	1.63453	0.782097	1.40344	0.668887	1.21127	0.69493
107	SNX19	Q92543	2.68392	5.68045	0.0181189	5.58712	2.95	-5.71	0.0423	-5.61	4.6538
108	SOWAHC	Q53LP3	4.2429	0.532022	0.298288	0.683335	-0.763	-0.156	-0.0983	-0.188	0.998987	3.1361	1.51737	1.18852	1.27103	1.9418	0.534837	1.68663
109	SPRYD4	Q8WW59	1.31284	0.50892	6.37993	9.75484	-0.311	-0.154	1.16	1.97	1.66504	1.21059	2.31423	1.00216	0.80229	0.799367	2.0754	1.1454
110	SQSTM1	Q13501	6.18214	4.54686	6.80469	0.809602	0.704	0.52	0.782	0.137	3.02327	2.64723	2.45453	3.1158	3.35973	3.72437	2.84277	4.01627
111	SREBF1	P36956	0.165929	2.75813	0.137777	4.74911	0.296	2.64	-0.252	4.19	1.6083	1.00287	1.0362
112	SRFBP1	Q8NEF9	0.376884	0.729769	3.53984	4.68585	0.0916	0.153	0.503	0.644	3.0138	1.4143	1.38827	1.50587	2.06597	1.1473	1.55947	1.47102
113	SRM	P19623	1.30943	2.68043	9.63295	2.27023	-0.17	-0.29	-1.05	-0.255	0.56027	0.644593	0.67618	0.654657	1.2656	0.748143	0.863877	0.867253
114	TAX1BP1	Q86VP1	6.88703	5.19978	8.66371	1.34782	0.955	0.711	1.26	0.24	2.12093	1.36947	2.1287	1.77523	4.2518	1.12887	5.4074	2.53503
115	TIPRL	O75663	1.27576	0.0668706	7.04594	0.0685251	-0.468	0.0411	-1.99	-0.042	1.18494	1.66685	0.851333	2.0137	2.2721	1.88237	1.5874	1.3384
116	TMEM161B	Q8NDZ6	0.122224	1.44985	14.4956	0.307932	0.0699	-0.503	5.78	0.154	2.1957
117	TPT1	P13693	3.86802	4.41617	7.61607	3.22766	-0.485	-0.546	-0.96	-0.417	0.74089	0.678813	0.724267	0.598047	1.04962	0.952497	0.80277	1.11537
118	TRIM22	Q8IYM9	0.884031	0.264255	0.00271892	6.25243	0.984	-0.383	0.00492	4.8	1.2052
119	TRIM29	Q14134	4.59062	2.94958	13.0054	0.971625	-1.15	-0.786	-4.29	-0.342	7.5693	3.64925	44.194	31.8737	61.31	13.739	30.669
120	TRIM32	Q13049	3.97645	1.30847	2.04665	0.312241	-0.711	-0.3	0.418	-0.101	1.26894	0.87383	1.0199	2.22094	1.1719	1.2841	1.09507	6.85005
121	TRIM56	Q9BRZ2	4.57087	0.256831	5.6717	0.968686	-0.952	0.101	-1.17	-0.285	1.6763	1.7141	1.87437	1.04133	1.59253	0.815007	2.21197	1.97071
122	TTC38	Q5R3I4	0.654827	2.42285	12.3709	0.277012	-0.289	-0.763	-4.45	0.147	0.314531	1.1953	1.68437	0.93945	1.1478	1.41703	0.457677	1.16707
123	TUBA1C	Q9BQE3	2.98705	3.00617	6.78063	3.42411	-0.326	-0.328	-0.699	-0.365	0.449917	0.399253	0.49089	0.358057	0.486847	0.399577	0.329853	0.605643
124	TUBB3	Q13509	1.10204	3.55712	6.93683	4.01057	-0.254	-0.619	-1.18	-0.686	0.747153	0.75856	0.94551	0.7417	0.881587	0.616583	0.75521	0.77125
125	TXNRD1	Q16881	0.833815	0.10247	7.0962	0.114184	-0.124	-0.0221	-0.727	-0.0244	0.901093	0.90407	0.768637	1.05113	0.980013	1.00353	0.867983	1.0079
126	UBE2T	A0A8V8TNE2	1.21895	4.26879	4.90594	0.266118	-0.233	-0.618	-0.702	0.072	1.66243	4.98227	4.10646	3.5651	3.5176	7.6187	293.541	7.72783
127	UBQLN2	Q9UHD9	6.15152	0.797064	0.029468	2.60105	-0.834	-0.161	-0.00915	0.388	0.64798	0.743813	1.63423	0.898877	0.81661	0.778343	1.27994	1.40904
128	VPS29	Q9UBQ0	1.1694	0.45327	7.79397	1.69294	0.159	-0.078	-0.812	-0.209	0.826437	0.498103	1.41263	0.886073	1.56733	1.07362	0.65994	0.831103
129	YTHDC2	Q9H6S0	1.16984	0.78438	9.05015	0.0576277	-0.206	-0.153	-1.27	0.0167	1.82347	1.00156	2.74543	1.1117	4.23553	6.0541	1.09642	2.0823
130	ZBBX	A8MT70	0.273467	3.46441	0.471152	0.299343	-0.784	-5.49	-1.21	0.845	0.28073	0.29624	3.4842	3.0888	2.7713
131	ZC3H11A	O75152	8.6748	0.408562	6.01931	8.36978	1.5	0.116	0.976	1.43	1.70623	1.08207	1.7256	0.97402	0.99109	1.19645	1.81477	1.13923
132	ZCCHC8	Q6NZY4	3.47113	1.90413	7.28048	4.99988	0.408	0.255	0.839	0.565	1.0834	1.00366	1.54353	0.898553	1.32417	0.984423	1.18997	1.29972
133	ZFC3H1	O60293	0.371019	0.0945374	2.24742	9.00393	0.233	-0.0717	0.902	-3.42	3.9439	2.25187	0.498735	1.2755	1.65617	1.56117	2.19565	2.0889
134	ZNF281	Q9Y2X9	0.0635187	2.22988	6.85555	1.14114	0.0151	0.272	0.742	0.166	4.5934	1.89527	1.33613	0.89789	1.35703	1.39186	1.4887	1.58117
135	A2M	P01023	0.850248	0.521112	1.23823	0.126756	2.34	1.61	3.08	0.497	0.221427	0.0429203	0.1272	0.0237305	0.0102754	0.028471	0.028069	0.029404
136	AAAS	Q9NRG9	0.323367	0.211914	0.509043	0.27282	0.0726	0.0511	0.104	-0.0632	1.10831	0.908373	1.08711	1.42761	1.686	1.5563	1.2286	1.12308
137	AACS	Q86V21	0.724544	0.276288	1.14549	1.41893	-0.299	-0.14	-0.419	-0.491	1.19965	1.55014	1.116	1.04148	0.79618	0.8197	1.95183	0.818527
138	AAK1	A0A096LP25	0.0859863	0.230526	3.12414	4.25614	-0.0268	-0.0642	-0.476	-0.619	1.01725	0.89277	0.919707	0.973553	0.968603	0.79421	0.978073	0.96879
139	AAMDC	Q9H7C9	0.346597	0.0703134	2.20094	0.453359	-0.728	-0.18	-2.93	0.902	7.3283	12.263	5.08856	0.643875
140	AAMP	C9JG97	0.194427	0.408683	0.772372	0.347257	0.139	-0.257	0.419	0.225	1.21259	3.85793	1.8053	2.12127	3.40145	1.03208	2.54797	2.0782
141	AAR2	A0A7P0TA70	0.809785	1.4173	3.42521	0.20985	-0.228	-0.344	-0.677	-0.0781	1.99959	1.05831	1.25207	1.19515	1.3394	1.42993	1.35083	1.23248
142	AARS	P49588	0.0460204	0.112193	4.21331	1.56936	-0.0141	-0.0322	-0.579	-0.265	1.27967	1.10792	1.1212	1.33417	1.32453	1.62163	1.03577	1.45347
143	AARS2	Q5JTZ9	0.0931455	0.851923	2.63099	0.161405	0.0317	0.197	0.456	-0.0518	0.7111	1.02076	0.874987	1.00411	0.969417	0.820077	0.829843	0.902317
144	AASDHPPT	Q9NRN7	0.41883	0.117096	3.701	0.417771	-0.291	-0.099	-1.53	-0.291	2.78467	9.1076	5.95753	5.82003	2.31448	2.47216	6.02333	4.16963
145	AATF	Q9NY61	1.30175	1.17956	3.95906	1.21109	0.143	0.133	0.34	0.136	2.11546	1.776	1.3625	1.23783	1.1468	1.07161	1.20357	1.29513
146	ABCA13	Q86UQ4	0.269533	0.691328	0.222541	0.566165	-0.704	-1.48	-0.599	-1.27	10.202	4.0325	2.97266	4.53787	0.830785	2.36828	0.76246	2.32333
147	ABCA2	A0A087WXK5	0.35569	0.150996	0.504171	0.915046	-1.34	0.653	1.77	2.78	0.98981	0.41329	0.74867	0.211205
148	ABCA4	P78363	0.41329	0.0109653	0.360102	0.0364469	-1.64	-0.0585	1.47	0.189	0.575454	3.0979	0.54774	1.04529	1.96945	0.16943	1.07426	0.30944
149	ABCA7	Q8IZY2	0.125451	0.217729	0.893455	0.262913	0.393	-0.636	-1.94	0.746	1.7343	1.3198	2.4289	33.8627	4.37135	63.286
150	ABCB10	Q9NRK6	0.788893	0.0548096	3.35672	2.48567	-0.214	-0.0222	0.637	0.501	1.5748	0.680983	0.67173	1.17282	0.970797	1.19012	0.793553	0.717137
151	ABCB6	Q9NP58	1.36474	0.56614	0.309706	3.43245	-0.207	0.108	-0.067	-0.42	0.957803	1.79263	1.4169	1.42577	1.75823	1.61967	2.21443	2.2206
152	ABCB7	O75027	1.14578	0.0999154	0.901692	0.29104	0.183	0.0252	0.153	0.0637	0.888623	1.24293	1.14997	1.12787	1.80017	1.7657	1.35484	0.805487
153	ABCB8	Q9NUT2-4	0.587721	0.120783	0.103564	1.14925	-1.77	0.475	0.414	2.91	1.4161	1.39629	0.988303	3.7351	1.2464	1.09	6.0399	0.562088
154	ABCC1	P33527	0.630762	0.5682	1.07629	0.22251	0.0831	0.0768	0.124	0.0361	0.85961	0.977027	0.908427	0.898407	0.944497	0.829357	0.83405	0.92872
155	ABCC10	Q5T3U5	0.373635	1.09714	0.0934329	0.455862	-1.9	4.31	0.577	2.23	6.1517	15.117	2.32081	17.771	2.81235	89.362	1.526
156	ABCC2	Q92887	1.69722	0.617425	2.67203	2.1267	0.224	0.106	0.315	0.264	1.15607	2.3919	1.65487	21.1074	1.3283	1.58643	1.51697	1.71723
157	ABCC3	O15438	0.140305	0.14288	0.227097	1.20485	-0.391	-0.397	-0.593	2.17	1.14203	1.8933	1.52408	67.0085	3.3409	2.4897	5.65685
158	ABCC4	O15439	0.532109	1.11549	1.85521	0.271577	0.0772	0.134	0.195	0.0451	1.1069	0.934657	1.57913	1.59467	2.44639	1.54887	1.42179	2.20227
159	ABCC5	O15440	2.68552	0.00897863	0.251493	0.842346	4.62	-0.0331	-0.756	1.95	84.4774	2.98298	6.1627	2.04793	38.505
160	ABCC8	Q09428	0.0394479	1.49015	0.185742	0.197805	-0.142	2.99	-0.589	0.621	8.9176	2.222	79.3639
161	ABCD1	P33897	0.503777	0.0271924	1.22414	0.158614	0.128	0.00952	0.248	-0.0493	0.909557	0.992277	1.19974	1.23284	1.08403	1.20136	0.957093	1.2034
162	ABCD3	P28288	0.297326	0.00643212	3.12368	0.918731	0.0462	-0.00127	0.277	0.111	0.69425	0.702063	0.6535	0.698047	0.82959	0.769057	0.896583	0.79106
163	ABCE1	P61221	2.05486	0.898458	5.95007	0.032334	-0.287	-0.156	-0.712	0.00886	0.789037	0.842327	0.869433	0.732423	0.726673	0.680757	0.650347	0.734223
164	ABCF1	Q8NE71	0.775362	0.979397	5.94123	1.07379	-0.0752	-0.0894	-0.383	-0.0956	0.838737	0.659743	1.02893	0.730227	0.786213	0.70734	0.868497	0.97693
165	ABCF2	Q9UG63	2.13428	0.574789	2.96261	0.65155	-0.347	-0.131	-0.448	-0.144	0.93862	0.603697	1.04815	1.07784	1.01541	0.895703	1.54831	1.17567
166	ABCF3	Q9NUQ8	0.147124	0.774962	2.34461	0.475868	0.0423	-0.163	-0.369	-0.112	1.43125	1.00992	1.1718	0.944297	1.07039	0.912843	1.51117	1.15123
167	ABCG2	Q9UNQ0	1.88031	0.255517	1.44366	0.5101	0.306	-0.0666	0.252	0.116	0.72807	0.765813	0.52365	0.85977	0.653757	0.797083	0.766787	0.791257
168	ABHD10	Q9NUJ1	0.583603	0.591047	5.11014	0.0769574	0.0895	0.0903	0.485	0.016	0.893707	0.905643	1.02143	0.84923	1.06259	0.88217	0.92325	1.36909
169	ABHD11	Q8NFV4	0.459371	0.121226	0.145436	0.453498	0.256	-0.0836	0.0983	-0.254	1.09731	0.49129	1.38678	0.960927	7.63386	1.15803	2.0452	1.29549
170	ABHD12	Q8N2K0	0.227551	1.02746	0.28035	0.22164	0.0696	0.226	0.0829	-0.0681	1.09268	2.0042	6.8548	7.60583	2.83603	14.8463	8.6663	1.11062
171	ABHD14B	Q96IU4	0.888267	0.450148	3.107	0.289755	-0.39	-0.233	-0.998	0.163	3.52887	24.6288	2.40347	1.07775	3.2743	0.715853	0.75348	1.8208
172	ABHD16A	A0A0G2JJD3	0.347363	0.0588883	0.398166	1.72939	0.113	0.0237	-0.126	-0.38	1.4869	0.901167	4.63197	1.82077	1.08299	1.16797	2.0222	2.02736
173	ABHD17B	Q5VST6	0.658519	0.209044	0.668841	0.000304265	-1.81	-0.72	1.83	0.00126	1.0193	5.21977	37.8879	4.71917	1.79853	1.85573	11.5861	1.15238
174	ABHD5	Q8WTS1	0.106738	0.377475	0.460545	0.272423	-0.612	1.8	-2.11	1.38	5.0261	1.2681	1.337	4.8103	5.1465	3.6129	7.9808
175	ABHD6	Q9BV23	0.0340827	0.361611	0.411088	0.0429238	0.043	0.357	0.396	0.0536	1.16588	0.78245	0.932127	0.889817	0.850667	1.9546	1.01461	1.63283
176	ABI1	Q8IZP0	0.748907	0.681087	2.4522	0.807956	0.165	-0.154	-0.398	-0.175	0.722253	0.78961	1.01073	1.6044	0.954463	2.37823	0.90582	1.01789
177	ABL2	P42684	0.925402	1.3083	1.66748	0.0590934	0.562	0.725	0.866	0.0556	1.4112	11.2409	91.526	22.592	1.35	4.1473	3.3873
178	ABLIM1	O14639	0.00762488	0.824812	0.296064	0.282672	0.00366	0.25	0.113	0.108	1.03295	1.00935	0.946863	3.62805	1.28204	1.41614	1.16271	2.30957
179	ABT1	Q9ULW3	1.29284	0.0220725	0.204731	0.00680115	-1.8	-0.054	0.427	-0.0169	10.2274	2.54033	72.5515	31.6422	21.524	6.1628	5.10413	121.96
180	ABTB2	Q8N961	0.318105	0.702239	0.0148342	0.0301621	-1.11	-2.07	0.066	-0.132	0.80608	0.880105	0.671365	29.8389	0.75076	1.37419
181	ACAA1	P09110	0.276222	0.11062	1.63282	1.08842	0.141	-0.0636	-0.546	-0.406	0.807387	0.878383	1.52393	0.833113	1.04364	0.928867	0.879083	0.881243
182	ACAA2	P42765	0.268375	0.806416	1.4925	0.42037	0.0423	0.1	0.158	0.0609	0.797147	0.661637	0.68117	0.615397	0.676527	0.78275	0.753117	0.79152
183	ACACA	Q13085	1.05748	0.0425724	2.44588	0.351946	-0.295	-0.0194	-0.549	-0.127	1.05075	0.94742	1.45067	1.45543	1.05183	1.09541	2.45733	1.35903
184	ACAD10	Q6JQN1	0.431903	0.0596515	0.00655848	0.478806	1.23	0.219	0.0254	1.33	1.10843	0.96133	10.7919	7.9017	3.15236	0.64341	1.44012	3.81418
185	ACAD11	Q709F0	0.317789	0.368801	1.11142	0.24217	-1.55	1.74	4.03	1.23	2.6806	0.200659	0.00748385	0.81958	1.24756	2.15428	1.19703	0.74661
186	ACAD8	Q9UKU7	0.680144	1.36159	0.120346	0.197015	1.24	2.07	0.297	0.458	0.51672	1.29988	0.92763	0.71636	0.402277	3.9259	0.70229	1.7669
187	ACAD9	Q9H845	0.391571	0.443596	2.14204	0.3704	0.0753	0.0831	-0.27	0.072	0.79723	0.9918	1.01744	0.79588	0.919517	0.800233	1.02011	0.95741
188	ACADM	P11310	0.870301	0.302877	1.49325	0.00230791	0.186	0.0822	0.277	0.0008	0.818397	0.857427	0.726263	0.54601	0.59142	0.716973	0.547537	1.30478
189	ACADS	P16219	0.0399021	0.144212	1.2026	0.239194	-0.0514	0.169	-0.915	-0.262	1.44106	0.532785	1.4529	0.831497	0.998133	0.787783	0.418473	1.0755
190	ACADSB	P45954	0.0695955	0.0723	1.78213	3.22588	-0.03	-0.0311	0.421	0.665	0.84591	0.76069	0.881873	0.81562	1.03014	0.658297	1.22376	0.945203
191	ACADVL	P49748-3	0.675557	0.359811	0.242062	0.425528	-0.12	0.0738	-0.0533	0.0844	0.715207	0.850223	0.759703	0.85692	0.949303	1.09974	0.606617	1.01192
192	ACAP2	Q15057	0.480242	0.57232	0.33315	0.276019	0.313	-0.358	-0.234	0.201	1.12765	0.924623	1.02743	0.937723	0.853847	1.18101	0.902193	1.26873
193	ACAT1	P24752	2.52874	2.59868	3.77857	2.06503	0.25	0.255	0.346	0.214	0.688313	0.64033	0.685857	0.767897	0.828247	0.703647	0.681747	0.963983
194	ACAT2	Q9BWD1-2	2.4198	0.0886813	0.0306431	2.84591	0.406	-0.0287	0.0105	0.46	1.01337	1.46215	1.40967	0.84874	0.881793	0.843003	1.52074	0.87176
195	ACBD3	Q9H3P7	0.510211	1.06385	0.613347	0.449103	0.138	0.24	-0.159	0.125	1.118	1.21843	1.28037	1.9649	1.188	1.68817	1.12398	2.12577
196	ACBD5	A0A7I2V5E1	0.474853	1.31494	1.75927	1.17607	0.105	0.226	0.28	0.208	3.23347	3.64717	2.2729	4.08257	4.0223	3.40483	3.13787	3.36703
197	ACBD6	Q9BR61	0.631602	1.37834	2.18614	1.24058	-0.274	0.488	-0.687	-0.452	61.2453	93.814	72.9353	416.962	196.017	85.574	9.7973
198	ACD	Q96AP0	0.109511	1.27857	0.158688	2.12	-0.342	2.48	0.477	-3.6	0.82533
199	ACIN1	E7EQT4	2.83037	1.36813	5.22116	2.73954	0.375	0.217	0.639	0.366	0.942897	0.903517	0.873407	0.83624	0.79132	0.8288	0.781523	1.00127
200	ACKR3	P25106	1.7346	0.0348098	0.677412	0.0100091	1.8	-0.0678	0.9	0.02	2.27297	1.4795	4.8093	1.24127
201	ACLY	P53396	0.571888	0.116049	0.602483	2.58839	0.0935	-0.0247	-0.0973	0.288	0.79251	1.17319	1.2501	0.946443	1.00513	0.92087	1.10647	1.07801
202	ACO1	P21399	0.487447	0.599822	4.07004	2.4824	-0.143	-0.168	-0.724	-0.483	0.796117	0.978467	0.79457	0.85588	0.813197	1.00254	0.892193	0.738677
203	ACO2	Q99798	1.09759	2.22445	2.84476	1.7911	0.127	0.215	0.26	0.182	0.82987	0.67192	0.8234	0.78331	0.704217	0.804	0.785357	1.00869
204	ACOT1	Q86TX2	0.302325	1.12823	1.72077	1.89727	0.0937	0.258	0.351	-0.378	1.48043	0.857713	1.62967	0.975873	3.09503	1.62463	2.96493	1.79929
205	ACOT13	Q9NPJ3	0.243648	0.291359	0.0720188	0.732956	-0.0886	-0.103	-0.03	0.212	0.549397	0.200993	0.379257	0.75121	1.14561	0.853697	0.405013	0.841237
206	ACOT7	O00154	0.285654	0.355185	0.286091	0.397721	-0.141	-0.169	-0.141	0.184	0.877723	0.924867	0.739487	0.825587	0.747967	0.78596	1.08698	0.88138
207	ACOT8	O14734	0.547343	0.408443	0.770585	0.148801	-1.35	1.07	1.75	0.461	1.13267	1.23402	0.410023	0.777685	2.0262
208	ACOT9	Q9Y305	1.80371	0.701973	2.47941	0.508681	0.203	0.101	0.259	0.0794	0.928787	0.79456	1.07915	0.79883	0.783587	0.9255	1.14252	0.956433
209	ACOX1	Q15067	0.599907	0.386264	1.97499	0.907241	-0.117	-0.0833	-0.284	-0.16	1.06926	0.793313	0.930163	1.05781	1.07958	1.02395	0.952403	0.941963
210	ACP1	P24666	2.609	0.570822	1.72005	0.0445038	-0.574	-0.185	-0.419	-0.0201	0.923693	0.91662	1.04157	1.17931	1.21378	1.09927	0.698203	1.8861
211	ACP2	P11117	0.711259	2.60922	0.933662	0.278804	-0.326	-0.856	0.399	0.156	2.25983	0.88115	1.37097	0.595053	0.809027	1.01143	9.04008	6.06553
212	ACSF2	Q96CM8-2	0.221521	0.318807	0.55322	0.115831	0.104	0.14	-0.217	-0.0587	0.626913	0.59299	0.748717	0.731157	0.901003	0.741283	0.8676	0.986117
213	ACSF3	Q4G176	0.461606	1.08067	0.816703	0.733606	-0.139	0.264	-0.215	-0.198	0.936307	1.19857	0.912563	1.77077	1.0898	1.17063	0.894643	2.0104
214	ACSL1	P33121	0.0436922	1.14401	0.339057	0.90727	-0.0266	0.419	0.166	0.354	1.64523	1.47037	0.79137	1.11044	1.36127	1.04106	1.34482	1.4788
215	ACSL3	O95573	2.27604	1.42143	2.78277	0.351839	0.262	0.185	0.306	0.0641	1.39287	1.0869	1.37743	0.935107	1.584	1.06702	1.0549	1.34569
216	ACSL4	O60488	0.515645	0.494348	3.38955	2.58086	0.0714	-0.0691	0.296	0.238	1.11308	1.1005	1.50433	1.30061	1.41	1.17877	1.6079	1.51403
217	ACSL6	Q9UKU0-9	0.857093	0.494776	0.299737	0.430971	-2.24	1.48	-0.992	-1.33	5.5006	2.44998	4.6864	2.4529	1.6403	1.3617	0.75394
218	ACSS2	Q9NR19	0.155362	0.683033	0.632294	0.407991	0.381	1.27	-1.2	0.854	1.2499	3.6573	1.86908	0.82554	3.13305	0.879373	22.105	0.96837
219	ACTB	P60709	1.65003	0.261907	0.4532	1.84418	-0.142	-0.0348	0.0541	-0.154	0.31676	0.37458	0.339453	0.33136	0.373457	0.319983	0.323953	0.44274
220	ACTL6A	O96019	0.76281	0.27891	0.312209	0.481719	-0.101	0.0459	0.0503	0.0711	0.955663	1.02821	0.658073	0.98109	0.898347	0.84273	0.866487	0.93508
221	ACTL8	Q9H568	3.2653	0.0402232	1.09392	0.0187262	-2.14	0.057	0.939	-0.0271	1.2044	0.946223	2.47463	0.89369	1.6112	1.00175	2.16923
222	ACTN1	P12814-3	0.536531	1.76357	5.94588	5.02243	-0.0776	-0.188	-0.523	-0.442	0.757817	0.73399	0.64713	0.751653	1.0188	0.705107	0.713827	0.954777
223	ACTN2	P35609-2	0.563701	0.0464164	1.70039	0.504358	1.48	-0.169	-3.36	-1.36	0.18835	0.17838	0.37531	0.5516	0.315945
224	ACTN4	O43707	0.885954	0.279689	5.82948	4.58487	-0.107	-0.0437	-0.485	-0.384	0.613897	0.55532	0.674133	0.593123	0.600187	0.7329	0.541987	0.698547
225	ACTR10	Q9NZ32	0.0418522	0.146611	0.730999	0.4531	0.0899	-0.286	1.06	-0.734	1.23787	0.39345	0.967073	0.86562	0.763683	2.30851	1.56803	0.562743
226	ACTR1A	P61163	0.961173	0.488321	1.63316	0.15947	-0.172	-0.103	-0.253	-0.0408	0.955517	0.57736	0.58289	0.795117	0.922843	0.731653	0.814617	0.74451
227	ACTR1B	P42025	0.221982	0.255081	1.45203	0.810698	-0.223	-0.251	-0.953	-0.621	0.950343	0.744865	1.10078	0.996387	1.2793	1.25197	3.28484	0.93326
228	ACTR2	P61160	1.69597	0.21203	2.00419	0.638005	-0.275	-0.0552	-0.312	-0.134	0.813343	1.21965	1.47544	0.818653	0.884253	1.65017	0.773627	0.859643
229	ACTR3	P61158	1.4924	1.22649	0.107975	0.446491	-0.164	-0.142	-0.0199	-0.0663	0.798937	0.73624	0.678867	0.670167	0.918707	0.752087	0.677673	0.955363
230	ACTR5	Q9H9F9	0.00332504	0.0431566	1.65958	0.0573845	0.015	0.186	-3.9	-0.244	107.923	0.75765	15.8565
231	ACTR6	Q9GZN1	0.674454	1.05448	4.59334	1.59887	-0.181	0.252	0.796	0.342	0.971135	0.753795	2.97947	2.33785	4.9765	4.205	0.66125
232	ACVR2A	P27037	0.0554243	0.0692735	0.0321054	0.0684807	0.251	-0.31	0.149	-0.307	76.47
233	ACY1	Q03154	0.223622	0.55958	2.36745	1.46784	-0.142	-0.298	-0.871	-0.61	0.360003	1.08409	35.8396	1.12032	1.02526	2.629	1.9375
234	ACYP1	P07311	0.00734698	0.150712	0.201263	0.502542	-0.0243	-0.435	-0.56	1.18	0.85257	5.76525	0.77196	3.6603
235	ADA	P00813	1.27547	0.409824	5.43552	3.33749	-0.465	-0.198	-1.5	-0.967	0.437613	0.537497	0.373057	0.795267	0.54012	0.806297	0.632107	0.727477
236	ADAM10	O14672	0.619217	0.622619	1.82214	0.648036	-0.155	-0.155	0.344	0.16	1.8965	17.841	43.8784	1.5713	18.7136	1.2039	5.18283	18.4374
237	ADAM15	Q13444	1.38168	1.4683	3.20431	2.29898	-0.306	-0.32	0.581	0.447	4.7361	2.80627	1.4249	1.01391	5.76177	3.96895
238	ADAM17	P78536	0.183095	0.784027	0.223126	0.475157	0.428	1.37	0.507	0.938	15.899	3.0935
239	ADAM9	Q13443	0.360291	0.186282	0.0468615	1.00621	0.294	0.169	0.048	0.643	2.51054	7.40155	1.84185	2.11083	1.00648	1.4873	5.02403	1.97557
240	ADAMTS1	Q9UHI8	0.483493	0.220585	0.567129	0.371794	0.88	0.465	0.996	0.716	5.2687	21.701	17.962	9.2705	41.322
241	ADAR	P55265-4	0.334482	1.08751	4.54318	0.705083	0.0494	0.122	0.371	0.0882	0.91759	1.13451	1.01912	0.993363	1.02637	1.0668	1.06453	0.98554
242	ADARB1	P78563	0.0463789	0.19437	0.0421659	1.39177	-0.0238	-0.0881	0.0218	-0.409	1.03802	1.3687	1.70877	1.33632	1.21093	1.41123	0.73089	1.36263
243	ADARB2	Q9NS39	0.264226	0.0603962	1.14986	0.13387	-0.0833	0.0223	0.259	-0.0463	1.14437	1.902	1.14143	1.15237	0.98139	1.12073	1.43708	0.865387
244	ADCK1	Q86TW2	0.786292	0.682879	0.800368	0.479377	2.45	-2.2	2.48	-1.68	5.2316	0.80594	6.3569	0.60745	5.9295	9.13917	17.2313	10.5688
245	ADCK3	Q8NI60	0.000384832	1.35119	2.88191	1.04596	-0.000118	0.227	0.402	0.188	1.28785	1.92153	2.0851	2.9184	2.60537	1.7221	4.0277	5.34503
246	ADCK4	Q96D53	0.950586	0.0396879	0.308633	0.879808	1.75	0.117	-0.736	-1.66	5.90967	0.851017	23.788	2.01781	11.374	2.30007	5.63381	27.3789
247	ADCY3	O60266	1.82555	0.0684614	0.47971	0.168973	3.45	0.238	1.28	-0.539	129.57	48.8325	14.63	40.027
248	ADCY6	O43306	0.792631	0.0620476	0.917039	2.19019	1.26	0.147	-1.41	2.67	0.22633	0.12724
249	ADCY9	O60503	0.31318	1.08525	4.252	0.103214	0.174	-0.452	1.3	-0.0666	1.16073	0.444885	0.88822	0.83422	1.8832	1.415	0.88582	2.13237
250	ADD1	P35611-4	0.17392	0.0866086	1.43211	0.260781	-0.333	-0.178	-1.74	-0.47	0.916327	8.2177	0.755493	0.291431	0.472853	0.631957	10.1778	0.530967
251	ADD3	Q9UEY8	0.160247	0.0190248	0.360558	0.349982	-0.417	-0.0563	-0.824	-0.804	10.8098	3.6417	3.12195	1.3724	0.913025	0.94676	1.15341
252	ADH5	P11766	0.268411	0.919858	2.33158	1.65914	-0.094	-0.245	-0.488	-0.378	0.73596	0.58802	0.555453	0.82483	0.950067	0.916013	0.90506	0.800593
253	ADI1	Q9BV57	1.63012	0.0246679	0.710536	1.36121	-0.574	-0.0162	-0.311	-0.503	2.65617	56.5003	43.0288	5.29077	8.224	3.6939	2.42324	3.18805
254	ADK	P55263	0.145492	0.284705	5.9173	1.09935	0.0447	-0.0794	-0.881	-0.225	0.867293	0.634817	0.80697	1.17326	0.92017	0.815423	1.02102	0.934953
255	ADNP	Q9H2P0	0.474401	0.547961	2.31131	0.678326	0.156	0.174	0.509	0.205	1.19843	1.37013	1.1357	1.37073	1.37837	1.9622	1.34397	1.73637
256	ADNP2	Q6IQ32	0.432167	0.0243588	0.345391	0.334431	-1.41	-0.106	1.18	1.15	1.93091	0.08004	0.82516	0.53465	2.95161
257	ADO	Q96SZ5	1.06127	0.936868	0.340732	0.0238172	-2.04	1.86	-0.856	0.0763	2.9955
258	ADPGK	Q9BRR6	0.426398	0.465229	0.749786	0.626301	-0.103	0.111	0.159	0.139	0.704743	1.36609	0.476877	0.81434	1.03488	0.87868	0.925503	0.721013
259	ADPRHL2	Q9NX46	0.0840177	0.0130313	0.724658	0.0260864	0.188	0.0314	-1.14	0.0619	0.872993	2.9868	1.27669	2.0285	1.50214	6.94395	1.63676	4.6265
260	ADRM1	Q16186	0.126771	1.59368	1.00474	0.395087	0.0855	-0.638	0.455	-0.224	1.0093	1.30188	0.819367	1.04789	1.02343	1.00695	0.866297	0.82003
261	ADSL	P30566	0.219665	0.188285	1.44074	0.250318	-0.0571	-0.0501	-0.245	-0.0638	0.724243	0.7537	0.878857	0.646807	0.881413	0.927283	0.89792	0.708967
262	ADSS	P30520	0.372561	0.818349	2.48437	0.284194	-0.152	-0.277	-0.632	0.122	0.919437	1.11156	1.48549	1.0904	1.20233	0.79027	1.28733	1.26923
263	AEBP2	Q6ZN18	1.06905	0.24402	0.173438	1.18903	0.534	-0.169	-0.126	0.577	7.5544	12.385	2.8646
264	AES	Q08117	0.410304	0.257744	1.01465	0.415306	1.82	-1.25	-3.63	-1.84
265	AFAP1	Q8N556	0.0800992	0.259116	0.00442181	0.153962	0.0249	-0.0703	0.00149	-0.045	3.20433	4.1746	2.03397	3.5836	3.82793	2.27173	7.93517	1.9896
266	AFAP1L2	Q8N4X5	0.0864357	0.719444	0.037554	0.34427	0.422	-2.48	0.192	-1.4	1.20718	1.30871	0.28743	1.0242	1.2314	5.9486	3.9049	2.7655
267	AFF1	P51825-2	0.545026	0.87934	0.0722438	1.38386	0.397	-0.57	0.0707	0.795	104.62	10.7672	22.64	5.8862	9.83755	0.54678
268	AFF4	Q9UHB7	1.1119	0.0709477	1.48533	2.77668	0.503	0.0516	0.622	0.997	3.1465	2.97863	1.84647	1.95928	2.0142	4.20137	2.5609	35.1386
269	AFTPH	Q6ULP2	2.10976	0.11116	1.23935	2.11103	-0.59	0.057	-0.398	-0.59	1.0765	16.018	0.36567	1.02992	5.358
270	AGAP1	E7EUN2	0.377526	0.0899464	1.03731	0.292614	-0.818	-0.238	-1.77	-0.665	0.29688	0.88498	2.0514
271	AGAP3	Q96P47	0.0299841	0.378809	0.535484	1.58309	0.0401	-0.392	0.514	1.15	13.8556	7.9186	13.882	7.7698	2.2964
272	AGFG1	P52594	0.0195952	0.111668	2.07987	0.611586	-0.0136	0.0707	-0.721	-0.291	1.29747	0.937385	1.62565	0.90625	0.760967	1.01823	0.944873	0.865543
273	AGFG2	O95081	0.563081	1.49282	0.0501382	0.507946	0.466	0.961	0.0573	0.43	2.9532	1.1686	1.11445	0.43058	2.99474
274	AGK	Q53H12	0.197472	0.0263293	2.89825	0.478371	-0.0589	0.00912	0.469	0.121	0.6257	0.97477	0.802827	0.9581	0.96724	0.642113	1.18914	1.22402
275	AGL	P35573	0.515288	1.14782	3.75669	0.534192	-0.166	-0.303	-0.751	-0.171	1.60517	1.12033	1.11693	1.26307	1.7884	1.31593	1.4663	1.48507
276	AGO2	Q9UKV8	0.187504	0.0385675	1.53545	0.71922	-0.078	0.0182	-0.401	0.229	0.92476	1.31185	0.987903	1.0419	1.68167	1.61838	0.89715	1.06485
277	AGPAT3	Q9NRZ7-3	0.0973437	0.0871648	0.748464	0.820276	-0.158	0.143	0.859	0.92	0.46988	3.36134	0.27283	0.58591	2.14105
278	AGPAT6	Q86UL3	0.616123	1.79028	0.218645	0.00181428	0.533	-1.17	-0.232	-0.00233	1.0302	0.966913	0.830785	0.924217	1.3478	1.5494	0.735683	1.33945
279	AGPAT9	Q53EU6	0.0651453	0.0657101	0.815656	0.378417	0.333	0.336	2.8	1.55	0.58295	2.42875	1.40285	0.47945	1.3146	0.87735
280	AGPS	O00116	1.50805	0.108013	3.88715	0.616314	0.194	0.0234	0.405	0.0999	0.572957	0.718087	0.57517	0.595613	0.72933	0.604617	0.607117	0.845233
281	AGRN	O00468-6	0.410413	0.0737611	2.51429	0.537924	-0.12	0.0272	-0.468	-0.148	3.85713	4.33787	1.8168	3.56607	1.56447	5.4905	7.45338	5.60167
282	AGTPBP1	Q9UPW5	0.393659	1.72077	0.643306	0.848812	-0.472	1.43	-0.69	-0.849	0.27142	1.0588	2.5485	0.285938	0.14914
283	AHCTF1	Q8WYP5	0.670849	0.161392	3.72962	2.47285	0.122	0.0384	0.448	0.322	1.33737	1.41797	1.72997	1.2497	1.53383	1.49057	1.87007	1.90037
284	AHCY	P23526	2.06124	0.781041	3.89333	1.51752	-0.318	-0.156	-0.529	-0.254	0.74219	0.651217	0.63343	0.657877	0.718473	0.708417	0.70746	0.587137
285	AHCYL1	O43865	0.877376	0.297303	1.19985	1.35296	-0.166	-0.0715	-0.209	-0.228	0.993473	0.693837	0.930207	1.00929	0.969913	1.0856	0.913137	1.75733
286	AHDC1	Q5TGY3	0.112738	0.0281315	0.153446	0.0649764	-0.0891	-0.0241	0.117	0.0536	1.78058	1.69795	1.8906	1.02642	3.828	1.00963	0.941323	0.378972
287	AHSA1	O95433	2.00018	2.46517	5.57452	0.0254537	-0.282	-0.331	-0.67	-0.00706	0.834627	0.961877	0.84929	0.969717	0.896453	1.13425	0.78034	0.945417
288	AIDA	Q96BJ3	0.525553	0.40213	1.35117	0.404344	1.81	-1.47	-3.66	1.48	3.24723	6.603	0.6957	1.80083	1.28642	2.52029	1.5142	5.24157
289	AIFM1	O95831	0.656009	0.429108	2.2872	0.841761	0.12	0.0863	0.302	0.144	0.972107	0.96866	0.948113	1.13783	0.795377	1.27363	1.20712	1.04754
290	AIFM2	Q9BRQ8	0.532107	0.264641	0.411723	0.622254	0.128	0.0732	0.105	-0.144	1.4572	0.988207	1.11891	2.17337	1.59292	1.3731	1.30703	1.6531
291	AIM1	A0A0J9YWL0	0.141319	0.29244	0.357427	0.166757	0.292	-0.543	-0.639	0.337	11.8822	0.811233	1.43542	0.843757	1.25326	1.46463	2.36076	1.10856
292	AIMP1	Q12904	0.611605	0.403733	3.17569	1.49065	-0.104	-0.0756	-0.359	-0.202	1.02929	0.77433	0.812017	0.90607	1.58042	1.16246	0.914577	1.08576
293	AIMP2	Q13155	1.21809	0.132617	2.05926	1.27546	-0.24	0.0407	-0.353	-0.248	1.09301	0.91706	1.17251	1.3798	1.34213	0.896477	1.1507	1.51337
294	AIP	O00170	1.36081	0.15618	4.7669	2.42735	-0.41	-0.0742	-1.11	-0.631	1.73127	0.92057	1.0791	0.757637	1.97607	2.54859	1.2644	5.3568
295	AJUBA	Q96IF1	0.18793	2.64884	0.346683	0.0499222	0.472	-3.65	0.786	-0.141	115.86
296	AK1	P00568	0.118292	0.706557	0.830351	0.691493	-0.0667	-0.291	-0.328	-0.286	0.842067	0.723733	0.68164	1.69374	0.925863	0.927963	0.703673	1.01784
297	AK2	P54819	1.32992	0.174238	2.40705	0.553058	-0.155	0.0313	0.241	0.0805	0.572017	0.63834	0.631043	0.659433	0.610043	0.618717	0.704967	0.749993
298	AK3	Q9UIJ7	1.24865	0.0765499	1.11386	1.17737	0.391	0.0396	0.36	-0.375	1.08417	1.62567	0.82326	0.672713	0.73947	0.947361	0.950473	0.71859
299	AK4	P27144	0.411096	0.398713	0.0215799	0.0141636	1.61	1.57	-0.112	0.0741	2.37743	2.107	0.81707	0.0342645
300	AK9	Q5TCS8	2.56532	0.828008	0.478745	0.113912	3.87	-1.67	-1.1	-0.329	5.08205	0.029967	1.7441	1.1702
301	AKAP1	Q92667	0.327315	0.96662	1.54626	0.765294	0.111	0.256	0.362	0.216	1.99097	1.57087	1.19092	1.78983	1.90583	1.989	2.08787	1.38905
302	AKAP13	Q12802	1.26463	1.15613	1.97535	0.580972	-0.258	-0.242	-0.359	-0.145	1.63853	0.96364	2.1717	2.27953	1.89403	1.3429	1.03514	1.64657
303	AKAP17A	Q02040	1.83469	0.050844	4.13087	2.79381	0.525	0.0273	1	0.724	1.59867	0.85593	0.70227	1.6355	1.18626	0.985303	1.92547	1.03182
304	AKAP2	Q9Y2D5-6	0.568362	1.05256	0.111423	0.857829	0.272	0.432	0.0698	-0.371	1.3201	2.01813	1.04557	1.25152	1.25623	1.4671	2.05347	10.8437
305	AKAP8	O43823	0.846315	2.07707	3.51001	0.739863	0.19	0.369	0.558	0.172	1.61383	0.870687	1.2646	0.96881	0.95911	0.965267	0.968093	1.10303
306	AKAP8L	Q9ULX6	1.42421	0.511694	2.08877	3.55072	0.414	0.193	0.55	0.836	1.14208	1.2528	1.60367	1.35697	1.39913	1.0399	1.4124	1.22337
307	AKAP9	Q99996	0.51426	0.0307951	0.125953	0.555378	0.399	0.033	0.123	0.423	1.38443	2.03249	4.39264	1.37513	2.80947	1.82173	1.16057	1.02555
308	AKR1A1	P14550	1.19463	0.977008	3.77563	1.81088	-0.354	-0.306	-0.857	-0.481	0.85504	0.594287	0.605573	0.702693	0.83216	0.829293	0.670807	0.950047
309	AKR1B1	P15121	1.56493	1.60415	3.7108	1.89187	-0.276	-0.281	-0.54	-0.318	0.67906	0.56895	0.601307	0.6692	0.8111	0.89949	0.674903	0.82097
310	AKT1S1	Q96B36	1.19195	0.034089	0.169773	0.0253914	-2.28	-0.111	0.489	-0.0833	0.817995	1.52	2.45886	3.9389	3.36687	0.91425	1.5344
311	AKT2	P31751	0.837447	0.127945	1.91617	1.64533	-0.645	-0.14	-1.19	-1.06	0.20033	0.79488	0.801465	1.48229	4.03297	1.50277	2.7615	1.61104
312	ALAS1	P13196	1.9619	0.611863	0.136762	0.117751	-2.36	0.998	0.29	0.254	66.16
313	ALB	P02768	0.187995	0.122985	0.849207	0.54582	-0.501	-0.345	1.67	-1.19	0.0644419	0.0134108	0.00308393	0.0204232	0.0208162	0.0254753	0.00124684	0.00572825
314	ALDH16A1	Q8IZ83	1.71358	0.0245027	1.99158	3.12048	-0.584	0.0158	-0.653	-0.926	1.11488	2.03173	1.34317	1.9344	1.38523	1.401	1.86943	1.60533
315	ALDH18A1	P54886	0.866159	1.27345	4.21366	2.2192	0.109	0.144	0.367	0.218	0.766713	0.74259	0.712943	0.78386	0.944543	0.861467	0.965403	0.815977
316	ALDH1L2	Q3SY69	3.20414	3.47197	5.49641	0.380264	0.347	0.371	0.562	-0.0691	1.7306	1.39793	1.52707	1.24403	1.52177	1.47916	1.2684	1.5622
317	ALDH3A2	P51648	0.0494904	0.544667	0.146583	1.16521	-0.0145	0.116	0.0393	0.205	1.28531	0.681563	1.25517	0.739187	1.1949	0.8233	1.54921	1.26187
318	ALDH4A1	P30038	0.103927	0.215106	0.0578119	2.17359	0.0356	-0.0676	0.0207	-0.401	0.655753	1.0204	0.690887	0.644693	0.73215	0.65467	0.474233	0.96915
319	ALDH5A1	P51649	0.0876291	0.952295	4.67396	0.0593256	-0.0277	0.198	0.685	0.0193	1.21284	0.85207	1.11945	0.955757	0.901433	0.931273	1.32003	1.07726
320	ALDH6A1	Q02252	0.211203	0.596998	1.25825	1.44575	-0.0568	0.131	0.228	-0.252	1.30823	1.35019	1.29791	2.17247	1.53627	1.63593	1.31393	1.51839
321	ALDH7A1	P49419-2	0.0373388	0.00946835	1.42219	1.30021	-0.00663	0.00173	-0.142	-0.133	0.929337	0.95614	0.947217	0.960907	0.975547	0.877377	0.938327	1.10559
322	ALDH9A1	P49189	0.478721	0.170074	2.94147	0.237907	-0.0608	-0.0259	-0.238	0.0345	0.6981	0.530027	0.810187	0.5929	0.979153	1.09931	0.687133	0.926787
323	ALDOA	P04075	0.0180492	1.01902	3.32388	0.145958	0.00454	-0.154	-0.377	-0.0326	0.768907	0.640993	0.769703	0.723447	0.921207	0.728393	0.87153	0.909873
324	ALDOC	P09972	0.259054	0.0278927	0.738944	0.15056	-0.124	0.0162	-0.284	0.078	1.39678	0.786367	1.43927	0.60975	1.35853	1.10179	1.37178	0.99999
325	ALG1	Q9BT22	1.05938	0.443629	0.247023	0.157164	0.494	0.256	0.159	0.108	0.76473	2.35257	2.31293	1.80037	3.8341	4.88537	109.827	3.35096
326	ALG10B	Q5I7T1	0.152704	0.0384742	0.0730062	0.182546	0.711	-0.199	0.364	0.831	3.35201	1.01157	2.02569	0.99471	37.482	1.3145	0.76676	4.5232
327	ALG11	Q2TAA5	1.10986	0.0589688	0.117152	0.174719	-1.1	-0.0955	-0.18	-0.256	1.39699	1.39335	1.8759	1.20945	1.31526	1.54588	0.597247	1.4317
328	ALG13	Q9NP73	0.0270187	0.285477	0.00975925	0.128952	0.125	-1.07	-0.0459	0.542	2.39835	1.17047	0.275915	115.07	3.76234	0.73149	1.3414	2.08649
329	ALG14	Q96F25	0.49575	0.151789	0.770232	0.200148	0.812	-0.305	-1.13	0.387	0.771893	0.40954	0.990915	1.78845	1.0762	2.09742
330	ALG2	Q9H553	0.209098	2.34033	2.49931	2.63682	0.0442	0.284	0.299	0.311	1.25561	1.98437	1.45967	1.15963	1.57283	2.21106	2.17933	1.03166
331	ALG3	Q92685	1.2892	0.602137	5.00646	0.0253867	0.201	0.114	0.594	0.00694	1.16184	1.05377	1.33277	1.6726	1.82133	1.28468	1.59943	1.77291
332	ALG5	Q9Y673	0.315833	0.532151	2.04444	0.433055	-0.0818	-0.124	-0.336	-0.105	0.87388	0.817433	0.491493	1.46491	0.58378	0.741997	0.82837	0.977367
333	ALG6	Q9Y672	0.125376	1.12228	0.94502	0.974881	0.0459	-0.267	-0.236	-0.241	1.74545	0.709407	2.08238	0.729703	1.25948	0.852873	1.9377	1.33653
334	ALG8	Q9BVK2	0.0102669	0.11144	0.638807	0.395131	-0.034	-0.334	-1.43	-0.982	1.32313	3.6	3.5805	8.68765
335	ALG9	A0A087WZ62	0.862359	0.701975	0.14462	0.000211844	1.85	-1.59	0.438	-0.000736	2.4459	4.26543	21.1529	95.1887	7.9533	5.14863	0.517433	10.8205
336	ALKBH2	Q6NS38	0.175828	1.00641	0.115215	0.382474	-0.33	1.32	0.227	0.63	4.63143	2.05337	4.01255	1.1095	3.59237	6.2316	2.95853
337	ALKBH4	Q9NXW9	0.259349	0.371575	0.703878	0.37916	1.11	-1.49	-2.44	-1.51	0.093553	0.89478	1.8426	5.2448	1.20516
338	ALKBH5	Q6P6C2	2.37481	0.0606121	1.57836	1.51651	0.564	0.0285	0.416	0.404	0.96859	1.04584	1.08025	1.15025	3.94465	1.46325	2.1518	0.960733
339	ALMS1	Q8TCU4	0.324531	0.242473	0.321193	0.177786	0.888	-0.698	0.881	-0.536	0.80665	1.55645	2.3739	2.51998	0.58105	5.84635	0.90522	3.34732
340	ALPK3	Q96L96	0.175467	0.589711	2.35779	0.217777	-0.614	1.65	-4.61	-0.74
341	ALPP	P05187	0.201658	0.157944	1.66132	1.04093	-0.0786	-0.0636	-0.403	-0.286	0.629913	0.539253	0.686177	0.48892	0.601003	0.79412	0.322317	0.64055
342	ALYREF	E9PB61	2.51273	0.163448	5.08428	4.6641	0.213	-0.0253	0.387	0.357	1.213	1.27156	1.15753	0.989237	1.49147	1.07982	1.3878	1.02035
343	AMACR	Q9UHK6	1.06702	0.294234	0.179579	1.04519	0.488	0.181	0.119	-0.481	0.861617	0.517187	1.02791	0.734893	1.01205	0.785677	1.79777	0.874857
344	AMBRA1	Q9C0C7-5	0.633436	0.313983	0.050485	0.0706588	0.955	-0.551	0.108	0.148	0.25678	0.4731	1.36009	3.3958	0.674905	2.80876
345	AMDHD2	Q9Y303	1.62617	0.565575	0.0993681	0.0372489	4.05	-1.85	-0.429	-0.171	2.0871	0.71442	36.405	1.46725	5.3659	2.99577	0.50838	1.31932
346	AMFR	Q9UKV5	0.184476	0.568614	0.757983	0.559739	0.728	-1.82	2.26	-1.8	1.8328	23.7734	0.95412	21.454
347	AMMECR1L	Q6DCA0	0.621087	0.49569	0.00541882	0.924708	-0.439	-0.369	-0.00568	0.591
348	AMOTL1	Q8IY63	0.565371	0.846227	2.29445	0.126532	-0.885	-1.2	-2.51	0.255	0.043506
349	AMPD2	Q01433	0.584999	0.2594	1.67994	0.271311	-0.474	-0.248	-1.03	0.257	1.2584	3.27092	0.775737	2.2336	1.36863	2.03509	0.815857	1.44377
350	ANAPC1	Q9H1A4	2.30905	0.182962	4.14721	0.361118	-0.442	-0.062	-0.712	-0.109	1.04533	0.77107	1.0747	0.887617	1.03712	1.03529	1.37548	1.0097
351	ANAPC2	Q9UJX6	2.05713	0.20279	0.574928	0.0305505	1.04	-0.175	0.406	-0.0305	0.82968	0.664673	2.19267	1.00229	325.443	322.345	4.22753	0.94484
352	ANAPC4	Q9UJX5	1.52526	0.210087	0.0729629	0.125465	2.29	-0.492	0.191	0.313	1.25455	1.05398	1.29148	0.894577	1.10357	0.790227	2.07007	3.46585
353	ANAPC5	Q9UJX4	0.515291	0.133246	0.110709	0.470696	0.318	-0.103	-0.0875	0.297	1.26227	1.12301	1.04676	1.04871	0.79832	0.997077	2.17917	1.42059
354	ANAPC7	Q9UJX3	2.09762	0.227353	0.0689768	0.472211	-0.296	-0.0538	0.0185	-0.0975	1.00365	0.908857	1.01042	0.920587	1.98072	1.00004	1.60039	1.13839
355	ANGEL2	Q5VTE6	0.125905	0.363257	0.120131	0.0810522	-0.237	0.582	0.227	-0.158	10.727	18.4154	2.1417
356	ANK2	A0A5F9ZHS1	0.964342	1.4278	0.160038	1.38025	-2.36	3.14	-0.562	-3.07	0.52774	1.9715	0.72367
357	ANKFY1	Q9P2R3-4	1.55888	0.262001	3.4031	1.04615	-0.31	0.0791	-0.566	-0.232	3.81002	1.05485	1.38907	1.1923	1.90013	1.26762	2.06901	1.6947
358	ANKH	Q9HCJ1	0.560117	1.12681	1.54324	0.912862	1.15	1.93	2.43	1.66	1.39047	3.56412	3.3737	4.75873	7.053	5.0551	5.65229	2.35823
359	ANKHD1	Q8IWZ3-6	0.652802	0.289939	0.168619	0.969695	0.0956	-0.0504	-0.0319	-0.128	2.06193	2.30797	4.01273	2.8186	2.23973	2.09837	1.76737	2.21367
360	ANKIB1	Q9P2G1	1.13674	1.10078	0.0467029	1.22412	3.39	-3.31	-0.231	-3.58	0.11904
361	ANKLE2	Q86XL3	0.340407	1.04015	5.07443	0.212736	0.0975	0.229	0.802	-0.066	2.0332	3.24127	3.95027	1.6837	1.63703	2.42283	2.3298	1.80747
362	ANKMY2	Q8IV38	0.48603	2.21429	1.11468	1.07071	0.224	-0.695	-0.418	-0.406	1.83128	1.5272	1.58984	1.1729	0.638515	2.51201	1.40629	9.68817
363	ANKRD11	Q6UB99	1.03914	1.18681	0.342802	0.722806	-0.517	0.569	-0.221	0.395	1.3019	2.1556
364	ANKRD13A	Q8IZ07	1.07171	0.00719567	1.03077	0.0129138	-3.68	0.0421	-3.58	0.075	7.734	3.69316	0.825813	0.63631	6.6453
365	ANKRD17	O75179	1.20526	0.0610955	0.415374	0.896435	-0.258	-0.0217	-0.115	0.207	2.88093	13.8828	5.29047	1.68015	2.0823	2.01837	2.2047	2.38833
366	ANKRD26	E7ESJ3	1.12435	0.101974	0.120141	2.03976	-1.84	0.262	0.304	2.86	0.52702	0.10185	4.1596
367	ANKRD27	Q96NW4	0.423554	0.101562	0.18937	1.01202	-0.421	0.125	0.217	-0.815	0.84523	1.2109	0.50053	0.10417	0.03055
368	ANKRD28	O15084	0.145747	0.402394	0.681016	0.312231	0.0409	-0.0958	-0.144	-0.0781	0.806487	1.02728	0.890883	0.707893	1.09347	0.77249	1.30931	1.4346
369	ANKRD30B	Q9BXX2	1.47543	0.349428	1.21989	0.0896669	2.15	-0.722	-1.87	0.222	0.53019	2.5109	1.82975
370	ANKRD31	D6RJB7	0.145775	0.827227	0.693086	0.148899	-0.667	2.72	2.38	-0.68	0.9858	38.364	11.245
371	ANKRD52	Q8NB46	0.597846	0.565208	0.133233	0.980117	-1.83	-1.75	-0.529	-2.64	6.9145	4.9177	7.8985	4.198	6.3674
372	ANKS1A	A0A3B3ISP1	0.067701	0.131177	0.455822	0.0994448	-0.0376	0.069	-0.196	-0.0537	4.0146	55.46	21.6716	1.598	1.22037	2.62453	55.5516	3.8094
373	ANKZF1	Q9H8Y5	1.02141	0.164835	1.82141	0.0538104	-0.448	0.105	-0.685	0.0377	2.41913	6.9492	2.36458	1.42846	1.57847	2.2856	19.5117	2.52953
374	ANLN	Q9NQW6	0.653511	0.200619	0.310121	0.247582	0.2	0.0772	0.111	0.0923	5.1211	8.30107	3.32967	1.13231	13.6167	10.8752	20.8933	1.66
375	ANO10	Q9NW15	0.840322	0.339609	0.500025	0.321209	2.46	1.22	1.66	-1.17	1.29518	2.64934	1.644	0.95666	5.76236	0.053984
376	ANO6	Q4KMQ2	1.54569	0.78699	0.110844	1.40678	-2.52	-1.54	0.307	2.36	8.07565	15.032	2.16585	0.032997	14.5655	42.504	1.34503	8.9781
377	ANO8	Q9HCE9	0.58486	0.0184159	0.363305	0.393767	2.04	-0.0927	-1.41	1.5	2.2787
378	ANP32A	P39687	0.829895	1.2069	2.65979	0.0548926	-0.128	-0.169	-0.305	0.0128	0.74319	0.866497	0.893797	0.849147	0.649513	0.764447	0.55917	0.63112
379	ANP32B	Q92688	0.259249	0.0483646	4.18979	0.491306	-0.0504	0.0111	-0.435	-0.0843	0.619253	0.61675	0.504327	0.537037	0.6669	0.576	0.666197	1.04732
380	ANP32E	Q9BTT0	0.503239	0.2845	5.2506	0.709735	-0.0895	-0.0567	-0.559	-0.116	0.977393	0.603587	0.858537	0.78202	0.875883	0.754477	0.84073	1.34712
381	ANTXR1	Q9H6X2	0.336722	0.665306	3.14719	0.0175249	0.0468	0.0796	0.255	0.00312	7.0153	5.6309	9.78743	6.3099	7.37693	17.9031	4.44767	7.68243
382	ANXA1	P04083	0.604086	1.29501	4.58634	4.06724	-0.128	-0.226	-0.611	-0.549	0.684363	0.44163	0.42265	0.505867	0.681547	0.761547	0.462123	0.727847
383	ANXA11	P50995	0.474006	0.40777	2.13994	1.96996	-0.0999	-0.0887	-0.307	-0.289	1.0216	0.883243	1.16557	1.02483	1.04247	0.744057	1.04097	1.19331
384	ANXA2	H0YMW4	0.983745	1.56684	4.61408	6.26064	-0.0965	-0.136	-0.322	-0.435	0.470327	0.378273	0.443127	0.448263	0.6074	0.493927	0.41572	0.537443
385	ANXA3	P12429	2.48387	2.15061	5.33995	4.5462	-0.422	-0.378	-0.813	-0.698	0.923113	0.68771	0.65285	0.85546	0.85774	0.929607	0.71221	0.758667
386	ANXA4	P09525	0.122949	1.86277	4.31976	2.24639	-0.0276	-0.238	-0.467	-0.274	1.1791	0.878943	1.2086	1.15343	1.108	1.02239	0.942033	1.1762
387	ANXA5	P08758	0.951307	0.638475	5.98927	1.73847	-0.157	-0.116	-0.692	-0.244	0.53261	0.510813	0.44262	0.54124	0.643607	0.592463	0.59505	0.675403
388	ANXA6	A0A0S2Z377	1.00113	1.48369	6.58454	3.75894	-0.199	-0.265	-0.935	-0.545	0.963067	0.878817	0.811197	0.95466	1.06866	0.90316	0.88343	1.03251
389	ANXA7	P20073	1.12039	2.04057	0.847056	0.236456	0.196	-0.305	-0.159	-0.0584	1.2538	1.20433	0.84351	1.11923	1.05483	1.3419	1.45577	1.13237
390	AP1B1	Q10567	0.334436	0.0623261	2.66338	1.10095	-0.0868	-0.0198	-0.417	-0.216	0.8163	0.514597	0.764947	0.659057	0.738793	0.916597	0.88332	0.948553
391	AP1G1	O43747	0.295005	0.0518929	1.49794	0.256352	-0.0805	0.0171	-0.278	0.0717	1.41963	1.08817	1.74957	1.28327	2.05717	2.58593	1.3463	1.68137
392	AP1G2	O75843	0.804905	0.0317921	4.61429	0.674244	-1.1	0.0665	-4.24	-0.96	0.54151	6.0701	6.9347	0.65035	3.28407
393	AP1M1	Q9BXS5	0.393322	1.02475	3.00692	1.97046	-0.097	-0.201	-0.45	-0.325	2.30645	1.00319	1.18957	0.85398	4.98393	4.78766	1.34223	3.03068
394	AP1S1	H7C1E4	0.00154718	0.0173425	1.17189	0.94629	0.00381	-0.0419	-1.65	1.41	0.395017	2.48337	1.6766	0.883107	0.515327	0.380317	1.77239	0.78163
395	AP2A1	O95782	0.176486	1.95079	2.71887	2.22249	0.0247	-0.16	-0.206	-0.177	0.851973	0.723303	1.03548	0.680697	1.06693	1.03798	0.800143	1.01859
396	AP2A2	O94973	0.828656	0.709384	1.27607	1.01549	-0.121	-0.107	-0.166	-0.14	1.15069	0.74383	0.788277	0.908067	0.913427	0.94547	0.47982	0.82701
397	AP2B1	P63010	0.74135	1.33005	3.89095	1.61258	-0.0777	-0.12	-0.274	-0.138	0.644283	0.574427	0.683427	0.80205	0.854793	0.746783	0.785793	0.95982
398	AP2M1	Q96CW1	0.701859	0.0238187	2.54819	2.48632	-0.102	-0.0052	-0.267	-0.262	0.976353	1.0709	0.83558	0.899053	1.31752	1.04411	0.80195	1.20377
399	AP2S1	P53680	0.0919316	0.0551999	0.142588	0.280942	-0.205	0.128	-0.305	-0.545	15.4156	0.719097	4.79917	16.4508	5.07957	1.86963	1.76759	1.91903
400	AP3D1	O14617-5	1.44379	1.08773	6.13263	1.52559	-0.26	-0.211	-0.866	-0.27	0.9569	0.91996	0.888477	0.909413	1.09183	0.933587	0.883587	1.21123
401	AP3M1	Q9Y2T2	1.07932	1.10416	3.40031	1.90682	-0.213	-0.217	-0.509	-0.324	0.778633	0.53968	1.07386	0.989713	0.995977	1.07785	0.849383	1.57497
402	AP3S1	Q92572	0.588843	0.377632	1.40184	0.701365	-0.196	-0.139	-0.373	-0.224	0.880433	3.04994	1.20548	1.19207	6.15213	7.15064	0.83087	5.28763
403	AP4E1	Q9UPM8	0.0839454	0.077844	0.0492257	0.193088	0.0799	-0.0745	-0.0484	0.168
404	AP5B1	Q2VPB7	0.422098	0.0699938	0.0505447	0.135121	-1.32	-0.277	-0.204	0.506	7.7916	0.405495	0.30045	6.2263	0.31909
405	AP5Z1	O43299	0.197242	0.00484587	0.042479	0.0535172	0.394	-0.0115	0.0968	0.121	4.3464
406	APC	P25054	1.17139	0.421153	0.0680942	0.103168	-0.647	-0.299	0.0615	0.0903	1.6613	8.39303	2.25741	0.159964
407	APC2	O95996	0.690675	0.552017	0.711226	0.00548395	-1.85	1.56	1.89	0.0223	22.79	2.6111	0.36245	0.22671
408	APEH	P13798	1.80486	1.06948	4.09813	3.59891	-0.274	-0.187	-0.526	-0.47	1.06592	1.17507	0.651487	0.876953	0.86155	1.03701	0.700753	0.86595
409	APEX1	P27695	0.519636	0.172253	5.57777	0.594712	-0.0815	-0.0329	-0.527	-0.0904	0.768167	0.75977	0.762447	0.780947	0.924483	0.857193	0.830483	1.02291
410	APH1A	Q96BI3	0.647972	0.227119	0.982318	0.0110899	-0.702	-0.304	0.958	-0.0179	1.3232	0.571305	2.7864	1.24128	2.2888	2.786	6.83741	2.1742
411	API5	Q9BZZ5-2	0.401259	0.288533	0.420887	1.56562	-0.0652	-0.05	-0.0677	0.181	0.65265	0.718283	0.651613	0.84439	0.882837	1.1735	0.766663	0.907293
412	APIP	Q96GX9-3	1.1808	0.11555	0.299503	0.13217	-1.4	0.215	-0.489	-0.243	0.56117	1.69568	1.73409	0.630107	0.782203	3.50403	1.64598	1.37653
413	APLP2	Q06481	0.538201	1.72683	2.48899	0.0412729	0.11	0.262	0.346	0.0117	13.3922	17.0615	15.351	2.13203	9.18787	10.8312	4.2432	9.46007
414	APMAP	Q9HDC9	0.0722872	0.755833	1.33986	2.29042	-0.0236	0.17	-0.259	0.386	0.614653	2.47138	0.359907	0.507667	0.65418	0.728163	0.83288	0.651303
415	APOA1BP	Q8NCW5	0.444912	0.783291	3.62071	1.78315	-0.118	-0.182	-0.581	-0.334	1.13682	0.664723	0.631373	0.958047	1.04157	0.89056	0.827927	0.912133
416	APOB	P04114	0.299966	0.465194	0.0277288	0.898853	0.45	0.639	-0.0516	1.05	0.114403	1.46877	0.174472	0.609523	0.638927	0.039975	0.0191977	0.156042
417	APOBEC3B	Q9UH17	0.0676385	1.31533	0.121775	1.20241	0.0195	-0.224	-0.0334	-0.21	16.2152	8.2172	4.17657	12.6327	20.8358	16.989	43.902	6.63103
418	APOBEC3C	Q9NRW3	3.79704	0.0378135	1.22202	0.359059	-3.09	-0.0682	-1.29	-0.511	16.744	1.13365	1.00853	4.2122	6.3501	3.22563	0.503939	41.2339
419	APOL2	Q9BQE5	0.051779	0.605239	1.32014	1.28265	-0.14	1.17	-2.08	2.04	5.9345	1.0507	1.3251
420	APOO	Q9BUR5	0.16716	0.04184	0.120048	0.768675	0.0771	0.0216	0.0575	-0.263	0.92782	1.21693	0.894323	0.931883	0.91074	0.9269	0.715763	2.73756
421	APOOL	Q6UXV4	0.645762	0.107079	2.17486	0.0141847	0.213	0.0478	0.523	0.00693	0.633727	0.92839	0.953107	0.883757	0.987897	1.08916	0.832067	1.21124
422	APP	P05067	1.1884	1.58069	3.00774	1.42352	0.29	0.358	0.584	0.331	3.9628	3.77367	3.24127	4.88467	4.4551	9.4475	6.86297	5.39243
423	APPL1	Q9UKG1	2.75129	0.116701	4.52458	1.58964	-0.456	0.0375	-0.693	-0.301	4.79586	17.1414	2.10026	5.69722	8.07477	4.44066	1.87544	1.16438
424	APRT	P07741	1.57241	0.492933	3.91426	1.36226	-0.357	-0.151	-0.729	-0.322	0.666587	0.686657	1.06757	1.27405	0.973747	1.04208	0.94752	1.54617
425	APTX	Q7Z2E3	0.768344	0.127957	1.41583	0.336234	-0.43	0.0995	0.675	-0.227	3.75245	0.781475	0.920433	1.79214	1.07237	0.68132	1.3421	1.02077
426	AQR	O60306	1.91503	0.0200662	1.02512	0.932485	-0.248	-0.00508	-0.157	0.146	1.46353	1.4116	1.61257	1.46493	2.31853	2.5025	1.38167	2.091
427	ARAF	P10398	1.14434	0.649044	3.14646	1.05692	-0.255	-0.167	0.547	0.241	1.05032	31.9461	6.5705	1.77073	4.13033	1.7862	3.51683	2.0175
428	ARAP1	Q96P48	0.041526	0.268343	2.32244	0.427545	0.068	-0.366	-1.9	-0.534	7.2074	0.68332	4.4986	3.26588	8.08233	7.43006	165.551	1.48643
429	ARCN1	P48444	0.3504	0.150608	5.77525	0.925982	-0.0551	-0.027	-0.503	-0.116	0.936717	0.937693	0.879607	1.1347	0.90983	0.92896	0.88392	0.9304
430	ARF1	P84077	0.973126	0.453191	3.55498	1.10217	-0.263	-0.148	-0.704	-0.289	0.686253	0.496103	0.842663	0.872437	0.822643	1.22223	0.63729	0.99362
431	ARF4	P18085	1.24397	0.44387	5.25006	1.16844	-0.37	-0.171	-1.17	-0.353	1.83543	0.76958	0.75349	1.16335	1.4646	1.32023	1.08852	2.04689
432	ARF5	P84085	0.32026	2.50646	1.38935	0.372066	0.0661	-0.314	-0.202	-0.0746	0.728473	0.86101	0.518587	0.748797	0.92015	1.01371	0.696967	0.91784
433	ARF6	P62330	0.592144	0.197382	0.752292	0.421278	0.779	-0.321	0.934	-0.599	2.46773	1.37176	0.638737	4.24993	0.67574	0.48882	0.825243	2.55905
434	ARFGAP1	Q8N6T3	0.315557	0.747445	0.220296	0.153672	0.119	-0.232	-0.088	0.0645	1.47544	0.83279	0.8567	0.861707	1.15454	1.14454	1.13697	1.34643
435	ARFGAP2	Q8N6H7	0.372773	0.150342	3.36875	2.12981	0.118	0.0548	-0.625	-0.436	1.45323	1.16682	2.4604	1.74423	2.33743	3.08913	1.8837	2.90233
436	ARFGAP3	Q9NP61	0.404578	0.857762	0.532518	1.34421	0.161	0.286	-0.2	-0.398	8.52263	3.03827	1.49997	1.93173	2.37757	1.13352	1.83139	1.73407
437	ARFGEF1	Q9Y6D6	2.53861	0.0404777	0.410518	1.14846	-3.87	0.126	-0.986	2.15	0.34823	0.96832	1.02587	1.71563	1.13285	2.5111	1.86773	2.24243
438	ARFGEF2	Q9Y6D5	1.30397	0.372771	2.41767	0.228999	-0.257	-0.0995	-0.406	0.0667	0.9053	1.31809	0.929447	1.12405	1.3829	1.11765	0.750233	1.57082
439	ARFIP1	P53367	0.893432	0.271344	2.28953	1.77917	0.197	-0.0779	-0.395	-0.327	0.95333	0.484917	0.95869	0.91658	1.23342	1.0305	0.99599	1.30437
440	ARFIP2	A0A087X1E4	0.0608357	0.243173	5.51778	0.353898	-0.0214	0.0741	-0.873	-0.101	3.16086	1.0702	1.26459	1.92603	1.46397	1.75073	3.17723	8.57747
441	ARGLU1	Q9NWB6	0.277537	0.895084	1.19795	1.54867	0.224	0.557	0.69	0.832	1.72255	1.07517	1.01737	1.75748	0.259789	1.02191	1.02008	0.912827
442	ARHGAP1	Q07960	2.64409	0.705572	1.352	1.86777	-0.477	-0.179	-0.289	-0.366	0.70719	1.58629	0.722847	1.17783	0.896177	1.44461	0.894083	0.94256
443	ARHGAP11A	Q6P4F7	0.0335747	0.0378228	1.52369	0.702141	0.0215	-0.0241	0.538	-0.304	3.8938	0.88012
444	ARHGAP12	Q8IWW6	3.55652	0.0400297	0.817863	0.0993639	-2.17	-0.0534	-0.714	-0.125	0.85399	35.5602	2.83087	1.28223	7.04354	28.698	71.1855	5.88924
445	ARHGAP17	Q68EM7-5	1.54288	1.60036	4.58898	1.64709	-0.545	-0.56	-1.3	-0.572	1.15567	4.62058	2.98497	0.92887	0.764433	0.765817	1.21453	1.05965
446	ARHGAP21	Q5T5U3	0.427037	0.238072	0.57078	0.656561	0.166	0.103	0.208	0.231	2.63483	2.62497	1.53	1.50013	2.12797	1.49267	1.53713	2.29853
447	ARHGAP29	Q52LW3	0.060485	0.290697	0.213034	0.0128432	-0.124	0.499	-0.385	-0.0276	0.43951	0.23322
448	ARHGAP35	Q9NRY4	0.322666	0.437597	0.949648	0.267096	0.284	-0.363	-0.652	-0.243	1.91549	0.87951	0.635857	1.38131	1.45247	1.16538	0.701483	1.05665
449	ARHGAP4	P98171	0.335555	0.0682585	2.68614	0.381798	-0.501	-0.124	-2.42	-0.556	2.42145	0.79565	1.0052	2.6574	1.93935	1.2734	1.20403
450	ARHGAP5	Q13017	0.823076	0.0236487	0.679116	0.283818	-1.65	0.0741	-1.43	-0.721	1.26618	0.7932	1.13594	1.10701	1.601	3.9681	1.57744
451	ARHGDIA	P52565	0.0316047	0.301893	1.18676	0.0862554	0.00945	-0.0731	-0.209	0.0245	0.871837	0.76629	0.622817	0.873767	0.890197	0.656107	0.616343	0.566187
452	ARHGEF1	Q92888-3	1.11287	0.000933874	4.50804	2.20231	-0.249	0.000362	-0.743	-0.412	0.926977	0.749767	0.933197	1.03035	1.04439	0.8279	0.912593	1.01748
453	ARHGEF10L	Q9HCE6-5	0.415971	0.084558	1.35261	1.109	-0.665	0.169	-1.61	-1.4	1.0158	3.7703	0.73008	0.41553	0.2096	1.6773	3.2397
454	ARHGEF11	O15085	0.878235	0.0368175	1.0288	1.25911	0.258	0.0169	0.29	-0.337	0.778203	0.804377	14.0476	1.38797	0.49394	2.62687	1.81079	1.40047
455	ARHGEF12	Q9NZN5	1.01498	0.391274	1.20972	3.33002	-0.547	-0.265	-0.623	-1.34	1.14617	2.86424	1.16466	1.15673	2.8324	1.3912	1.2864	1.72053
456	ARHGEF16	Q5VV41	0.325916	1.00797	0.522232	0.362938	0.485	1.15	-0.704	-0.529	1.55975	3.46847	0.99248	1.365	3.561	8.2158	0.730865
457	ARHGEF17	Q96PE2	0.0440729	0.162	0.336857	0.0716705	0.0627	0.208	-0.385	-0.0993	0.24042	0.58731	1.9732
458	ARHGEF18	Q6ZSZ5-1	0.251437	0.146415	0.66448	0.817484	-0.691	0.434	-1.49	-1.74	3.95085	1.85	1.90097	2.7781	2.1443	1.75847	1.9928
459	ARHGEF19	Q8IW93	0.233547	0.335975	0.113173	0.967305	0.819	1.11	-0.435	-2.49
460	ARHGEF2	V9GYM8	0.36834	0.978787	1.3412	5.24066	-0.0485	0.102	-0.129	-0.386	1.511	1.78647	1.4168	2.18277	1.5159	1.47457	2.4455	2.1488
461	ARHGEF4	E7EV07	0.210311	0.0597245	0.901098	0.12438	0.583	0.188	1.84	-0.368	20.9542	0.30184	19.58	3.43175	0.10399	0.26991
462	ARHGEF7	Q14155-1	0.550785	0.245361	1.46612	0.0387022	-0.177	0.0927	-0.367	-0.0173	0.987603	0.879543	0.926087	0.855583	0.98804	0.875387	0.818147	1.136
463	ARID1A	O14497	0.272029	0.766399	4.65758	1.07013	0.0745	0.168	0.679	0.215	1.17875	1.08356	1.1867	1.47367	1.30511	1.48007	1.32473	1.6664
464	ARID1B	Q8NFD5	1.25652	2.55751	3.04123	0.48634	0.302	0.513	0.588	0.148	1.03252	1.04644	1.16451	1.3402	1.16306	0.960263	0.811793	0.800713
465	ARID2	Q68CP9	0.200104	2.40933	2.91756	1.98845	-0.0425	0.29	0.337	0.251	1.15205	1.15657	1.26457	1.36673	1.26963	1.7073	1.31187	1.57
466	ARID4A	P29374	0.63611	0.557536	1.19327	0.52227	1.71	1.55	-2.73	-1.47	3.1054	2.8306	0.3471	5.1726
467	ARID4B	Q4LE39	1.00114	0.0675646	2.87826	1.25607	0.434	-0.0459	0.955	0.512	13.1228	1.54865	1.13224	5.88417	23.906	11.1395	2.75323	396.972
468	ARID5B	Q14865	0.499971	0.313737	1.76645	0.414428	0.405	-0.28	-1.04	-0.35	1.4964	0.592195	7.76455	36.3032	8.2071	2.12178	14.49	78.2651
469	ARIH1	Q9Y4X5	1.10169	0.839454	0.54947	0.194307	-1.2	-0.98	0.712	-0.306	0.88497	0.62145	1.44588	0.690217	1.61624
470	ARIH2	O95376	0.333349	0.0177491	0.610839	0.0245991	-0.0784	-0.00534	-0.126	0.00734	0.63525	1.68046	1.2303	1.26546	1.4581	3.6306	1.4614	1.75653
471	ARL1	P40616	0.536537	0.217965	1.11533	0.726091	0.106	-0.0509	-0.182	-0.133	1.7212	2.00304	1.73397	1.18388	1.1689	1.2481	2.44127	5.97603
472	ARL13B	Q3SXY8	0.871507	0.833304	0.898783	0.0164392	2.7	-2.61	2.76	0.0813	3.35719	0.689719	0.698295	0.89309	0.69784	5.36733	1.0608
473	ARL2BP	Q9Y2Y0	0.143388	0.689892	0.129478	0.125646	0.385	-1.39	-0.352	0.342	13.5558	1.1011
474	ARL3	P36405	0.334631	0.323153	2.53624	0.875381	-0.176	-0.171	-0.812	-0.369	2.14494	1.58666	1.08982	7.6385	1.20918	1.24463	1.04883	2.6693
475	ARL6IP4	Q66PJ3-2	0.0254313	1.11104	1.06429	1.53717	0.0119	0.31	-0.3	0.393	1.39837	1.65685	1.6956	1.11237	2.7873	1.49969	3.2851	1.44111
476	ARL6IP5	O75915	0.710883	0.560833	2.07208	1.95936	-0.145	-0.121	-0.32	-0.307	1.26164	2.05865	6.5564	3.94913	0.8322	1.0002	3.98873	3.20004
477	ARL8A	Q96BM9	0.131929	0.0724117	0.0150886	0.196633	0.35	0.203	0.0448	0.497	2.2817	2.2035	0.522185	3.392
478	ARL8B	Q9NVJ2	0.425533	0.613745	0.0804599	0.263489	0.0779	0.103	-0.0186	0.0528	0.781773	0.611673	1.05287	0.738873	0.668573	0.71131	0.664247	0.854863
479	ARMC1	Q9NVT9	0.0678413	0.385348	0.808095	1.4744	-0.233	-1.06	-1.87	-2.91	1.68584	1.1171	3.4778	0.877937	0.960437	0.786237	0.767927	1.10572
480	ARMC10	Q8N2F6	0.285478	0.564992	2.95197	0.557061	-0.0992	0.171	0.589	-0.169	0.934937	0.61623	0.897727	1.03575	1.01012	0.864997	0.96074	1.8591
481	ARMC5	J3KQ26	0.666553	0.0328904	0.191472	0.0103598	-0.64	0.0462	-0.235	0.0149	2.4327	26.329	7.6292	17.065	3.86715	5.30257
482	ARMC6	Q6NXE6	0.316613	0.434976	4.58081	0.102512	0.105	-0.135	-0.832	-0.0396	0.979483	2.45217	1.1335	1.10208	1.34713	1.06897	1.52998	1.00853
483	ARMC8	Q8IUR7	0.0603743	2.05398	0.0689864	0.24403	-0.127	2.26	-0.144	0.443	1.6092	0.631983	0.532432	9.95917	0.89009	0.791762	12.5742	1.1274
484	ARMT1	Q9H993	0.0591494	0.157995	0.568148	1.21765	-0.0692	-0.17	-0.485	-0.855	0.5054	0.49093	0.557355	0.395579	0.72117	0.805813	0.33057	0.53081
485	ARNT	P27540	0.19737	0.033314	1.52047	0.346855	0.0856	-0.0166	0.418	0.137	4.1876	6.0808	25.403	2.9404	1.45	17.255	5.86425
486	ARPC2	O15144	1.00749	0.950341	0.0175997	0.294713	-0.146	-0.14	-0.00422	-0.0566	0.66359	0.620247	0.776497	0.528023	0.906843	0.819837	0.751813	0.92421
487	ARPC3	O15145	0.275363	0.503221	1.48665	0.601108	-0.0762	-0.124	-0.277	-0.142	0.76779	1.13648	0.76019	0.7392	0.958357	1.01377	1.23073	0.768197
488	ARPC5	O15511	0.512178	0.0371498	0.239815	0.707206	-0.113	-0.0112	0.0613	-0.144	0.856427	0.886647	1.32957	1.02412	0.68701	1.22237	1.21559	0.825993
489	ARPC5L	Q9BPX5	0.000430167	0.0348165	0.117401	0.0828968	0.000191	0.0149	0.0465	-0.0338	0.538487	3.51793	2.79657	1.23075	0.633247	1.16911	1.887	11.6617
490	ARRB1	P49407-2	0.321137	0.383069	2.76931	0.165417	0.22	-0.254	-1.13	-0.126	1.3836	0.54758	0.825473	1.142	0.782853	1.2458	1.56875	1.0597
491	ARRB2	P32121	0.596357	1.17128	0.389751	0.0549489	-1.89	3.12	-1.36	0.242	3.2182	1.17026	0.733377	0.84997	1.93375	2.1862	0.69144	0.96414
492	ARRDC3	Q96B67	0.758399	0.134705	0.106585	0.444279	2.48	-0.607	0.492	1.65	1.7691	0.18317	40.973
493	ARSA	A0A0C4DFZ2	1.23032	0.0119985	0.52385	0.459353	-3.38	0.0579	1.79	-1.61	1.69415
494	ARSG	Q96EG1	0.412207	0.269801	0.590064	0.923448	-1.04	0.738	1.37	-1.92
495	ARV1	Q9H2C2	0.00736591	0.00141967	0.0469503	0.345428	-0.0474	0.0092	0.29	1.71	5.26231	2.2826	13.025	2.16935	4.1202	2.9733	1.8734	1.5584
496	ASCC1	A0A5F9ZHP1	0.477763	0.999258	5.77986	2.00313	-0.138	-0.24	-0.984	-0.4	4.36447	3.458	3.29246	2.32463	2.2057	1.7544	2.2242	2.11763
497	ASCC2	Q9H1I8	0.133878	0.937156	0.446662	0.980978	0.363	-1.75	-0.997	-1.81	0.830667	4.2869	9.2068	5.44673	1.74369	3.18935	1.55808	2.2956
498	ASCC3	Q8N3C0	0.123828	0.0391148	2.50874	0.465873	-0.0709	0.0242	-0.76	-0.216	1.29118	0.912067	1.08237	1.12207	2.68563	1.21893	1.37847	1.36523
499	ASH1L	Q9NR48	0.570444	1.4666	0.124117	2.24177	1.65	3.33	-0.466	4.57	0.055986	1.39003	155.33	1.9376
500	ASH2L	Q9UBL3	0.119768	0.0381804	0.721762	0.243163	-0.0502	0.0173	-0.22	-0.093	1.09792	0.920853	0.956323	1.1092	0.98263	1.12283	0.821803	1.18806
501	ASMTL	O95671	0.777407	0.186987	2.40044	0.222503	-1.39	-0.443	-3.2	0.515	1.27038	1.0793	1.06201	0.83307	1.15412	1.39301	2.9836	1.16397
502	ASNA1	O43681	0.016829	0.811741	1.9003	0.401078	-0.00503	-0.155	-0.29	-0.0903	0.56322	0.77062	0.761253	0.951913	0.957333	0.635923	0.881473	1.23864
503	ASNS	P08243	0.0513924	0.0265515	4.15444	0.673959	-0.0179	0.00951	-0.656	-0.163	1.15998	1.52063	1.429	2.25623	1.91437	2.19293	1.62785	2.11587
504	ASNSD1	U3KQP1	1.02366	0.413122	0.592048	0.166821	-2.91	1.46	-1.94	0.688	2.75595	11.8132	1.5957	9.12194	1.4247	12.4062	3.82083	3.85273
505	ASPH	Q12797	0.240985	0.319029	0.25369	0.183321	0.0461	0.0581	-0.0481	-0.0365	1.22063	1.01972	0.866747	1.25442	1.1284	1.18127	0.681847	1.10402
506	ASPHD1	Q5U4P2	0.182092	0.0837115	0.804892	2.92368	-0.593	0.296	-1.95	5.1	120.21	30.136	172.47	28.859	42.9179	34.3192	64.805
507	ASPM	Q8IZT6	0.199912	0.392005	1.11928	0.290427	0.182	0.318	-0.703	0.249	1.86866	15.0705	8.81927	3.67214	1.40732	15.0192	1.25653	1.73829
508	ASPSCR1	Q9BZE9	0.511873	0.0397987	0.34076	0.884577	0.396	0.0421	-0.287	-0.599
509	ASS1	P00966	0.462906	0.513985	4.1534	0.717516	-0.118	-0.129	-0.635	-0.166	0.746303	0.66016	0.952047	0.82943	0.71324	0.746713	1.12333	0.9447
510	ASUN	Q9NVM9	0.00625743	0.381505	0.0467337	0.819278	0.00139	-0.064	0.00997	0.115	1.04893	0.950893	1.01793	1.17816	1.08747	1.00288	1.62847	1.36597
511	ASXL2	Q76L83	0.478885	0.2394	0.134275	0.193824	1.54	-0.882	0.534	0.737	3.4142	45.4	5.3279
512	ATAD1	Q8NBU5	0.0653117	0.748641	2.91311	0.381144	0.0169	0.133	0.366	-0.0789	1.42843	1.8768	1.33177	1.31703	1.7194	1.79013	1.99973	1.2847
513	ATAD2	Q6PL18	1.18926	2.6614	1.09022	2.96226	0.15	0.274	0.141	0.298	3.85167	3.1691	3.8718	3.02473	1.882	1.601	3.6978	3.39647
514	ATAD3A	Q9NVI7-2	0.366947	0.217101	1.46572	2.44732	0.103	0.0666	0.292	0.429	0.999213	0.857383	0.987247	0.756487	0.789177	0.96517	0.952327	0.758027
515	ATAD3B	Q5T9A4	0.0458712	1.86957	0.0473222	0.455102	0.079	-1.7	0.0814	0.593	0.85907	0.60509	1.24913	0.745243	1.435	1.07209	0.558153	1.79597
516	ATAD5	Q96QE3	1.36288	0.119296	0.130254	0.0280725	-0.768	-0.109	0.118	-0.0281	0.83024	2.70005	1.30283	1.91	2.4662	18.65	0.725523
517	ATE1	A0A8I5KWA6	0.262338	1.7391	2.09382	0.0928756	-0.0851	0.361	-0.415	-0.0343	1.8034	5.56674	0.750273	1.9796	0.518494	1.57031	1.33041	0.893383
518	ATF1	P18846	0.556117	0.0102541	1.10616	0.368964	-1.14	-0.0302	1.91	0.827	0.52468	1.27397	2.62977	18.7095	4.647	2.62725	2.01283	9.4669
519	ATF2	P15336	0.455508	0.959978	1.20232	0.291998	0.813	1.43	1.69	-0.569	2.06227	2.0562	1.4726	10.531	0.75167	29.3341
520	ATF6	P18850	0.127675	2.15824	2.62981	0.0993935	0.0451	0.419	0.487	0.0359	28.745	69.3317	11.728	17.8344	7.0251	7.55465	114.369	7.1379
521	ATF7	P17544	0.0848014	0.114103	1.61305	0.170307	-0.0319	-0.0418	0.346	-0.0597	2.8513	4.14819	4.03445	6.8911	3.20923	1.37192	5.09305	0.51525
522	ATF7IP	Q6VMQ6	0.00203655	0.430387	2.75354	1.70895	-0.00163	0.252	1.02	0.708	1.613	4.99228	2.398	3.0635	2.3391
523	ATG101	Q9BSB4	0.0810159	2.63908	0.232854	1.38323	-0.0377	0.619	-0.0962	-0.381	0.991565	18.793	1.7323	19.7484	21.391	5.8984	7.94195
524	ATG13	O75143	1.2683	0.191108	0.710084	0.455467	1.23	0.279	0.799	-0.569	0.789525	2.63331	8.6022	12.7135	1.47728	0.79433	0.615715
525	ATG16L1	Q676U5	0.329434	0.0730793	2.12471	0.0472397	0.497	-0.133	-2.03	-0.088	13.9708	0.927335	0.592787	8.11977	30.6765	0.66883	2.73119
526	ATG3	Q9NT62	0.214897	0.230718	1.0766	0.555002	0.185	-0.197	-0.654	-0.399	2.44783	1.14549	1.29169	1.05573	1.7259	0.801947	0.92984	1.33408
527	ATG4B	Q9Y4P1	2.51838	0.191893	0.607421	0.0628999	4.08	-0.558	1.42	-0.204	22.375
528	ATG5	Q9H1Y0	0.0128625	1.20972	0.465348	0.420415	0.0283	-1.52	-0.743	0.686	1.28402	1.07961	1.1165	1.7747	1.7847	1.3878	1.85799
529	ATG9A	Q7Z3C6	0.458039	0.383964	0.236337	1.17551	0.179	-0.156	0.105	0.364	1.26261	0.57009	2.52101	0.587803	0.551467	0.705847	1.20779	1.80432
530	ATL2	Q8NHH9	1.80131	1.83524	5.69045	3.27689	0.213	0.216	0.559	0.339	1.67557	0.953217	1.23712	1.52647	1.46169	1.7534	1.56083	1.4836
531	ATL3	Q6DD88	0.589767	0.176766	3.07804	0.14668	0.0926	0.0347	0.32	0.0295	0.896263	0.838767	0.906327	0.869127	0.8087	0.864667	0.914413	1.0097
532	ATM	Q13315	0.380537	0.0630238	3.35226	0.299821	0.242	0.0502	-1.26	-0.2	2.0669	1.49976	1.27592	1.15496	1.42787	1.13212	4.2222	2.262
533	ATOX1	O00244	0.178799	0.36162	1.75179	1.14089	0.0768	-0.138	-0.454	-0.332	0.553517	1.25768	0.718603	0.677197	0.680097	0.823753	1.22887	1.54442
534	ATP10D	Q9P241	0.462267	0.12312	0.459625	0.836116	1.52	0.5	-1.51	2.38	1.1063	3.38689	1.4648	2.2862	3.2995	0.892537
535	ATP11A	E9PEJ6	0.356044	0.0947564	1.00078	0.00345018	0.419	-0.134	0.924	-0.00534	4.6175	6.6027	2.13063	3.18798	1.42286	5.23315	1.97557	0.90525
536	ATP11C	Q8NB49	0.0330411	0.35944	1.38843	0.615976	-0.0125	-0.106	0.295	0.162	0.663187	0.828273	0.840827	1.06352	0.996603	1.3983	1.08993	1.7213
537	ATP13A1	Q9HD20	0.103805	0.170274	1.15074	0.210527	-0.027	0.042	0.19	-0.0505	1.0703	1.17793	1.1384	0.80787	1.09615	1.13437	1.36323	1.22897
538	ATP13A3	A0A2R8Y635	0.159011	0.135638	3.64944	0.00998761	-0.319	-0.277	3.7	0.023	12.7378	0.659537	1.1925	0.68496	3.57728	0.85093	0.56683	2.2853
539	ATP1A1	P05023	0.158136	0.0713749	4.93573	0.758595	0.0297	-0.0145	0.455	0.106	0.98753	0.914113	0.886547	0.94052	1.18997	1.26427	0.947983	1.1815
540	ATP1A2	P50993	1.10512	1.13091	0.0266666	0.00939314	3.11	-3.16	0.126	-0.0452	1.40575	5.4627	4.7395	35.377	0.87863	1.49659	1.7189
541	ATP1B1	P05026	0.24247	1.14442	1.09359	0.0201797	-0.0557	0.186	0.18	-0.00559	1.42337	2.60607	1.60933	1.46912	1.66117	2.13453	1.62267	2.6008
542	ATP1B3	P54709	0.387242	0.590028	2.62987	0.817332	-0.0553	-0.0768	0.234	-0.0981	1.18707	0.99032	1.08055	0.955563	1.09747	1.22833	0.990307	1.4487
543	ATP2A2	P16615	0.124435	0.287344	0.812885	0.236851	0.0267	-0.0548	0.123	-0.0467	0.850183	0.913747	0.930807	0.928863	0.952003	0.933947	0.931337	1.04201
544	ATP2A3	Q93084-6	0.259627	0.250145	0.194249	0.589696	-1.07	-1.04	-0.837	-2.06
545	ATP2B1	P20020-4	0.356983	0.0798697	1.4298	1.42386	-0.0478	-0.013	0.136	-0.136	0.909593	0.94757	0.993397	0.858657	1.01332	1.13936	0.878567	1.17123
546	ATP2B2	Q01814-8	1.5857	0.00942133	0.559809	0.171189	-3.06	-0.0342	-1.41	0.536	7.2539	3.36817	2.9881	0.39802	20.388	5.789
547	ATP2B4	P23634	0.978687	2.31536	0.0325745	1.37947	-0.215	-0.407	-0.0116	-0.277	1.20919	2.54113	0.77136	0.73103	1.41813	0.927653	0.840523	1.09795
548	ATP2C1	B4E2Q0	2.34793	0.53587	5.1401	1.58809	0.305	0.101	0.591	0.228	1.17187	0.93558	1.9201	1.18907	2.99853	1.92807	1.1593	2.19167
549	ATP4A	P20648	1.2005	0.670031	0.544535	0.0691714	-3.14	2.04	-1.74	0.297	1.2282	10.029
550	ATP5A1	P25705-2	1.18293	0.301702	3.27829	1.64638	0.166	0.0582	0.359	0.211	0.587197	0.40796	0.513667	0.40976	0.56748	0.44565	0.4935	0.556403
551	ATP5C1	P36542	0.470615	0.212532	3.89869	1.02241	0.117	-0.0611	0.585	0.21	0.499993	0.465603	1.02387	0.618477	0.78626	0.721723	0.780553	0.908473
552	ATP5D	P30049	0.578312	0.342436	1.51238	0.361258	-0.242	-0.161	0.495	0.168	0.569143	0.573737	0.523073	0.723457	1.65886	0.690383	0.732023	0.524287
553	ATP5F1	P24539	0.73315	1.86922	3.15927	1.24902	0.169	0.337	0.506	0.251	0.6812	0.45212	0.441717	0.662873	0.59453	0.67593	0.67575	0.505657
554	ATP5H	O75947	0.364568	0.00960822	0.460815	1.67879	0.101	-0.0035	0.122	0.32	0.562853	0.641957	0.50094	0.810313	0.696417	0.77084	0.64818	0.540827
555	ATP5I	P56385	0.996131	0.233316	1.73048	0.765715	-0.297	-0.0953	0.445	-0.244	0.49414	0.284747	0.65646	0.58252	0.441607	0.201497	0.142834	1.38959
556	ATP5J	P18859	2.23658	2.30074	1.89289	0.0848422	0.303	0.31	0.268	0.0219	0.438807	0.48156	1.44083	0.762673	0.695287	0.637417	0.69643	1.10275
557	ATP5L	O75964	0.0658101	0.502074	0.824897	0.90271	0.0408	-0.235	0.342	-0.366	0.573693	0.82693	0.95748	0.431364	0.656623	1.26351	0.301163	0.387094
558	ATP5O	P48047	0.699016	0.222623	1.59201	0.0986451	0.107	0.0429	0.196	0.0209	0.671907	0.526663	0.4529	0.847037	0.58107	0.553387	0.761523	0.594883
559	ATP6AP1	Q15904	0.19391	0.380484	1.31265	0.891541	-0.159	-0.278	0.708	-0.533	1.03382	4.95524	5.60887	10.2105	7.38667	2.1145	4.09464	2.18896
560	ATP6AP2	O75787	1.20067	0.371051	2.65002	2.96311	0.283	0.116	0.512	0.559	3.4585	1.84777	2.54071	1.7603	5.22137	0.589817	1.47937	7.32993
561	ATP6V0A1	Q93050	0.355565	2.12998	2.73881	1.49029	0.0602	0.232	0.281	0.178	1.10783	0.48966	0.62735	1.3327	1.8998	1.54481	0.712783	0.776723
562	ATP6V0A2	Q9Y487	0.684101	0.374717	0.678929	0.56742	0.143	0.0895	0.142	0.124	0.942237	0.67754	0.93044	0.83585	0.945083	0.81483	0.710723	1.01704
563	ATP6V0A4	Q9HBG4	0.0175219	0.158296	0.658412	0.37534	0.0817	0.649	2.07	-1.34	3.87147	129.61	1.09274	1.56954	3.3286	1.54378	1.04552
564	ATP6V0D1	P61421	2.47642	0.461059	0.296565	0.772701	0.347	-0.0988	0.0694	-0.146	0.710717	0.59972	15.5121	1.04229	0.995773	0.82021	0.794903	1.65101
565	ATP6V1A	P38606	1.65332	1.6524	4.31215	0.653014	-0.252	-0.252	-0.541	-0.127	0.878267	0.899397	0.966683	1.03084	1.28097	1.07139	1.25332	1.16483
566	ATP6V1B2	P21281	0.225972	0.193683	1.46891	0.244245	-0.0708	0.0621	0.301	-0.0756	1.06337	0.90394	0.84464	1.03424	0.983733	0.995493	0.879487	1.4564
567	ATP6V1C1	P21283	0.336245	0.460478	1.05582	1.52705	-0.0971	-0.125	-0.233	-0.305	1.44567	0.875693	1.0905	1.30188	2.20069	1.40172	1.01676	1.75337
568	ATP6V1D	Q9Y5K8	0.364218	0.908106	0.332338	0.919842	-0.126	-0.254	0.117	-0.256	0.7037	0.995507	1.23763	2.2564	0.969585	1.37986	1.77119	1.34529
569	ATP6V1E1	P36543	0.0185335	0.703016	0.708393	0.802514	-0.0043	0.108	0.109	-0.12	1.29825	1.692	3.73923	3.26213	2.69627	2.62987	5.22933	3.00347
570	ATP6V1F	Q16864	0.197587	0.45206	0.745741	0.0376284	0.277	-0.546	-0.8	0.0605	2.25638	0.881005	1.3885	10.7575	1.22703	1.302	2.43107	1.5752
571	ATP6V1G1	O75348	0.100273	1.36906	0.170362	0.00561622	0.246	-2.03	-0.395	-0.0152	4.3757	12.1753	11.7742	24.7961	25.9275	35.6218	14.2694	33.6462
572	ATP6V1H	Q9UI12	1.17789	0.05112	2.04175	1.37781	0.205	-0.0148	0.307	0.23	3.78173	0.921173	1.549	1.35353	2.35552	1.35947	1.55113	1.72723
573	ATP7A	Q04656	0.354757	0.217029	1.5515	0.516183	-0.739	-0.492	2.25	0.993	1.56877	0.96147	1.34726	1.19806	1.6742	1.17426
574	ATP9A	O75110	0.547314	0.561442	0.291674	0.706792	-1.13	1.16	0.688	-1.38	0.898465	1.04822	1.23973	1.2441	1.36493	1.21737	1.7822	1.0836
575	ATPAF1	Q5TC12	0.35259	0.274255	0.106187	1.09318	0.0708	0.0576	0.0253	0.168	1.23447	1.21903	0.927713	1.5293	1.36207	1.75447	1.27562	0.800243
576	ATPAF2	Q8N5M1	0.344992	0.509604	0.0425479	0.325506	1.54	2.09	0.238	-1.47	0.85588	0.52024	8.08457	22.8354	0.980295	19.1525	1.4153	19.36
577	ATPIF1	Q9UII2	0.604709	0.129006	0.466273	0.727691	0.25	0.0696	0.204	0.287	0.76591	0.632357	0.783523	1.16059	0.81553	0.856133	0.83554	0.987477
578	ATR	Q13535	1.05241	0.293986	0.346214	0.527145	-0.398	-0.149	-0.17	-0.237	0.884937	0.91524	1.50824	1.68127	1.00349	1.10489	1.36333	1.14277
579	ATRX	P46100	0.901188	0.0130986	0.447192	0.85213	0.23	0.0054	0.135	0.221	2.41773	1.2682	1.2155	1.02003	1.35803	1.09987	1.6459	1.96933
580	ATXN2	Q99700	0.126423	1.15077	0.226508	0.101844	0.0342	0.202	0.0569	0.0282	1.41358	1.13379	1.20093	1.18983	0.929357	1.15847	1.71359	1.21457
581	ATXN2L	Q8WWM7	0.102004	0.685874	0.667018	0.854396	0.0169	0.0824	0.0806	0.097	1.4662	1.36383	1.20813	1.3645	2.23127	1.67007	1.2799	2.16353
582	AUH	Q13825	0.411083	0.124936	1.35019	0.778848	0.174	0.0635	0.425	0.283	1.32266	0.90755	2.7152	5.35053	0.709127	1.40031	1.16452	1.18758
583	AUP1	Q9Y679	0.934421	0.243656	0.0112232	0.20634	-0.145	-0.0508	0.00285	-0.0441	1.4276	1.28196	1.47267	0.954887	2.99263	1.38387	1.17375	1.1672
584	AURKA	O14965	0.0528687	0.0960078	0.80624	0.0510592	0.0897	-0.156	0.909	0.0867	297.8	41.856	3.2379	4.3487	18.086
585	AURKB	Q96GD4	0.402775	0.218663	4.98255	0.285258	0.0803	0.0486	-0.567	-0.0607	22.588	58.5864	8.65443	12.3333	15.4918	25.513	12.8155	5.8763
586	AVEN	Q9NQS1	0.187364	0.0904045	0.705031	0.0220829	0.267	0.139	-0.774	0.0364	70.6585	0.936725	0.92724	0.712545	759.805	4.13473	0.767683	1.72189
587	AVL9	Q8NBF6	0.386312	0.00321355	0.234134	0.00693364	-1.64	-0.0183	-1.09	0.0392	0.789687	1.62545	0.081004	1.2073	0.737085	1.106	14.959	0.28075
588	B2M	P61769	1.42663	0.368855	1.46895	1.25802	0.2	0.0719	0.204	0.182	3.70937	3.05257	4.046	7.48743	2.23443	2.69217	4.77237	5.73357
589	B3GALT6	Q96L58	0.246591	0.771482	1.93727	1.53479	0.521	-1.28	2.52	2.12	5.61864	2.26562	3.57697	0.757877	1.82593	5.47615	1.00378	2.1558
590	B3GAT3	O94766	0.602301	0.0842531	0.390173	0.022408	-1.56	-0.295	-1.11	0.0835	1.00218	1.5932	2.88095	1.13075	87.63	0.98043	2.3012	15.967
591	B4GALT1	P15291	0.0520419	0.147316	0.858791	0.776452	-0.0191	0.0496	0.206	0.191	1.90757	4.4792	6.4213	1.85497	3.55247	7.86173	2.3163	3.5424
592	B4GALT7	Q9UBV7	0.0325942	0.536365	2.09748	0.419589	0.0863	-1.02	-2.81	-0.843	0.372697	1.16247	2.31984	3.5842	13.3298	5.52115	2.7248
593	B4GAT1	O43505	0.635161	0.360737	0.588253	1.27983	0.397	-0.255	-0.375	-0.667
594	BABAM1	Q9NWV8	1.23736	0.203111	0.910755	2.88134	1.93	-0.471	-1.54	3.64	0.287106	0.455475	1.44187	0.16074	0.367565	3.14165	0.330667	0.555583
595	BACE2	Q9Y5Z0-5	0.390994	0.311611	0.061113	0.0834741	1.24	1.03	0.244	0.326	40.272	45.513	31.0307	31.9647	35.616
596	BACH1	O14867	0.655934	0.486716	0.590367	2.11333	1.43	1.14	-1.32	-3.41
597	BAG1	Q99933	0.200324	0.754243	2.27569	3.6137	-0.0608	-0.175	-0.397	-0.574	1.36673	1.45233	0.930977	0.819943	1.0818	1.0848	1.30983	0.995047
598	BAG2	O95816	0.0341101	0.110287	0.365544	1.08793	-0.00945	0.0284	0.0792	0.182	0.751717	0.9908	0.911537	0.996607	0.907623	0.930287	0.781467	1.13123
599	BAG3	O95817	0.750222	0.0135637	1.66803	0.459651	-0.132	-0.00367	-0.237	-0.0907	1.11002	0.89957	1.29647	1.05117	1.19464	1.03918	0.989823	1.53137
600	BAG4	O95429	0.207479	0.0973189	0.120289	0.776598	0.547	0.28	-0.339	1.56	1.0811	3.3205	1.68153	23.097	0.41571	4.41003	1.67543	9.7476
601	BAHCC1	Q9P281	0.220967	1.80112	0.19598	1.03376	0.947	4.76	-0.854	3.17	0.17907	0.73241
602	BAIAP2	I3L4C2	1.79148	1.14998	4.29417	3.27255	-0.285	-0.206	-0.573	-0.454	1.31049	1.18907	1.3853	1.34743	1.3172	1.0554	1.4821	1.76653
603	BAIAP2L1	Q9UHR4	0.188778	0.370586	0.330584	1.54435	0.0572	0.1	-0.0914	-0.294	1.38957	2.1688	2.01053	1.73907	1.13318	1.87253	1.60043	1.74077
604	BAK1	Q16611	0.155198	0.726537	0.740796	0.0144586	0.485	1.7	1.72	-0.0515	1.7768	1.48057	6.57688	2.9179	7.272	1.8747	9.32187	16.2197
605	BANF1	O75531	0.55531	0.293309	0.823027	0.0681495	-0.106	0.064	0.143	-0.0176	0.534467	0.437053	0.552773	0.511527	0.641507	0.596283	0.749867	0.672863
606	BANP	Q8N9N5	1.32374	0.209177	0.0881056	0.722906	-2.83	0.673	0.312	1.81	0.40338	3.99503	3.155	6.83262
607	BAP1	Q92560	0.543561	1.68573	0.327188	0.484341	2.06	4.77	-1.38	1.89	5.7039	2.08763	0.98382	6.6661	1.37797	0.58258
608	BARD1	Q99728	0.498579	0.438579	0.26015	0.17654	1.73	1.56	-1.02	0.736	0.70162	4.0074	1.635	24.0393	3.59265	1.1138
609	BASP1	P80723	0.445957	0.211374	0.895086	1.19289	0.264	0.143	0.447	0.553	0.55686	0.502177	0.555857	0.587757	0.690953	0.586587	0.545117	0.650057
610	BAX	Q07812-2	0.0121626	0.0442753	0.617005	1.31733	0.00571	0.0201	-0.197	-0.346	9.8905	1.47175	1.47726	1.24044	4.22057	9.33335	2.89127	2.2764
611	BAZ1A	Q9NRL2	0.0520701	1.80759	2.61155	1.15864	-0.0138	0.256	0.339	0.185	5.50577	1.5863	1.34793	2.03639	4.7025	2.86736	1.75153	23.085
612	BAZ1B	Q9UIG0	1.31584	1.37759	4.3618	1.63426	0.167	0.173	0.429	0.196	1.63723	1.2577	1.3407	1.18117	1.31443	1.47187	1.3297	1.01951
613	BAZ2A	Q9UIF9	0.446212	0.283499	4.23849	1.61871	0.15	0.104	0.843	0.394	2.13117	2.28083	2.20187	3.37513	8.56393	3.0006	1.92037	6.19437
614	BBX	Q8WY36	1.71379	0.791104	2.11664	0.330904	0.559	0.316	0.654	-0.161	5.3254	41.019	34.892	201.671	294.865	227.952	403.027	58.53
615	BCAP29	A0A669KBH7	2.02281	0.186821	0.148085	0.197624	1.67	0.264	0.215	0.277	5.3268	5.34997	0.30171	1.57495	3.702
616	BCAP31	P51572-2	0.596423	0.270189	1.15304	0.648835	0.183	0.0977	0.299	0.195	1.0958	1.14592	1.08701	0.935667	1.20297	1.072	1.29997	1.52277
617	BCAR1	P56945	0.0415126	0.207366	0.25922	2.05282	-0.0877	-0.381	-0.459	-2.23	1.32527	1.16555	1.96665	4.21727	7.79819	1.85735	5.9429
618	BCAR3	O75815	0.00764031	0.0922657	1.26691	0.490967	0.0189	-0.209	-1.76	-0.867	10.228	2.9016	3.1767	67.9485
619	BCAS2	O75934	0.0223351	0.624021	2.41967	0.77292	0.00868	0.167	0.456	0.196	0.901523	0.86452	0.841897	0.870663	1.38153	1.1999	1.09498	1.05746
620	BCAT2	O15382	0.102842	0.0979827	1.22936	1.47033	0.0363	-0.0347	0.27	-0.308	0.781593	0.52269	0.904933	1.37595	0.99145	1.61278	0.589617	0.74898
621	BCCIP	Q9P287	2.45084	0.683431	0.4593	2.85888	-0.309	-0.12	-0.0882	-0.348	0.602867	0.726763	0.357863	0.632487	0.842133	1.05854	0.549693	0.918423
622	BCKDHA	P12694	0.353029	0.0538529	2.67781	0.736278	-0.0733	0.0139	0.338	0.129	0.872863	1.22477	1.40563	1.69753	1.72877	1.09149	1.57797	1.29803
623	BCKDHB	P21953	0.513502	0.258005	0.253353	0.65624	0.511	0.294	-0.29	0.616	0.8337	0.524273	0.317233	0.464627	0.681363	0.978847	1.57583	0.74098
624	BCKDK	O14874	0.0619769	0.481166	0.364938	2.50852	-0.0246	-0.145	0.116	-0.498	0.853573	1.17393	1.07332	1.1607	2.2803	1.9867	2.6355	15.299
625	BCL10	O95999	0.886655	0.000419267	0.0424653	0.0503903	-0.484	0.000373	0.0361	0.0425	1.01133	0.731117	1.17549	1.28207	2.4234	1.70805	1.4109	1.80423
626	BCL2L1	Q07817	0.394999	0.12783	0.457748	0.512043	-0.984	0.379	-1.11	1.21	0.16701	6.9951
627	BCL2L13	Q9BXK5	0.977986	0.55262	0.985187	2.32571	0.195	0.127	0.196	-0.37	0.625857	0.54767	0.60856	0.64803	0.745633	0.59904	0.69815	0.903313
628	BCL2L2	Q92843-2	0.0922467	0.123579	1.27307	0.74758	-0.0759	-0.099	0.641	0.433	0.950577	0.62451	0.899383	1.27515	1.22726	0.708487	0.92647	1.03207
629	BCL7C	I3L1Q2	0.354164	0.453373	2.6081	0.54078	0.167	0.203	0.753	0.233	0.81128	1.36563	2.0135	1.26655	0.95871	0.850877	0.38613	3.3752
630	BCL9	O00512	0.0832872	0.00722572	0.0488697	0.0551297	-0.355	-0.0333	0.215	0.241	7.25886	12.39	1.09578	0.502867	1.6173	1.03046	0.8048	5.407
631	BCL9L	Q86UU0	0.548129	0.077363	1.18123	0.0199063	-0.987	-0.186	1.75	0.0507	2.15937	1.78867	1.05713	2.5996	7.62583	7.35367	1.4608	2.37827
632	BCLAF1	Q9NYF8	1.02677	0.848853	6.20944	2.88762	0.224	0.194	0.969	0.485	1.04847	0.92374	1.17607	0.80979	0.686833	0.887373	1.02059	1.26233
633	BCOR	Q6W2J9	0.0413184	0.705539	0.769927	0.46156	-0.0178	-0.207	-0.221	-0.149	0.69783	1.33158	0.719997	0.737937	2.42237	2.23839	0.79593	1.18929
634	BCR	P11274	1.33529	0.447133	0.165032	0.939117	-2.98	-1.31	-0.574	-2.3	0.34042	0.099814	6.61965	0.55114	0.89055	151.587
635	BCS1L	Q9Y276	1.36032	0.359216	0.757108	0.277755	0.275	-0.1	0.178	-0.0813	0.76336	0.70792	0.747943	0.435003	0.516683	0.85648	0.806043	0.640937
636	BDP1	A6H8Y1	0.417472	0.476712	0.0470564	0.630161	1.47	1.64	-0.215	2.03	16.544
637	BEND3	Q5T5X7	0.0404811	0.12681	1.47233	0.170781	0.0248	0.0719	0.506	-0.0935	0.86443	1.1155	1.98397	0.565607	1.13296	1.30368	1.23927	2.26856
638	BFSP2	Q13515	1.53466	0.0253166	0.309675	0.0680015	-1.08	0.0327	0.32	0.0842
639	BICC1	Q9H694	0.158574	0.575785	0.474011	0.806591	-0.289	0.831	-0.715	-1.07	1.6022	0.33064	0.19051
640	BICD1	A8MVZ6	0.902992	0.274958	0.00533418	2.59802	1.5	-0.594	0.0144	3.29	0.22932	0.0057048	9.3241
641	BICD2	Q8TD16	0.240767	1.03903	0.523017	0.657112	-0.221	-0.689	-0.412	0.49	21.9495	22.187	1.1224	1.86403	1.8931	2.3666
642	BID	P55957	0.0403216	1.46072	0.632099	0.279502	-0.0241	-0.49	-0.264	-0.138	0.67629	0.91338	1.00852	0.884063	0.845663	1.05314	1.28951	0.91682
643	BIN1	O00499-2	0.562685	0.287958	2.51533	0.248761	-0.592	-0.348	-1.81	-0.308	0.963675	0.328311	0.48416	0.800773	0.806163	0.413877	1.08943	0.905193
644	BIN3	Q9NQY0	0.654633	0.156835	0.392242	0.818919	-2.72	-0.85	1.83	-3.22	0.84746	1.05107	1.5219	2.94857	2.51275	20.0423	0.5885
645	BIRC5	O15392-5	0.612644	0.295672	0.0854066	0.308225	-0.43	0.242	-0.0817	0.251	59.194
646	BIRC6	Q9NR09	0.512975	0.329006	3.94053	1.40265	-0.159	-0.112	-0.752	-0.337	1.41593	1.0343	1.1721	1.30903	1.7373	1.11227	1.37813	1.64043
647	BLM	P54132	0.290204	0.044081	1.42759	0.299295	0.186	-0.0343	0.629	-0.191	2.4375	1.7076	3.6263	3.77815	1.23415	7.89027	4.9758
648	BLMH	Q13867	2.07347	0.295513	2.77633	1.21452	-0.595	-0.136	-0.745	-0.401	0.787133	1.03534	0.634123	0.720097	1.04058	0.688073	1.1307	0.506357
649	BLOC1S1	P78537	0.0743012	0.707677	4.01561	1.41808	0.235	1.57	-5.89	-2.62	0.138354	0.79036	1.0798	0.567408	0.509584	0.153899	0.15128
650	BLOC1S4	Q9NUP1	0.00631023	1.06506	1.26444	0.188992	0.0157	1.56	-1.77	-0.399	0.93162	0.43721	0.6973	2.5762	1.56717
651	BLOC1S6	H3BST1	0.143329	0.26811	0.174191	0.354956	0.249	0.427	0.296	-0.537	1.4055	0.43642	0.1221	0.51065	0.48777
652	BLVRA	P53004	1.44915	1.79909	4.41845	1.88665	-0.238	-0.279	-0.573	-0.289	0.835487	0.67317	0.89912	0.494673	0.84957	0.796527	0.72859	0.86178
653	BLVRB	P30043	0.575541	1.19013	3.92963	2.81771	-0.17	-0.292	-0.735	-0.558	0.822617	0.582583	0.940183	0.638807	1.06387	1.19999	1.09837	1.03096
654	BMP1	P13497	0.305767	0.059491	0.56764	0.317905	-0.249	-0.0584	-0.406	-0.257	15.894	1.50083	0.61234	1.1457	3.0537	1.8373	1.0683
655	BMP2	P12643	0.0327527	0.00905154	0.5889	0.396296	-0.159	0.0452	2.02	1.48	5.6124	3.3996	5.69815	9.3855	12.2145	64.624	79.02
656	BMP2K	Q9NSY1	0.40063	0.621936	0.0749454	0.516571	-1.18	1.65	0.275	-1.43	0.99038	0.47466	0.37304	0.62232	1.90555	0.88823	1.016	0.87375
657	BMPR1A	P36894	3.25194	1.11256	3.49909	0.986749	0.497	0.221	0.528	0.202	18.33	5.81769	1.45167	4.747	16.0527	3.90331	1.03727	5.42839
658	BMS1	Q14692	1.54492	0.52704	2.17182	2.76158	0.203	0.0914	0.262	0.315	1.21897	1.2056	1.34857	1.2342	1.16336	1.2764	1.3512	1.18452
659	BNC2	Q6ZN30	0.330977	0.546365	0.429973	0.476676	0.457	0.679	0.564	-0.611	12.828
660	BNIP1	Q12981	0.565431	0.585356	0.160411	0.25165	-0.369	-0.379	0.131	-0.193	4.01504	0.938847	2.23867	9.19767	5.94913	3.7867	27.5781	19.7383
661	BOD1L1	H0Y9Y2	0.777478	0.582436	0.963665	1.77946	0.304	0.245	0.357	0.559	1.37523	1.51797	1.1973	1.44073	2.02317	1.2637	1.25167	1.47417
662	BOLA1	Q9Y3E2	0.465432	0.463872	0.912156	0.351513	1.18	-1.18	-1.96	0.944	6.7286	51.2349
663	BOP1	Q14137	0.999856	0.553499	1.05729	0.722595	0.205	0.132	0.214	0.161	0.633563	0.583843	0.388377	0.812297	0.753957	0.624767	0.76991	0.717183
664	BPHL	Q86WA6	0.472083	0.759712	2.38438	1.5378	1.35	-1.94	4.54	-3.27	0.874025	9.52717	2.54125	0.36643	1.2607	1.64499	0.10452	0.941225
665	BPNT1	O95861	1.7817	0.890354	0.626033	0.625287	-0.436	-0.262	-0.201	-0.201	1.25117	1.30005	1.28658	3.5393	1.05844	1.21552	1.29004	0.788403
666	BPTF	A0A2R8Y7Q1	1.02067	1.24755	2.12456	1.64325	0.243	0.281	0.417	0.344
667	BRAP	Q7Z569	0.171922	0.0960837	0.127245	0.0799197	0.282	-0.168	-0.216	0.142	0.56042	1.9501	1.33457	1.1508	1.52711	1.01683	1.8676
668	BRAT1	Q6PJG6	2.73896	3.07349	3.62715	0.0746172	-0.368	-0.403	-0.462	-0.0202	83.6405	156.266	2.07577	1.32706	263.936	10.3521	7.4182	63.3231
669	BRCA1	P38398-7	0.694572	0.932663	0.519554	0.119872	1.46	1.82	1.17	0.344	1.7544	2.56592
670	BRCC3	P46736	0.822133	0.409039	0.45142	2.19962	-0.308	-0.18	-0.195	-0.637	6.95855	0.450097	0.70356	0.913537	0.84753	0.749513	0.941427	1.1435
671	BRD1	O95696-2	0.201327	0.739285	1.26078	0.320175	0.689	-1.95	2.89	-1.02	0.219279	3.70162	0.36035	0.617789	2.72306	0.232509	9.12791	14.5233
672	BRD2	P25440-2	0.18794	0.251312	2.35156	1.30118	0.0624	0.0799	0.441	0.284	7.33089	2.3648	2.11977	1.78963	2.51667	2.17713	2.95313	2.4558
673	BRD3	Q15059	0.610248	1.22432	0.337674	0.011857	-0.235	0.394	0.148	-0.00669	1.1395	0.97332	10.0154	2.04523	9.34275	43.8048	0.78194	10.4798
674	BRD4	O60885	0.167273	0.781615	1.34524	1.61254	0.0333	0.115	0.172	0.196	2.64723	2.05353	1.78217	2.08953	3.7311	1.4293	2.93177	1.54873
675	BRD7	Q9NPI1	0.924303	0.722206	2.27567	0.00224585	-0.381	0.317	0.741	-0.00152	1.38303	1.36173	0.948143	1.58337	1.06312	1.22935	0.828497	1.51253
676	BRD8	Q9H0E9	0.0619967	0.422644	1.97665	0.697773	-0.0297	0.158	0.501	-0.232	1.23369	1.48159	13.0957	8.93219	0.993213	1.47641	1.39679	6.55383
677	BRE	Q9NXR7	0.118779	1.37301	3.86874	0.458936	-0.0336	-0.238	-0.531	0.105	0.620858	0.86577	0.727733	0.916647	1.20112	0.75671	0.802863	1.1536
678	BRINP1	O60477	0.300244	1.31228	0.112295	0.518926	-1.55	4.79	-0.664	2.4	1.9757
679	BRIP1	Q9BX63	0.587928	0.41216	2.04944	0.126368	-1.39	-1.06	-3.52	-0.39
680	BRIX1	Q8TDN6	2.36822	0.937682	4.405	0.631448	0.228	0.115	0.38	0.0855	0.882237	0.909157	1.02006	0.899323	1.04428	1.09745	1.13683	0.999783
681	BROX	Q5VW32	1.15244	0.460415	2.84559	1.31673	-0.346	-0.174	-0.681	-0.381	1.2475	1.02285	0.93752	0.99762	1.24846	1.01847	0.886343	1.4163
682	BRWD1	Q9NSI6-2	0.141383	0.680991	0.784387	0.443879	0.707	2.56	2.84	1.84	0.69383	803.51	0.998525	2.9386	0.862011	0.63187
683	BRWD3	Q6RI45	0.434397	0.178554	0.197396	0.0726099	-1.16	0.558	0.609	-0.248	7.54828	4.32225	1.55779	0.194137	5.56407	13.9863
684	BSDC1	Q9NW68	0.464072	0.113491	0.63083	1.49343	-0.822	0.25	-1.04	1.97	0.41526	2.602	2.15908	0.750015	1.3917	3.92
685	BSG	P35613	0.250161	0.316834	2.81957	0.270432	0.0618	0.0752	0.395	0.066	1.01096	1.18807	1.1105	1.1063	1.10267	1.14839	1.05351	0.98609
686	BST2	Q10589	1.36238	1.15044	3.84684	0.877666	-0.241	-0.213	0.538	0.175	2.92297	1.58267	3.03217	2.06338	107.853	2.02297	2.33177	7.4995
687	BTAF1	O14981	0.0227783	0.0466368	0.166719	0.946581	-0.00671	-0.0134	-0.0431	0.172	1.50953	2.15023	1.06444	1.6328	1.46587	1.79113	2.45843	1.1112
688	BTD	P43251-2	1.7805	0.235617	0.512333	0.158493	-2.56	-0.542	-1.01	-0.385	8.1627	19.8109	13.815	7.20323	10.4549	13.1005
689	BTF3	P20290	0.810893	1.13452	1.54196	0.118515	-0.178	-0.228	-0.286	-0.037	0.879137	1.05162	0.800407	0.998167	1.01936	1.00728	0.973757	1.13888
690	BTF3L4	Q96K17	0.183145	0.435612	1.6989	0.401705	0.15	0.306	-0.847	0.287	0.985803	0.386583	0.867033	0.637595	0.43967	0.41344	0.555317	0.46122
691	BTN2A1	Q7KYR7	0.031105	0.622859	0.541114	1.41993	0.0858	1.19	1.07	-2.19	1.51647	1.58812	0.280775	2.86762	1.4378	1.09003	2.04183	0.2588
692	BTRC	Q9Y297	0.306461	0.314138	0.0715141	0.213521	0.766	-0.781	0.213	-0.566	4.35802	0.20825	0.38514	7.8988	1.4479
693	BUB1	O43683	0.721579	2.51263	4.33775	0.317903	1.08	-2.72	-4.27	-0.568
694	BUB1B	O60566	0.144103	0.161032	0.210611	1.33956	-0.0856	-0.0944	0.119	0.502	20.347	12.695	82.0794	16.5687	519.082	228.783	113.71	8.4181
695	BUB3	O43684	0.424065	0.102357	2.1803	1.24936	0.0848	0.0253	0.289	0.191	1.19568	2.37973	1.21779	1.69008	1.60113	1.1301	1.09831	2.27887
696	BUD13	Q9BRD0	0.0421252	0.0183114	0.272407	0.293398	-0.0902	0.0402	-0.486	0.516	0.913471	2.5944	1.32375	0.90417	0.21138	0.8836
697	BUD31	P41223	0.605574	0.464952	1.28239	1.32767	-0.13	0.106	-0.228	-0.233	2.6486	2.10747	1.35543	18.2625	1.90737	2.2842	1.20849	2.39007
698	BYSL	Q13895	2.27322	0.380859	3.09509	1.19267	-0.187	-0.0488	0.238	0.116	1.48833	1.32163	1.4114	1.3001	2.02717	1.73747	2.753	2.07433
699	BZW1	Q7L1Q6	1.66233	3.68844	1.54136	0.30462	-0.229	-0.426	-0.217	-0.0631	0.856333	1.55011	1.13836	1.74507	2.1105	1.8211	0.917633	2.14587
700	BZW2	E7ETZ4	1.09477	2.0314	3.16493	0.8556	-0.2	-0.315	-0.445	-0.167	0.97578	0.67617	0.883577	0.789013	1.27863	0.749567	0.830193	1.43753
701	C11orf68	Q9H3H3	1.68544	1.63306	0.0409876	0.567445	-3.21	3.14	0.144	1.43	7.96863	3.3172	472.82	5.32156	1.8773	362.975	17.026
702	C11orf98	E9PRG8	0.97482	0.0803751	1.69897	0.0437162	0.295	0.0374	0.443	-0.0211	1.95905	0.28766	0.61591	0.126511	1.56363	0.49317	0.974263	0.78849
703	C12orf10	Q9HB07	1.15245	0.444296	3.13518	0.381574	-0.312	-0.152	-0.665	-0.135	0.717577	0.92069	0.885793	1.05791	1.35244	0.74575	0.646137	1.11891
704	C12orf43	Q96C57	0.272357	0.846447	1.20692	0.312538	-0.111	0.269	0.349	0.124	0.876627	0.91774	0.942273	0.790273	0.90514	1.3464	1.11821	0.841663
705	C12orf45	Q8N5I9	0.339084	0.724979	0.171389	0.761731	-0.599	-1.08	-0.338	1.12	2.80622	14.6621	1.5485	0.48918	0.17546
706	C12orf57	Q99622	0.782179	0.921856	2.01082	2.74558	-0.171	-0.194	-0.344	-0.437	1.8356	1.70195	2.42733	2.44833	1.74535	1.2408	5.65973	2.6248
707	C14orf1	Q9UKR5	0.019184	0.129587	0.597048	1.48061	0.0415	0.253	-0.893	1.75	1.18291	1.55385	1.0785	0.660835	0.30836	0.92972
708	C14orf166	Q9Y224	1.76479	0.863088	6.55258	0.604316	-0.318	-0.188	-0.981	-0.144	1.23684	0.94632	0.704117	0.70913	0.95775	0.826887	1.14519	1.376
709	C16orf13	Q96S19	0.564214	0.0264419	0.0584731	1.27093	-2.11	-0.14	-0.3	-3.86
710	C16orf58	Q96GQ5	0.223558	0.43237	0.362355	1.58099	0.643	-1.1	0.958	-2.91	0.87804	2.8726	3.6362	5.01917	0.985803	3.497	0.61487
711	C16orf62	Q7Z3J2	0.428317	0.0522163	0.494171	0.469872	-0.519	-0.082	-0.58	-0.558	0.847893	1.26928	42.745	0.87273	0.960337	1.68093	164.14	1.01645
712	C17orf59	Q96GS4	0.58315	0.00546453	0.117031	0.483517	-0.484	-0.00662	0.127	-0.419	0.93767	1.22483	0.882253	0.719563	0.67546	0.921013	8.0982	1.1807
713	C17orf75	Q9HAS0	0.0466277	0.444997	2.01982	2.06801	-0.048	0.348	-1.08	1.1	1.63968	1.02101	1.53817	1.77243	2.04199	0.86255	0.926453	1.03515
714	C17orf80	Q9BSJ5	0.826774	0.264471	0.503801	0.225976	-2.04	-0.837	1.4	0.734	0.16413	0.46675	1.04357	2.0536	0.545888	0.714117
715	C17orf85	Q53F19	2.04207	0.660641	2.99749	2.95525	0.385	0.167	0.519	0.513	2.11238	0.93413	1.95115	3.14374	1.32197	1.31357	1.82822	1.02361
716	C18orf25	Q96B23	0.0587207	0.736048	1.01941	0.129183	0.067	-0.575	0.732	0.138	0.41362	0.678015	0.70592	0.523687
717	C18orf32	Q8TCD1	0.218639	0.0778354	1.21877	1.63561	-0.631	0.251	-2.4	2.98	1.4821	1.1936
718	C18orf8	Q96DM3	0.678398	0.0545436	1.92102	0.653439	-1.69	-0.196	3.65	-1.65	1.41105	0.62663	0.91657	87.4287	0.95546	1.1863	0.846575	0.938223
719	C19orf43	Q9BQ61	0.476189	0.158952	0.0534288	1.10981	0.144	0.0581	0.0214	0.272	1.57777	1.53566	2.15525	1.78427	2.34929	1.57253	2.04153	2.33403
720	C19orf47	Q8N9M1	1.76451	1.22781	0.840695	0.479442	0.8	-0.613	0.464	0.303	1.7851	1.42603	1.13576	1.2785	1.32167	1.18341	1.71271	3.63305
721	C19orf52	Q9BSF4	0.953834	0.789922	0.0526813	0.438739	-1.84	1.6	-0.159	1.02	0.0926925	6.61307	101.027	0.635613	5.3485	0.2336	1.0814	0.7112
722	C19orf53	Q9UNZ5	0.0914679	1.46966	0.700793	0.0161995	0.249	-2.35	1.36	-0.0474	0.8535	2.75133	1.46028	1.21966	1.50515	3.0176	1.76276	2.15533
723	C1orf112	Q9NSG2	0.964707	0.484455	1.94405	0.157032	-1.86	-1.11	-3.11	0.435	1290.92	0.1502	1.01807	0.610396	2.43177	1.61076
724	C1orf122	Q6ZSJ8	0.60661	0.0094565	0.165726	0.867932	1.27	0.0289	-0.439	-1.65	2.867	23.1375	1.8024	34.026	27.2745
725	C1orf123	Q9NWV4	0.439272	0.210325	1.10485	0.343926	-0.235	-0.128	-0.47	-0.193	1.38817	1.58563	66.3118	0.608467	1.06584	72.1234	0.687106	1.68128
726	C1orf131	Q8NDD1	2.17148	0.323581	6.05384	2.25451	0.261	0.0619	0.634	0.268	1.83013	3.36763	4.7105	2.2558	2.99394	1.6336	2.63986	2.98073
727	C1orf177	Q3ZCV2-2	0.258494	0.117568	0.486126	0.528669	0.729	-0.368	1.21	1.29
728	C1orf52	Q8N6N3	0.221955	0.0994359	0.796869	1.72461	-0.332	-0.163	-0.912	1.61	1.00747	0.82379	0.795573	1.54277	0.995993	1.60552	0.868797	1.26966
729	C1QBP	Q07021	0.621705	0.499177	1.19465	2.10986	0.0975	-0.0824	0.158	0.241	0.3944	0.406667	0.44848	0.49566	0.375333	0.441903	0.402893	0.53635
730	C1QTNF6	Q9BXI9	0.174768	0.668512	0.57648	0.464994	-0.448	-1.33	1.19	-1	12.1182	44.8123	46.9995	7.68147	7.6898	11.2485	114.893	28.9026
731	C1S	P09871	0.264779	0.00419381	0.245521	0.200549	-1.23	0.0243	-1.16	0.976
732	C20orf27	Q9GZN8	0.47358	0.284831	0.790618	0.319342	0.738	-0.491	-1.09	-0.539	1.47893	0.21999	2.83026	1.648	0.132303	1.53725	1.37593	0.579347
733	C21orf33	P0DPI2	0.110182	0.617654	2.20799	0.380169	0.0321	0.135	0.346	-0.0923	0.609977	0.593677	0.817653	0.582283	0.63711	0.840503	0.722403	0.9572
734	C21orf59	P57076	0.00511081	0.474704	1.64816	2.50864	0.00348	-0.232	-0.587	-0.806	4.31055	4.18897	3.6864	7.78023	7.6181	4.8424	4.2908	3.46115
735	C2CD2	Q9Y426	2.38926	0.291683	1.14154	1.92864	-0.537	-0.109	0.31	0.457	1.1571	0.908753	0.85995	1.05071	1.03545	1.00433	2.0114	0.90639
736	C2CD2L	O14523	0.391974	0.548826	1.17766	1.25438	-0.896	-1.17	-2.06	-2.16	7.24405	2.0943	4.1941	1.4373	8.8692	0.416235	0.73417
737	C2CD5	Q86YS7	0.988703	0.0185144	1.86457	0.858236	-2.33	-0.0718	-3.72	2.1	0.51543	45.885	10.682	0.1603
738	C2orf47	Q8WWC4	0.190311	0.987584	0.745504	0.226103	0.0845	0.311	0.252	0.0979	0.721403	0.64946	1.17437	1.91567	0.825687	0.460393	1.02759	0.700227
739	C2orf49	Q9BVC5	0.09746	0.140005	0.603096	0.17867	-0.0794	0.11	0.366	-0.136	0.932807	1.1352	1.30727	1.64753	0.993143	1.47076	1.62457	2.11617
740	C3	P01024	0.181715	1.03373	0.21928	0.0928633	-0.41	1.62	-0.482	-0.225	0.050455	25.893
741	C3orf17	Q6NW34	1.75631	0.0740021	2.05316	1.09241	0.361	0.0276	0.406	0.255	0.645357	1.3258	1.42133	0.255913	0.468299	1.02198	1.2121	1.20501
742	C3orf58	Q8NDZ4	1.52677	0.836334	0.574329	0.41292	1.95	1.25	0.943	-0.729	3.65945	0.842535	1.8579	1.2684	0.952037
743	C4BPA	P04003	0.454279	1.15338	1.77066	5.14016	0.0744	0.15	0.205	-0.493	2.65843	2.1243	2.094	3.0948	2.02773	2.43827	2.07657	3.01537
744	C4BPB	P20851	0.141202	0.240508	0.0245482	0.103608	-0.419	0.664	-0.0812	-0.317
745	C4orf27	Q9NWY4	0.406173	0.328517	3.58769	0.602025	-0.188	-0.159	-0.986	-0.256	11.1226	6.1095	2.08863	53.1819	9.72647	1.99654	2.37977	1.724
746	C5orf22	Q49AR2	1.37724	0.10277	0.0559726	0.336772	-0.902	-0.111	-0.0634	0.31
747	C5orf24	Q7Z6I8	1.0692	0.0724634	0.484899	0.281216	-1.83	0.198	1.01	0.654	74.399	235.1	26.283	1.4414	0.58726	190.637	9.6878
748	C5orf42	A0A494BZW6	0.199578	0.0844256	0.352749	0.126419	-0.718	-0.333	-1.15	-0.481	7.1075	5.18273	12.97	2.7134	0.79782	1.51743	1.8731
749	C5orf51	A6NDU8	0.615515	0.512761	0.017025	0.576953	-0.587	-0.51	0.0237	0.558	0.962705	1.55709	1.27905	0.771975	1.4518	1.5424
750	C7orf25	Q9BPX7-2	0.0871378	0.00702897	0.532397	0.602106	0.221	0.0193	-1.02	-1.13	1.26191	2.2575	1.22348	3.46185	1.23177	0.265	4.54023	1.66647
751	C7orf50	Q9BRJ6	0.832969	0.883207	4.49984	0.286912	0.138	0.144	0.507	0.06	0.755607	0.781967	0.505557	1.42467	0.765553	1.46904	1.1921	1.53483
752	C8orf33	Q9H7E9	0.498745	0.243801	0.464768	0.994624	0.185	0.104	-0.175	0.311	3.03633	9.58737	2.5018	2.34057	3.18773	156.601	5.70257	19.1031
753	C8orf82	H0YF29	0.276029	0.896124	2.13832	1.40965	-0.0742	0.186	0.352	0.259	1.24805	0.730737	1.97583	1.6761	0.88706	1.32956	2.77655	1.83243
754	C9orf114	Q5T280	0.488339	0.0844033	0.330311	1.07232	0.175	0.0392	0.129	0.317	0.96666	0.743957	2.30323	1.41029	1.37972	2.24333	1.35457	4.9615
755	C9orf142	Q9BUH6	0.0121282	0.107792	0.781053	0.575827	-0.0506	-0.41	-2.09	-1.66	2.03194	1.10749	2.7344	1.02544	3.269	0.604895	5.88668
756	C9orf40	Q8IXQ3	0.00440532	0.100003	1.40127	0.239724	-0.014	-0.288	-2.42	0.621	2.9557	20.223	3.8224	0.51415	8.14655
757	C9orf41	Q8N4J0	0.158944	0.00427288	0.302615	1.19315	-0.558	-0.0173	-0.964	-2.76	11.3747	13.2175	5.9708	12.231	4.0698	8.12443
758	C9orf64	Q5T6V5	1.15309	0.3189	4.48895	0.877395	0.381	0.143	-1.1	-0.312	4.79047	24.5317	4.27897	2.3178	2.0953	22.6797	4.16743	1.80497
759	C9orf78	Q9NZ63	0.894295	0.455737	2.70778	0.0665838	-0.199	-0.119	-0.454	0.0226	1.7593	1.08151	1.15694	1.36516	0.93876	1.46983	1.5313	1.36384
760	CAAP1	Q9H8G2	0.555589	0.0760955	1.20731	0.940855	0.229	-0.042	0.408	0.339	3.3779	2.651	1.5422	1.60909	1.18843	0.94952	2.23467	1.19963
761	CAB39	Q9Y376	0.129322	0.0662229	1.86644	0.0204526	-0.237	-0.129	-1.96	0.0416	0.842407	1.38	0.72711	3.39878	15.2429	1.11343	0.88375	0.965793
762	CACNA1C	A0A804HJR1	0.563988	0.101077	0.316084	0.423807	-1.96	-0.463	1.24	-1.57	10.623
763	CACNA1E	Q15878-3	0.482209	0.0612126	0.408405	0.977388	1.96	-0.328	1.72	-3.34	5.3889	0.272295	0.26882
764	CACNA1F	O60840-5	0.0283436	0.0228021	1.58051	0.0640249	0.134	0.108	4.05	-0.291	7.12525	1.08091	49.7069	341.95	302.19
765	CACNA1I	Q9P0X4	0.973864	0.245289	0.489742	0.219732	3.84	1.31	-2.29	1.19	272.16	8.1857
766	CACNA1S	Q13698	0.192612	1.18375	0.576587	0.184528	0.611	2.54	1.49	0.589	0.40877	21.741	0.363865	3.5524	0.52732	1.4256	0.53455
767	CACTIN	Q8WUQ7-2	0.746365	0.447549	2.30314	0.342118	0.167	0.113	0.385	-0.0913	1.42454	4.18272	0.689383	0.573143	1.46488	2.45967	0.9334	1.11626
768	CACUL1	Q86Y37	0.355075	0.262473	0.404011	0.11278	-0.146	0.114	0.161	0.0546	14.3037	1.25406	2.05587	1.5267	5.1607	2.68167	5.7548	6.97173
769	CACYBP	Q9HB71	2.84574	1.64439	6.15739	3.02045	-0.288	-0.19	-0.578	-0.302	0.731293	0.539203	0.71113	0.91457	0.856227	0.82869	0.70344	0.904617
770	CAD	P27708	1.87586	0.809847	4.21988	0.171923	-0.32	-0.172	-0.612	-0.0497	0.90023	0.705867	1.0749	0.996193	1.05029	0.985483	1.06321	1.18413
771	CADM1	Q9BY67	0.585639	0.105835	1.13156	0.0511052	0.339	0.0811	0.554	0.0412	1.5079	1.0278	1.07262	1.32539	1.32771	1.25
772	CADPS	Q9ULU8-2	0.0871589	0.506355	0.0411058	0.448838	0.52	-2.32	-0.256	2.11	0.29755
773	CALCOCO1	Q9P1Z2	3.05125	1.10509	1.41959	1.42729	0.639	0.298	0.358	-0.359	3.7898	1.2414	1.1953	9.3536
774	CALD1	Q05682-5	0.69815	0.200785	0.972625	0.0441191	-0.164	0.0603	-0.21	-0.0151	1.18759	0.882153	1.18003	0.921073	1.07927	1.13413	0.913723	1.31526
775	CALR	P27797	0.842488	0.0566534	1.85733	1.48256	-0.176	-0.018	-0.315	-0.267	0.96424	0.784173	0.67723	1.0688	1.1962	1.278	0.876133	1.26073
776	CALU	O43852-3	0.937364	0.865523	0.328299	1.20492	0.0992	0.0936	0.0443	-0.119	0.425565	0.938877	0.531023	0.21333	0.72239
777	CAMK1D	Q8IU85	0.452062	0.0196984	0.693188	0.221948	1.4	0.083	-1.95	-0.787	1.6075	19.409	0.52166	2.0144	12.9565
778	CAMK2D	Q13557-11	0.259522	0.288518	1.73078	0.274048	-0.191	-0.209	-0.817	0.2	7.11869	1.03019	0.652013	1.2482	0.895063	0.980167	2.58229	40.7745
779	CAMK2G	Q13555-9	0.166404	0.858635	3.63231	1.18609	-0.0375	0.14	-0.417	-0.177	0.824467	1.04989	0.669427	0.901657	0.868203	0.72165	0.78101	1.16034
780	CAMSAP2	Q08AD1	0.474484	1.5608	1.49671	1.52294	-0.148	-0.359	-0.348	-0.353	2.57507	4.28338	20.1042	0.466581	18.8302	20.0664	67.4332	1.01493
781	CAND1	Q86VP6	1.39899	0.216725	3.56781	0.332196	-0.228	-0.0538	-0.469	-0.0767	0.647067	0.713163	0.78928	0.720747	0.70348	0.6601	0.666217	0.59
782	CANT1	Q8WVQ1	0.0125847	0.0937966	0.820994	0.50787	-0.0265	-0.182	1.1	0.763	0.849625	0.79511	0.92213	1.7452	6.4788	0.558075	1.24959	24.136
783	CANX	P27824	0.533669	0.0168922	1.33296	0.482242	0.0839	0.00375	0.166	0.0776	0.772933	0.803437	0.59684	0.81594	0.978287	0.863287	0.819723	0.977347
784	CAP1	Q01518	0.448545	0.922529	3.4954	0.432759	-0.111	-0.191	-0.524	-0.108	0.633907	0.55038	0.53114	0.632667	0.69851	0.615693	0.595773	0.74781
785	CAP2	P40123	0.521622	0.33441	1.28406	0.818934	-0.156	-0.11	-0.306	-0.22	0.729647	0.48455	0.887157	0.6441	1.411	0.849597	0.763603	0.853883
786	CAPG	P40121	0.911328	1.17126	5.88544	0.798222	-0.161	-0.194	-0.721	-0.146	0.659727	0.487723	0.574097	0.692183	0.68593	0.76418	0.687953	0.721673
787	CAPN1	P07384	0.0683436	0.603494	0.31064	0.550401	-0.0611	-0.391	-0.232	-0.364	1.65445	0.569313	0.78675	0.998853	1.54133	1.42873	1.13526	1.3969
788	CAPN2	P17655	0.0530927	0.695998	2.92528	0.970642	0.0165	-0.149	-0.436	-0.191	0.785893	0.61322	0.535197	0.732967	0.785973	0.817657	0.528587	0.726253
789	CAPN7	Q9Y6W3	0.0157588	1.03391	0.196312	0.2294	0.021	0.827	-0.223	-0.255	1.21735	11.8546	4.35985	10.3271	4.56037	6.18087	27.295	4.1974
790	CAPNS1	P04632	0.319461	0.032254	2.94089	0.0201317	-0.126	-0.0158	-0.677	-0.01	0.915673	0.568553	0.51656	0.57098	1.15834	0.50915	0.47704	0.92463
791	CAPRIN1	Q14444	0.487754	1.62828	1.02041	0.110327	-0.0817	-0.201	-0.142	0.0233	1.36563	1.17246	1.36593	2.3267	1.50627	1.90333	0.920797	1.36973
792	CAPZA1	P52907	0.166918	0.797801	0.945665	0.00749086	0.0336	-0.118	0.134	-0.00175	0.730773	0.840967	0.729997	0.619847	0.71925	0.726907	0.69114	0.732157
793	CAPZA2	P47755	0.970537	0.0717673	0.441059	0.0304525	0.174	-0.0199	0.0955	0.0088	0.72242	0.928183	0.97986	1.00518	1.16816	1.13087	1.19811	1.2051
794	CAPZB	P47756	0.356287	0.286865	0.441241	0.406312	0.0544	0.0456	-0.0644	-0.0604	0.693693	0.68304	0.63827	0.643	0.720483	0.908167	0.65196	0.791907
795	CARD14	Q9BXL6	0.10359	0.0678212	1.1944	2.36922	0.177	0.12	-1.28	-2.13
796	CARHSP1	Q9Y2V2	0.102399	0.894895	0.909186	0.568907	0.184	-1.09	-1.11	-0.778	0.31242	0.52477	0.369173	0.40566	0.97656	0.839243	0.34211	0.327983
797	CARM1	Q86X55	0.0254168	0.0528098	0.193523	0.083492	0.0106	0.0214	-0.0695	-0.0328	1.58819	1.02065	1.6305	0.971527	0.773423	0.75936	0.775247	0.778903
798	CARS	P49589-3	1.05626	1.53797	0.776144	0.367118	0.179	0.236	-0.143	0.0801	1.46297	1.05054	1.13187	1.11283	1.00225	1.21873	1.21066	1.34913
799	CARS2	Q9HA77	0.319814	0.154054	2.89132	1.85294	0.118	0.0636	0.628	0.446	1.40083	2.3477	2.39807	0.59321	1.3299	2.65718	1.1936	0.910487
800	CASC3	O15234	1.35613	0.00931219	0.314908	0.119231	-1.22	0.0152	-0.402	-0.175	18.089	14.9138	38.8056	7.0145	1.8326	8.9231	89.557	74.3871
801	CASC4	Q6P4E1	0.0627563	0.30308	1.91113	0.0472022	0.117	0.469	1.9	0.089	17.1624	2.9377	2.7729	6.07165	0.22133	6.73834	3.2796
802	CASC5	Q8NG31	0.425656	0.0233994	1.13068	0.0471092	0.78	-0.0572	1.63	0.112	0.547335	2.9317	1.4276	2.2492	4.8976	1.39843
803	CASK	A0A7I2RJN6	0.392127	0.170706	0.300642	0.197802	0.182	0.0908	0.147	-0.103	1.13758	0.696047	0.731623	0.8559	0.707883	0.778517	1.06794	1.35791
804	CASKIN2	Q8WXE0	0.266703	0.075079	0.366207	1.16403	0.933	-0.304	1.21	-2.91	2.0235	1.8247	2.72956	0.063899	0.497135
805	CASP1	P29466	0.357851	0.0456433	0.408005	0.213051	-0.899	0.144	-0.998	0.585	0.953663	3.71414	0.799697	1.51013	1.45846	2.5369	3.43023
806	CASP3	P42574	0.0146004	0.255964	1.65998	2.25246	-0.0315	-0.452	-1.89	2.38	0.64461	1.29221	1.1656	7.2087	1.1552	5.52625	2.49157
807	CASP8	Q14790-4	0.436434	0.0386038	1.59846	0.917827	0.199	0.0232	-0.526	-0.35	1.472	1.12641	1.08061	1.34193	1.58567	1.64983	1.72323	1.16877
808	CAST	P20810-6	0.67038	0.973782	5.07096	1.89225	-0.104	-0.137	-0.503	-0.223	0.98519	0.65939	0.836367	0.685293	0.880647	0.801737	0.782597	0.918083
809	CAT	P04040	0.783254	0.670108	2.68441	0.217024	0.162	0.145	0.406	0.0587	1.03665	0.990897	1.35516	0.858763	1.30079	1.0974	1.571	1.05114
810	CAV1	Q03135	0.485387	0.782102	2.05823	2.95039	-0.0986	-0.142	-0.289	-0.382	0.81361	0.578697	0.6067	0.695953	0.706227	0.726483	0.67122	0.67401
811	CBFB	Q13951-2	0.00515425	0.111813	0.355999	0.498466	0.0235	0.46	-1.24	1.62	3.2134	0.965013	1.12503	0.835275	1.54527	0.98083	1.10432	1.8421
812	CBL	P22681	0.00543761	0.989151	0.979411	0.186534	-0.0144	-1.57	-1.55	-0.418	0.683985	0.25115	2.6554	4.74643	1.30762	10.5982	0.091087	0.886957
813	CBLB	Q13191	0.338676	0.172327	1.63907	1.00916	0.537	0.305	-1.77	1.24
814	CBLL1	Q75N03	0.0247113	0.00708204	0.662076	0.952656	0.0421	-0.0123	0.765	1	0.16992	3.34598	0.085277
815	CBR1	P16152	2.3092	1.45751	4.35926	1.99485	-0.381	-0.271	-0.642	-0.341	0.75389	0.790023	0.657147	0.917157	1.21633	0.6319	0.47136	1.41789
816	CBR3	O75828	0.0184508	0.240862	2.20597	0.183011	0.0394	-0.426	-2.32	-0.337	4.401	6.98794	14.1286	3.7545	5.92579	0.871953	133.395	4.24311
817	CBR4	Q8N4T8	1.35857	0.00235507	0.490971	0.200182	0.334	-0.00106	-0.156	-0.0752	0.89623	0.771303	0.77615	0.972943	0.813193	1.23323	0.82751	1.00187
818	CBS	P35520	1.23732	0.00314195	3.26903	0.0253453	0.2	0.0009	-0.417	0.00708	1.05663	0.747283	0.802947	0.95721	0.68661	0.86564	1.65196	1.38963
819	CBX1	P83916	0.170072	0.229067	1.82603	2.59887	-0.063	-0.0814	0.401	0.524	1.01397	1.91203	1.31326	1.07345	0.991097	2.22187	0.94352	1.40633
820	CBX2	Q14781	0.174761	0.528732	0.280704	0.0157073	0.166	-0.41	0.247	-0.0172
821	CBX3	Q13185	0.273624	0.612004	0.239712	0.534364	-0.048	0.0909	-0.043	0.082	1.19033	0.875357	1.21274	1.9732	1.89657	1.6649	1.05527	1.03999
822	CBX4	O00257	0.402607	0.352581	1.76706	0.30614	0.148	0.133	0.449	-0.119	13.3875	1.0682	12.7509	12.4813	14.0895	7.35811	159.19	1.9289
823	CBX5	P45973	3.87557	0.424202	0.511715	1.25643	-0.47	0.0871	-0.101	0.197	0.995077	1.19325	1.40943	1.64026	2.15657	1.49293	2.03697	2.90233
824	CBX8	Q9HC52	0.690844	0.660252	2.61286	0.421946	0.211	0.204	0.568	0.145	1.16427	1.77544	1.24168	2.23543	1.8975	1.43483	1.3222	2.4544
825	CC2D1A	Q6P1N0	0.768137	0.00962954	2.01067	1.07874	-0.17	-0.00332	-0.346	-0.219	1.6504	1.33363	1.6636	1.71957	3.37283	1.9103	1.3817	2.5213
826	CC2D1B	Q5T0F9	0.702421	0.2142	0.012451	0.0249807	-1.46	0.567	-0.0393	0.0777	1.483	1.1899	3.3647	1.18195	0.866287	0.984283	2.02405	0.384857
827	CC2D2A	Q9P2K1	0.423115	0.0113728	1.59703	0.614809	0.909	0.033	2.46	1.21	0.17663	239.799	2.5033	0.88571	1.2061	0.53618
828	CCAR1	Q8IX12	0.613976	1.80594	4.37955	2.62495	0.0921	0.205	0.416	0.272	1.00523	1.22462	0.912243	1.07305	1.02762	1.00419	1.21386	1.3124
829	CCAR2	Q8N163	0.0764751	0.62243	3.21199	1.98589	-0.019	0.112	0.385	0.265	0.951583	0.797873	0.878007	0.910483	1.12332	1.01209	1.14105	1.06266
830	CCBL2	Q6YP21	0.628205	0.234756	0.0967124	0.997607	-0.155	0.0704	-0.0323	-0.218	1.4545	0.78967	0.623087	0.95684	0.83256	0.820883	0.46918	1.43371
831	CCDC101	Q96ES7	0.0061764	0.20828	0.415168	0.261782	-0.0093	0.262	0.462	-0.318	5.1875	0.68569	1.03552	0.801115	15.98	3.6686	1.3176	3.95405
832	CCDC108	Q6ZU64	0.335056	0.0315605	0.120459	0.0330426	-1.4	0.167	0.585	-0.174	1.2692
833	CCDC12	Q8WUD4	0.437773	1.92623	4.5013	1.54923	-0.167	0.505	1	-0.43	3.28335	2.3719	3.21407	3.41217	3.73985	2.1639	1.2245	1.25425
834	CCDC124	Q96CT7	1.70416	0.54231	0.22943	0.224033	-0.348	-0.149	0.0745	0.073	1.50897	2.95847	1.7938	1.9114	2.11042	1.5225	1.99663	2.3463
835	CCDC127	Q96BQ5	0.328065	0.131215	0.596671	0.494874	0.412	-0.188	0.658	0.57	3.0945	7.0757	1.5109	2.92493
836	CCDC132	Q96JG6	0.65285	0.11958	2.13632	1.38062	-0.367	-0.0902	-0.882	-0.638	0.576623	1.51708	1.09375	1.00448	1.0025	0.979023	1.49371	0.948153
837	CCDC134	Q9H6E4	0.993714	0.062698	0.146614	0.507021	1.25	0.124	0.27	0.756	0.606995	0.720527	0.484695	1.56627	0.614157	0.88863	0.25589	0.244996
838	CCDC137	Q6PK04	0.026452	0.127813	1.04743	4.06898	-0.00726	0.0319	0.174	-0.494	1.20243	1.9564	1.26882	2.35137	1.58263	1.63113	1.09455	1.60063
839	CCDC144A	A2RUR9	0.965044	2.49209	0.679256	0.305475	-1.88	-3.79	1.45	0.772	2.145	0.37606
840	CCDC157	Q569K6	2.07037	0.584018	0.0842868	2.97811	4.56	1.79	-0.347	6.05
841	CCDC168	Q8NDH2	0.477308	0.919196	0.0933463	0.257379	1.56	2.56	-0.389	0.948	0.993523	3.72097	0.84849	1.09518	1.0865	2.51806	3.78063	1.13556
842	CCDC18	Q5T9S5	0.518418	0.280102	0.262381	0.502543	2.11	-1.29	-1.22	2.06	1.12809	416.77	106.469	2.08319	0.366811	1.15014	0.367335	0.38785
843	CCDC22	O60826	0.597371	0.674556	1.7283	0.0522176	-0.435	-0.477	-0.956	0.0532	10.8515	1.39237	5.29167	2.73073	0.859965	3075.55	3.87476	0.794787
844	CCDC25	Q86WR0	0.507734	0.40006	1.07087	0.809944	-1.35	-1.12	-2.37	-1.93	5.03325	0.54319	4.1416	0.72335	0.512306	615.11
845	CCDC39	Q9UFE4	0.21173	0.142762	0.0853931	0.0922103	0.423	0.301	-0.189	-0.203	0.28086	0.20243	0.586858	2.71497	0.69232	0.33286	14.612
846	CCDC43	Q96MW1	0.00489159	0.198391	2.47172	0.00166458	-0.00695	-0.237	-1.66	-0.00237	0.881385	0.42911	0.383137	1.15113	0.924807	0.961367	0.264285	1.42553
847	CCDC47	Q96A33	2.00828	0.984894	2.75835	0.0415505	0.268	0.159	0.342	0.0107	0.901183	1.06928	1.10147	1.18272	0.955137	0.949847	1.14732	1.15017
848	CCDC50	Q8IVM0	0.0332956	0.0362842	1.03495	2.12262	-0.0687	0.0746	-1.3	-2.21
849	CCDC51	Q96ER9	0.0751943	0.0618047	0.993334	2.35135	0.0186	0.0155	0.158	-0.3	0.727467	0.765843	0.853093	0.72323	1.04614	0.68134	0.659647	1.15477
850	CCDC57	A0A590UJT6	0.684201	0.0758892	0.571025	0.200345	-2.89	-0.453	-2.52	-1.08
851	CCDC58	H7C525	0.245469	0.0133728	1.8941	0.850272	0.0936	-0.00621	0.448	0.248	2.007	1.09073	1.04037	1.4674	3.29093	16.2908	1.3429	1.69932
852	CCDC59	Q9P031	0.716055	0.270424	1.82217	1.23725	0.402	0.187	0.8	0.602	63.8823	51.2376	2.66233	40.967	1.72677	5.51417	9.70493	6.15227
853	CCDC6	Q16204	0.462511	0.308101	1.36955	0.219763	-0.124	-0.0897	-0.28	0.0677	1.03964	1.0134	0.82022	0.823803	1.2169	0.91358	0.966543	0.98164
854	CCDC7	Q96M83	0.899216	0.411401	0.365578	0.551141	2.08	1.15	1.04	1.44	3.3231	0.34361	9.6752
855	CCDC73	Q6ZRK6	0.167598	0.291672	0.604345	0.127622	-0.68	1.09	-1.93	0.534	1.46196	2.00712	26.8669	1.7042	4.3513	8.88365	5.55675
856	CCDC77	Q9BR77	0.801615	0.0384372	0.366667	0.509614	3.52	-0.257	-1.93	-2.5
857	CCDC86	Q9H6F5	2.39148	1.20152	4.46459	0.224978	-0.27	0.162	0.452	-0.044	1.00971	1.36114	1.3556	1.67493	1.8161	1.27947	1.68207	1.6017
858	CCDC88A	Q3V6T2	0.540771	0.102685	0.483544	0.378319	1.61	-0.397	-1.47	-1.21	0.855427	0.51549	0.72407	7.9074	15.9672	1.41047	2.05349	1.32856
859	CCDC88B	A6NC98	1.44242	1.24555	0.0233669	0.319922	3.58	-3.22	0.105	-1.14	1.7695	46.084
860	CCDC90B	Q9GZT6	0.201809	0.120093	0.229267	0.108838	-1.27	-0.805	-1.42	0.737	1.3898	5.2063	0.804817	31.9801	7.7114
861	CCDC91	Q7Z6B0	0.0119379	0.515415	0.330379	1.40023	0.0156	-0.477	0.336	-1.01
862	CCDC93	Q567U6	0.381622	0.119469	0.0859609	0.0494078	1.32	-0.492	-0.365	0.217	1.81767	3.05597	0.657073	2.82935	2.25632	46.4433	3.82924
863	CCDC94	Q9BW85	0.911544	0.553629	0.662963	0.297189	0.155	0.107	-0.122	-0.0652	1.56254	3.57088	0.982063	3.49096	32.4577	3.36748	1.64433	6.3671
864	CCDC97	Q96F63	1.3108	0.0464489	0.136864	0.250437	-1.54	-0.0941	-0.255	0.43	5.6179	3.6881	38.875	3.95143	0.89571	5.7461
865	CCNB1	P14635	0.779116	0.0894873	0.2601	0.256245	-0.369	0.061	-0.156	-0.154	35.686	25.578	19.8075	3.45223	33.429	43.4065	13.8794	77.6657
866	CCNB2	O95067	0.284784	0.250034	1.494	0.0348033	-1.28	-1.15	4.52	-0.19	11.52
867	CCNH	P51946	0.137698	1.17588	0.456493	0.124851	-0.477	-2.64	-1.3	0.437	8.2019	1.8887
868	CCNK	O75909	0.183587	0.358863	3.91192	0.711623	0.152	0.266	1.65	0.452	0.725753	0.79766	0.71003	1.19589	0.876107	0.799	0.657423	0.73387
869	CCNL1	Q9UK58-6	0.561872	0.0879971	0.743546	0.07952	1.15	0.241	-1.43	0.219	0.531918	1.10574	0.67566	0.968633	1.81134	0.726957	0.27415	1.28158
870	CCNT1	O60563	0.37337	0.175669	3.51597	1.77251	-0.116	0.0618	0.638	0.374	3.74197	1.30427	1.48254	3.31597	2.08357	1.47567	1.49933	2.1029
871	CCNT2	O60583	0.240177	0.182845	0.556587	0.376619	-1.1	0.872	2.16	-1.59	1.38
872	CCNY	Q8ND76	0.584406	1.09941	0.595754	0.316084	1.15	1.85	-1.17	-0.71	0.55475	1.34675	1.0034	0.9734	1.99013	1.26004
873	CCNYL1	Q8N7R7	0.0676288	0.420729	0.509529	0.37475	0.424	2.07	2.41	1.89	0.995045	6.15066	2.1686	0.549515	0.99462
874	CCS	O14618	0.1345	0.70001	1.06045	0.690567	-0.556	-2.15	-2.92	-2.12	2.7049	0.12121	9.0278	1.3059	0.634445	1.1755	2.66557
875	CCT2	P78371	0.366216	1.36753	1.45243	0.0099128	-0.0725	-0.196	-0.205	0.00257	0.45006	0.439797	0.75469	0.454593	0.71149	0.590317	0.585013	0.54877
876	CCT3	P49368	1.77429	0.463015	2.70641	0.558583	-0.257	-0.0944	-0.354	-0.109	0.579963	0.700237	0.979007	0.618003	0.765663	0.731373	0.894017	0.731613
877	CCT4	P50991	1.03977	1.75493	1.66399	0.0229866	-0.153	-0.224	-0.216	-0.0056	0.595723	0.656627	0.736683	0.602323	0.625797	0.652137	0.711457	0.7741
878	CCT5	P48643	1.04768	0.847147	1.28316	0.0734006	-0.182	-0.155	-0.211	-0.0201	0.562237	0.614783	0.86461	0.714767	0.787097	0.672747	0.796137	0.795283
879	CCT6A	P40227	1.86395	1.13298	2.23105	0.110046	-0.205	-0.142	-0.234	0.0215	0.575053	0.616533	0.583553	0.68633	0.68859	0.656473	0.57911	0.694473
880	CCT7	Q99832	0.845659	1.38035	1.88629	0.0104799	-0.138	-0.198	-0.25	0.00273	0.513147	0.465063	0.431143	0.55879	0.703687	0.706233	0.551187	0.800567
881	CCT8	P50990	2.49387	1.86991	2.9545	0.220673	-0.234	-0.188	-0.268	0.0364	0.551067	0.484353	0.401363	0.652527	0.658323	0.485663	0.496013	0.606483
882	CD109	Q6YHK3	1.03709	2.37906	0.35108	0.263967	-0.159	-0.295	0.0697	-0.0552	2.23583	2.14997	1.854	1.83947	2.587	2.12677	2.332	2.66203
883	CD151	P48509	1.08089	0.0758951	0.566642	0.124942	1.34	0.15	0.83	-0.236	38.7143	2.48361	1.01169	2.01436	0.655285	1.9962	3.48717	0.817553
884	CD276	Q5ZPR3	0.71839	0.194567	2.82567	1.10165	-0.273	-0.0959	0.758	0.375	1.26779	1.64763	2.37212	1.61306	3.41785	1.44323	1.1344	3.23857
885	CD2AP	Q9Y5K6	0.438982	0.3118	1.0491	0.622	-0.146	-0.111	-0.282	-0.191	0.899397	1.03657	1.36723	0.939617	1.14763	1.03101	1.11987	1.02116
886	CD2BP2	O95400	0.0536355	0.469649	1.13658	0.92067	-0.0426	-0.283	-0.549	0.47	1.46277	0.879643	0.579065	1.2806	1.80237	1.4035	0.37611	1.0262
887	CD320	Q9NPF0	0.254532	0.430955	1.64393	0.257181	0.0748	0.115	0.312	0.0754	5.6745	6.4978	1.3797	1.2735	4.95403	8.54777	1.06546	10.0673
888	CD3EAP	O15446	0.0899326	2.75882	6.42948	0.788973	-0.0173	0.267	0.575	0.105	0.730823	0.67445	0.599287	0.682423	0.687373	0.890463	0.473743	0.755033
889	CD44	P16070	0.557979	1.94751	2.19271	1.03724	-0.0876	-0.221	0.242	0.139	0.70955	0.628743	0.425	0.456587	0.64623	0.716153	0.422253	0.72973
890	CD46	P15529-2	0.917679	0.102476	0.676992	0.548162	0.588	0.0975	0.469	0.399	2.54503	2.08751	3.15923	1.64881	1.35797	1.76271	2.23223	1.64227
891	CD47	Q08722	0.46532	0.149631	1.34934	0.314564	-0.805	0.313	1.79	0.589	0.174499	0.251447	0.27861	0.80774	0.61014	0.419825	0.574185	0.72294
892	CD55	P08174-3	0.0708711	0.508513	2.13485	1.05068	-0.0301	0.163	0.475	0.282	2.13423	2.0964	1.77043	2.33993	6.21863	4.10863	1.68643	2.23773
893	CD58	P19256-3	1.25896	0.263357	0.203732	0.0484917	1.81	0.543	-0.437	-0.119	4.27445	5.9028	0.350577	1.11577	0.67303	0.7662	0.24868	0.45738
894	CD59	P13987	0.176057	0.159407	2.75403	0.184229	0.0804	-0.0737	0.679	0.0836	0.777003	0.97012	0.612843	0.68891	0.668303	5.15362	0.518673	0.645333
895	CD63	P08962	0.297331	1.76694	0.934382	0.182814	0.184	0.714	0.447	-0.122	1.06438	1.64533	2.74775	2.74451	0.942687	0.62798	2.32697	0.705947
896	CD70	P32970	1.30102	0.310013	0.201423	0.0064457	1.57	-0.527	-0.367	0.014	2.20943	2.7856	1.32593	4.12229	5.48905	1.69814	10.2481	7.19303
897	CD81	P60033	0.121505	0.65343	0.727531	2.62609	-0.186	0.747	-0.81	2.1	1.26141	1.2544	1.5065	1.5874	1.18295
898	CD83	Q01151	0.36191	0.942734	0.153442	0.525933	-0.735	1.53	0.357	-0.987	15.3249	33.941	1.0523	1.2655	7.8047	8.1922	1.8366
899	CD9	A0A087WU13	0.0533317	0.035013	0.104735	1.32244	-0.0205	-0.0137	0.0383	-0.296	0.74867	0.28582	1.13066	0.76039	0.562907	0.82618	3.29847	0.96988
900	CD97	P48960	0.00145865	0.367687	1.45775	1.87075	0.000576	0.11	0.31	0.373	2.4287	1.3159	1.43127	1.3778	1.87727	2.3924	1.8099	2.07447
901	CD99	P14209	0.333896	0.00398775	0.383212	0.0579726	0.18	-0.0028	0.202	0.0384	1.5534	1.5984	1.70242	5.51049	9.69236	4.47235	3.57723	56.7897
902	CD99L2	Q8TCZ2	0.0282992	1.48081	0.122845	0.252414	-0.056	-1.62	0.222	-0.415	1.12373	1.23993	0.926443	1.27507	1.68967	1.55783	1.08252	77.4757
903	CDA	P32320	0.115929	0.337241	0.025446	0.758991	0.202	-0.503	0.0482	-0.944	0.6169	0.460977	0.297026	0.51595	0.64329
904	CDC123	O75794	1.36073	1.5635	4.64326	1.24411	-0.328	-0.364	-0.868	-0.308	1.6306	1.03072	1.1847	1.50083	1.98423	1.515	1.56737	2.27183
905	CDC16	Q13042	0.706412	0.0120134	0.00549751	0.181105	-0.207	0.00534	0.00246	0.0691	0.30336	0.530997	0.47505	0.664813	0.884743	0.403249	0.794243	1.12967
906	CDC20	Q12834	0.377762	0.119456	0.13682	0.225051	-1.3	0.488	0.551	-0.848
907	CDC23	Q9UJX2	1.26773	0.486331	0.589393	0.0727673	-0.331	-0.162	-0.187	-0.0316	1.11587	3.06127	2.19863	3.25033	4.3221	2.958	4.76437	1.33393
908	CDC27	P30260-2	0.00335887	0.776602	0.0152699	0.573736	-0.000929	0.137	0.00417	0.109	1.58517	2.75072	2.35185	1.65127	3.1371	1.42517	1.84167	2.17523
909	CDC40	O60508	0.328879	0.360973	1.08925	0.229943	0.098	-0.106	0.245	0.0729	1.70357	1.6462	2.90253	2.1012	1.442	2.1815	1.85857	1.98653
910	CDC42	P60953	0.75037	0.130493	0.0574069	0.12905	-0.123	-0.0294	-0.0138	0.0291	0.56989	0.471273	0.588843	0.776407	1.04429	0.74968	0.779763	0.711603
911	CDC42BPA	A0A0A0MRJ1	0.263091	0.341138	0.403251	3.85897	-0.0973	0.12	-0.138	-0.771	1.35665	2.03807	2.1464	1.29678	3.69559	1.487	0.445305	3.89913
912	CDC42BPB	Q9Y5S2	1.71046	0.289394	0.0506224	1.59553	0.377	0.0975	-0.0205	-0.358	1.74883	0.53349	0.454643	1.93973	1.38838	1.38928	0.513857	2.6407
913	CDC42EP1	Q00587	1.34735	0.540846	0.195223	0.530406	-0.353	-0.179	-0.0782	-0.176	75.4404	15.1657	46.6853	3.30503	11.6524	3.08783	14.3515	5.09073
914	CDC42EP4	Q9H3Q1	1.32087	0.020048	1.79391	0.826664	-0.39	-0.0105	-0.488	-0.276	1.73877	2.2268	2.69447	1.9673	1.5892	1.9693	2.62065	2.1058
915	CDC45	O75419	0.0439474	0.281787	6.23272	0.997882	-0.017	-0.0907	-1.07	-0.241	1.95299	2.06055	0.867893	7.528	111.079	1.00031	3.9615	16.7224
916	CDC5L	Q99459	0.623689	1.36152	5.60351	1.91678	0.0951	0.17	0.537	0.218	1.468	1.123	1.31143	1.15987	1.20683	1.34093	1.25627	1.79307
917	CDC6	Q99741	0.222556	0.318963	0.0549756	1.34617	-0.0925	0.125	-0.0262	-0.373	0.14158	0.575985	0.58123	1.6443	1.1057	0.50585
918	CDC7	O00311	0.00950878	0.0219882	0.00490975	0.00125573	0.0481	-0.11	-0.0249	-0.00641	0.4957
919	CDC73	Q6P1J9	2.92677	1.55207	5.24331	6.03542	0.235	0.145	0.391	0.451	1.34333	1.18617	1.3193	1.4304	2.16993	1.25803	1.49047	1.57273
920	CDCA2	Q69YH5	2.19305	0.302001	0.188168	0.993526	-0.432	0.0961	0.0646	0.241	3.78317	0.85826	3.04395	2.8786	7.26494
921	CDCA3	Q99618	0.799858	0.329138	0.445418	0.885817	-0.219	0.11	0.14	0.236	14.601	3.3632	6.4321	9.6082	25.533
922	CDCA5	Q96FF9	1.01357	1.09047	2.26328	0.224221	0.283	0.299	0.513	0.087
923	CDCA7L	Q96GN5-5	0.380139	0.113253	0.419663	0.0887499	0.2	-0.0712	0.216	-0.057	19.55	2.1873	34.268	45.234
924	CDCP1	Q9H5V8	0.0105325	0.971278	1.01689	0.00506596	0.0525	-2.93	3.03	-0.0254
925	CDIPT	O14735	0.229268	0.021348	1.11708	0.18236	-0.0922	0.0102	-0.317	-0.0758	2.87157	2.73499	0.72816	0.522117	1.45734	1.00221	0.954117	0.646263
926	CDK11B	A0A0D9SER5	1.13206	1.83731	0.170981	0.244424	0.19	0.271	-0.0426	0.0578	1.29362	1.08544	1.0759	1.12284	1.18572	1.44246	1.38073	1.08807
927	CDK12	Q9NYV4	1.05262	0.391272	2.82496	1.8348	0.272	0.128	0.568	0.408	1.05065	1.20154	0.951157	1.09573	1.36913	1.21558	1.38927	1.15197
928	CDK13	Q14004-2	0.505192	0.343179	1.70619	0.369757	0.22	0.162	0.545	-0.172	1.7266	3.30977	1.3411	1.18457	1.82293	2.81853	4.9207	1.90663
929	CDK16	Q00536	0.181334	0.450956	0.484561	0.687042	0.722	1.53	1.62	-2.11	1.06559	1.39347	14.328	57.74	5.1729	7.0884
930	CDK19	Q9BWU1	0.110955	0.18549	0.938991	0.289059	-0.566	0.891	-3.23	1.3	15.8086	42.705	3.6454
931	CDK2	P24941	1.2183	0.217767	4.76398	1.21744	-0.342	-0.0894	-1	-0.341	1.55403	1.25947	1.26839	1.323	2.10047	1.7174	1.7142	1.97343
932	CDK4	P11802	2.03697	0.170085	0.927143	0.210706	-3.64	-0.527	-2.04	-0.633	1.7251	44.882	53.4705	13.212	2.6992
933	CDK5	Q00535	0.0200512	0.16813	0.609373	1.7322	0.0359	-0.263	-0.751	-1.63	0.43924	0.753436	0.252315	0.383705	0.53363	2.74971	0.277055
934	CDK5RAP1	Q96SZ6-2	1.24793	0.171608	0.329154	0.330524	0.339	0.0711	0.123	0.123	16.0073	27.2826	60.9577	30.4833	4.0334	7.3021	10.1517	92.6308
935	CDK5RAP2	Q96SN8	0.915619	0.164599	1.30436	0.829272	-0.422	-0.107	-0.547	-0.392	6.1555	4.86495	1.05772	24.526
936	CDK5RAP3	Q96JB5-4	0.234292	0.564905	2.46828	1.24692	0.0542	0.11	-0.329	-0.198	0.88311	0.69532	1.16483	1.40254	1.3298	1.295	1.21194	1.57863
937	CDK6	Q00534	0.454726	0.283549	0.207047	0.891122	-0.715	-0.489	-0.376	-1.19	0.13259	5.1833	2.2228
938	CDK7	P50613	0.0671044	0.00765382	1.38434	0.0942553	-0.0378	-0.00459	0.456	-0.0518	12.8465	1.46755	5.14904	1.15978	1.0074	10.4199	2.4099	1.08315
939	CDK9	P50750-2	0.0791578	0.400952	3.40919	1.49726	-0.0299	0.122	0.617	0.328	1.51213	1.10166	1.4117	0.92157	1.41083	1.5285	1.27123	1.12075
940	CDKAL1	Q5VV42	0.412642	0.822328	1.78713	0.75634	-0.178	0.301	0.533	0.283	1.676	3.1014	8.42996	1.49957	1.89837	2.9193	1.673	1.75247
941	CDKN1B	P46527	0.327836	0.52682	0.294081	0.24214	0.553	0.805	0.506	-0.431
942	CDKN2A	P42771	0.681606	1.58876	1.71431	1.04054	-0.2	-0.373	-0.395	-0.274	1.9209	1.35543	9.77637	2.68373	2.5432	2.79993	10.2853	1.60653
943	CDKN2AIP	Q9NXV6	0.554138	0.841384	1.4328	0.501654	0.211	0.289	0.428	0.196	1.05351	0.841207	0.81262	1.00185	0.979023	0.965547	0.811923	1.00861
944	CDS2	O95674	0.0567312	0.140809	0.661434	0.299023	-0.0694	-0.16	0.567	-0.304	0.688885	0.780053	0.882633	0.97972	1.2303	1.08879	0.69082	0.792635
945	CDT1	Q9H211	0.967591	0.436964	1.45758	0.0368298	-0.982	-0.537	1.33	0.0599	28.115	14.02	54.424	107.03	147.562
946	CDV3	Q9UKY7	0.224656	0.0186352	1.36934	0.0424397	-0.0879	0.00869	-0.356	-0.0193	0.775057	1.1021	1.14136	1.05288	1.0033	0.95161	1.83349	0.843097
947	CDYL	Q9Y232	0.0137765	0.24718	1.52298	0.282668	-0.00706	0.104	0.421	0.116	1.34487	1.25761	1.45607	1.16833	1.77997	1.26843	1.8255	2.00607
948	CDYL2	Q8N8U2	2.11224	0.592562	0.468759	2.21407	0.515	0.201	0.168	0.534	1.92965	1.64368	1.51271	42.3864	6.12585	1.76827	2.3905
949	CEBPB	P17676	0.78179	0.268784	1.51247	0.62452	-0.456	-0.197	0.74	-0.385	11.7171	9.03483	6.18227	153.258	11.4313	8.50163	14.4928	16.7119
950	CEBPZ	Q03701	0.351539	0.899591	4.40468	1.634	0.0753	0.155	0.529	0.24	0.850527	1.0488	0.993363	0.906973	0.807317	0.874793	0.907697	1.01328
951	CECR5	Q9BXW7	0.20437	0.764141	0.254683	0.0888803	-0.055	0.157	-0.0662	-0.0262	0.637917	1.33866	1.31071	1.66836	0.98642	2.17882	1.51877	0.941257
952	CELSR1	Q9NYQ6	0.36034	0.110145	0.214702	0.18766	1.03	0.374	-0.672	-0.599	1.1691	1.57827	8.3469	3.1099	3.29585	5.91543	14.5767	1.41752
953	CELSR2	Q9HCU4	1.17486	0.0889083	0.178494	0.0785835	-2.14	0.26	0.484	0.232	1.9046	9.5886	2.32902	2.55045	1.4914	2.099	11.388	1.5159
954	CELSR3	Q9NYQ7	0.453864	0.0679122	0.119588	0.32128	1.88	-0.364	0.611	-1.43	4.7651	1.4317
955	CENPB	P07199	0.76451	0.485992	4.20044	0.222821	0.245	0.174	0.904	0.0921	0.663133	0.626127	0.802257	0.535379	1.2866	1.5505	1.95453	0.741797
956	CENPC	Q03188	0.110194	0.395158	0.960899	0.0469998	-0.0799	0.237	0.467	0.0361	2.01415	1.1083	1.17497	0.931407	0.295785	11.733	39.0557	5.86183
957	CENPE	Q02224	0.0805836	0.0519291	0.381084	0.050531	-0.119	0.0791	-0.459	0.0771	0.31657	0.916675	10.9928	1.90805	12.757	178.155	14.0926	0.8003
958	CENPF	P49454	1.14834	0.467994	4.60203	1.04644	-0.229	0.117	-0.68	0.214	2.03097	1.98707	2.15238	1.19083	4.74397	2.22897	2.2923	2.71717
959	CENPH	Q9H3R5	0.358547	0.0162178	0.0247441	0.0955629	0.824	0.0484	0.0731	0.264	0.90279	4.11564	1.3299	9.2151
960	CEP120	A0A6Q8PGD1	0.109337	1.06543	1.57109	1.18799	-0.353	2.24	-2.98	-2.43	6.8773	1.4489	0.45537	3.13301	7.1468
961	CEP131	Q9UPN4	0.0202864	0.0479948	1.05383	0.998185	-0.0554	-0.127	-1.73	-1.66	1.2337	5.56855	5.37457	0.80611	9.43253	3.07938	10.4656
962	CEP135	Q66GS9	0.737058	0.500758	0.203047	0.164379	1.81	-1.35	-0.646	-0.538	5.7109	2.4425	0.91572	11.0432
963	CEP162	Q5TB80	0.136742	0.242362	0.355716	0.075112	-0.396	0.649	-0.889	-0.229
964	CEP164	Q9UPV0	1.06754	0.127342	0.189544	0.568496	1.62	-0.292	-0.414	-1.01	1.0119	4.3289	0.38297	1.4207	3.48975	1.23425	4.2218
965	CEP170	Q5SW79	0.6724	0.494477	1.39005	0.285907	0.199	0.157	-0.34	-0.102	1.11437	1.13657	1.0848	1.17137	1.21078	1.34547	1.11113	1.67587
966	CEP170B	Q9Y4F5	0.432513	1.38304	0.00660454	0.00175395	1.64	-3.93	0.0342	0.00912
967	CEP192	Q8TEP8	0.0356242	0.381505	0.360304	0.212359	-0.163	1.36	1.3	0.839	1.0088	1.3928	0.585157	57.6047	2.4688	5.48195	0.920395
968	CEP250	Q9BV73	0.149492	0.143487	0.284257	2.47869	-0.288	0.277	0.498	-2.58	1.8974	0.66239	2.2794	1.105
969	CEP290	O15078	0.65227	1.09592	1.26687	0.147409	-1.55	2.28	-2.53	0.459	1.7645	11.22	0.39353	1.11756	2.83818	16.6099
970	CEP350	Q5VT06	0.313313	0.16727	0.078277	0.129941	-0.802	-0.472	0.238	0.378	1.20607	0.38749	6.0333	0.19396
971	CEP44	Q9C0F1	0.0895699	0.621438	0.465524	0.1566	0.417	-2.13	-1.7	-0.689	0.61441	0.15832
972	CEP55	Q53EZ4	0.509669	2.06743	0.000837947	0.0207793	-0.278	-0.787	0.00065	0.0158	2.3289	4.5768	2.7258	0.20146	4.9552	5.97105	1.0618
973	CEP72	Q9P209	0.0168094	0.374693	0.0322054	0.731486	0.00916	-0.156	0.0173	0.262	9.2852
974	CEP76	Q8TAP6	0.312372	2.26529	0.091218	1.41682	-0.682	3.06	-0.234	-2.16	2.113	0.82442	0.29905
975	CEP78	Q5JTW2	0.479446	0.586923	1.377	0.7036	1.93	2.26	-4.25	-2.59	25.334
976	CEP85	Q6P2H3	0.108949	0.357082	0.0959558	1.56551	0.418	-1.16	0.372	-3.53	18.054	0.12794	1.9354	3.6603
977	CEP97	Q8IW35	0.432823	0.642546	1.43876	0.346058	-0.241	0.327	-0.593	-0.202	1.46057	2.83574	1.02012	1.14413	226.12	1.28556	0.539775	3.91917
978	CEPT1	Q9Y6K0	0.742265	0.377573	1.5301	1.64927	-1.67	0.992	2.85	3.01	0.13165	0.190825	0.875015	1.11059	0.192665	1.0302	0.31423
979	CERS2	Q96G23	0.372532	0.680781	2.09481	0.731125	-0.0757	0.121	0.277	-0.127	1.48587	1.52577	1.50513	1.77321	1.03488	1.42133	1.67437	1.29427
980	CES3	Q6UWW8	3.35657	0.0591029	0.0747639	0.134677	-2.09	-0.0781	0.0973	-0.166
981	CETN2	P41208	1.5907	0.213701	0.939241	0.472043	-1.78	-0.377	-1.21	-0.72	0.93294	6.35995	6.372	6.882	2.86733	1.51963	9.09843	1.10545
982	CFAP20	Q9Y6A4	1.19771	0.125325	0.140218	1.12066	0.473	0.0773	-0.0855	0.45	2.30547	1.96458	4.7423	2.7154	1.05277	4.1	3.08537	2.02304
983	CFAP44	Q96MT7	0.125196	0.25785	0.122721	0.298515	0.524	-0.978	-0.514	-1.1	1.06926	1.52425	8.28367	4.2524	3.1452	8.8822	9.74448	7.63985
984	CFAP46	A0A1W2PQB9	0.711054	0.722994	1.01322	0.020751	-1.94	1.96	2.52	-0.0851	12.182	3.1716	9.7175	12.0369	179.99	5.3339	1.07496
985	CFAP54	Q96N23	0.364108	0.213479	0.188803	0.0367006	1.45	0.932	-0.839	0.186	4.14025	2.09224	1.03571	8.3653	1.60163	7.8647	1.59229	3.86906
986	CFAP74	A0A804HLA9	0.0218775	0.494251	0.321015	0.254828	-0.106	-1.74	-1.23	-1.02	0.90459	3.957	1.93918	0.34763	10.1228	0.380741	8.72064
987	CFAP97	Q9P2B7	1.335	0.455633	0.223141	1.86123	1.19	-0.531	-0.297	-1.52
988	CFAP99	D6REC4	0.459036	0.502523	0.270519	0.119622	1.74	-1.87	1.14	-0.561	0.53312	1.9434	1.0049	0.65625	3.9473	1.0742
989	CFDP1	Q9UEE9	0.494728	0.0347044	0.414517	0.751822	-0.241	-0.023	-0.21	0.331	3.99313	1.4201	1.70392	1.07943	1.0863	1.7915	1.27573	1.22297
990	CFL1	P23528	0.399526	1.75531	4.55162	0.0468218	0.0939	-0.285	-0.614	0.0141	0.557943	0.613793	0.496563	0.483787	0.57227	0.59769	0.601003	0.547043
991	CFL2	Q9Y281	0.30969	0.419049	2.40392	0.975651	0.254	0.324	-1.2	-0.615	1.42753	1.86336	0.853713	0.511253	0.515737	1.38708	0.627955	1.20172
992	CGGBP1	Q9UFW8	1.48271	0.0264053	1.81591	1.75515	-3.05	0.0987	3.54	3.46	1.2038	1.1038	5.122	15.942
993	CGNL1	Q0VF96	0.170496	0.0740374	0.29007	0.387099	-0.567	0.267	0.89	-1.12
994	CHAF1A	Q13111	0.227906	0.124999	0.971261	0.562118	0.0775	-0.0459	0.241	0.16	1.43227	1.89927	2.64327	1.19103	1.63606	1.45777	3.5314	1.93637
995	CHAF1B	Q13112	0.463062	0.133366	1.90104	0.832093	0.172	0.0606	0.492	0.268	1.20448	1.26589	0.723147	0.820743	0.74986	1.01017	0.84822	0.807363
996	CHAMP1	Q96JM3	0.0895811	0.178751	3.84876	0.37044	0.0302	0.056	0.615	0.103	0.806427	1.2246	1.03615	0.895043	1.7353	1.20203	2.00157	1.67807
997	CHCHD3	C9JRZ6	0.905272	0.0887999	3.06197	1.27509	0.3	0.044	0.747	0.385	0.698387	0.67282	1.05354	0.76301	0.52843	0.61284	0.771193	0.81911
998	CHCHD4	Q8N4Q1	0.0132561	1.13251	1.27893	4.74621e-05	-0.00685	0.341	0.373	2.49e-05	5.07123	2.51338	1.20229	0.548673	7.80246	4.24943	1.0815	1.10712
999	CHCHD5	Q9BSY4	0.0283309	0.0295566	0.0457645	0.307985	-0.101	-0.105	0.16	0.883	1.9963	17.48	22.558
1000	CHCHD6	Q9BRQ6	0.0944869	2.01324	0.434644	0.49085	-0.102	1.18	0.375	0.412	0.496105	0.819833	0.612983	0.73405	0.659507	0.98306	1.30106	1.01227
1001	CHD1	O14646	0.528195	0.310412	0.318073	0.300936	0.111	0.073	0.0745	0.0712	1.55149	1.6691	1.75003	1.9748	1.15552	1.52773	2.1622	1.94237
1002	CHD1L	Q86WJ1	0.0299601	0.215817	0.153968	0.456207	-0.0231	-0.142	0.106	-0.262	43.2506	0.969653	1.2908	1.60074	1.19924	1.25368	1.08358	3.67457
1003	CHD2	O14647	0.461804	0.179601	0.245844	0.631051	-0.283	0.13	0.17	0.36	2.53032	0.55148	0.684737	0.840423	1.82194	2.96306	1.61147	1.6924
1004	CHD3	Q12873	0.147576	0.0649235	0.602519	0.0837835	0.0475	-0.0224	0.151	0.0285	1.72103	1.3838	1.06227	1.76667	1.40843	1.87673	1.15635	1.54047
1005	CHD4	A0A2R8Y521	0.759744	0.493572	2.52877	0.672767	0.0824	0.0593	0.201	0.0752	1.2425	1.4862	1.55183	1.5579	1.40747	1.45833	1.57457	1.8414
1006	CHD6	Q8TD26	0.175366	0.0620641	1.05262	1.72175	0.438	0.171	1.81	2.6	0.41522	1.35837	1.6089	0.68659	0.2604
1007	CHD7	Q9P2D1	0.127151	1.02761	0.543582	0.997757	0.053	0.286	0.177	0.28	3.76215	2.71013	13.6735	4.16953	1686.71	87.8136	3.86163	3.8494
1008	CHD8	Q9HCK8	1.7606	0.159362	0.749347	0.177451	-0.302	-0.0461	0.161	-0.0506	0.7485	1.92202	2.08525	0.93672	2.66817	0.317	1.09448	2.0507
1009	CHD9	Q3L8U1	0.932647	1.26621	0.118617	1.27521	2.02	-2.52	-0.377	-2.54	2.5827	1.6217	8.1115
1010	CHEK1	O14757	0.104895	0.395212	1.13159	0.200209	0.355	-1.1	-2.45	0.629
1011	CHEK2	O96017	0.332367	0.0614692	0.205222	0.434558	0.797	0.18	-0.533	-0.987	0.91894	2.26715	0.6567	2.33708	2.50555	1.32838	2.70857	1.4365
1012	CHERP	Q8IWX8	1.05574	0.128746	4.64581	3.70338	0.171	0.0314	0.544	0.445	0.980523	1.05803	0.86111	0.90041	1.12172	1.3531	1.04687	1.00333
1013	CHID1	Q9BWS9	0.998219	0.172538	0.453192	0.220534	-0.425	0.105	-0.234	-0.13	0.69208	1.21911	1.33518	2.01081	2.55433	1.52634	0.785493	2.39882
1014	CHKA	P35790	0.115635	0.365134	1.46435	0.33396	0.108	0.288	-0.821	-0.268	1.0318
1015	CHML	P26374	1.71952	0.307972	0.103872	0.0344108	-1.32	0.359	0.14	-0.0496	0.8338	0.64576	1.72991	0.729233	3.18213	0.996115	1.0268	1.00793
1016	CHMP1A	A0A6Q8PG85	0.0450264	0.373013	0.366355	0.706745	0.139	-0.906	0.893	-1.49	1.56595	1.0856	0.53616	4.8736	3.6976	0.63945	2.8647
1017	CHMP1B	Q7LBR1	1.14418	0.165204	0.80508	0.361345	-1.8	0.388	-1.39	0.748	3.6192	1.7303	3.619	1.77713	2.1913
1018	CHMP2A	O43633	0.155725	0.0359961	0.707579	1.54128	-0.134	0.0346	-0.459	-0.815	0.93767	2.1899	10.3492	3.1372	1.16959	4.03215	8.3402	4.9937
1019	CHMP2B	Q9UQN3	0.361144	0.298668	0.144748	0.665676	-1.39	1.19	-0.642	-2.24	0.1131	0.67049	4.0026	1.0311
1020	CHMP3	Q9Y3E7-3	0.635851	0.36294	1.452	0.0300885	1.83	1.18	-3.38	-0.126	4.691	0.39358	1.71285	0.82917
1021	CHMP4B	Q9H444	0.824616	1.37734	0.945757	0.330823	-0.17	-0.249	-0.189	-0.0841	0.959513	1.0351	0.88575	0.897127	1.14339	0.74202	0.973927	1.18332
1022	CHMP5	Q9NZZ3	0.0341671	1.2503	1.96754	2.97408	-0.00995	-0.212	-0.296	-0.406	5.52915	1.24398	1.58902	3.21043	2.1003	3.0146	1.68627	1.85713
1023	CHMP6	I3L4A1	1.46636	0.136495	0.204979	0.275206	-1.38	-0.211	0.3	-0.384	1.54412	4.24962	1.1804	4.13295	0.738887	1.75727	0.666577	0.607223
1024	CHMP7	Q8WUX9	0.766267	0.0100552	0.0437955	0.796977	-2.05	-0.0419	-0.176	-2.11	19.6566	0.60816	1.87819	204.37	0.593605	249.565
1025	CHORDC1	Q9UHD1	0.927027	0.865453	2.9607	1.06346	-0.208	-0.198	-0.496	-0.23	0.715467	0.51409	0.640277	0.802063	0.762847	0.76683	0.884537	0.817523
1026	CHP1	Q99653	1.68561	0.396985	1.94419	0.68121	0.329	0.111	0.366	-0.169	1.80567	19.9547	2.52233	0.328126	3.55257	16.884	0.897193	2.14622
1027	CHPF	Q8IZ52	0.203676	0.0240308	0.925186	0.0378038	0.703	-0.0969	2.32	-0.15	2.469
1028	CHPF2	G5E9W2	0.0932757	0.477912	0.0599212	0.552303	0.312	1.25	0.206	-1.4	0.95508	19.7019	3.07417	6.1815	32.8676	2.9574	3.12445	2.5147
1029	CHRAC1	Q9NRG0	0.636111	0.110605	0.410861	1.54427	1.2	-0.28	-0.854	-2.31	2.10783	0.100415	1.3346	0.0860757	5.43725	1.62939	1.51861
1030	CHST3	Q7LGC8	0.372479	0.100116	0.000384942	1.67509	1.55	0.502	-0.00213	4.81	2.8286
1031	CHSY1	Q86X52	0.333879	0.118126	0.574009	0.37534	-0.707	-0.29	1.08	-0.777	2.06335	1.5152	1.23047	3.75964	2.42635	2.4688	36.5607	3.8706
1032	CHTF18	Q8WVB6-2	1.56864	0.207911	3.5205	1.02874	-0.289	0.0605	0.541	0.212	1.8333	1.30503	1.69667	2.0461	2.2227	1.54453	1.50867	1.73097
1033	CHTF8	P0CG12	0.763611	0.108406	0.138919	0.307719	-2.02	-0.403	-0.504	0.993	1.8252	0.90718
1034	CHTOP	Q9Y3Y2	0.918735	0.500165	2.24128	3.98396	0.383	0.242	0.74	1.18	13.8134	5.12047	8.15125	27.5697	3.93087	2.94547	15.7108	13.9064
1035	CHUK	O15111	0.15997	0.0554107	0.982768	0.502688	-0.224	-0.0849	-0.953	0.576	0.79233	1.21305	0.986817	1.84727	0.75508	1.54025	0.84088	0.749217
1036	CIAO1	O76071	0.432318	1.27453	2.80308	0.0187977	-0.192	-0.434	-0.784	-0.0113	0.809863	1.66164	0.850633	1.34871	1.04084	1.78143	1.19079	1.06549
1037	CIAPIN1	Q6FI81	0.890178	1.48758	2.34978	0.14035	-0.191	-0.278	-0.391	-0.0429	1.46575	3.06895	1.07304	1.20005	1.09016	1.50961	1.5738	1.33915
1038	CIB1	Q99828	0.477844	0.0538526	0.150058	1.14165	1.35	0.202	0.517	2.6	7.3245	5.6114	6.5503	7.1556
1039	CIC	I3L2J0	0.218666	0.0134027	0.194823	0.539404	-0.907	0.0664	0.822	-1.88	6.98223	0.963267	14.4064	1.0729	2.4124	23.6466	0.883375	1.0044
1040	CIR1	Q86X95	0.384119	0.205157	0.0842828	0.0798813	1.35	0.806	0.365	0.347	3.7327	4.42425	10.58	4.6102
1041	CIRBP	D6W5Y5	0.472319	0.436297	4.1559	0.680333	0.078	0.0733	0.412	-0.103	2.70077	2.35859	1.74323	0.78411	1.94425	4.41097	1.70866	1.691
1042	CIRH1A	Q969X6	0.0942164	0.0934534	2.67266	1.41987	0.0205	0.0203	0.295	0.183	1.16853	1.03783	1.40953	1.2334	1.05882	1.1719	1.17071	1.19923
1043	CISD1	Q9NZ45	0.416037	0.12607	0.732585	0.331552	0.329	-0.12	0.508	0.274	1.60677	0.248213	0.185377	0.366183	0.296683	0.199907	0.485707	0.347883
1044	CISD2	Q8N5K1	0.733704	1.11288	3.18488	2.57318	0.124	0.168	0.372	-0.314	1.8963	0.65348	0.92198	1.32549	1.49792	1.55516	2.64407	1.40116
1045	CIT	O14578-4	0.217837	0.187869	1.04368	0.386757	-0.184	0.162	-0.627	0.295	63.7697	3.89603	1.54236	4.25348	30.7473	2.90367	1.26583	10.8307
1046	CIZ1	Q9ULV3	0.644842	1.32092	1.81411	0.581833	0.314	0.533	0.674	0.29	2.2608	3.8371	6.4223	26.371	2.2563	4.591
1047	CKAP2	Q8WWK9	1.72919	0.0961999	1.0428	0.0129342	0.595	-0.0585	-0.411	0.00855	21.3117	21.3693	6.9175	3	83.219	3.80095	1.30876	50.295
1048	CKAP2L	Q8IYA6	0.879219	1.56008	0.233956	1.43063	0.423	0.644	0.149	-0.605	5.1386	1.7007	0.51932
1049	CKAP4	Q07065	0.298121	0.140772	1.77212	0.0149014	-0.0536	-0.0282	0.208	0.00337	0.66663	0.659217	0.805663	0.864507	0.783303	0.674777	0.73533	0.789817
1050	CKAP5	Q14008	0.420381	0.227592	3.74837	0.445846	-0.0664	0.0402	-0.351	-0.0696	1.7231	1.40007	1.7742	2.5794	2.098	1.97113	1.79463	1.84977
1051	CKB	A0A0S2Z471	0.115218	0.873586	3.84978	0.60041	-0.0427	-0.223	-0.691	-0.168	0.483503	0.59994	0.779883	0.748593	0.646533	0.877147	0.938287	0.90337
1052	CKS2	P33552	1.58754	0.0625485	0.354713	0.123943	-3.07	-0.216	-0.992	-0.405
1053	CLASP1	A0A8V8TRF6	0.0294689	0.871664	2.03691	1.06164	-0.00726	-0.137	-0.255	-0.158	2.28953	1.18064	1.00712	1.5638	1.5936	1.93857	1.31093	1.91993
1054	CLASP2	A0A804HJG7	0.724622	0.294073	2.09903	1.49067	0.171	-0.0843	-0.375	-0.291	0.835557	0.463053	0.922533	0.94385	1.16643	0.792353	0.863903	1.0373
1055	CLASRP	A0A0A0MQS2	0.0097021	0.108183	1.23755	0.39945	0.0403	0.408	2.91	-1.24	17.504	13.944	1.21355
1056	CLCC1	Q96S66	0.646047	0.231405	0.980978	0.452117	0.434	0.191	0.592	0.329	1.23393	0.791253	1.2921	0.961437	1.11177	0.93571	1.5739	2.12583
1057	CLCN3	P51790	0.335221	0.0514432	0.0288639	0.496055	1.47	0.278	-0.16	-2	3.8982	0.61192	1.2798	0.10952	1.8529
1058	CLCN7	P51798	0.984508	0.522679	2.57552	0.339619	0.217	0.135	0.444	0.0961	1.5541	2.0348	2.20567	1.2908	2.7514	1.9724	1.35274	2.01547
1059	CLIC1	O00299	0.599331	2.64602	4.39066	2.13	-0.0893	-0.27	-0.412	-0.229	0.729553	0.539883	0.61293	0.630227	1.01954	0.68598	0.58054	0.70171
1060	CLIC4	Q9Y696	0.105753	0.484216	2.70122	1.30757	-0.0319	-0.115	-0.418	-0.243	1.47641	1.34109	1.67387	1.82113	1.43807	1.92933	2.6924	1.78837
1061	CLINT1	Q14677-3	0.253666	2.31886	4.44669	1.05904	-0.041	0.222	-0.38	-0.124	1.38673	0.929847	1.75773	1.55257	1.428	1.3267	1.27097	1.4773
1062	CLIP1	P30622-2	0.411962	0.123047	1.71917	1.70431	-0.0906	-0.0326	-0.264	-0.263	1.40623	1.06133	1.15257	1.34463	1.3202	1.51263	1.45913	1.3835
1063	CLK2	P49760	0.53065	0.00273008	0.580169	0.193238	-1.28	0.00941	-1.37	0.561
1064	CLK3	P49761	0.0127785	0.0859451	0.481458	2.28369	0.0113	-0.0704	-0.306	0.978	3.33973	1.6237	2.3208	1.25059	1.6766	2.7946	17.956
1065	CLMN	Q96JQ2	0.0659316	0.405812	0.127102	0.060489	0.116	-0.564	-0.212	0.107	6.87887	0.697255	1.59865	2.3371	0.21125
1066	CLMP	Q9H6B4	0.682082	0.553559	0.87714	0.077755	1.36	-1.16	1.64	0.218	3.4899	2.52295	1.09195	5.53429	0.75048	1.76282	1.0761	0.518205
1067	CLN3	Q13286	0.0622139	0.387858	0.617213	0.17647	0.0611	0.303	0.434	-0.157	4.4672	1.33467	0.22946	1.7234	2.5571	2.3434	3.3807	2.015
1068	CLNS1A	P54105	0.350375	0.0982288	0.214235	0.181028	-0.393	-0.131	0.262	-0.227	1.24162	0.691253	0.867173	0.244717	8.21291	0.228867	2.17156	1.3688
1069	CLP1	Q92989	0.215926	0.143839	0.56171	0.780173	0.755	0.531	-1.63	2.09	2.1547	1.26518	22.0953	0.88489	1.51151	1.40669	17.9235
1070	CLPB	Q9H078-2	0.339517	0.592543	2.72589	1.483	0.0675	0.104	0.326	-0.206	0.97224	0.841353	0.799087	0.95865	0.723637	0.930423	0.833753	1.1227
1071	CLPP	Q16740	0.202481	0.0359523	2.5035	0.890275	0.0564	0.0116	0.392	0.182	0.7703	0.59097	1.0442	1.01767	0.94676	0.7764	0.974947	1.14796
1072	CLPTM1	O96005	0.00731181	0.322054	2.69667	1.22843	-0.00264	-0.0905	0.453	0.251	1.74363	1.39971	1.2796	1.38903	1.3674	1.55903	1.4435	2.56493
1073	CLPTM1L	Q96KA5	0.273833	0.408024	0.0905707	0.148005	-0.0646	-0.0893	0.0245	0.0382	0.842603	0.825943	0.96847	1.12652	1.09944	0.948233	0.949363	0.891333
1074	CLPX	O76031	0.17474	1.0938	5.94507	0.764067	0.0319	0.136	0.538	0.104	1.42563	0.82917	1.99823	1.13623	1.24923	1.49248	0.9719	1.6822
1075	CLTA	P09496	0.0106168	1.49787	0.450986	0.498536	0.00575	-0.438	0.178	-0.193	0.991773	0.872107	1.72712	0.702427	0.8756	1.8392	2.0957	1.04887
1076	CLTB	P09497-2	0.0293706	0.0856604	0.317979	1.23602	0.0354	0.0977	-0.307	0.864	0.658543	1.11913	0.15034	0.4505	1.56429	0.606453	0.549663	0.49971
1077	CLTC	Q00610	0.0655163	0.536379	4.04597	0.732339	-0.0114	-0.0697	-0.326	-0.0883	0.658687	0.684667	0.699343	0.72101	0.834957	0.81399	0.727027	0.87295
1078	CLTCL1	P53675	0.810214	0.0295661	0.616563	0.116993	-1.41	-0.0794	1.15	-0.289	3.779	2.38033	4.09955	1.05138	1.02282	1.1688	2.05925	0.743055
1079	CLU	P10909-2	2.67688	3.09986	5.06315	1.57507	0.318	0.357	0.549	0.213	2.6314	1.92307	2.59117	3.0748	2.53709	34.1858	2.55727	3.49593
1080	CLUH	A0A494C0R8	1.69363	0.879856	5.58976	0.578136	-0.293	-0.181	-0.789	-0.132	1.19713	1.16887	1.29733	1.02733	1.38507	1.5181	1.79617	1.19803
1081	CMAS	Q8NFW8	1.02982	0.449455	1.01593	0.691205	0.157	-0.084	0.156	-0.117	1.23155	1.44413	1.32893	4.16408	2.22643	2.64567	0.799683	1.34817
1082	CMBL	Q96DG6	0.152361	2.21563	5.13955	0.948997	-0.0526	-0.426	-0.864	-0.228	1.08944	0.976777	0.663033	0.76762	0.982037	0.810897	0.545377	1.20993
1083	CMC1	Q7Z7K0	0.570752	1.67644	0.261895	0.0338854	0.411	0.913	0.221	0.0343	0.75061	1.44871	1.143	1.6022	1.09075	1.08686	0.456603	2.0785
1084	CMIP	Q8IY22	0.059175	0.00209981	0.582929	0.0748441	0.276	-0.0104	-1.97	-0.344	10.729	9.4845	9.36615	8.233	516.348	1.5875	0.53613
1085	CMPK1	P30085	0.25144	1.89274	4.6125	2.25026	0.0584	-0.273	-0.563	-0.311	0.59605	0.46946	0.92465	0.564523	0.77702	0.93214	0.74119	0.970713
1086	CMSS1	Q9BQ75	0.7079	0.109007	0.101204	0.154382	0.187	0.0397	-0.0371	0.0542	0.85468	1.35813	0.895197	2.38029	2.5824	0.772957	0.936123	1.12025
1087	CMTR1	Q8N1G2	0.287749	0.176387	1.85367	0.199933	-0.128	-0.0845	-0.527	0.0941	1.75404	2.00761	0.911797	1.07508	1.0428	1.16879	2.48187	1.2358
1088	CMYA5	Q8N3K9	0.85517	1.17909	1.1836	0.219622	-2.12	2.69	2.69	-0.725	0.632967	0.89397	3.88712	26.2542	2.21	0.15527	0.17856	1.4588
1089	CNBP	P62633	0.169895	0.156766	0.978292	1.11361	-0.0708	-0.066	0.285	0.314	1.13676	0.983813	0.747193	1.16513	0.909277	1.4246	0.88126	1.24282
1090	CNDP2	Q96KP4	0.414288	1.553	3.53489	0.615788	-0.0933	-0.251	-0.475	-0.127	0.703827	0.61564	1.00381	0.775723	0.824063	0.922287	0.815033	1.06071
1091	CNN2	Q99439	1.22224	0.747566	2.7196	0.556357	-0.289	-0.201	-0.526	-0.161	0.931867	0.729133	0.802907	0.812853	1.18043	1.56392	0.797677	1.9392
1092	CNNM2	Q9H8M5	0.502091	0.987675	0.0993353	0.950771	0.655	1.09	0.166	-1.06	1.10344	3.6103	2.34795	0.97788	1.4034	1.6823	0.74911
1093	CNNM3	Q8NE01	1.08489	2.92719	1.70799	0.931925	0.227	0.477	0.316	0.203	1.19813	1.07597	1.1274	1.43045	1.03988	1.085	1.04579	0.99102
1094	CNNM4	Q6P4Q7	0.0105387	0.930056	0.207058	2.88144	-0.0326	-1.76	0.539	4.1	16.1887	0.996545	1.0326	4.5344	1.1748	5.92705	6.52
1095	CNOT1	A5YKK6	2.50821	1.33919	4.51525	1.87643	-0.291	-0.182	-0.475	-0.233	1.11388	1.11787	3.23647	1.03826	1.50067	1.2023	1.21873	1.55443
1096	CNOT10	Q9H9A5-6	0.0647614	0.0978761	4.28434	0.684765	-0.0317	-0.0464	-0.958	-0.235	1.70187	1.18793	1.472	1.39623	0.786243	1.7095	1.39877	4.76013
1097	CNOT11	Q9UKZ1	1.29401	1.53316	1.50958	0.63637	-0.334	-0.378	-0.374	0.197	60.1356	0.91745	4.46694	1.07085	1.0013	6.07263	1.06307	1.96512
1098	CNOT2	Q9NZN8	0.224173	0.0726947	1.09833	0.0272831	0.111	-0.0407	-0.384	-0.016	0.977383	0.80946	0.700837	0.99596	1.19709	1.44707	1.59951	1.25361
1099	CNOT3	O75175	0.848733	0.822218	0.347257	0.911362	-0.237	0.231	-0.119	-0.25	0.830877	0.936193	1.39412	1.6076	1.0299	1.50672	1.6601	1.17904
1100	CNOT4	O95628-6	0.311663	0.977135	2.20385	0.43297	-0.672	-1.62	-2.95	0.875	0.65062	2.54927	1.4659	1.179	3.7508
1101	CNOT6L	Q96LI5	0.0948831	0.0473168	2.40252	0.197918	0.311	-0.162	4.1	-0.597	0.51717	2.34696	0.682617
1102	CNOT7	Q9UIV1	0.146372	0.050774	0.294733	0.214733	0.208	-0.0786	-0.378	0.29	0.826333	0.787745	0.99802	0.860713	0.79205	0.737723	1.22717	1.18073
1103	CNOT8	Q9UFF9	1.07165	0.0139863	0.0801089	0.237776	-0.781	0.0172	0.0921	-0.242	62.452	54.006	2.9202
1104	CNP	P09543	0.481299	0.103766	0.828953	0.117435	-0.108	0.0296	0.164	0.0331	0.877	1.467	0.939417	0.979763	0.85955	0.774287	0.914173	0.849657
1105	CNPY2	Q9Y2B0	0.221247	1.78612	1.39309	0.516272	-0.051	0.255	0.212	0.101	1.34716	0.814327	0.71928	0.767043	1.1072	4.84404	1.08376	1.33428
1106	CNPY3	Q9BT09	0.0620873	0.851615	0.560843	0.160284	0.0254	0.23	0.168	-0.0602	1.13564	3.08057	0.815873	1.10198	2.5053	1.00603	0.29585	1.21005
1107	CNST	Q6PJW8	0.477486	0.894701	0.592951	1.3495	-1.34	-2.16	-1.59	2.92	8.2295	1.23335	5.274	3.5114	0.52072
1108	CNTLN	Q9NXG0	0.0680369	0.00860803	0.370735	0.627893	0.229	-0.0308	-1.01	1.52	1.3857	0.58192	0.752305
1109	CNTNAP1	P78357	2.35669	0.62968	1.09492	1.00274	4.75	-1.78	-2.69	-2.52
1110	COA1	Q9GZY4	0.689759	0.217976	1.64633	1.85685	0.937	0.374	-1.78	-1.95	0.029322	0.036032	0.065722	0.241039	6.5892	0.5176	5.59024
1111	COA3	Q9Y2R0	0.607663	0.0544749	0.727568	0.0579658	1.9	-0.239	2.18	0.253	0.78423	0.35101	29.8852	0.03609	2.57456	0.36191	0.50694
1112	COA4	Q9NYJ1	0.0158835	0.193337	0.121475	0.0656287	0.0367	-0.382	-0.254	-0.144	7.8339	154.21	10.998	5.9668
1113	COA6	Q5JTJ3-2	0.692682	0.00146953	0.871366	0.214845	0.695	-0.00226	-0.825	0.273	2.2707	0.35924	1.25175	0.989453	0.70522	1.10205	1.20495	1.20815
1114	COA7	Q96BR5	0.0661662	0.851186	2.99201	2.04721	-0.0261	0.223	0.571	0.426	1.11141	0.715453	1.07928	0.704623	0.755013	0.92798	0.80965	1.02022
1115	COASY	Q13057	1.3454	1.48449	5.05493	0.151499	-0.252	-0.271	-0.729	-0.0449	0.953477	0.96098	0.97009	1.03289	0.91882	1.28053	0.810333	1.02417
1116	COBL	O75128	2.25327	0.0706354	0.731091	0.104383	-0.379	0.0229	0.165	-0.0329	1.94798	1.83466	3.55663	5.36627	3.0928	3.74445	1.98713	12.3286
1117	COBLL1	Q53SF7	0.663652	0.628791	4.84677	1.08886	-0.199	-0.191	-0.931	-0.287	1.1096	0.934303	1.20488	1.2123	1.3875	1.12917	1.08101	1.24992
1118	COG1	Q8WTW3	1.76188	0.827394	0.0456095	0.849367	0.632	0.363	-0.0305	-0.37	19.2464	25.8639	6.64437	10.3319	4.28525	1.1706	9.80697	10.8407
1119	COG2	Q14746	0.377277	1.6695	3.13225	3.0474	0.125	-0.384	0.622	0.608	2.1863	0.852233	1.47357	1.34065	1.57848	1.14624	1.67626	1.73823
1120	COG3	Q96JB2	0.0700537	0.118028	0.464647	0.327031	-0.0463	-0.0747	0.237	-0.179	0.981983	0.91644	0.838693	0.947133	1.01459	0.999033	1.02261	0.98579
1121	COG4	J3KNI1	0.445755	0.798615	0.4685	0.246755	-0.368	0.574	-0.382	-0.228	3.23383	1.33003	1.439	2.52363	1.29093	1.27877	8.01919	5.24223
1122	COG5	Q9UP83	0.393472	0.30844	0.0533674	1.7259	-0.229	-0.188	-0.0395	0.694	1.03204	0.799593	1.2051	1.5793	1.54344	5.32345	0.922893	1.49294
1123	COG6	Q9Y2V7	0.0555025	0.52245	0.0166051	0.46746	0.179	1.25	-0.0559	-1.15	16.1136	1.87289	7.7565	1.7168	2.06187	6.05587	2.86427	6.52753
1124	COG7	P83436	1.62669	0.180399	0.347589	0.86913	-0.888	-0.16	0.277	0.56	0.991987	1.02296	4.75159	0.966083	1.16832	6.6526	1.93894	3.48979
1125	COG8	B4DYU2	0.384994	0.633828	0.378807	0.0218954	-0.774	1.14	0.764	-0.0576	1.49923	2.86165	2.47383	2.63207	2.60357	1.62143	0.852185	6.25163
1126	COIL	P38432	0.0702524	0.0378655	4.56702	1.82118	-0.0185	0.0103	0.55	0.262	1.49117	0.938737	0.95253	1.23823	1.38213	1.51997	0.97031	1.5584
1127	COL12A1	Q99715	0.0508441	0.205669	1.27173	1.22419	-0.0174	-0.0618	-0.256	-0.249	2.3043	2.16173	0.895487	1.61647	2.31977	2.94455	2.5526	1.74301
1128	COL1A2	P08123	0.616166	0.107471	0.488279	0.314688	1.22	0.285	-1.02	-0.721	3.27063	2.22215	1.22274	7.6781	6.55595	7.1302	0.930935	7.02595
1129	COL22A1	Q8NFW1	0.116014	0.610348	0.235988	0.385233	-0.382	1.52	-0.709	1.06	1.0509	0.77327	1.35173	4.77225	2.68655	0.38593	2.0017	1.1859
1130	COL28A1	Q2UY09	0.762391	0.0196174	0.217896	0.946392	-0.704	-0.0278	0.26	-0.827	0.12532	1.1969	1.22918	0.98126	0.702675	0.19719
1131	COL4A2	P08572	1.47646	0.838163	3.40489	4.03779	0.231	0.152	0.438	0.507	93.9385	4.96247	3.95101	4.40307	12.682	1.08393	4.66883	189.117
1132	COL4A3BP	Q9Y5P4-3	0.859367	0.00196225	0.186932	0.0548233	1.99	-0.00735	-0.592	0.194	14.9382	189.834	16.368	16.892	6.3242	263.145
1133	COL5A1	P20908	0.911102	0.339537	2.17385	4.08784	-0.73	-0.342	-1.39	-2.31	96.1575	0.31454	13.805	19.769	2.6184	18.9286
1134	COL5A2	P05997	0.378693	0.27646	2.53252	0.300058	0.206	-0.159	-0.859	-0.17	1.0851	0.12893	4.96244	0.18632	0.32698	66.446	1.80658
1135	COL6A6	A6NMZ7	0.410817	0.597954	0.303526	0.332915	-0.362	0.484	-0.283	0.306	0.063944	0.62712
1136	COL7A1	Q02388	0.30908	0.335903	0.0116436	0.126902	1.38	1.48	-0.066	-0.644	0.41288	2.6568	12.608	0.477865	1.1701
1137	COLGALT1	Q8NBJ5	0.655342	0.28503	1.86847	1.57011	0.17	0.0884	0.369	0.325	0.89117	0.673447	0.83385	0.686723	0.468423	0.671623	0.749503	0.74634
1138	COMMD10	Q9Y6G5	0.760128	0.231055	0.830299	0.290007	-1.3	-0.507	-1.39	0.613	0.573917	0.721817	2.48711	1.06984	1.50627	0.836089	0.85468	0.989417
1139	COMMD2	Q86X83	0.188688	1.2841	1.34645	0.0873244	-0.278	-1.25	-1.29	-0.14	1.00119	1.128	1.25557	0.80362	6.43065	0.60744	0.99235	5.00343
1140	COMMD4	Q9H0A8	1.26094	0.999269	3.4664	0.640116	-0.45	-0.38	-0.974	-0.273	1.1536	0.592007	0.923917	2.07946	1.48526	2.43994	1.6275	1.47314
1141	COMMD7	Q86VX2	0.0377421	0.00310478	0.403896	0.102399	0.155	-0.0133	-1.28	-0.396	0.51132	0.99193	2.92847	0.22176	0.827385
1142	COMMD8	Q9NX08	0.0279319	0.470717	0.441675	0.278834	-0.0527	0.654	-0.623	-0.43	0.598973	0.781015	1.15543	0.367645	1.2962
1143	COMMD9	Q9P000	0.343709	0.251208	1.41737	0.970074	-0.617	-0.477	-1.8	-1.37	4.90168	1.2313	5.2598	6.92161	0.990157	14.664	7.42017
1144	COMT	P21964	0.275593	0.283398	1.07357	0.756209	0.0487	-0.0498	-0.139	-0.107	0.79718	0.8399	0.876927	0.681837	0.865023	0.983	0.821393	0.937637
1145	COMTD1	Q86VU5	0.477348	0.194487	2.62666	0.509132	0.662	-0.318	-2.37	0.696	1.97673	0.95205	1.12418	3.83423	1.3212	2.65445	3.23927
1146	COPA	P53621	0.15735	0.307483	4.88906	2.08285	-0.0231	-0.0408	-0.352	-0.174	1.0321	0.94165	0.998473	0.95843	1.07717	1.0572	1.04823	1.19127
1147	COPB1	P53618	0.0875912	0.811837	4.54026	1.09927	-0.0257	-0.163	-0.618	-0.204	0.922697	0.893877	0.907977	0.89018	1.06367	0.955797	0.880613	0.94627
1148	COPB2	P35606	0.0156206	0.707787	6.16232	0.311763	-0.00282	-0.0844	-0.478	-0.0445	0.869287	1.1805	0.794697	1.17694	1.31386	1.17583	1.09002	1.32143
1149	COPE	O14579	0.176596	0.557936	5.10855	1.01872	-0.0499	-0.128	-0.717	-0.2	1.02339	0.851933	0.75417	0.918447	0.93033	0.962487	1.0733	1.05346
1150	COPG1	Q9Y678	0.247212	0.462709	5.02584	0.846875	-0.0547	-0.0909	-0.58	-0.144	0.97815	1.06009	1.221	1.05117	1.18092	1.1189	1.16309	1.08165
1151	COPG2	Q9UBF2	0.426884	0.171265	2.1491	2.60422	-0.136	-0.0639	-0.457	-0.529	1.00672	0.939147	0.92235	0.812433	0.837983	0.96345	0.903677	0.857577
1152	COPS2	P61201	0.642647	0.699035	4.46195	0.756205	-0.0684	-0.0729	-0.304	0.0773	0.642143	0.537817	0.641643	0.576557	0.874853	0.631903	0.612757	0.643173
1153	COPS3	Q9UNS2	1.74004	0.172672	2.16989	0.052391	-0.311	-0.0513	-0.367	-0.0173	0.82593	0.478333	0.802257	0.60866	0.86311	0.90274	0.99006	0.820627
1154	COPS4	Q9BT78	1.79505	0.922486	3.45442	1.16852	-0.248	-0.152	-0.413	-0.181	0.655733	0.790307	0.734583	0.91533	0.8893	0.823237	0.697807	1.1963
1155	COPS5	Q92905	0.0382768	1.82812	0.66695	0.444022	-0.00944	-0.238	-0.113	-0.0827	0.808367	1.03686	0.692503	1.00384	0.68796	0.78248	0.741127	0.738737
1156	COPS6	Q7L5N1	0.0092576	0.043616	0.181556	0.976422	-0.00503	-0.0228	-0.0843	-0.32	0.860973	0.413147	1.13686	1.05173	0.958397	1.16518	0.70591	0.936767
1157	COPS7A	Q9UBW8	0.923372	0.0653269	1.88147	2.00948	-0.162	-0.0176	-0.273	-0.287	0.94299	0.895643	0.66762	0.751383	0.734457	0.985203	0.931273	1.31657
1158	COPS7B	Q9H9Q2	1.90802	0.768094	0.395914	1.47107	-0.401	0.205	-0.123	-0.331	1.5517	0.950807	0.354153	1.39433	2.85295	0.72928	0.523167	0.730537
1159	COPS8	Q99627	0.751798	0.217586	0.657665	0.0765702	-0.358	-0.133	-0.323	0.0526	0.791767	0.511307	0.510757	0.85376	0.74704	0.512037	0.389133	0.969383
1160	COPZ1	P61923	0.0998889	0.357268	2.40437	3.02851	0.028	-0.0838	-0.352	-0.422	1.35364	0.914673	1.34357	1.19208	1.69505	1.4797	1.43587	2.81647
1161	COQ3	Q9NZJ6	2.11107	0.0154187	0.224987	0.0588219	-1.29	0.019	0.232	-0.0695	1.2865	0.95837	1.32994	0.428463	0.54945	1.24442	0.959027	0.657803
1162	COQ5	Q5HYK3	1.49837	0.630249	0.0386685	0.03809	0.356	0.187	-0.0165	-0.0163	5.85233	4.48853	1.51886	2.63453	2.1891	2.4948	1.9971	2.5086
1163	COQ6	Q9Y2Z9	0.740779	0.307946	3.61789	2.30316	-0.178	-0.0897	0.591	0.412	10.2261	5.08403	10.752	2.98703	0.909107	1.5349	1.98892	2.07243
1164	COQ7	Q99807	0.00198311	0.0510713	0.0233624	0.274887	0.00134	-0.0327	0.0154	-0.148	28.6605	7.8154	6.17033	35.3701	9.2383	33.273	2.69407	31.3354
1165	COQ9	O75208	0.501658	1.08738	1.02349	0.0776847	0.2	0.357	-0.342	0.0405	1.88103	1.07479	1.40873	2.13557	1.22711	3.06993	1.05526	0.994563
1166	CORO1B	Q9BR76	0.23922	0.302062	0.85351	0.139551	0.0751	-0.0912	-0.204	-0.0471	2.57789	1.05624	1.0835	1.04823	0.751293	1.13115	0.932127	1.1832
1167	CORO1C	Q9ULV4	0.357436	0.571659	0.0257085	0.720071	0.0667	-0.0963	0.00616	0.115	0.683127	0.470773	0.69512	0.760073	0.80304	0.583823	0.683543	0.717523
1168	COTL1	Q14019	0.126251	0.90639	3.3529	1.23701	0.0438	-0.217	-0.581	-0.272	0.632957	0.560083	0.5907	0.525463	0.815057	1.04469	0.804797	0.792773
1169	COX11	Q9Y6N1	0.210873	0.00875736	0.645293	0.0729663	-0.338	-0.0167	-0.828	-0.131	0.59706	1.0402	1.5318	0.96814	0.752955	0.35763	1.23803
1170	COX15	Q7KZN9-2	0.159467	0.457457	0.16301	1.5825	0.0485	0.116	0.0495	-0.294	0.898243	3.19508	1.15615	1.43076	1.71446	0.844813	6.48137	1.07474
1171	COX17	Q14061	0.270618	0.379725	0.0865568	0.0391414	0.244	-0.322	0.0898	0.0425	1.202	0.60105	1.81869	2.98315	1.6791	1.2317
1172	COX19	Q49B96	0.0385225	0.328276	0.4176	1.14983	-0.0296	0.203	0.246	-0.528	2.505	3.30495	1.68563	1.6213	3.5736
1173	COX4I1	P13073	0.501753	0.0989081	1.64058	0.699738	0.119	-0.0302	0.288	0.154	1.02191	0.754427	0.807	0.899143	0.99331	1.04678	0.91512	1.1544
1174	COX5A	P20674	0.109887	0.56432	1.18506	1.71537	-0.0383	-0.151	-0.262	-0.343	0.902367	0.849403	2.11463	0.934933	1.35723	0.98952	2.20487	1.19453
1175	COX5B	P10606	0.985197	1.06488	2.45899	1.56336	0.167	0.177	0.328	0.234	0.700267	0.940127	1.00141	0.863327	1.72967	0.993893	1.46187	1.82383
1176	COX6B1	P14854	0.411596	0.0363729	0.691296	0.192294	0.44	-0.0508	0.656	0.234	1.90987	2.3787	1.84367	2.54183	1.49805	3.2408	1.79403	1.97071
1177	COX6C	P09669	0.258528	1.08975	0.720865	1.64513	0.0859	0.262	0.193	0.354	1.52753	0.383733	1.32237	2.3797	1.96404	2.61923	1.50186	2.36457
1178	COX7A2	P14406	0.390505	0.128979	0.673951	0.153201	0.317	0.124	-0.483	0.145	1.36797	1.28762	1.38164	1.44687	0.844523	0.938863	0.86374	0.625633
1179	COX7A2L	O14548	0.281115	0.090908	2.31661	0.534322	-0.195	-0.0726	0.968	0.325	1.06122	1.17774	5.91305	6.69917	1.1695	5.9233	1.43267	111.297
1180	CPA4	Q9UI42	0.763878	0.228808	3.27201	1.18634	-0.467	-0.18	-1.39	-0.647	7.80735	3.514	2.20718	1.2715	8.78307	7.8964	4.24267	1706.65
1181	CPAMD8	Q8IZJ3	1.20465	0.0171716	0.646457	1.95859	3.95	0.0977	-2.49	5.65	0.091121
1182	CPD	O75976	3.21409	0.0198876	4.51334	0.993015	0.488	-0.00663	0.654	0.201	5.703	1.80517	2.2303	4.54317	10.1504	1.02481	2.6957	6.54267
1183	CPEB4	Q17RY0	0.821916	0.0432555	0.893804	2.1079	-1.5	0.121	-1.6	3.01
1184	CPM	P14384	0.876306	0.369959	0.0737519	0.301984	-0.682	-0.352	0.0864	-0.298	1.00002	3.01302	1.30749	0.635577	0.745643	1.8331	1.16783	1.11003
1185	CPNE1	Q99829	0.771888	0.354164	1.33881	0.260305	-0.386	-0.211	-0.579	-0.164	0.708247	0.646323	1.14815	0.738983	1.03045	0.81437	0.82612	0.98228
1186	CPNE3	O75131	0.830122	1.04933	3.86341	0.282698	-0.16	-0.19	-0.517	-0.0691	1.01421	0.74202	0.579453	0.86389	1.06104	0.916053	1.03226	1.01556
1187	CPNE8	Q86YQ8	0.16886	0.261227	0.577148	1.15731	-0.0552	-0.0801	-0.151	-0.253	1.50931	2.52383	2.55317	1.15852	1.32137	1.44633	1.51493	1.1345
1188	CPOX	P36551	0.304247	1.24074	3.68155	0.896149	0.0486	0.143	0.328	0.112	0.654717	1.04119	0.74249	0.614127	0.837483	0.692687	0.81901	1.14244
1189	CPPED1	Q9BRF8	0.266536	0.972577	2.8981	0.944739	-0.73	-1.99	-4.51	-1.95	1.2221	9.0014	0.46375	0.601603	0.916437	1.01707	17.198	0.751153
1190	CPS1	P31327	0.445734	1.51286	3.77174	0.145477	0.0653	0.163	0.331	-0.0256	0.89594	0.774367	0.880803	0.88629	0.905873	0.90297	0.81222	1.0634
1191	CPSF1	Q10570	1.51441	0.385543	1.71816	4.42612	0.15	0.0535	0.164	0.351	0.752577	0.757557	0.816537	0.860823	0.71489	0.861757	0.906107	0.642133
1192	CPSF2	Q9P2I0	0.631022	0.86185	2.41833	0.225089	0.104	0.131	0.281	0.0454	1.5354	1.75907	1.4544	1.64313	2.14767	1.76967	2.21793	1.52253
1193	CPSF3	Q9UKF6	2.17948	0.218248	0.284904	0.783646	0.436	0.0743	0.0929	0.205	1.06814	1.47173	1.02955	1.10657	1.6569	0.803547	1.3439	0.999823
1194	CPSF3L	Q5TA45	0.332476	0.499605	1.80216	0.100428	-0.14	0.193	0.502	0.0498	138.907	0.876537	1.12537	8.70503	58.9675	5.34717	0.766073	6.7103
1195	CPSF4	O95639	0.2587	1.61422	1.75844	1.94101	-0.0639	0.26	0.277	-0.298	0.68214	1.0508	0.912583	1.05913	0.81926	0.717167	0.577557	0.719497
1196	CPSF7	Q8N684-3	0.266831	0.61929	3.42587	0.403905	0.0839	0.164	0.594	0.117	1.30788	1.15843	1.55186	1.23076	1.67616	1.25449	1.06168	1.30991
1197	CPT1A	P50416	0.333648	0.393666	0.671563	0.244912	0.0533	0.0609	0.092	0.0413	0.83162	0.869503	0.92218	0.878363	0.965407	0.96751	1.12013	1.1615
1198	CPT2	P23786	0.615137	0.236719	0.752148	1.38692	0.152	0.0709	0.177	-0.278	0.797433	0.733027	0.757633	0.903503	0.614053	0.706787	0.46852	0.91099
1199	CRAT	H0Y4Z7	0.168855	0.246567	1.1359	0.29372	0.606	-0.838	-2.74	0.969	0.530973	0.977585	0.499005	0.70631	0.67491	0.852313	1.23297	0.441149
1200	CRBN	Q96SW2	0.211498	0.736371	0.0721403	0.0507139	0.561	1.51	0.214	0.154	5.3984	22.7085	8.19027	10.4491	6.755	1.73965	14.6088	0.82421
1201	CREBBP	Q92793	0.186792	0.271496	1.23038	1.18494	-0.103	-0.141	0.452	0.439	2.4198	1.7073	269.458	3.711	1.1017	1.3291	0.62861
1202	CRELD1	A0A804HL60	1.35152	0.265358	1.83731	0.553912	-0.782	-0.224	-0.98	-0.403	1.18158	0.578347	0.720697	1.15799	1.6165	1.6223	0.6624	1.7469
1203	CRELD2	Q6UXH1	1.69217	0.831261	3.89452	1.91865	-0.437	-0.259	-0.841	-0.48	1.13125	0.64692	1.1509	1.07083	2.62943	2.97583	1.17978	1.5814
1204	CRIM1	Q9NZV1	0.579506	0.596963	2.07997	1.25091	0.391	0.4	1.01	0.693	2.14454	2.10863	9.86165	12.6221	1.2402	5.04675	5.75225
1205	CRIP1	P50238	0.0705884	0.565397	1.51506	0.986666	0.0642	-0.38	-0.789	-0.576	0.62162	0.51942	0.610177	3.77082	0.481673	0.67315	0.48847	0.545523
1206	CRIP2	P52943	1.14824	1.11867	4.96351	2.98919	-0.26	-0.255	-0.828	-0.533	0.817463	0.6087	0.942627	0.76077	0.98994	0.501927	0.777277	0.817583
1207	CRK	P46108	0.136209	0.355544	3.6975	0.0244288	0.0463	-0.104	-0.623	0.00921	0.94877	1.3995	0.90374	0.79305	0.540377	0.835177	1.29044	0.9295
1208	CRKL	P46109	2.75175	0.739995	3.14835	2.59748	-0.484	-0.182	-0.539	-0.463	0.931087	0.889287	1.21447	1.11649	0.95211	1.21635	0.870027	1.18325
1209	CRNKL1	Q9BZJ0	0.15429	0.128753	1.04775	0.640698	0.0443	0.0378	0.204	-0.142	1.25229	1.1927	1.0964	1.53707	1.19583	1.27166	1.79847	1.53677
1210	CROCC	Q5TZA2	0.757647	0.257088	0.439056	0.023952	1.64	-0.7	-1.08	-0.0791	0.53651	1.1642	0.50224	4.0677	0.58443	103.818	0.46623
1211	CRTAP	O75718	0.650843	0.0176018	0.2918	0.170366	-0.0958	0.00383	0.0509	0.0323	1.6216	0.779763	1.824	1.32194	1.66843	1.5337	1.2848	1.47233
1212	CRTC2	Q53ET0	0.267201	2.5384	0.391161	0.847788	-0.574	-3.2	0.783	1.42	9.5498
1213	CRTC3	Q6UUV7	1.23277	0.0340039	0.223831	0.0634888	1.73	-0.0818	0.459	-0.148	0.87657	10.7485	12.2875	9.10143	3.8963	13.525	70.2345	67.6755
1214	CRY2	Q49AN0	0.224823	2.14949	1.65203	0.316264	0.238	-1.35	-1.11	-0.316
1215	CRYZ	Q08257	1.7378	0.84398	2.00771	0.00401479	0.221	-0.13	0.247	-0.000993	0.644523	0.76352	0.702477	0.646433	0.76187	0.643427	0.601323	1.18412
1216	CRYZL1	O95825	0.00811407	0.255265	1.83881	0.0868202	0.0374	0.955	4.32	0.369	0.26417	0.238787	0.214817	0.436995	2.80757	1.03838	1.50385
1217	CS	O75390	0.0231216	0.00519633	3.05557	0.135931	0.00404	0.000927	0.247	0.0214	0.616867	0.50311	0.60241	0.594597	0.614487	0.651103	0.710077	0.920907
1218	CSDE1	O75534	0.486968	1.86356	1.78709	0.54033	-0.0835	-0.227	-0.22	-0.0905	2.76473	2.00327	2.31473	2.35483	4.40153	2.55443	2.7561	3.1895
1219	CSE1L	P55060	0.491619	0.620313	3.67941	0.0187625	-0.109	-0.131	-0.503	-0.00577	0.688213	0.56377	0.804217	0.698367	0.768203	0.74708	0.84355	0.88369
1220	CSF2RA	P15509	0.751191	0.108926	0.045026	0.347377	2.21	0.449	-0.197	-1.22	5.812	2.2472
1221	CSGALNACT1	Q8TDX6	0.153321	0.297192	0.506499	0.381511	-0.172	0.302	-0.461	-0.369	5.3871	4.686	6.67455
1222	CSGALNACT2	Q8N6G5	0.027667	0.78	0.701843	0.1537	-0.151	2.79	2.57	-0.749	0.12966	0.138505	0.72108	0.0183357	0.15693
1223	CSK	P41240	0.0152863	1.50619	0.709498	0.112511	0.00916	-0.489	-0.281	-0.0613	1.97099	0.592317	0.949993	1.00343	2.73289	5.79049	1.29941	4.82059
1224	CSNK1D	P48730	0.14975	0.934787	2.99775	0.375173	-0.0973	-0.423	-1.01	-0.211	19.6782	3.75303	6.62442	2.70797	3.5142	9.4462	2.11613	3.15247
1225	CSNK1G3	Q9Y6M4	0.0173963	0.402959	0.388125	0.162286	0.00868	0.151	0.147	-0.0709	1.02326	1.54377	1.47632	1.4999	5.28297	1.03549	1.0795	1.46697
1226	CSNK2A2	P19784	0.0326914	1.01922	0.413504	1.2909	-0.00875	-0.167	-0.0843	-0.199	1.2782	0.694643	0.877567	0.908663	0.87203	0.946333	1.0604	1.36161
1227	CSPG4	Q6UVK1	3.88735	1.46339	2.71764	4.4843	-0.505	-0.236	-0.376	-0.573	1.06048	0.820387	0.980027	0.721757	1.27377	1.00933	1.27667	1.05625
1228	CSRP1	P21291	2.54954	0.693613	3.58469	3.73917	-0.332	-0.126	-0.437	-0.453	0.900693	1.3998	1.05339	0.7254	0.860227	1.1175	0.87779	1.05286
1229	CSRP2	Q16527	1.41261	0.147705	2.34644	0.196498	2.42	-0.406	-3.53	-0.52	1.6984	10.4689	90.369	50.3931	1.1299	5.13651
1230	CSTB	P04080	0.0275871	2.0069	1.07062	0.356983	-0.0105	-0.388	-0.245	-0.106	0.653087	0.635473	0.8875	0.857313	0.74715	0.797603	0.895493	0.758
1231	CSTF1	Q05048	1.96459	0.137836	1.82648	0.0882717	-0.292	0.036	0.276	-0.0241	0.7387	1.41544	1.79516	2.72958	1.38455	0.91692	2.91	8.06003
1232	CSTF2	P33240	0.0768524	0.0665004	5.75844	1.36664	-0.0203	0.0177	0.692	0.213	1.19003	1.04248	3.21033	0.92671	0.83851	1.03719	2.26393	1.01951
1233	CSTF2T	Q9H0L4	2.39935	0.365876	0.430087	0.497662	-2.98	-0.723	-0.822	0.921	1.4861	4.02277	1.0059	0.58464	1.7179
1234	CSTF3	Q12996	1.61119	0.133812	4.26277	2.77884	-0.21	0.0293	0.453	0.317	0.961187	0.909743	1.213	1.51055	1.05279	1.01389	1.38029	1.05262
1235	CTAG2	O75638-2	0.026746	0.259067	1.31976	1.01854	-0.0862	-0.69	-2.42	-2	131.673	23.493	2.9588	46.5455	27.3555	23.1709	51.1173	32.6767
1236	CTBP1	Q13363	0.1721	0.0575828	1.00664	0.231825	-0.0984	0.0363	-0.4	0.127	2.6356	3.07917	4.7007	0.901663	1.26892	1.99211	3.37468	1.96425
1237	CTBP2	P56545-2	0.580147	0.488722	0.545238	1.31925	0.101	-0.0887	-0.0965	-0.186	1.36777	1.76777	1.70297	1.31483	1.3879	1.5283	1.46917	1.7841
1238	CTCF	P49711	1.85712	0.722356	2.06368	1.30831	0.578	0.288	0.626	0.447	1.08833	1.4225	0.76921	1.03718	0.976407	1.39796	1.20876	1.76507
1239	CTDP1	Q9Y5B0	0.158027	0.0827427	1.4709	0.710287	-0.142	-0.0793	0.822	0.481	1.45286	1.03903	0.98355	1.19381	0.814433	0.73374	0.881903	0.59895
1240	CTH	P32929	0.505678	0.633896	3.26434	1.47068	-0.151	0.18	-0.617	-0.336	1.30923	1.70287	1.42699	2.41443	1.66177	1.45159	1.62733	1.55353
1241	CTNNA1	P35221	0.483956	0.339726	1.31622	0.118284	-0.104	0.0784	-0.219	-0.0318	1.64833	2.13917	2.3171	1.90767	3.95773	4.79867	3.13877	2.29903
1242	CTNNAL1	Q9UBT7	0.248239	0.901047	4.1903	3.27126	0.0954	-0.262	-0.853	-0.691	5.9154	28.6567	13.6291	33.6536	10.7861	8.1919	18.4706
1243	CTNNB1	P35222	1.007	0.828613	2.35209	2.68703	0.256	0.221	0.479	0.531	1.24159	0.975503	2.125	2.99933	6.67537	3.50727	2.0022	3.02187
1244	CTNNBL1	Q8WYA6	0.754748	0.0967629	0.299609	0.208318	-0.154	0.0281	-0.0751	0.0554	0.484987	0.504833	0.91996	0.63638	0.694517	0.536547	0.84032	0.800263
1245	CTNND1	O60716	0.30601	0.961263	1.28095	2.8844	-0.0431	-0.104	-0.129	-0.237	1.56279	0.950777	1.4886	1.08422	1.43933	1.46673	0.833903	2.29713
1246	CTPS1	P17812	0.301925	0.304984	3.77718	1.57971	-0.113	-0.114	-0.788	-0.399	0.743503	0.76936	0.76572	1.15275	0.910703	1.0848	0.9788	1.12577
1247	CTPS2	Q9NRF8	0.0346854	0.234075	0.825143	1.03946	0.0142	-0.0813	-0.219	-0.26	0.948307	0.711177	0.945683	1.2365	1.10627	1.455	0.977537	1.05822
1248	CTR9	Q6PD62	1.16138	0.347521	3.21075	1.32147	0.183	0.073	0.395	0.201	1.04555	1.23227	1.44948	1.16869	1.28806	1.11927	1.36713	1.22451
1249	CTSA	A0A7I2V4K5	0.0958861	0.748158	1.3709	0.100536	0.0341	-0.188	0.293	0.0356	0.83184	1.55793	1.82093	1.1177	2.4453	0.995887	1.81397	3.0704
1250	CTSB	P07858	0.0679928	0.182506	0.543465	1.5896	-0.0671	0.164	0.399	-0.885	1.07619	0.818607	1.3156	1.03368	0.802997	0.794617	0.98397	0.609163
1251	CTSC	P53634	0.500655	0.189339	2.88613	0.800015	0.151	0.0682	0.562	0.216	0.689287	0.373263	1.13589	1.00331	0.999513	0.623143	1.47155	1.55498
1252	CTSL	A0A7I2V5M3	1.0107	0.828192	0.657554	0.00429569	0.523	-0.452	0.38	-0.00374	3.5234	17.25	3.06394
1253	CTSZ	Q9UBR2	0.00783004	0.0121609	0.850722	0.658444	0.00806	0.0125	0.547	0.452	3.01143	1.38817	1.91701	1.38427	1.90523	1.87253	1.85392	2.16853
1254	CTTN	Q14247	0.323094	0.0310505	0.506265	0.0238649	-0.0769	-0.00925	0.11	-0.00717	0.74279	1.18077	0.897433	0.872327	1.02079	0.914503	0.778437	1.11872
1255	CTTNBP2	Q8WZ74	0.174045	0.921445	0.00535029	0.30838	-0.567	2.14	0.0203	-0.918	0.17565	5.4017	0.045718	0.085221
1256	CTTNBP2NL	Q9P2B4	1.23489	0.156541	0.89154	0.0365007	0.375	0.073	-0.295	0.019	3.3089	2.946	10.3227	4.01401	8.08583	4.7495	9.4441	6.61123
1257	CTU1	Q7Z7A3	0.820708	2.11898	0.467882	0.16992	1.33	-2.69	-0.87	-0.377	5.0139	12.359
1258	CTU2	H3BSW6	2.51977	0.188327	0.310546	0.0423991	-3.16	0.425	0.646	-0.108	1.82156	1.21162	0.41094	1.80732	1.3594	3.2983	1.76108	2.10014
1259	CUBN	O60494	0.766857	0.517947	0.686183	0.468468	1.33	-0.984	1.22	-0.91	80.629	0.2829
1260	CUEDC2	Q9H467	0.0441985	0.270927	0.257154	0.0512627	-0.0813	-0.416	-0.399	-0.0936
1261	CUL1	Q13616	0.246092	0.29794	1.92286	0.672822	-0.0736	-0.0863	-0.355	0.164	0.881187	1.05021	1.2571	0.803627	1.02994	1.074	0.92919	0.88977
1262	CUL2	Q13617	0.532859	0.148679	2.7682	1.20647	-0.107	-0.0372	-0.365	0.196	0.80222	0.971097	0.905577	0.783643	0.94091	0.78953	1.1091	0.794113
1263	CUL3	Q13618	0.345962	0.0870615	2.73971	1.54769	-0.079	0.0239	-0.377	-0.245	0.947857	1.32794	1.08295	1.00123	0.94592	0.975113	1.18609	0.91932
1264	CUL4A	Q13619	0.12982	1.09535	0.305117	0.453669	0.0207	0.115	-0.0431	0.0591	1.15367	0.924477	1.10777	1.09413	1.10197	1.1813	1.14837	1.28233
1265	CUL4B	Q13620-1	1.11455	0.163431	0.0691628	1.05971	0.235	0.0512	0.0235	0.226	1.32173	1.3616	1.37833	1.07437	1.04938	1.22029	1.60469	1.6592
1266	CUL5	Q93034	1.41042	0.0632583	1.40301	1.81256	-0.454	-0.0351	-0.452	-0.546	0.621313	0.69421	0.73435	0.68492	0.892623	0.595937	0.703973	0.911313
1267	CUL9	Q8IWT3	0.224564	0.0194896	0.810184	0.514076	-0.714	-0.0738	-1.97	1.39	4.7173	0.52198
1268	CUTA	C9IZG4	0.646708	1.47704	0.0227311	0.895815	-0.168	-0.309	-0.00865	0.214	0.601047	6.1086	3.4158	0.638807	0.755677	0.669753	0.867317	0.50081
1269	CUTC	Q9NTM9	0.609643	0.0735977	0.125852	0.842047	-0.25	-0.0415	-0.0677	0.318	1.04707	0.782157	1.7057	0.7533	1.05224	1.05627	1.17912	1.07214
1270	CUX1	P39880	2.3167	1.02618	3.40894	1.27232	0.261	0.143	0.355	-0.167	1.09168	1.48341	0.882083	1.39103	1.38743	1.20897	1.10773	1.36177
1271	CWC15	Q9P013	1.03541	0.809152	1.6113	0.0309974	0.421	0.351	0.582	0.0207	1.15103	1.18076	1.3153	0.863093	0.89512	1.22951	1.04344	1.01617
1272	CWC22	Q9HCG8	1.76024	0.27943	4.65867	3.0446	0.337	0.0829	0.74	0.513	1.37337	2.06507	1.19727	1.05416	0.860893	1.23527	0.990177	1.54844
1273	CWC25	Q9NXE8	1.96685	0.380492	1.37696	0.750933	0.91	0.265	0.699	0.448	1.53053	1.5557	1.4738	2.72597	4.40445	4.01247	2.32657	0.613765
1274	CWC27	Q6UX04	1.31254	0.119908	0.194034	0.353436	-0.269	0.0395	-0.0603	0.0994	1.26363	4.93078	1.23617	1.1457	2.9237	1.04639	0.92843	2.75847
1275	CWF19L1	Q69YN2	0.970519	0.958023	2.11605	1.53533	-0.287	-0.284	-0.51	-0.402	0.41436	0.733047	1.01182	0.91547	1.0381	0.50176	0.99852	0.82874
1276	CWF19L2	Q2TBE0	0.560001	0.513094	2.66533	1.14546	-0.311	-0.29	0.995	0.53	2.24816	1.61685	0.517243	0.938685	16.1832	0.832427	1.94617	0.525803
1277	CXADR	P78310	0.267871	1.0788	0.685561	0.582654	0.0926	0.272	0.194	0.172	1.3738	0.96872	1.52553	1.54502	1.20887	2.49173	1.63936	1.73151
1278	CXCR4	P61073	0.402809	0.128667	2.76519	0.1583	0.191	0.0728	0.813	0.0875	1.36913	1.06521	0.83559	1.31983	3.14708	0.5132	5.3321	4.65051
1279	CXorf22	Q6ZTR5	1.27677	0.0290193	0.14226	0.567551	-2.11	0.0835	0.369	1.15	14.727	2.82955	1.7954	13.2223	14.934	1.0944	44.736	1.65125
1280	CXorf56	Q9H5V9-3	0.429045	0.0308542	0.0497737	0.267252	0.124	0.0118	-0.0187	0.0846	9.95005	2.6905	4.2701	83.5967	3.22595	10.6897	3.31453
1281	CXXC1	Q9P0U4	0.618743	1.62051	0.482849	0.0156349	0.761	1.55	0.629	-0.0282	1.0848	0.98689	44.823	14.3665	1.40628
1282	CYB561	J3QS47	0.112885	0.521255	1.02214	0.00926951	0.626	2.26	3.74	0.0569	24.893	43.0665	34.974	20.661	36.638	188.22
1283	CYB5B	O43169	0.895066	1.43817	2.8173	0.413871	0.268	0.379	0.63	0.149	1.06118	0.64409	0.963	0.48766	2.5059	1.29067	0.655437	2.06123
1284	CYB5R1	Q9UHQ9	1.40662	0.11561	1.20728	0.658323	-0.207	0.028	0.185	-0.118	1.19775	0.888707	0.732507	1.03869	0.606143	0.47612	1.204	1.34069
1285	CYB5R3	P00387-3	1.53255	0.30906	0.109584	0.102929	0.206	0.0609	0.0249	-0.0235	0.621847	0.648903	0.585673	0.708547	0.551363	0.627053	0.526197	0.41853
1286	CYC1	P08574	2.00051	0.520608	0.255293	0.407668	0.34	0.125	-0.0705	0.103	0.698857	0.543607	0.82913	0.851357	0.811007	0.734183	0.73834	1.10787
1287	CYCS	P99999	0.717595	0.336787	0.354889	1.57015	-0.14	-0.0778	-0.0811	0.249	0.4595	0.509987	0.746043	0.60649	0.56799	0.72346	0.60606	0.668367
1288	CYFIP1	Q7L576	0.592022	0.485627	3.92992	1.27456	-0.11	-0.0949	-0.466	-0.195	1.20653	1.03169	1.13429	0.941303	1.00167	0.939217	1.1352	1.2326
1289	CYLD	Q9NQC7	0.308796	0.0993082	0.00778592	0.421616	0.428	-0.16	0.0137	0.549
1290	CYP1B1	Q16678	0.0153154	0.436801	0.0281305	1.52396	-0.0296	-0.625	-0.0537	1.59	3.3869	2.099	8.6089	2.46083
1291	CYP20A1	Q6UW02	1.87336	0.729572	1.47511	1.16945	0.709	0.354	0.594	-0.501	0.95481	1.03493	5.11413	0.940623	20.3329	2.95555	1.19643	1.19633
1292	CYP2A13	Q16696	0.90745	1.89602	0.571067	0.0516382	-0.925	-1.59	-0.653	0.0817
1293	CYP2S1	Q96SQ9-2	0.0807789	0.191948	0.13351	1.7166	-0.149	0.324	0.235	1.77	0.415677	0.855637	3.37217	0.76432	1.1016	0.508647	0.39061	0.310461
1294	CYR61	O00622	3.44711	0.237035	0.460715	0.678861	3.25	0.414	0.71	0.956	2.1435	0.83603	3.12863	1.60075	0.20904	1.5859	2.54064
1295	DAB2IP	Q5VWQ8	0.284656	0.951743	0.280372	0.0691524	0.619	1.58	0.612	0.177	0.76487	42.052	0.071391
1296	DAD1	P61803	1.41088	0.239707	2.18373	0.187429	-0.513	-0.131	-0.71	0.106	4.9564	4.24617	4.88327	5.1603	5.94023	2.62407	3.94573	3.47593
1297	DAG1	Q14118	0.0213039	1.31326	0.983584	0.286303	0.00443	-0.155	0.125	0.0481	2.53673	1.17703	2.5978	2.54463	1.97103	2.1853	2.29253	2.1531
1298	DAGLB	Q8NCG7	0.573708	0.151488	0.166505	3.91801	-0.134	0.0448	-0.0487	-0.577	1.1151	1.4483	1.70793	1.66343	1.21046	1.51707	1.44973	2.1469
1299	DAP	P51397	0.436676	1.57084	0.733543	0.0467452	1.46	-3.8	-2.17	-0.204	4.21047	2.9934	4.68805	5.86887	1.0589	2.00995	8.44293	43.0548
1300	DAP3	P51398	0.141702	0.475025	2.06007	0.572795	0.0337	-0.0924	0.276	0.107	0.7751	1.01223	0.7295	0.823313	1.1161	1.01723	0.66511	1.66337
1301	DARS	P14868	1.10823	0.235681	1.74036	1.73599	-0.127	-0.0381	-0.177	-0.177	0.54701	0.599833	0.649133	0.662373	0.687167	0.602587	0.726173	0.726447
1302	DARS2	Q6PI48	0.656377	1.04847	0.440969	2.61048	0.0968	0.137	0.0713	-0.27	1.3892	1.21204	1.24061	1.10231	1.41872	0.777197	2.11003	2.52227
1303	DAXX	Q9UER7	0.644235	1.38644	1.49919	0.166243	0.304	0.536	0.568	0.101	1.73989	2.23213	1.02874	25.7837	1.78353	1.55463	2.06607	1.7189
1304	DAZAP1	Q96EP5	0.695496	0.363411	0.452426	0.0748433	0.268	-0.162	0.193	0.041	0.406597	0.375767	0.44121	0.717093	0.44948	0.47622	0.573643	0.810573
1305	DBI	P07108-5	0.654341	0.445723	2.03206	0.14261	0.2	-0.149	-0.463	0.0575	0.585113	0.565613	0.673067	0.635003	0.732917	0.704843	1.04385	0.803243
1306	DBN1	Q16643	0.145827	0.273536	0.0345608	0.638804	-0.0361	0.0619	-0.00947	0.121	0.5017	0.53043	0.700367	0.559327	0.764503	0.518433	0.715223	0.785293
1307	DBR1	Q9UK59	0.315545	0.0210431	2.23246	0.150006	-0.359	-0.0302	-1.58	-0.191	0.95736	0.604257	1.13896	1.00184	0.963517	1.25027	0.907713	3.61783
1308	DBT	P11182	0.365427	1.96649	0.432241	2.87409	0.0833	0.295	-0.0952	0.396	0.701503	0.797107	0.78755	0.735623	0.66748	0.761063	0.64775	0.864117
1309	DCAF11	Q8TEB1	0.423873	0.560632	0.579294	1.19444	-1.64	2.04	-2.09	-3.58	1.9116	1.1387
1310	DCAF13	Q9NV06	0.912179	0.132062	2.17737	0.61577	0.184	-0.0385	0.349	0.137	3.90263	3.22383	3.07283	2.2191	2.68917	2.7994	2.1965	3.4952
1311	DCAF15	Q66K64	2.9404	0.443692	2.67228	1.27467	5.83	1.41	5.41	-3.11
1312	DCAF8	Q5TAQ9	0.0840341	0.136918	0.305816	0.978504	0.0341	-0.053	-0.105	-0.258	3.47807	1.02405	2.62153	2.99803	2.04708	1.8461	29.63	2.13837
1313	DCAKD	Q8WVC6	3.28959	0.298613	1.64583	2.84259	0.826	0.132	0.484	0.734	1.24723	1.00989	1.12713	1.0502	1.09133	1.29137	1.5706	0.776017
1314	DCDC1	M0R2J8	0.135961	1.0515	0.764105	0.388169	0.46	-2.38	-1.88	1.12	0.26129	9.1141	3.22598
1315	DCHS2	Q6V1P9	0.721758	0.50163	0.0202603	0.207995	2.97	2.25	0.126	-1.1	10.523	51.773	3.7335	2.0663
1316	DCK	P27707	1.89487	0.207575	0.627613	0.216507	1.29	-0.233	0.568	0.242	0.37874	0.35217	0.234455	1.3701	0.321405
1317	DCP1A	Q9NPI6	0.892851	0.296293	1.22614	0.394448	-0.233	0.0992	-0.295	-0.125	25.6648	0.71526	1.22367	6.20782	9.74764	0.920237	0.67215	33.5468
1318	DCPS	Q96C86	0.298661	0.210509	2.26981	2.39342	0.0791	0.059	-0.368	-0.383	1.00501	0.861193	1.41067	0.771837	1.00887	1.16796	0.835073	0.984227
1319	DCTD	P32321	0.367254	0.4125	0.29447	1.01315	-0.189	-0.207	-0.158	-0.409	0.991	0.843243	1.05124	1.0513	2.27995	6.20393	37.6214	0.87683
1320	DCTN2	Q13561	0.879804	1.7723	4.08343	2.73516	-0.122	-0.204	-0.396	-0.284	0.891117	0.683593	0.979997	0.942673	0.98469	0.861413	1.0315	1.08475
1321	DCTN3	O75935	1.39373	0.378975	0.0136582	0.508512	1.33	0.498	0.0236	-0.628	0.320393	0.1654	0.634687	0.710973	0.314973	0.3622
1322	DCTN4	Q9UJW0	0.0904069	1.50281	0.111731	0.747769	-0.081	-0.786	-0.0982	-0.47	1.02371	0.817977	0.8302	0.64197	0.883813	0.591797	0.9925	1.10579
1323	DCTN5	Q9BTE1	0.784574	0.143239	1.17842	0.38788	-1.65	-0.416	-2.23	-0.961	0.301435	0.72665	0.27453	0.24432	0.905457
1324	DCTPP1	Q9H773	0.855152	0.670707	0.459742	0.284368	-0.206	-0.172	-0.128	0.0874	0.773037	1.62203	2.07885	0.84436	3.86711	1.7998	1.20072	1.64933
1325	DCUN1D1	Q96GG9	0.183584	0.109332	1.28735	0.267272	0.0859	-0.0543	-0.396	0.118	0.577323	0.533363	0.696683	0.473773	0.631833	0.66748	0.94397	1.50577
1326	DCUN1D5	Q9BTE7	1.69219	0.00523179	4.97439	0.169363	0.254	-0.00151	-0.611	-0.0421	1.43143	1.93421	1.6133	0.99188	4.41714	6.80727	1.35839	1.6212
1327	DCXR	Q7Z4W1	0.000701447	0.443887	0.717091	0.0755296	0.000287	0.132	0.19	-0.0286	1.21195	0.622017	0.448077	0.848887	1.94652	0.73381	0.64731	1.32753
1328	DDA1	Q9BW61	2.04543	0.338656	1.03984	0.328728	0.626	0.161	0.38	0.157	3.6227	8.94635	5.8356	2.29587	4.17663	8.3025
1329	DDAH1	O94760	0.211528	0.569341	1.95353	0.969184	0.068	-0.151	-0.377	-0.225	0.878843	0.726533	0.58889	0.522987	0.445513	0.580983	0.738613	0.869677
1330	DDAH2	O95865	1.21571	0.360993	0.483994	1.73003	-1.36	0.543	0.684	1.77	1.2006	0.453622	2.05174	2.0161	0.996565	0.53786	0.38299
1331	DDB1	Q16531	0.269076	0.664671	0.447166	0.146026	-0.0342	-0.0698	-0.0515	0.0202	1.08305	0.87197	1.15789	1.15053	1.08735	1.01105	1.254	1.34511
1332	DDB2	Q92466	0.355669	0.278494	3.82353	4.04538	-0.156	0.128	-0.961	-1.01	1.24947	0.707123	0.27731	0.68256	1.55123	1.76307	0.41672	1.5234
1333	DDI2	Q5TDH0	0.222282	0.94499	0.22109	0.447934	-0.109	0.338	-0.108	-0.192	0.81698	0.307151	0.79882	0.696763	1.00903	0.77073	0.712993	0.99898
1334	DDOST	P39656	0.444885	0.5681	0.479988	0.0849613	-0.0615	-0.0744	0.0653	-0.0149	0.734863	0.744693	0.85241	0.69776	1.02311	0.8551	0.61835	0.62555
1335	DDR1	Q08345	0.625305	0.0536888	0.0590042	0.138979	1.35	-0.164	-0.179	0.393	1.633
1336	DDR2	Q16832	3.70937	2.86991	6.06569	2.93053	0.34	0.275	0.539	0.28	1.7764	3.925	2.48103	1.50453	2.1354	2.944	3.31797	3.64623
1337	DDRGK1	Q96HY6	0.826562	0.413955	0.845496	1.15411	0.38	0.224	0.386	-0.485	2.23283	1.20767	1.23906	1.3836	1.14683	3.06593	1.41467	1.75473
1338	DDT	P30046	1.3114	2.04443	6.2512	2.4468	-0.245	-0.34	-0.894	-0.39	0.415657	0.370787	0.550827	0.423697	0.590217	0.649037	0.451487	0.684613
1339	DDX1	A0A7I2V430	0.624481	0.135812	2.1838	0.464193	-0.104	-0.0297	-0.263	-0.0829	0.838097	0.762677	0.82272	0.69737	0.78638	0.73867	0.787897	0.661963
1340	DDX10	Q13206	0.296517	0.00728176	1.53993	0.675767	0.0834	-0.00259	0.292	0.159	0.73391	1.08825	1.215	1.08202	1.19624	1.14677	1.22303	1.31997
1341	DDX11L8	A8MPP1	0.449413	0.118397	1.31929	0.120162	-0.903	-0.293	-2.02	-0.297	10.4879	0.76569	0.761065	1.6181	0.779215	86.125	1.62371	1.55951
1342	DDX17	Q92841	1.68864	1.12313	2.56346	2.07157	-0.148	-0.109	0.202	0.172	0.916993	0.808043	0.73231	1.04483	1.04733	0.949517	0.861097	1.00469
1343	DDX18	Q9NVP1	1.28099	1.30118	3.32469	1.38377	0.161	0.163	0.332	0.17	0.84209	0.826897	0.679187	0.857267	0.87019	0.940723	0.7739	0.82206
1344	DDX19A	Q9NUU7	0.158863	0.412124	1.54436	0.201924	0.0357	-0.0791	-0.213	-0.0439	0.925247	0.9236	1.23825	1.18597	2.62807	1.08777	0.988823	1.01323
1345	DDX20	Q9UHI6	1.86396	0.0982852	0.304651	0.797931	-0.207	-0.0197	0.0525	0.111	1.2278	1.1713	1.3355	1.6386	1.66703	1.35959	1.19007	1.03237
1346	DDX21	Q9NR30	0.415895	0.963531	4.83515	0.681377	0.0723	0.137	0.484	0.106	0.973803	0.75553	0.841953	0.85705	0.967697	0.94553	0.672923	1.03053
1347	DDX23	Q9BUQ8	0.309358	1.02201	5.5393	2.77762	-0.0473	-0.119	0.458	0.25	0.7827	0.952987	0.817177	0.983463	0.980383	1.06349	0.71981	0.967583
1348	DDX24	Q9GZR7	1.15679	0.165323	2.68285	1.48068	0.299	0.064	0.56	0.358	1.87023	2.07113	2.2638	2.15697	1.96277	2.45407	2.8403	2.10377
1349	DDX27	Q96GQ7	0.618615	0.212001	4.87997	0.093464	0.108	0.0455	0.534	-0.022	0.93253	0.956183	0.875447	1.16063	0.924407	1.18141	1.05981	0.960917
1350	DDX28	Q9NUL7	0.987257	0.510614	1.14781	0.0384654	0.164	0.0996	0.183	-0.0103	1.94469	2.10567	1.71133	1.72957	1.0178	1.24865	2.04947	2.16683
1351	DDX31	Q9H8H2	0.176309	0.367579	3.5483	1.1808	0.0367	0.0678	0.381	0.164	1.21927	1.09618	1.27443	1.17518	1.24805	1.109	1.41813	2.61041
1352	DDX39A	O00148	2.19255	0.056092	2.25451	4.28735	0.528	0.0263	0.539	0.911	0.656567	0.535677	1.33394	0.719017	0.681103	0.538093	0.502157	0.727757
1353	DDX41	Q9UJV9	0.34935	0.118267	1.05789	0.122917	0.173	-0.0685	0.403	-0.0709	1.84583	1.9323	2.5897	1.79643	1.93384	1.44393	1.9873	2.71127
1354	DDX42	Q86XP3	0.322011	0.120678	0.322561	0.693582	-0.0578	0.0249	-0.0579	-0.105	1.34883	1.09705	1.2997	1.36247	1.62243	1.13128	1.27162	1.51177
1355	DDX46	Q7L014	0.10113	0.460567	3.18467	1.97567	-0.0175	0.0635	0.273	0.188	0.76062	0.68039	0.980633	0.818167	0.838143	0.735757	1.03063	0.91723
1356	DDX47	Q9H0S4	0.575785	0.171413	2.31033	0.50357	0.131	-0.0488	0.368	0.118	2.36277	1.61847	1.57331	1.33557	1.88667	1.8059	1.53833	1.49413
1357	DDX49	Q9Y6V7	0.427919	0.631718	0.00329848	0.0835924	-0.109	-0.147	0.00115	-0.0268	1.18133	2.93417	2.06957	1.96127	1.68677	1.13537	3.03873	1.72423
1358	DDX5	P17844	0.383768	0.580064	1.45527	0.615913	-0.0582	-0.0803	0.159	0.084	1.70457	1.6232	1.62037	1.7808	2.2554	1.6813	1.72893	1.8562
1359	DDX50	Q9BQ39	1.56179	1.17418	2.71606	0.929593	0.256	0.207	0.388	0.175	1.85199	1.06907	1.16827	1.80617	1.39283	2.1223	1.50107	1.42763
1360	DDX51	Q8N8A6	1.55482	0.0257869	1.39722	1.69407	0.336	0.0103	0.311	0.358	1.15829	1.19507	1.14628	1.30567	1.02798	1.25033	1.32058	1.46717
1361	DDX52	Q9Y2R4	0.420736	0.565677	1.77797	3.1474	0.0943	0.119	0.277	0.431	1.27927	1.7453	1.3735	1.58673	1.47277	1.56283	2.14973	1.8852
1362	DDX54	Q8TDD1-2	1.08918	0.921765	6.72103	1.79684	0.12	0.106	0.541	0.173	1.12503	0.864043	1.2185	1.07443	1.02345	1.24523	1.01035	1.2373
1363	DDX55	Q8NHQ9	0.153652	0.0848	2.51413	0.175155	-0.0603	0.0353	0.535	0.0676	1.27596	1.03043	0.73499	1.55167	1.02739	1.29988	0.71599	1.00737
1364	DDX56	Q9NY93	0.798242	0.125736	2.01804	0.0363487	-0.106	0.0234	0.209	-0.00735	1.56763	2.1035	2.35953	1.5271	2.21797	2.66463	2.88807	2.82877
1365	DDX59	Q5T1V6	1.23286	0.407262	2.85955	1.91792	-0.386	0.167	-0.726	-0.534	1.22821	1.16767	1.39877	1.74317	2.18852	2.0925	0.950873	1.08732
1366	DDX6	P26196	0.696258	0.164656	2.47321	0.843426	-0.111	-0.0345	-0.284	-0.128	1.11429	1.05187	1.33227	1.239	1.3537	1.40147	1.24709	1.31043
1367	DDX60L	Q5H9U9	1.12157	0.208601	0.413739	0.40835	1.97	-0.527	-0.925	0.915	0.429165	0.533228	0.796105	1.831	3.41725
1368	DECR1	Q16698	1.51236	0.930942	1.72649	0.0772997	0.262	0.183	0.288	-0.0232	1.06557	0.82741	1.03761	0.717863	0.88529	1.06031	0.90802	0.818663
1369	DECR2	Q9NUI1	1.26816	0.0692972	0.197837	0.0481146	0.29	-0.0264	0.0678	0.0187	1.14572	0.75282	0.6254	0.720547	1.52083	1.00536	1.1327	2.2541
1370	DEK	H0Y993	0.421842	0.96731	3.04592	0.272193	-0.0764	0.144	0.339	-0.0536	0.867243	0.789113	1.35289	1.36812	0.690277	0.94618	0.770573	1.20044
1371	DENND4B	O75064	0.0669793	0.359364	2.0851	0.457322	-0.162	0.707	-2.66	-0.856	0.753415	2.2418	0.95119	0.83193	1.64898	0.9791	1.77089
1372	DENND4C	Q5VZ89	0.706529	0.123598	1.04361	0.393682	-0.427	-0.102	-0.57	-0.272	0.985727	1.03903	1.10501	1.20521	1.26517	0.677953	0.886997	1.1177
1373	DENND5B	Q6ZUT9	0.676893	0.538211	0.274294	0.676961	-1.32	1.11	-0.649	1.32	1.0359	6.11133	3.11855	1.29983	1.58628	0.67194	1.1649
1374	DENR	O43583	0.397151	0.486854	0.519597	0.418128	0.498	0.584	-0.615	0.519	0.324766	0.519727	0.465157	0.475143	0.528155	0.716007	0.797043	1.01367
1375	DEPDC1	Q5TB30	0.83689	2.72643	1.1451	1.94347	-1.63	-3.93	-2.06	-3.03
1376	DERA	Q9Y315	1.12547	0.384769	3.18746	1.70281	-0.433	-0.192	-0.95	-0.587	0.90131	0.906847	0.916847	0.98198	0.998677	1.29932	0.967993	1.16892
1377	DERL1	Q9BUN8	0.227906	0.635715	0.0168886	0.0688538	0.0836	0.19	0.00742	0.0287	2.78357	0.711743	2.45824	3.55603	3.27717	1.74506	0.831467	7.60633
1378	DERL2	I3L0R8	0.361985	0.0485574	0.0609931	0.0206748	-1.64	-0.277	0.344	-0.121	6.9291	12.359	16.0255	1.5468	27.673	5.1514	39.568
1379	DES	P17661	0.582892	1.06562	0.0272909	1.35594	-1.71	2.68	0.114	-3.2	10.974	8.789	0.86489
1380	DFFA	O00273	2.25041	0.527454	4.85732	3.22704	-0.579	-0.197	-1.1	-0.769	0.56171	0.816383	0.71222	0.84357	0.813497	1.01524	1.30362	1.3901
1381	DFNA5	O60443	1.48903	1.83649	6.00979	4.46564	-0.311	-0.364	-0.993	-0.744	1.41733	0.683933	1.25769	1.16767	1.2347	1.10821	0.958603	1.64023
1382	DGAT1	O75907	0.132396	0.241068	1.15678	0.929759	-0.132	0.222	0.75	0.639	0.755687	0.62686	1.12571	0.40204	2.26055	0.961943	1.3699
1383	DGCR14	Q96DF8	0.0507425	0.0477168	0.382975	0.381286	-0.0204	0.0192	0.121	0.121	1.21669	0.32996	0.77778	1.399	2.6721	2.0987
1384	DGCR8	Q8WYQ5	0.673943	1.4533	0.112535	0.158502	-1.25	2.2	0.284	-0.385	3.51575	1.33226	8.3875	4.3855
1385	DHCR24	A0A0A0MTI1	0.58017	0.0307929	3.13855	3.12718	0.135	0.0101	0.478	0.477	1.04551	1.09305	2.11493	1.13877	0.931493	1.03123	1.52523	1.27893
1386	DHCR7	Q9UBM7	2.24986	0.16018	0.676737	1.55793	1.12	0.143	0.462	0.854	0.282777	0.673703	3.40603	1.001	2.48377	0.985887	2.87394	2.12527
1387	DHFR	P00374	0.849655	0.198704	2.24867	0.382286	-0.321	-0.101	-0.659	-0.174	1.02589	1.95525	4.40443	2.46283	3.4714	1.61284	4.74943	2.63545
1388	DHODH	Q02127	1.16881	1.04174	4.02289	1.45442	0.203	0.187	0.527	0.238	0.969527	1.39935	0.820207	3.96987	1.54347	0.784263	0.705913	0.890637
1389	DHPS	P49366	1.4122	0.754839	5.48812	1.58977	-0.421	-0.265	-1.27	-0.459	0.93339	1.29682	1.08031	1.55682	0.875757	1.05193	0.785327	1.12757
1390	DHRS13	Q6UX07	0.506121	0.139249	1.17806	1.13455	-0.4	0.137	0.754	0.733	6.93877	2.36684	5.21533	5.73033	3.84003	2.483	2.03283	4.61955
1391	DHRS3	O75911	0.273379	0.196927	0.515324	0.546477	-1.53	1.16	2.54	-2.66	1.074	3.6405	0.65748	1.4743
1392	DHRS4	Q9BTZ2	1.145	0.023496	0.0786412	0.0325078	-1.68	-0.0586	0.186	-0.0803	0.830567	0.75962	0.57309	0.90479	0.52539	1.18798	0.835349	2.35833
1393	DHRS7	Q9Y394	1.13868	0.466136	1.68216	0.894955	0.192	0.0982	0.256	0.161	1.06257	0.68948	0.993747	0.550407	0.5707	0.92786	1.68932	0.63659
1394	DHRS7B	A0A0C4DGQ8	0.483129	0.0123813	0.5751	4.4807	-0.112	0.00398	0.128	-0.62	1.31597	0.752977	1.02699	0.518123	0.95004	1.52327	1.09043	1.9518
1395	DHRSX	Q8N5I4	0.164324	0.263555	0.0582392	0.000545457	-0.421	-0.63	-0.164	0.00163	1.6018	0.548563	1.36865	1.9522	14.8073	1.4283	3.21102	4.5823
1396	DHTKD1	Q96HY7	1.3994	0.270603	0.0259699	0.263714	-0.408	0.116	-0.0135	-0.113	1.10816	0.611047	0.633777	0.978723	1.00636	0.698473	0.610777	0.872283
1397	DHX15	O43143	1.23191	0.48561	1.01393	3.45082	0.142	0.0708	0.123	0.312	0.813143	0.713103	0.77401	0.84367	0.809573	0.78716	0.936407	0.73062
1398	DHX16	O60231	0.656204	0.614092	0.2221	1.76904	-0.0914	-0.087	-0.0385	0.19	1.3561	1.04351	1.75273	1.4378	1.36007	1.51553	1.2773	1.67427
1399	DHX29	Q7Z478	0.379063	0.0380873	3.31778	0.428386	-0.0859	-0.0111	-0.445	0.0946	0.939817	0.998883	0.834707	0.901523	1.07157	0.76088	1.12029	0.98384
1400	DHX30	Q7L2E3	0.613711	0.255893	5.31047	3.768	0.0739	0.0369	0.401	0.293	1.0319	0.977727	1.26817	1.0482	1.0742	1.0477	1.61453	1.43207
1401	DHX32	Q7L7V1	0.49935	0.116417	1.47396	0.224978	-0.233	0.0687	-0.522	-0.122	17.0431	6.2912	1.3257	4.1949	2.6227	0.93696	8.8275	2.16235
1402	DHX33	Q9H6R0	2.23002	0.193258	4.9396	1.41242	0.296	0.0447	0.575	0.211	1.22273	1.65083	0.981403	1.59297	1.10443	0.8587	1.5511	1.51277
1403	DHX34	Q14147	0.411693	0.310768	1.27696	0.217308	0.555	0.442	1.3	0.328	13.2394	0.833367	3.2723	1.03827	2.24417	1.02242	1.02941	4.12817
1404	DHX35	Q9H5Z1	1.47036	0.00444846	0.249677	1.32596	-2.99	-0.0168	0.765	-2.77	3.4425	68.2758	1.13155	5.7618
1405	DHX36	Q9H2U1	0.125688	0.237291	1.64772	0.79927	0.0191	-0.0332	-0.147	0.0864	1.15104	0.886147	1.52393	0.96646	1.11883	1.6911	1.7395	1.3774
1406	DHX37	Q8IY37	0.638388	0.0219496	5.92167	3.75029	0.091	0.00458	0.534	0.348	1.037	1.08893	0.85367	1.1811	2.06157	1.05565	1.4446	1.3303
1407	DHX38	Q92620	1.19787	0.786929	0.276281	0.473112	-0.145	-0.106	-0.0468	0.0722	1.87147	1.2807	1.55873	2.2282	1.6403	1.6642	1.54813	2.00597
1408	DHX40	Q8IX18	0.659927	0.038028	1.09612	0.290617	-0.161	-0.0135	-0.234	0.0843	1.60721	2.18562	2.54617	22.3215	1.95953	10.5344	3.89217	1.73517
1409	DHX57	Q6P158	1.08707	0.231114	4.07825	0.0260951	-0.265	0.0793	-0.735	-0.0106	12.9141	1.09308	5.1641	2.69297	8.51823	2.2254	1.49613	2.35593
1410	DHX8	Q14562	0.331683	0.614051	0.653697	0.81898	-0.0698	0.113	-0.119	-0.14	2.35897	3.89423	1.95153	2.6802	3.6929	1.62703	2.22897	2.53493
1411	DHX9	Q08211	0.425016	0.137571	1.4239	0.115688	0.0704	-0.0273	0.174	0.0234	0.569207	0.486157	0.57677	0.47619	0.610343	0.59635	0.679	0.529357
1412	DIABLO	Q9NR28	0.495086	0.422912	2.72384	1.66375	0.183	0.162	0.656	0.452	1.41125	1.5509	51.4146	11.2637	12.1101	1.94253	0.841097	5.09397
1413	DIAPH1	O60610	0.660282	0.463996	3.97363	2.0191	-0.136	-0.104	-0.535	-0.312	1.04565	1.02326	1.05323	0.92032	1.04693	0.99082	1.12813	1.17027
1414	DIAPH3	Q9NSV4	0.0493075	0.527752	1.89985	0.427686	-0.0273	0.215	-0.556	0.182	2.7451	4.42003	4.69267	1.20883	1.72783	1.5151	4.833	3.82943
1415	DICER1	Q9UPY3	0.13688	0.10064	0.207815	1.27543	-0.441	0.335	0.635	-2.61	1.05263	0.83035	1.70088	0.896897	1.0437	0.74367	1.63548
1416	DIDO1	Q9BTC0	0.0832611	1.6813	3.28799	0.409059	0.0188	0.214	0.358	0.074	1.0893	1.01166	0.812443	1.1183	1.33583	0.90223	0.94812	1.36523
1417	DIEXF	Q68CQ4	0.16538	0.526018	3.01703	1.29679	0.0398	0.103	0.382	0.202	0.98634	1.20931	1.36994	1.0007	1.32773	1.31573	1.14063	1.36482
1418	DIMT1	Q9UNQ2	0.685986	0.352946	2.28856	0.615757	0.0975	0.0582	0.238	0.0899	1.20699	1.5808	1.87597	0.956597	1.04412	2.54898	1.3091	1.02076
1419	DIP2A	A0A494C143	0.247857	0.0412539	1.06965	0.140602	0.63	-0.124	-1.96	-0.386	5.3469	0.59092	3.6293	0.62423
1420	DIP2B	Q9P265	0.172793	0.257564	0.501186	1.52191	-0.0422	-0.0593	-0.101	0.232	0.91012	0.93584	0.802917	0.978983	1.00388	1.05816	0.828247	1.01979
1421	DIS3	Q9Y2L1	0.675708	0.570344	0.765944	0.0811925	-0.084	-0.0738	-0.0922	-0.0141	1.21719	0.997587	1.01729	1.25277	2.02483	1.11003	1.04797	1.3354
1422	DIS3L	Q8TF46	0.0444459	1.75058	0.716233	1.76613	0.196	-4.14	-2.14	4.17	0.383445	1.69351	5.36737	4.63595	0.82942	1.8205
1423	DIS3L2	Q8IYB7	0.972398	0.0082799	1.11758	0.451716	-3	-0.0423	-3.32	-1.68	0.91929	15.341	1.3958	0.874045	0.892095	6.6214	0.918087
1424	DISP1	Q96F81	0.0156381	0.077553	0.0648488	0.308879	-0.0813	0.379	-0.321	-1.27	5.392	13.7994
1425	DKC1	O60832	0.69305	1.02725	3.71458	0.562844	0.138	0.185	0.494	0.118	0.73349	0.761767	0.819433	0.807513	0.902227	0.856073	0.755667	0.97861
1426	DLAT	P10515	0.286551	0.68196	2.18235	2.36277	0.0517	0.102	0.242	0.257	0.72403	1.02055	0.985063	0.80042	0.791083	0.762927	0.789677	0.767557
1427	DLD	P09622	2.54202	1.44532	3.63432	0.997996	0.316	0.207	0.422	0.158	0.788117	0.8659	0.953283	0.794593	0.937513	0.904223	0.85333	0.94785
1428	DLG5	Q8TDM6	0.215594	0.11646	1.7042	0.365149	-0.629	-0.366	-3.1	-0.971	1.11067	14.697	1.36298	1.042	0.94766	0.425977
1429	DLGAP4	Q9Y2H0	0.0590233	0.491896	0.974456	0.408991	0.152	0.951	-1.59	0.823	1.321	0.593213	1.2069	0.099008	1.32031
1430	DLGAP5	Q15398-3	0.561471	0.965266	0.640654	0.134838	-0.546	0.82	-0.604	-0.168	7.10965	27.9829	9.59776	7.4713	6.8959	3.94223	4.01517
1431	DLST	P36957	1.00261	0.829968	2.51342	0.161445	0.198	0.172	0.391	-0.0461	1.17034	0.87617	0.66553	1.15031	1.01498	0.785643	0.519733	0.718303
1432	DMAP1	Q9NPF5	2.81827	0.0356216	0.658112	0.16208	0.508	-0.0135	0.172	0.0549	1.99411	1.02952	1.32767	5.52933	1.1751	1.37241	1.44977	4.07527
1433	DMD	P11532	2.21192	0.333438	4.55384	2.9958	-0.239	-0.0574	-0.434	-0.303	2.8296	1.3357	1.29203	2.44467	2.22417	2.11297	2.3011	3.94953
1434	DNAAF5	Q86Y56	0.568859	0.793877	2.63847	0.522546	-0.161	-0.207	-0.505	-0.151	7.24617	0.977743	1.21717	2.9924	3.8071	1.5144	1.68686	3.20197
1435	DNAH10	A0A669KB38	1.22087	0.247693	0.47672	0.201456	-2.02	0.588	0.999	-0.494	1.22511	8.98455	69.8616	1.36487	1.82985	10.6087	125.335	4.73341
1436	DNAH12	E9PG32	0.0104436	0.0524678	1.54486	0.0775726	-0.0318	-0.153	-2.52	-0.221	37.9551	1.08404	0.96311	125.708	0.99181	1.25135	0.90248	81.2
1437	DNAH14	A0A804HLD3	0.33398	0.146263	0.0419269	0.499456	1.28	0.637	-0.201	1.76	163.285	2.64822	0.424	11.2328	1.80181	0.79283
1438	DNAH17	Q9UFH2	0.295561	0.678715	0.552635	0.986066	0.877	1.69	1.44	2.23	3.32625	0.989495	5.87624	1.13255	7.89407	0.667601	3.8254	1.71863
1439	DNAH3	A0A8I5KSE2	0.0228554	0.974366	1.69458	0.825388	-0.0523	-1.37	2.05	-1.21	1.98867	1.26427	5.94973	7.59473	2.24066	2.87927	1.5013	8.05217
1440	DNAH5	Q8TE73	0.168914	0.513906	0.99893	0.0559423	0.478	-1.19	-1.96	-0.174	4.5119	0.2621	189.28	7.7939	31.733	19.353	3.18457	11.036
1441	DNAH6	Q9C0G6	0.10416	0.79924	0.275478	0.0962403	-0.271	1.45	0.631	-0.252	0.8921	0.13506	10.1679	2.45611	1.7829	3.2311	0.558385	0.959527
1442	DNAH8	A0A075B6F3	0.931968	0.70741	0.0450081	0.00522284	1.72	-1.4	-0.131	-0.0159	3.20491	10.608	1.16294	1.77386	3.542	14.3618	42.2138	1.82097
1443	DNAH9	Q9NYC9	1.9377	0.145289	0.112011	0.326614	-2.76	0.361	0.286	-0.718	3.7958	1.18261	0.979873	1.15617	1.36501	1.24383	1.21769	0.95193
1444	DNAJA1	P31689	1.83142	2.31969	1.23757	0.101241	-0.287	-0.343	-0.215	0.0283	1.72457	1.21623	1.72467	2.25217	1.88793	1.41543	2.1657	1.91357
1445	DNAJA2	O60884	0.214436	0.955346	0.264886	2.59155	0.0491	-0.159	-0.0586	0.334	0.91315	0.7482	0.91119	0.829247	0.98837	0.829987	1.28353	1.05718
1446	DNAJA3	Q96EY1	0.0868795	0.476002	4.73502	0.0658295	-0.0196	0.0837	0.494	-0.0152	1.02483	0.713993	1.1491	1.11257	1.14512	1.09262	1.84743	1.41473
1447	DNAJB1	P25685	1.93611	0.131252	4.01866	4.23546	-0.213	-0.0254	-0.381	-0.399	2.1659	2.13866	1.79647	1.16585	2.0649	1.80227	1.46737	1.6457
1448	DNAJB11	Q9UBS4	1.21897	0.239908	1.66229	2.59359	-0.231	-0.0657	-0.291	-0.407	1.0365	1.4453	1.20354	1.1593	1.05492	1.35807	0.78596	0.921163
1449	DNAJB12	Q9NXW2	0.00491319	0.254721	2.57018	1.5362	0.00293	0.123	0.719	0.489	1.91914	3.43328	1.58603	1.72523	3.17977	3.5737	2.4895	3.56753
1450	DNAJB14	Q8TBM8	0.0469569	0.0941946	1.06557	0.405673	0.0806	0.155	-1.12	0.54	1.31535	0.962123	2.61623	3.15443	0.326079	3.0203	7.67593	1.45825
1451	DNAJB4	Q9UDY4	0.632385	0.1374	2.1061	0.542234	-0.109	0.0312	-0.266	-0.0972	0.9702	1.17287	1.0438	1.0413	1.22742	0.88321	1.15567	1.23086
1452	DNAJB6	O75190	0.421231	0.0111272	0.769058	0.7467	0.418	0.0149	0.663	0.649	3.39545	1.3174	17.6353	0.463717	1.17418	3.79783
1453	DNAJC1	Q96KC8	0.00618655	0.0706002	0.615339	2.14934	0.0058	0.0619	0.391	-0.986	1.25127	1.96793	4.48745	3.74677	1277.4	1.44346	0.670487	1.21002
1454	DNAJC10	Q8IXB1	0.709077	1.1186	1.39298	1.27704	-0.158	-0.222	-0.261	-0.245	0.763937	1.60011	2.0625	1.43533	3.6175	1.14393	3.25113	1.35286
1455	DNAJC11	Q9NVH1	1.24339	0.174539	0.940333	1.209	0.368	0.0784	0.299	0.36	0.475663	1.90435	1.65381	1.89598	0.976787	1.21576	1.2903	0.803233
1456	DNAJC13	O75165	0.15205	0.130921	1.48288	0.892637	0.0401	0.0351	-0.242	-0.166	0.90276	1.02572	0.99529	0.905087	0.989417	0.915537	0.90785	1.00353
1457	DNAJC15	Q9Y5T4	0.0875327	0.038724	0.149473	1.57473	0.158	-0.0734	-0.256	-1.64	2.1915	0.76244	2.9847	1.754	5.38425	0.94708	44.873	32.421
1458	DNAJC16	Q9Y2G8	2.06148	0.279045	0.132547	0.152937	0.782	0.171	0.0901	0.102	3.42473	1.06073	1.3892	1.35823	1.31953	1.29057	1.16238	1.41067
1459	DNAJC17	Q9NVM6	0.691391	1.8055	0.552589	1.54872	-0.206	-0.417	-0.173	0.373	0.98586	0.832113	0.74735	1.2084	0.959713	6.03433	0.806827	1.17023
1460	DNAJC19	Q96DA6	1.38369	0.149638	0.684314	0.533166	0.934	0.161	0.555	0.459	0.805213	0.877957	0.920277	0.725373	1.17245	0.68205	0.72286	0.685143
1461	DNAJC2	Q99543	0.400578	0.605686	1.88059	0.298539	-0.106	-0.147	-0.339	0.084	1.6053	4.08072	1.37637	0.676943	1.26097	0.816093	0.86114	0.893577
1462	DNAJC21	Q5F1R6	0.670134	0.157697	0.2579	0.874738	0.144	0.0442	-0.0674	0.175	1.25027	1.10582	1.03082	1.15377	1.06956	1.09459	1.45883	1.654
1463	DNAJC3	Q13217	0.151745	0.413962	0.107067	1.77757	-0.0375	-0.0869	-0.0275	-0.259	1.52615	0.9871	1.17168	1.5515	1.82191	1.49313	1.62792	1.80213
1464	DNAJC30	Q96LL9	0.455898	0.427595	0.512215	1.45994	-1.46	1.38	1.59	3.48	2.3436	10.677
1465	DNAJC5	Q9H3Z4	0.0181063	1.30532	0.278907	0.787411	-0.0277	-1.13	0.345	-0.777	0.890933	0.561405	0.93013	0.090753	0.52557
1466	DNAJC6	O75061-4	0.0432714	0.779523	0.508989	0.908774	0.107	-1.28	-0.924	-1.43	4.4858	1.61268	2.21319	2.23357	1.0428	7.1956	0.56907	1.12304
1467	DNAJC7	Q99615	0.245372	0.245489	0.90905	0.502939	0.0528	-0.0528	-0.147	0.0942	1.4837	0.99893	1.52	1.45927	1.8674	1.52476	1.23645	1.58739
1468	DNAJC8	O75937	0.188207	0.125986	3.00035	0.747973	0.0455	0.032	-0.388	0.137	1.16867	0.86002	1.21848	1.06141	1.09032	1.1639	1.22615	1.16553
1469	DNAJC9	Q8WXX5	0.671088	0.332501	3.84291	1.18978	0.104	0.0602	-0.392	-0.159	1.08364	0.687823	2.75197	1.75563	1.9964	1.29907	0.451623	1.91683
1470	DNASE2	O00115	0.281753	0.278581	0.376362	0.11543	1.13	-1.12	-1.42	-0.52	2.1761	1.4449	6.0206	2.47225	26.7245	4.367	18.416	1.09401
1471	DNER	Q8NFT8	0.0177917	1.02793	0.0883669	0.72033	0.0695	2.41	0.322	-1.85	5.3849	26.306
1472	DNHD1	Q96M86	0.0256369	1.78032	0.503233	0.14159	0.133	4.84	-1.89	-0.659	21.9664	7.4998	2.34965	13.3454	20.1075	17.589	0.45805
1473	DNM1L	O00429-4	0.522419	0.409819	3.61011	0.550057	-0.17	-0.14	-0.734	-0.177	0.863837	0.882263	0.8289	0.782173	0.798383	0.845853	0.799767	0.856567
1474	DNM2	P50570	0.00632086	0.275348	3.05218	0.371573	0.00227	-0.0792	-0.497	-0.101	1.04629	0.868873	0.910607	1.08768	1.26269	0.978837	1.24459	1.29873
1475	DNM3	Q9UQ16	0.696832	1.30791	0.650821	0.954025	1.56	2.48	-1.48	1.97	1.33604	1.8472	31.9665	1.98042	5.4988	2.75257	11.3679	2.26387
1476	DNMBP	Q6XZF7	0.104172	1.06349	0.618337	0.320851	-0.085	-0.563	-0.376	0.224	1.84383	0.776637	3.38328	4.08135	1.52638	2.8441	1.46047	1.4346
1477	DNMT3B	Q9UBC3	0.404019	0.84531	0.0342266	0.452773	-0.979	1.72	0.108	1.07	107.123	3.9878	2.24006
1478	DNPEP	Q9ULA0	0.845803	0.00121883	0.113538	0.937616	-0.342	0.000793	0.0661	-0.369	7.07881	0.546203	1.64484	32.4443	0.858053	1.06322	0.810333	31.9518
1479	DNPH1	O43598	0.0166748	0.00434224	0.11417	0.417704	-0.0438	-0.0116	0.273	0.819	1.74975	4.80213	2.70258	3.79022	3.74613	4.32843
1480	DNTTIP1	Q9H147	0.151951	0.507393	0.645474	0.182283	-0.086	0.233	-0.28	0.101	5.19333	32.3806	1.40163	1.13337	3.76972	3.38668	1.32082	10.5697
1481	DNTTIP2	Q5QJE6	1.32625	0.308072	4.31529	1.62355	0.276	0.0907	0.696	0.32	1.9722	2.73663	2.65523	2.74387	2.26327	1.91627	2.75553	1.68157
1482	DOCK1	Q14185	0.140805	0.0685951	2.82378	0.231918	-0.27	-0.14	-2.84	-0.417	1.08994	1.07024	0.937197	1.26579	0.99825	1.74944	0.781133	1.09801
1483	DOCK10	Q96BY6	1.10056	0.492058	0.528974	0.0870339	1.91	-1.04	-1.1	-0.238	1.04892	1.25657	1.2558	1.08169	1.02074	1.08203	1.12086	0.96742
1484	DOCK11	Q5JSL3	1.34366	0.776109	0.659446	0.873681	-3.82	-2.55	-2.26	-2.78
1485	DOCK4	Q8N1I0	0.178902	0.348567	0.00790472	0.217862	0.644	1.12	-0.0332	-0.762	0.11895	2.5619	1.1948
1486	DOCK5	Q9H7D0	0.631517	0.845718	3.12266	0.955209	-0.283	-0.352	-0.938	-0.385	0.931337	0.564337	0.75312	1.62983	1.05298	0.708367	1.18928	0.91359
1487	DOCK7	Q96N67-2	0.127881	0.780986	1.22794	0.401548	0.0293	0.128	-0.179	0.0769	1.12332	1.50227	1.24033	1.0204	1.20953	1.21539	1.64097	1.57937
1488	DOHH	Q9BU89	1.87028	0.557588	3.54873	0.972944	-0.858	-0.35	-1.42	-0.531	0.64925	1.17173	1.77447	1.0139	2.08967	1.33329	0.684163
1489	DOPEY2	Q9Y3R5	0.295532	0.629146	0.228526	0.2827	1.28	2.33	-1.03	1.24	0.47544	0.89692	1.2111	5.87538	55.6508	2.85763	3.5222	2.76479
1490	DOT1L	Q8TEK3	0.357078	0.0983666	0.315151	0.355032	-1.36	0.448	-1.23	1.35	0.68942	0.805895	39.611	7.7898
1491	DPAGT1	Q9H3H5	0.150365	0.0232002	0.276692	0.0416842	-0.324	-0.0563	0.546	0.0991	0.17858	0.426515	0.29502	0.29251	0.56936
1492	DPCD	Q9BVM2	1.28425	0.33397	0.373335	0.31209	4.01	1.44	1.57	1.36	3.13745	0.796935	3.82927	2.9868	0.42226	3.91737	2.26025	1.8553
1493	DPF2	Q92785	0.32965	1.03756	4.11404	0.7173	-0.0705	0.17	0.491	0.129	3.39563	3.6066	2.5948	5.44327	1.87423	9.74223	1.41786	12.2759
1494	DPH1	Q9BZG8	0.202335	0.580133	0.374434	0.478625	0.728	-1.71	-1.21	1.47	39.629	69.864	0.31765	36.5775	172.401	202.605	94.7328
1495	DPH2	Q9BQC3	1.85749	0.175162	1.87015	0.372198	-1.85	0.294	-1.86	-0.551	0.89656	1.11447	1.35247	1.36917	0.811793	4.4978	0.860657
1496	DPH5	Q9H2P9	0.939918	0.247092	4.6716	0.911241	-0.417	-0.147	-1.46	0.408	0.724873	0.7609	0.66868	0.767597	0.942283	0.755277	1.25241	0.81677
1497	DPM1	O60762	0.299426	1.42923	1.44157	1.50949	0.0617	0.203	0.204	0.211	1.08686	0.750883	1.321	1.10337	0.87096	0.88344	1.6921	1.06211
1498	DPM3	Q9P2X0-2	0.0843712	0.607372	2.15779	3.72974	-0.0347	-0.184	0.47	0.728	14.3706	19.3956	20.5638	3.5533	3.44937	4.45907	30.2733	6.97167
1499	DPP3	Q9NY33	1.28234	2.02459	1.40625	0.89925	-0.276	-0.387	-0.295	-0.213	0.864883	0.72617	0.75006	0.84664	0.99715	0.95886	0.55159	0.84519
1500	DPP7	Q9UHL4	0.29262	0.0133532	0.271186	0.92185	-1.76	-0.101	-1.65	4.29	0.903311	0.65854	7.5208	4.2293	2.24831	1.3387	1.4266	1.73895
1501	DPP8	Q6V1X1	0.216951	0.351939	0.384554	0.146764	-0.816	-1.22	-1.31	0.582
1502	DPP9	Q86TI2	0.213022	0.291248	0.40798	0.669419	-0.138	-0.179	-0.235	-0.344	0.736927	0.82446	0.868727	1.01334	0.909843	0.845777	2.64367	0.934513
1503	DPY19L1	A0A1B0GW05	0.0395512	1.83591	0.780987	0.440819	0.107	2.61	1.39	0.899	0.7069	0.760467	0.33767	0.839268	4.53973	0.891173	2.1129	0.592593
1504	DPY30	Q9C005	0.950169	0.468417	0.171414	0.0487256	-1.01	0.593	0.259	0.0818	1.64956	2.46656	4.55739	1.6061	1.02258	0.83166	4.49716	3.68353
1505	DPYSL2	Q16555	0.37098	0.261793	2.97906	2.00944	-0.105	-0.0787	-0.505	-0.373	1.06377	1.01118	0.98473	0.775243	1.13783	0.78849	1.5201	1.22646
1506	DPYSL5	Q9BPU6	1.56814	1.24967	0.499951	0.642135	5.72	4.85	2.44	2.96	6.8474	0.93554	0.32886
1507	DR1	Q01658	0.0421529	0.823061	0.206567	0.0748483	0.0838	1.07	-0.357	-0.144	4.03951	2.78239	4.09013	4.64778	2.62324	12.5223	2.97153	1.5809
1508	DRG1	Q9Y295	0.758328	0.332099	2.23674	2.8958	-0.13	-0.0684	-0.289	-0.353	1.0772	0.993373	1.27807	1.12786	1.95317	1.58608	1.62033	1.33697
1509	DRG2	P55039	1.41627	0.780543	2.34825	1.30054	-0.374	-0.241	-0.545	-0.351	0.801523	1.16775	1.10483	1.28218	1.10803	0.89668	1.10431	0.956563
1510	DROSHA	Q9NRR4	0.288769	0.089268	0.989532	0.654159	0.19	0.0683	-0.494	0.363	0.883782	7.9698	5.7572	2.08094	5.6163	1.20741	283.902	11.2768
1511	DSC2	Q02487	0.254479	0.157226	0.0967112	0.581664	-0.235	-0.155	0.1	-0.454	0.71643	0.71599	1.38537	1.1548	5.9445	1.12173	1.2116	0.759507
1512	DSCAM	O60469	2.17895	0.45673	0.489044	0.1025	-4.88	-1.52	1.6	-0.427	0.16317	3.81897	0.70049	12.346	1.8999	0.743373	1.0179	1.0526
1513	DSCC1	Q9BVC3	0.444146	0.124381	0.447639	0.00596277	0.38	-0.13	-0.383	-0.00701	0.433465	1.04655	1.28933	1.51442	0.681805	1.0017	1.00188
1514	DSCR3	O14972	1.42825	0.470597	0.715371	0.220936	-0.983	-0.429	-0.59	-0.232	0.494105	1.06373	0.66944	1.70937	0.878493	1.05871
1515	DSG2	Q14126	0.364147	0.54743	0.649403	0.988913	-0.0663	-0.0913	0.104	0.142	1.13717	1.17583	1.04993	1.41583	1.67773	1.7927	1.4256	1.33608
1516	DSN1	Q9H410	0.726217	0.703031	0.827474	0.570688	0.298	0.29	-0.328	-0.248	1.35912	22.5834	1.80427	40.9577	1.24843	52.7883	69.7693	1.72066
1517	DSP	P15924	0.932641	1.4561	4.84961	4.32679	-0.0887	-0.123	-0.322	-0.29	2.54927	1.8323	2.24237	2.881	2.7465	2.3391	2.61837	2.73753
1518	DST	A0A7P0T890	0.186568	1.95101	4.24746	2.73897	-0.0261	-0.161	-0.301	-0.209	1.11933	1.15937	1.49037	1.3872	1.4924	1.27057	1.02455	1.24357
1519	DSTN	P60981	1.58658	1.52559	4.32116	0.727195	-0.262	-0.255	-0.581	-0.148	0.872853	1.11042	1.16777	0.743413	1.69593	0.99887	1.10988	0.745173
1520	DTD1	Q8TEA8	0.0900097	0.146903	0.331733	0.173309	0.0813	-0.126	-0.252	-0.146	0.823123	0.75057	1.14394	1.10336	0.666527	1.0092	1.56903	0.87075
1521	DTL	Q9NZJ0	0.230083	0.343474	0.937985	0.299242	0.789	1.1	-2.38	-0.982	1.0407
1522	DTNBP1	Q96EV8	0.678588	0.274098	0.275281	0.173755	-1.53	-0.747	-0.75	0.507	6.3009	4.19255	1.26795	3.255	1.52965	0.46129	0.642777
1523	DTWD1	Q8N5C7	0.460696	0.0287102	0.165309	0.597597	0.438	-0.0368	-0.188	0.535	2.016	0.44928	2.3513	13.4515
1524	DTX3L	Q8TDB6	0.0507776	0.290649	1.40872	1.2267	-0.0936	-0.445	-1.49	-1.34	1.0012	1.0233	0.939665	0.817303	2.83543	0.998307	1.1196	1.07329
1525	DTYMK	P23919	1.36429	1.09592	0.126019	0.244152	-0.261	-0.222	0.0389	-0.0691	0.70133	1.21683	0.834063	0.948283	1.3329	0.970307	2.29305	1.10413
1526	DUS1L	Q6P1R4	0.0593989	0.0659318	0.495652	0.0455404	-0.414	-0.457	-2.6	-0.322	25.1101	2.1384	0.23676	2.39015	0.93376
1527	DUS2	Q9NX74	0.0391347	0.377572	0.32958	2.45799	0.00924	-0.0697	0.0624	0.285	1.7234	1.97643	1.54161	1.17833	1.02412	1.17093	1.364	17.3759
1528	DUS3L	Q96G46	2.50512	1.23297	3.57773	2.76188	-0.268	0.158	-0.357	-0.289	0.827177	0.727263	0.816027	1.41458	1.00892	1.18177	3.06069	1.5249
1529	DUSP11	O75319	0.0966234	0.0258792	0.893704	0.776592	0.246	0.0707	1.54	1.38	37.257	6.6637	45.116	31.045
1530	DUSP12	Q9UNI6	0.0243592	0.378846	0.388499	0.452773	0.0621	-0.743	-0.758	-0.855	1.22778	0.96579	2.4146	1.21868	1.35065	1.83154	1.49239	1.4797
1531	DUSP23	Q9BVJ7	0.720331	0.00566209	0.0856283	0.724585	-1.9	0.0229	-0.32	-1.91	1.571	19.5863	29.9738	150.37	2.02902	5.48963
1532	DUSP3	P51452	1.1573	0.335167	0.748789	0.348758	-0.536	-0.208	-0.388	-0.215	1.66437	1.52	1.40127	79.6867	1.37097	2.17593	1.5858	1.68827
1533	DUSP9	Q99956	1.54709	2.07511	1.48816	1.24966	0.71	-0.884	-0.69	-0.608	0.26615	0.3662	7.8655	0.42826	2.7062
1534	DUT	P33316	0.843429	0.291569	3.06165	2.43961	0.0931	0.0407	-0.244	0.204	0.67319	0.735573	0.91721	0.928103	1.03055	0.93645	0.695053	1.53217
1535	DVL2	O14641	1.3779	0.794604	0.1042	0.619583	0.648	-0.432	0.081	-0.359	3.2656	6.5928	17.1023	4.8839	2.0116	0.16036	9.0759
1536	DYNC1H1	Q14204	0.153576	0.141716	5.0822	1.6126	-0.0328	-0.0305	-0.529	-0.208	0.929163	0.86951	0.96583	0.99754	1.04147	0.984887	0.99685	1.08395
1537	DYNC1I2	Q13409-2	1.27588	0.0189727	1.68432	0.338632	0.239	0.00626	-0.293	0.0873	0.784333	1.11503	1.15386	1.0411	0.73891	0.96148	1.34577	1.26347
1538	DYNC1LI1	Q9Y6G9	0.241665	0.203852	1.84073	0.261702	-0.0767	0.0664	-0.364	-0.082	0.94883	0.681167	1.04085	1.01787	0.91388	0.905773	0.97488	1.04433
1539	DYNC1LI2	O43237	0.00721929	0.0304554	0.854746	0.380532	0.00346	0.0142	-0.255	0.137	1.5682	1.04483	1.29747	1.05153	1.13583	0.959057	1.26027	0.858007
1540	DYNC2H1	Q8NCM8	0.50222	1.09829	0.4382	0.35758	0.607	-1.09	0.546	0.464	19.889	15.0117	9.95657	28.3213	7.54963	9.63137	3.61485	2.09897
1541	DYNLL1	P63167	0.493615	0.188235	0.278234	0.565091	-0.113	0.0511	-0.0711	-0.125	0.86633	1.07386	0.931913	1.22219	1.2912	1.50777	0.85384	1.22882
1542	DYNLRB1	Q9NP97	0.0421559	3.29537	6.41858	2.58685	0.00869	-0.315	-0.587	-0.26	1.62233	1.31304	1.43149	1.47041	2.49103	2.3032	0.65251	1.67817
1543	DYSF	O75923	0.182983	0.463022	0.22128	0.0412816	-0.819	1.76	0.963	0.209	8.0903
1544	EAPP	Q56P03	0.942402	0.911811	0.187823	0.194288	2.5	-2.44	0.697	0.717	2.2675	0.97057	1.1768
1545	EARS2	Q5JPH6	0.0565891	0.230973	0.312968	0.120476	-0.0342	0.121	-0.156	0.0688	0.478713	1.13553	0.979883	0.48321	1.14857	0.7675	1.09799	0.937227
1546	EBNA1BP2	Q99848	0.746332	0.469897	3.3597	0.681974	0.121	0.0851	0.376	0.113	0.967457	0.940847	0.77257	0.892737	1.03745	1.00367	0.929883	1.04042
1547	ECD	O95905	0.118577	0.0921718	2.74383	1.34855	0.0819	-0.0651	-0.978	-0.574	3.91015	16.957	8.1345	8.747	5.33605	1.8232	1.5742	12.6396
1548	ECE1	P42892-2	0.276677	0.485204	2.19727	0.150542	-0.145	-0.228	0.702	-0.0862	5.52495	2.99313	2.71192	2.14655	13.588	2.3666	2.05487	4.58103
1549	ECEL1	O95672	0.186111	0.801734	0.555556	0.00385755	-0.522	-1.68	1.27	0.0128	41.93	9.8348	22.953
1550	ECH1	Q13011	1.39929	0.492615	5.97124	2.18537	0.136	0.0625	0.452	0.19	0.56409	0.653477	0.814323	0.653607	0.772203	0.551357	0.51268	0.734253
1551	ECHDC1	H0Y5L2	2.61254	0.941966	1.42141	1.67922	-0.468	-0.219	-0.296	-0.335	0.35363	0.396273	0.526407	0.3815	0.433	0.407503	0.67893	0.803623
1552	ECHS1	P30084	0.966804	0.37433	2.84826	1.60077	0.128	0.0618	0.286	0.185	0.84035	0.55965	0.7044	0.845863	0.89091	0.833237	0.74439	1.18639
1553	ECI2	O75521	0.304836	0.975635	1.95272	0.736931	0.053	0.13	0.217	0.106	0.637127	0.75078	0.69706	0.803463	0.714253	0.70408	0.894487	0.651597
1554	ECSIT	Q9BQ95	0.326278	0.34785	0.781834	0.242933	-0.067	0.0705	-0.132	-0.0525	1.15523	1.4864	1.39593	1.38203	1.122	1.9264	1.17653	1.48987
1555	ECT2	Q9H8V3-3	0.286021	0.66519	0.793792	0.44652	-0.148	0.288	0.329	0.212	72.2373	18.2158	20.908	3.46699	23.4265	10.0413	9.11847	38.1163
1556	EDC4	Q6P2E9	0.0144271	0.158276	3.47574	0.324457	-0.00403	-0.0387	-0.433	-0.071	0.923013	1.00659	1.27715	1.07608	1.02229	0.88335	1.03192	0.937493
1557	EDEM3	Q9BZQ6	1.6054	0.0957	2.8717	0.198675	-0.408	-0.0421	-0.634	-0.0805	2.69824	2.60327	0.986777	1.05123	0.859797	7.51923	1.8917	11.202
1558	EDIL3	O43854	1.33061	1.49523	1.53589	0.0152161	0.4	0.436	0.445	0.00817	4.33563	52.1434	2.81783	2.38293	4.07441	2.99653	3.4135
1559	EDRF1	Q3B7T1	0.0216226	0.179879	0.402594	0.442531	-0.0784	-0.566	-1.11	-1.19	0.28585
1560	EEA1	Q15075	0.369276	0.165693	0.33131	0.70275	-0.0831	0.0425	-0.0762	0.137	0.905757	0.95349	0.87165	0.90802	1.00677	0.958237	0.929203	0.973353
1561	EED	O75530-2	0.481554	0.66963	2.21692	0.420633	0.132	0.17	0.413	0.119	0.978723	0.827143	1.04194	0.558677	0.85306	0.83187	0.932933	0.702427
1562	EEF1B2	P24534	2.8309	2.48713	4.83572	0.148033	-0.397	-0.359	-0.629	-0.0396	0.504957	0.457927	0.666547	0.618973	0.6469	0.696007	0.418443	0.98221
1563	EEF1D	P29692-2	1.21573	2.26313	3.65417	1.17079	-0.151	-0.24	-0.351	-0.147	0.54578	0.578173	0.81341	0.482557	0.555597	0.57573	0.634867	0.656177
1564	EEF1E1	O43324	0.247754	0.576524	0.825421	1.14454	-0.0667	-0.131	-0.172	0.218	0.745387	0.496463	0.747777	0.82644	1.34458	0.761527	1.41132	1.03538
1565	EEF1G	P26641	4.0037	1.56224	4.86214	1.66855	-0.478	-0.228	-0.57	-0.24	0.363153	0.399963	0.32093	0.543457	0.462557	0.495923	0.4856	0.5737
1566	EEF2K	O00418	0.132755	0.0310596	0.136273	1.04901	-0.18	0.0462	0.184	0.948	2.46136	0.18986	2.28767	2.5356	6.04975	5.2424
1567	EEFSEC	P57772	0.323575	0.750295	0.0170963	0.00565676	-0.197	-0.38	-0.0133	0.00445	1.00722	0.596543	1.31269	0.665977	0.91147	1.10382	0.797587	0.758447
1568	EFEMP1	Q12805-2	0.447021	0.0393041	0.0968883	1.61032	-0.141	-0.0164	-0.0383	-0.368	2.6218	15.3812	3.7699	6.83613	7.61373	3.09443	2.30267	3.15937
1569	EFHD2	Q96C19	0.22267	0.913953	4.47796	0.980913	0.0542	-0.165	-0.564	-0.173	0.713833	0.907293	0.671107	0.669867	0.998477	0.80372	0.563093	0.736243
1570	EFTUD1	Q7Z2Z2	1.1127	0.457306	2.81441	1.83089	0.344	0.176	-0.69	-0.497	1.08044	1.19468	0.773527	1.7883	1.20545	1.11087	1.02387	1.33937
1571	EFTUD2	Q15029	0.140053	0.00888074	0.0983286	0.00510709	-0.0259	-0.00186	-0.0189	-0.00108	0.816453	0.714827	0.961967	0.887173	0.942443	0.852997	0.863253	1.10392
1572	EGFR	P00533	0.871972	0.0159426	0.579381	1.57279	0.081	0.00236	0.0596	-0.125	1.26133	1.5212	1.20573	1.42227	1.34064	1.4395	1.0579	1.65757
1573	EGLN1	Q9GZT9	0.0832155	1.10447	2.3681	0.259206	-0.25	2.09	-3.68	0.68	1.53583	43.6003	324.94	6.7443	2.9342	3.0179	15.0745	13.0133
1574	EHBP1	Q8NDI1	1.36796	1.51213	4.55768	1.88809	-0.385	-0.414	-0.996	-0.488	1.30149	0.845123	1.69943	0.740207	1.7157	1.1276	1.17155	1.15663
1575	EHBP1L1	Q8N3D4	1.75648	0.690497	0.415951	1.1107	-0.505	-0.254	-0.172	-0.361	0.78645	0.628507	0.88184	0.706413	0.908023	0.826103	0.952567	0.847003
1576	EHD1	Q9H4M9	0.335374	1.95804	3.92019	4.18494	-0.0753	-0.285	-0.496	-0.525	0.846263	0.46202	0.6741	0.604737	0.607203	0.79559	0.647047	0.843777
1577	EHD2	Q9NZN4	0.894358	1.10845	4.96887	2.51493	-0.25	-0.293	-0.959	-0.538	1.28067	0.886037	0.888997	1.76197	2.09523	1.43817	1.59205	2.6887
1578	EHD4	Q9H223	0.553946	0.059957	5.83929	4.25408	0.104	-0.0153	-0.669	-0.494	0.784423	0.942777	0.705543	0.609087	0.476983	0.50899	0.774903	0.85899
1579	EHMT1	Q9H9B1	0.0582599	0.497321	2.76362	0.312413	0.0213	0.136	0.493	0.0943	1.61153	2.47313	1.80367	1.5171	1.4157	1.73587	2.3373	1.66943
1580	EHMT2	A2ABF8	0.260685	0.132097	2.33464	1.72245	0.117	-0.0651	0.623	0.496	9.6654	6.61153	13.6903	9.9138	159.248	42.984	1.66945	201.197
1581	EI24	O14681	0.720453	0.303583	0.544734	0.121207	-1.66	0.845	-1.34	-0.384	0.484345	0.45768	0.11267	0.195505	4.05579	0.617577	0.72108	0.53676
1582	EIF2A	Q9BY44	1.23479	0.0364529	3.49973	1.87989	-0.165	-0.00833	-0.365	-0.225	0.969373	0.777787	0.941543	0.80037	0.944507	0.987097	0.796937	0.817433
1583	EIF2AK2	P19525	3.11178	2.12029	5.52947	2.42968	-0.293	-0.217	-0.49	-0.241	1.00763	0.946177	1.1451	0.950277	1.39717	1.15753	0.869887	1.02361
1584	EIF2AK3	Q9NZJ5	0.70849	1.3681	0.441471	0.0950238	2.02	3.28	-1.4	-0.379	1.37285	0.259936	0.022666	1.257	0.59848	0.0042403	0.323941
1585	EIF2AK4	Q9P2K8	0.238461	0.00373772	3.27872	0.0835243	0.42	0.00806	-3.15	0.166	1.16205	35.6333	17.4337	4.94775	2.2355	5.55399	2.3187	3.57562
1586	EIF2B1	Q14232	0.958675	0.500066	1.56886	0.157713	-0.21	-0.128	-0.301	0.0495	0.81698	0.76462	0.746683	0.716447	0.68298	0.816113	0.934863	0.732107
1587	EIF2B2	P49770	0.403995	1.20578	1.22306	0.083227	-0.153	-0.35	-0.354	-0.0393	1.18987	1.11035	0.598727	0.875117	1.13563	1.18836	0.736153	1.58447
1588	EIF2B3	Q9NR50	0.275279	0.396598	0.219949	0.751364	0.148	-0.199	-0.123	0.325	0.659207	0.622677	0.608617	2.42443	1.11241	0.692607	0.795013	1.02243
1589	EIF2B4	Q9UI10-2	0.105098	1.00853	0.765399	0.108792	-0.0579	-0.366	-0.298	0.0598	0.890447	0.466367	0.48709	0.530507	0.85443	0.34283	0.899137	0.65114
1590	EIF2B5	Q13144	0.127015	0.0844015	1.05089	0.170202	-0.092	-0.0634	-0.505	0.119	0.93971	1.04694	0.89977	0.575503	0.76713	0.565163	0.560937	0.6551
1591	EIF2D	P41214	1.87971	0.708769	4.1989	2.06932	-0.401	-0.195	-0.762	-0.431	0.793633	0.747093	0.918437	0.822143	1.03028	1.10688	1.22302	1.08142
1592	EIF2S1	P05198	1.38391	0.0251248	3.45557	0.0140031	-0.164	-0.00532	-0.331	0.003	0.599653	0.78736	0.664657	0.65047	0.745837	0.688883	0.81903	0.96364
1593	EIF2S2	P20042	1.2032	0.350099	1.82034	0.366519	0.108	0.0423	-0.147	-0.0439	1.24585	1.3198	0.93473	1.13416	1.06157	1.40282	1.1063	1.00978
1594	EIF2S3	P41091	1.12515	0.324294	1.8928	1.30303	-0.145	0.0558	-0.212	-0.161	1.3254	0.828897	0.839677	0.90528	0.91957	1.01255	1.24643	1.12363
1595	EIF3A	Q14152	1.76049	0.379181	2.92521	1.42959	-0.178	-0.0561	-0.262	-0.153	1.47333	1.14467	1.65803	1.1554	1.28043	1.0295	1.62763	1.28047
1596	EIF3B	P55884	1.41947	0.888793	2.29768	0.620307	-0.16	-0.114	-0.229	-0.0867	0.925577	0.754873	1.02067	0.783687	0.76112	0.832403	0.87215	0.813367
1597	EIF3F	O00303	1.09511	1.83772	2.66786	0.969881	-0.191	-0.28	-0.372	-0.175	0.91081	0.516783	0.83133	0.728013	0.988347	0.819373	0.962847	0.98874
1598	EIF3G	O75821	1.67037	1.71619	3.27953	0.628884	-0.219	-0.224	-0.369	-0.107	0.977197	1.06724	0.958593	0.925513	0.91293	0.886117	0.855743	0.98125
1599	EIF3H	O15372	2.42771	1.11708	1.73227	0.387962	-0.237	-0.133	-0.183	0.0596	1.1127	0.712563	1.06309	1.0358	1.17849	1.01969	0.767347	1.03051
1600	EIF3I	Q13347	0.96631	1.96123	4.20692	0.562099	-0.112	-0.188	-0.347	-0.0745	1.16084	1.00186	1.05848	0.964097	0.93477	1.30823	1.8093	1.60133
1601	EIF3J	O75822	0.137641	0.291801	0.232722	0.161146	0.0428	0.0814	0.0674	0.0491	0.780253	0.55825	0.47158	0.482487	0.831613	0.963027	0.635	0.888983
1602	EIF3K	Q9UBQ5	2.67799	1.54753	2.03751	1.19191	-0.403	-0.267	-0.327	-0.22	0.405214	0.53358	0.480218	0.914597	1.2956	0.679383	1.05469	0.714753
1603	EIF3L	Q9Y262	1.73649	1.84685	4.03478	2.09035	-0.227	-0.238	-0.442	-0.261	0.622217	0.764647	0.86628	0.735253	0.865773	0.739457	1.10077	0.82532
1604	EIF3M	Q7L2H7	2.01754	0.678006	4.55229	1.50156	-0.389	-0.174	-0.756	-0.313	0.668967	0.804673	1.29006	0.85278	1.04416	0.836343	0.746733	1.05274
1605	EIF4A1	P60842	0.939805	0.933943	2.57354	0.511439	-0.156	-0.155	-0.33	-0.0987	0.70119	0.52312	0.652347	0.587977	0.72168	0.556063	0.62333	0.740837
1606	EIF4A2	Q14240	1.24983	0.27051	3.29707	1.00523	-0.802	-0.247	-1.68	-0.684	0.571883	0.685551	0.602137	1.1688	1.31	0.50853	0.909377	1.49496
1607	EIF4A3	P38919	0.365729	1.06477	4.45625	3.18718	0.0507	0.114	0.348	0.261	1.02827	0.981987	1.14953	1.15727	1.06553	1.01951	0.990117	1.28323
1608	EIF4B	P23588	0.148515	0.465636	0.518058	1.54285	-0.0553	-0.143	-0.156	0.35	0.788263	0.633663	0.7922	0.779343	0.804377	0.761447	0.758813	0.96996
1609	EIF4E	P06730	0.358824	0.245953	3.60664	2.51391	-0.142	-0.104	-0.823	-0.615	0.430183	2.60844	0.67457	0.64435	0.764747	0.569613	0.953867	0.63427
1610	EIF4E2	O60573	0.600814	1.42587	0.0727268	0.361676	-1.2	-2.28	0.2	-0.809	0.9721	0.56342	1.06637	0.656377	0.750567	0.55327	0.883625	1.41519
1611	EIF4EBP1	Q13541	0.617272	0.000476795	0.458499	0.619763	0.578	0.000665	0.46	0.58	0.85797	5.0386	1.22635	4.959	1.229	1.6095	1.2063
1612	EIF4ENIF1	Q9NRA8	0.240465	0.0821259	0.172861	0.350448	0.61	0.236	0.46	-0.832	18.0328	7.2247	0.741	0.052051	12.107	0.43979	0.955525	1.9096
1613	EIF4G1	Q04637-8	1.95302	0.528225	4.16185	0.103726	-0.17	-0.0645	-0.312	-0.0164	0.945723	0.972753	1.33893	0.98124	1.08599	1.0832	1.30263	1.06004
1614	EIF4G2	D3DQV9	0.0750175	0.117468	1.54221	0.11507	-0.0171	0.0258	-0.201	0.0253	1.14987	2.0937	1.6176	1.53017	1.05303	1.16753	1.6924	1.3377
1615	EIF4G3	A0A8I5KT99	0.37011	0.132198	0.539852	1.06477	-0.273	-0.114	-0.367	-0.61	1.3094	0.68573	1.10054	1.51533	1.05821	1.27441	0.965433	1.32207
1616	EIF4H	Q15056	2.27918	1.69688	1.69991	0.108612	-0.321	-0.257	-0.258	-0.0287	2.40763	0.944433	1.39882	1.10778	1.75483	0.714167	1.33289	1.79001
1617	EIF5	P55010	1.50677	0.0465225	1.68464	1.82268	-0.168	0.00928	-0.183	-0.194	1.00634	0.724783	0.853377	1.10856	0.980613	0.94958	0.874913	1.06568
1618	EIF5B	O60841	0.00260531	0.243238	1.89465	0.108546	0.000609	-0.0462	-0.223	0.0228	0.695357	0.646443	0.791527	0.809603	0.73859	0.78398	0.78463	0.85138
1619	EIF6	P56537	0.833034	0.176219	1.8488	1.43158	-0.0916	0.0264	0.165	-0.136	0.90906	0.63986	0.801237	0.95644	0.959067	0.86779	0.91884	0.98731
1620	ELAC2	Q9BQ52	1.89036	0.540663	1.89417	0.116699	-0.21	-0.0828	-0.21	-0.023	0.955707	1.13281	0.982453	1.10133	1.9344	1.36769	1.64904	2.1775
1621	ELAVL1	Q15717	0.512999	0.462325	3.39266	0.492893	0.0917	-0.0846	0.382	0.0889	0.77742	0.493973	0.591137	0.60135	0.880173	0.82207	0.88478	0.878463
1622	ELAVL2	Q12926	0.642633	0.569723	0.569796	1.30406	-0.298	-0.272	-0.272	-0.503	0.83118	0.890837	0.73315	1.00685	1.48865	0.929943	0.833913	1.14644
1623	ELF1	P32519	1.9159	1.68526	4.8417	1.78088	0.27	0.246	0.578	-0.256	1.225
1624	ELF2	Q15723-2	0.103607	0.106486	0.171476	1.19115	0.119	0.122	-0.186	-0.86	4.1138
1625	ELL	P55199	0.611183	0.166926	0.0207354	0.0107777	-1.27	0.443	-0.0628	0.033	3.12107	3.1147	1.19223	1.21456	2.4113	1.66773	0.959817	2.02569
1626	ELL2	O00472	0.47685	0.329467	0.014435	1.23305	1.44	-1.08	-0.0603	2.94
1627	ELMO2	Q96JJ3	0.916291	0.0161751	0.659714	0.308004	-0.31	0.00885	-0.243	0.134	0.624607	0.82124	1.72392	0.877383	0.954467	1.34537	0.579767	1.05006
1628	ELMOD2	Q8IZ81	0.321256	0.993787	0.526146	1.61607	-0.604	1.44	-0.892	-2.06	0.985667	0.42567	9.197	1.6091	1.92618	0.43656	3.63843	0.637834
1629	ELMSAN1	A0A1C7CYX1	0.441168	0.705955	1.7544	0.15564	0.18	0.259	0.506	0.0758	1.21836	1.16454	1.48437	1.50184	2.06817	1.47647	1.91992	1.24142
1630	ELOVL1	Q9BW60	0.346074	0.172625	0.567503	0.150027	-0.635	0.355	-0.937	0.314	33.463	2.8018	10.1013	13.0739	18.867	86.731	5.72097	23.748
1631	ELP2	Q6IA86	0.587235	0.267882	1.63909	0.221965	0.21	-0.112	-0.448	0.0959	1.4375	1.07549	3.07367	1.56787	97.471	1.68133	2.11297	0.99658
1632	ELP3	Q9H9T3	0.823614	0.00862107	1.90442	0.782249	-0.235	0.0039	-0.435	-0.226	1.83067	1.79947	1.92367	1.93257	1.26313	1.58461	3.66503	1.61537
1633	ELP5	Q8TE02	0.705345	0.545273	0.752213	0.0246992	-0.886	-0.728	-0.929	0.0464	8.5118	6.7091
1634	ELP6	Q0PNE2-2	0.0192869	1.41866	0.20905	0.607241	-0.0711	2.89	-0.654	-1.54	0.24829	0.17226	0.13702	0.28253	0.054216	0.15241
1635	EMC1	Q8N766-2	0.08967	0.413633	3.80654	0.108071	0.0152	-0.0565	-0.307	0.018	0.819603	0.91415	0.834333	1.05396	0.991607	0.94648	0.912883	0.868363
1636	EMC10	Q5UCC4-2	0.105718	0.475478	0.306713	1.32999	0.238	-0.85	-0.599	-1.83	0.52919	0.63476	3.3385	0.490263	1.05163	0.370027	1.1028	1.36635
1637	EMC2	Q15006	0.261825	0.128203	0.350927	0.028564	0.14	0.0757	0.178	-0.0185	1.44753	2.70479	1.80422	2.3121	1.40786	1.37603	9.31962	4.40947
1638	EMC3	Q9P0I2	0.226562	0.0223929	4.01716	0.400129	-0.036	0.00423	0.335	-0.0574	1.20237	2.0712	1.93137	1.4128	2.4521	3.69507	1.30772	2.02097
1639	EMC4	Q5J8M3	0.026859	0.250355	0.0685333	0.229044	0.0159	0.123	0.0388	-0.114	2.11539	1.50667	7.7749	14.1696	3.95373	5.03057	3.5907	1.64916
1640	EMC6	Q9BV81	2.91586	0.240334	0.29095	0.166429	3.94	0.581	-0.681	0.424	25.5632	2.69076	3.56429	2.35397	2.90895	0.27379	1.0077
1641	EMC7	Q9NPA0	0.536485	0.569013	1.8055	0.69418	0.157	0.164	0.386	0.191	2.2668	2.68667	4.87993	2.77263	2.05767	557.757	4.03333	3.98643
1642	EMC8	O43402	0.094704	0.139225	0.0699084	0.145067	0.284	-0.402	0.215	0.417	0.83303	0.79843	0.773883	0.757403	1.01115	0.919917	1.14151	0.78902
1643	EMD	P50402	0.524149	0.436616	0.584588	0.38144	0.208	0.18	0.226	0.162	0.954853	0.804117	0.97469	0.75406	0.989983	1.30806	0.94849	1.15237
1644	EMG1	Q92979	0.130527	0.329173	1.6289	1.52032	-0.0225	-0.0496	0.166	-0.158	0.98538	0.968103	1.01535	0.862037	1.00124	1.09107	0.894747	1.2063
1645	EML2	O95834-3	0.976431	0.320209	1.45517	4.09168	-0.309	0.131	-0.415	-0.931	0.894787	0.904787	1.23689	1.03867	1.1435	0.866833	1.0382	0.98277
1646	EML3	Q32P44	2.13951	0.514953	2.30116	0.0787788	1.77	-0.614	-1.87	0.124	1.74495	1.48625	3.89914	2.6122	1.57192	1.51258	2.06692	1.28218
1647	EML4	Q9HC35	0.238905	0.213794	3.53506	1.12017	-0.0571	-0.052	-0.455	-0.19	1.33159	1.12758	1.9287	1.09928	1.22073	1.37282	1.12541	0.90834
1648	EML5	Q05BV3	0.0196415	0.318267	0.199627	0.451406	0.134	-1.71	1.16	2.27	1.52243	78.192	8.3194	3.54896	6.56955	1.617	10.022
1649	EML6	Q6ZMW3	0.658148	0.176167	0.783883	1.81575	-1.82	-0.626	-2.07	-3.85	0.036536	25.538
1650	ENAH	Q8N8S7	1.51925	0.854734	3.3823	0.0972304	-0.332	-0.217	-0.613	0.0362	0.848857	0.542147	0.74921	0.887727	0.948677	0.952253	1.12675	1.01869
1651	ENDOD1	O94919	1.24596	0.30759	0.0267746	0.891769	-0.61	0.209	0.0227	-0.477	0.495155	0.788715	0.99697	0.575673	1.73312	3.64409	0.522717	0.908593
1652	ENDOG	Q14249	1.50795	0.77392	0.00249582	0.109564	-3.49	-2.14	-0.0108	0.428	3.7541
1653	ENG	P17813	0.00431491	0.0153203	0.259446	0.0341413	-0.0127	-0.0445	0.615	-0.0971
1654	ENGASE	Q8NFI3	1.41112	0.0469054	0.532127	0.15822	-2.18	0.127	1.06	0.389	4.0349	0.490491	0.59609	0.92257	0.68431	2.8587	4.76415
1655	ENO1	P06733	1.22191	1.84369	4.14607	0.874339	-0.197	-0.267	-0.509	-0.154	0.51184	0.52816	0.623257	0.46367	0.650373	0.587647	0.569223	0.587877
1656	ENO3	P13929-3	1.26033	0.127799	0.390023	0.0686789	-2.17	-0.348	-0.893	0.197	0.368281	1.28745	0.636803	1.05641	1.22977	1.22495	0.36368	2.0619
1657	ENOPH1	Q9UHY7	0.0767993	0.553761	0.0247017	0.359231	-0.402	2.16	-0.136	1.54	8.60929	1.841	3.55362	2.36162	1.54566	1.3954	1.0611	1.03355
1658	ENOSF1	Q7L5Y1	1.14119	0.655192	0.437077	0.0197614	0.257	-0.17	-0.125	-0.00759	5.1524	16.6132	0.79364	12.2177	3.52571	1.62074	1.75729	4.24398
1659	ENPEP	Q07075	1.04591	0.223809	0.269536	0.628499	2.05	0.614	-0.718	1.4	1.41807	1.793	3.56807	3.14847	13.0533	0.99973	1.74507	1.25808
1660	ENSA	O43768	0.0207819	0.674282	0.646466	0.116625	0.0192	-0.419	-0.406	0.0982	1.8158	1.14517	2.2961	1.13154	1.11558	1.5406	1.80813	2.564
1661	ENY2	Q9NPA8	0.26447	0.00117145	0.744761	0.0703111	-0.457	0.00253	1.03	0.141	0.61057	0.28271	5.5058
1662	EOGT	Q5NDL2	0.100652	0.101403	0.583519	0.427385	-0.267	-0.269	1.17	-0.915	4.76193	0.59526	1.80357	1.04357	1.10331	1.95915	1.00746	2.98862
1663	EP300	Q09472	1.96117	0.176895	1.64029	0.115338	0.298	-0.046	0.261	-0.0315	2.3694	1.17333	2.18913	7.10338	2.62518	33.6657	6.2753	1.0598
1664	EPB41	P11171	0.114326	0.480917	0.154612	0.306209	-0.0363	-0.122	-0.0475	-0.0849	1.1511	0.92514	0.802617	1.22687	1.19	0.988913	1.00523	1.23311
1665	EPB41L1	A0A1B0GTW6	0.43054	1.08046	0.0732078	4.05661	-0.124	-0.249	-0.0268	-0.689	2.73727	1.37513	1.02117	1.62657	2.03623	2.15173	1.2747	2.3356
1666	EPB41L2	O43491	1.4261	0.143616	0.561511	1.66376	-0.163	-0.0265	-0.0816	-0.183	1.1417	1.06185	0.95911	0.794453	1.0314	0.93823	0.877587	1.07113
1667	EPC1	Q9H2F5	0.170709	0.439913	0.164227	0.0757717	0.412	-0.902	0.398	0.198	0.64927	4.57195	18.5876	28.403	165.81	3.07895	2.8837
1668	EPDR1	Q9UM22	0.111291	0.418174	0.390491	0.00156702	0.167	-0.513	-0.486	0.00262	1.52666	1.01116	0.911453	1.07087	0.825607	0.875877	0.330897	0.81078
1669	EPHA2	P29317	0.617007	1.37079	3.93808	0.215446	0.148	0.267	0.605	-0.0634	2.7582	2.60253	1.12944	2.15137	3.92317	6.7275	3.8588	2.20873
1670	EPHA5	P54756	0.199374	0.31927	0.150586	0.489124	0.527	0.781	0.413	1.1	2.72072	2.4863	6.9723	0.733405	4.1107	216.2
1671	EPHB4	P54760	0.202775	0.343482	0.025288	0.403567	0.0642	-0.0995	0.00933	-0.113	1.0617	32.4981	0.92079	0.97803	1.4129	0.96442	3.07631	21.6442
1672	EPHX1	P07099	0.579642	0.0276305	0.315406	1.86908	-0.12	0.00816	-0.0745	-0.286	0.895823	0.680917	1.00941	1.12291	1.1431	0.909593	0.99154	1.334
1673	EPM2AIP1	Q7L775	0.224979	0.662745	1.42504	2.88542	0.492	1.17	2.05	3.5	5.2303
1674	EPN1	Q9Y6I3	0.714425	0.177147	1.84946	0.502534	-0.435	-0.141	-0.878	-0.333	0.444145	0.869693	0.395763	0.505273	0.509377	0.61103	0.359433	0.677653
1675	EPN2	E9PBC1	0.671032	0.0780523	0.903661	0.392908	-1.99	0.325	2.49	-1.32	2.4635	1.4556	1.7556	2.09385	1.29593	1.00525	2.9631	1.6142
1676	EPRS	P07814	0.0942799	0.483522	3.17529	0.397891	0.0185	0.0742	-0.306	-0.0637	0.88462	0.806883	0.831393	1.01537	0.871497	0.885403	0.867193	1.0212
1677	EPS15	P42566	0.567169	0.14117	0.443078	1.41299	0.275	0.0874	-0.227	-0.542	3.95247	10.1873	6.8891	1.00861	3.34243	1.2733	1.27578	1.32348
1678	EPS15L1	Q9UBC2-2	1.98834	1.6587	1.1832	1.76342	-0.251	-0.22	-0.172	-0.23	0.91365	1.50352	1.44554	0.79704	1.07233	0.998843	1.12018	0.967943
1679	EPS8L2	Q9H6S3	0.267927	0.205097	5.08058	2.56234	-0.113	-0.0904	-1.13	-0.633	0.88053	3.33576	0.961907	1.6992	0.854863	1.71334	1.075	1.04911
1680	ERAL1	O75616	0.0405221	0.174878	2.9796	3.14385	0.0112	-0.0428	0.387	0.405	1.09065	1.16163	1.5463	1.00429	1.50903	0.85175	1.79983	1.11187
1681	ERAP1	Q9NZ08	1.53632	0.134213	2.51183	3.3001	-0.2	0.029	-0.289	-0.36	0.867497	0.995327	0.906163	1.24503	0.936773	1.01283	1.07723	1.07228
1682	ERBB2	P04626	0.371316	0.0798424	0.0523606	0.161966	-1.03	0.273	-0.184	-0.516	1.17007	0.36427	114.9	0.878697	8.6187	0.85636	0.041866
1683	ERBB2IP	Q96RT1-3	0.0421236	1.15176	0.235963	2.47665	-0.0108	-0.177	-0.0516	-0.313	2.35147	3.0361	1.45037	2.2014	3.29397	3.3218	2.76377	2.06583
1684	ERC1	Q8IUD2	0.301028	0.0121222	0.608756	0.714137	0.065	0.0033	-0.113	-0.128	1.14917	1.02968	1.0612	1.02693	1.14297	1.06218	1.34881	1.17117
1685	ERCC1	P07992	0.336554	0.0907139	1.21928	0.112166	0.172	0.0553	-0.459	-0.0671	1.7085	1.4385	2.7586	1.57866	1.61865	1.17615	1.37017	2.00207
1686	ERCC2	P18074	0.00720184	0.971565	1.47853	0.207095	0.00405	0.33	0.449	-0.0977	1.31467	2.3708	0.919703	1.44963	1.25629	0.878367	0.926337	2.29651
1687	ERCC3	P19447	0.426389	0.221254	0.824896	0.199643	-0.154	0.0898	-0.254	-0.0823	0.72135	0.850387	0.93217	0.863507	0.933363	1.25353	1.1516	1.13483
1688	ERCC4	Q92889	0.11082	0.0295578	0.174071	0.326133	-0.0827	-0.0238	-0.123	-0.209	1.10413	1.07136	1.78323	1.16499	1.27323	1.42103	1.10364	1.14906
1689	ERCC6	Q03468	0.306968	0.294369	0.212929	0.750536	0.0974	-0.0941	0.0718	0.196	1.14875	1.49424	1.16916	0.78988	1.05239	0.940383	17.6538	0.842207
1690	ERCC6L	Q2NKX8	0.0866909	0.0686079	1.27425	0.985938	-0.26	-0.209	-2.32	1.93	50.8484	12.913	7.15563	19.676	2.70347	2.18282	12.0064	4.74337
1691	ERF	P50548	0.334472	0.00189488	0.588988	0.200113	-0.585	-0.00431	-0.912	0.381
1692	ERGIC1	Q969X5	0.543503	0.471327	1.42313	0.923943	-0.083	-0.0743	0.17	-0.124	0.475187	0.626243	0.510087	0.38364	0.860707	0.53716	0.452807	0.969953
1693	ERGIC2	Q96RQ1	1.31306	1.90219	0.810834	0.707411	-0.232	-0.304	0.163	0.147	0.753953	2.6196	1.58273	4.98911	0.452597	0.453943	1.12006	51.5347
1694	ERGIC3	Q9Y282	1.46563	0.379045	2.36924	2.44245	0.395	-0.142	0.565	0.578	1.36389	1.03885	1.30292	1.17124	0.743173	1.02617	1.1018	0.907613
1695	ERH	P84090	0.767783	0.259522	2.64349	0.796121	0.268	0.114	0.671	0.275	0.59134	0.70839	0.552827	0.50681	0.815517	0.501843	0.363313	0.565343
1696	ERI1	Q8IV48	0.0419538	0.38214	0.155797	1.22572	0.068	-0.484	-0.228	-1.17	1.05697	1.4925	1.02737	2.02302	2.15837	0.898587	1.24015	154.769
1697	ERICH1	Q86X53	0.100343	0.291896	0.361366	1.42451	-0.474	1.2	1.43	4.02	7.4555	0.99671	3.9904	1.2841	36.4094
1698	ERLEC1	Q96DZ1	1.09028	0.92064	0.213835	1.78703	-0.262	-0.231	-0.0732	-0.376	1.57254	1.06279	1.98711	1.30773	4.251	4.26967	1.1211	1.56437
1699	ERLIN1	O75477	0.0515607	0.145649	0.137227	1.57415	0.0205	-0.0532	0.0505	0.348	0.953713	0.924537	0.860543	0.842477	0.991897	0.82498	1.0332	1.04675
1700	ERLIN2	O94905	0.35614	0.435645	0.195177	1.44673	0.0771	-0.0905	0.0468	-0.223	0.846817	0.898567	0.89021	0.697067	1.17004	1.15694	1.03139	0.987917
1701	ERMP1	A0A8I5KYJ3	0.0938483	1.77489	2.15437	0.15379	0.0197	0.209	0.241	-0.0306	0.670103	0.681897	0.78328	0.770637	0.89595	0.74898	0.661147	1.08712
1702	ERO1L	Q96HE7	0.326674	0.502463	1.4486	0.0574339	-0.0643	-0.0905	-0.199	0.0138	0.879723	0.81886	0.929323	0.885687	0.91329	0.781513	1.15463	0.855327
1703	ERP29	P30040	0.16401	0.290905	0.845429	0.356425	-0.0294	0.0479	0.11	-0.0565	0.800723	0.592563	0.831443	0.89201	1.01365	0.788197	0.641643	0.744537
1704	ERP44	Q9BS26	0.511999	1.38428	0.525354	1.97627	-0.0814	-0.171	0.083	-0.222	1.10625	0.79809	1.21946	2.10819	0.941957	1.41377	1.3399	1.00539
1705	ESCO2	Q56NI9	0.0291878	1.0169	0.3423	0.810642	-0.0298	0.635	0.276	0.537	0.22027	12.129	3.1087	4.8956
1706	ESD	U3KQT1	0.973247	0.38888	2.92918	1.59178	-0.27	-0.134	-0.616	-0.387	0.709957	0.690403	0.58552	0.79271	0.737457	0.7277	0.93148	0.676607
1707	ESF1	Q9H501	0.596324	0.0472468	0.805075	0.230806	-0.152	-0.0169	0.19	0.0709	1.0844	1.01211	1.06156	1.15144	1.2535	1.36343	0.893417	1.35993
1708	ESPL1	Q14674	0.270855	0.558812	0.324738	0.17469	-0.79	-1.41	-0.917	0.545	5.5097	3.6117	2.7908	19.591	29.703	3.196
1709	ESRP2	Q9H6T0	0.22125	0.162086	0.875534	0.516227	-0.0934	-0.0715	-0.276	-0.185	18.36	4.44694	2.05387	7.09603	5.96967	22.3733	2.00197	7.3253
1710	ESYT1	Q9BSJ8	0.0709747	0.34749	1.9723	3.01443	-0.011	0.0441	0.163	-0.226	1.00624	0.963987	0.920413	1.00311	1.06048	1.02756	0.979457	1.2343
1711	ESYT2	H7BXI1	0.233639	2.47411	2.16929	0.133143	0.043	0.262	0.237	0.0264	0.98336	0.866117	1.07856	1.12277	0.89293	1.09183	0.940617	1.15783
1712	ETF1	P62495	0.138488	0.557655	0.790567	0.19498	0.0357	-0.113	-0.147	-0.0481	0.73425	0.777637	0.774127	0.84451	0.76574	0.61701	0.8336	0.77548
1713	ETFA	P13804	0.0665289	2.68135	5.60109	1.09001	0.01	0.2	0.381	0.102	0.508157	0.57973	0.668827	0.6232	0.577087	0.593377	0.787053	0.664023
1714	ETFB	P38117	0.161181	0.296235	2.1876	1.06623	-0.0273	0.0457	0.208	-0.122	0.66327	0.62877	0.735403	0.988853	0.662283	0.808617	0.791773	0.959593
1715	ETFDH	Q16134	0.126505	0.0898766	1.27064	2.09168	0.246	0.18	1.55	2.25	1.0509	0.145527	0.26184	13.1545	24.7387	0.26387
1716	ETHE1	O95571	0.295778	0.245547	0.431801	0.377606	-0.0805	0.069	0.109	-0.0981	0.77514	0.95529	0.932083	0.849053	0.888763	1.21963	0.85073	0.735833
1717	ETV3	P41162	0.123544	0.321972	0.528453	0.0669307	0.471	1.07	1.58	0.268	3.2784
1718	EVPL	Q92817	0.0520967	0.674599	0.522688	0.484908	-0.214	-1.92	1.58	1.49	0.37325
1719	EWSR1	Q01844-3	0.345959	0.164865	1.84722	1.88519	0.125	0.0669	0.441	0.448	0.730717	0.882827	1.7738	0.913323	1.27103	0.810147	0.988443	0.80515
1720	EXD2	Q9NVH0	0.0162439	0.893851	0.501671	0.0387378	0.019	0.652	0.421	0.0443	168.218	52.8265	7.5933	17.2103	918.463	7.12455	6.0918	9.2926
1721	EXO1	Q9UQ84	1.15721	0.206018	3.08242	0.875708	-0.447	-0.116	-0.936	-0.364	1.2263	10.381
1722	EXOC1	Q9NV70	0.270016	0.792799	0.361786	0.160975	0.813	1.89	-1.03	-0.523	1.1393	0.819427	0.71629	0.930033	0.845543	1.23003	3.26692	0.26746
1723	EXOC2	Q96KP1	0.279296	0.739875	0.4718	1.11629	-0.213	-0.458	0.325	-0.62	4.25383	1.19574	1.75795	1.55767	1.97533	2.9566	1.98083	4.30327
1724	EXOC3	O60645	2.89064	0.459338	0.770689	2.27502	1.21	-0.304	-0.452	-1.01	0.71978	1.4343	3.7202	0.417736	1.54578	1.40317	1.72786
1725	EXOC4	Q96A65	0.60829	0.875929	3.85456	0.967626	-0.144	-0.189	-0.585	-0.203	0.76005	0.566093	0.615663	0.80399	1.016	0.9673	0.678697	1.09855
1726	EXOC5	O00471	0.249675	0.213208	0.412015	0.901633	0.246	-0.215	-0.37	0.671	1.08902	6.12081	1.08924	1.40105	1.22401	0.99108	1.89889	3.39897
1727	EXOC6	Q8TAG9	0.149032	0.68141	0.738067	0.0456029	-0.331	-1.14	1.21	-0.111	0.509559	0.42596	4.23345	0.60238	7.3382	3.23629	0.60277
1728	EXOC7	Q9UPT5	0.0841615	0.64211	2.57705	1.96489	-0.0453	0.251	-0.705	-0.573	2.4485	1.89269	1.26877	3.99573	7.35523	2.39003	5.47387	5.20967
1729	EXOC8	Q8IYI6	0.891975	0.298062	0.231964	0.112277	-0.467	-0.2	-0.162	0.0859	0.728435	0.542777	0.610653	0.570883	1.16745	0.695863	1.14206	3.27008
1730	EXOG	Q9Y2C4	1.00776	1.18294	0.450586	0.000196253	-1.35	1.52	0.735	-0.000444	0.917287	0.577473	1.9087	0.890753	0.52118	0.5614	0.620193	1.10815
1731	EXOSC10	Q01780	0.969771	0.258447	2.92642	2.88185	-0.114	0.0407	0.26	0.257	1.69037	1.13597	1.54127	2.34367	2.12543	1.336	1.33478	1.62697
1732	EXOSC2	Q13868	2.4572	0.264477	0.765717	2.55765	-0.362	-0.0662	-0.153	0.374	0.673047	1.19942	0.80435	0.959283	0.782047	0.840363	1.03709	0.740687
1733	EXOSC3	Q9NQT5	4.63189	1.60187	1.47151	5.10433	-0.426	0.182	0.171	0.467	0.743887	0.88872	0.984353	0.58198	1.01584	0.822037	0.81789	0.88592
1734	EXOSC4	Q9NPD3	2.06646	0.414351	2.56998	1.56628	-0.391	-0.117	0.462	0.319	0.653517	1.01664	1.07105	1.10547	1.34368	1.03228	1.82677	0.806833
1735	EXOSC7	Q15024	1.38189	0.483916	2.90695	2.51804	-0.323	-0.147	0.566	0.505	1.00157	0.522033	0.655517	0.581573	1.26754	0.67742	0.958317	0.621173
1736	EXOSC9	Q06265	0.848877	1.20235	0.926509	2.63192	-0.183	-0.237	0.196	0.425	1.02869	1.01612	0.909923	0.817597	1.00174	0.778813	0.99686	1.56589
1737	EXPH5	Q8NEV8-2	0.0113953	0.39923	0.0922254	0.266048	0.0527	1.38	-0.393	-0.995	4.2971	0.15692
1738	EXT2	Q93063	0.0506656	0.876407	2.42948	2.36636	0.148	1.67	-3.55	-3.48
1739	EXTL2	Q9UBQ6	0.918953	0.285268	0.962428	0.356709	-0.502	0.202	0.519	-0.243	4.02932	3.08561	0.45357	4.4236	3.011	2.53867	14.3077	2.46097
1740	EYA3	Q99504	0.187656	0.849099	1.01433	0.0723578	-0.473	1.58	1.8	0.201	1.0395	10.236	2.28043	1.98027	1.33125	1.7521	1.8672	1.48328
1741	EYA4	E9PLN6	0.828209	0.0903921	0.0301198	0.0164539	-1.97	-0.314	-0.111	0.0614	4.162	5.534	2.8501	0.94428
1742	EZH2	Q15910	0.831447	0.797126	2.0881	1.35702	-0.13	0.126	0.257	0.187	1.82699	1.686	1.0887	2.66227	1.396	0.84733	0.941827	1.22753
1743	EZR	P15311	1.29487	2.39221	4.97851	1.6054	-0.128	-0.202	-0.374	-0.15	0.60347	0.66279	0.866093	0.707033	0.665607	0.830487	0.91356	0.798573
1744	F11R	Q9Y624	1.21775	0.332202	0.0368537	0.0282315	1.75	-0.651	-0.0904	-0.0699	1.27097	1.30817	0.98803	1.67447	1.23825	1.11487	9.31413	0.65624
1745	F8	P00451	0.195448	0.155254	0.220873	0.6566	-0.332	0.272	-0.369	-0.881	2.1657	5.5816	0.88407
1746	FADD	Q13158	1.34942	0.0705552	3.46724	2.65489	-2.18	-0.193	-4.49	-3.62	13.5906	13.873	10.118
1747	FADS1	A0A0A0MR51	0.211301	3.63972	0.628923	1.14645	0.0538	-0.487	-0.129	-0.202	22.437	28.9284	46.2472	2.7669	278.287	42.947	21.2567	49.2143
1748	FADS3	Q9Y5Q0	0.334233	0.0418198	5.09155	2.25993	-0.195	-0.0305	-1.64	-0.827	3.48925	2.0625	2.4866	0.615657	2.81505	16.6348	2.9805	1.85195
1749	FAF1	Q9UNN5	0.00862265	0.521645	0.15644	0.201784	-0.00496	-0.212	0.0785	0.0978	0.897127	0.644557	0.999843	0.961443	0.972243	1.15146	0.846157	1.04273
1750	FAF2	Q96CS3	0.46917	0.893606	0.944142	0.0263974	0.0943	0.154	0.16	0.00721	0.84532	0.743457	0.985463	0.764697	0.933293	0.919207	0.911507	0.970743
1751	FAH	P16930	0.676176	0.228662	1.65113	0.119944	-0.693	-0.292	-1.34	-0.166	0.44482	0.787327	0.690627	0.8861	0.854527	0.261393	0.763807	1.19276
1752	FAHD1	Q6P587	1.96772	0.500039	0.890546	3.62217	-0.236	0.0851	0.132	0.381	0.891477	0.78702	1.85527	0.744657	1.56369	0.993793	0.91209	0.807233
1753	FAHD2A	Q96GK7	0.0262377	0.120905	2.46121	0.355946	-0.0502	0.212	-2.28	-0.531	1.35203	0.437265	0.550363	2.07947	1.07857	1.42806	0.699927	1.90783
1754	FAM107B	Q9H098-2	0.0629822	0.019781	0.67674	0.437304	-0.0884	0.029	0.667	-0.477	1.36927	1.5792	1.84247	2.23286	0.83759	1.39546	1.13274	1.41941
1755	FAM114A1	Q8IWE2	0.480862	0.516819	2.44968	0.846919	-0.213	-0.225	-0.717	-0.327	0.904303	1.18944	0.79327	1.1198	0.840953	0.7892	0.933237	1.02957
1756	FAM114A2	Q9NRY5	0.987148	0.135397	0.174681	0.121256	-0.899	-0.181	-0.227	0.164	1.59405	2.28794	0.73004	0.964687	1.30548	1.07903	1.31935	1.01777
1757	FAM120B	Q96EK7	0.388538	0.552854	0.608449	0.0415892	1.35	1.78	-1.91	0.185	0.567253	0.82246	0.67689	1.12507	1.3618	1.42775	1.58182	0.524115
1758	FAM129A	Q9BZQ8	0.62785	1.36656	4.13489	3.59853	0.124	0.22	-0.523	-0.464	1.69573	1.74097	2.21763	1.78773	1.76347	2.1007	1.37743	2.12227
1759	FAM134A	Q8NC44	0.00749769	0.893752	0.374787	0.381051	-0.0191	1.4	-0.721	-0.731	0.92644	1.62225	0.346795	4.20533	0.54783	1.36813	1.01754
1760	FAM134C	Q86VR2	1.17028	0.864561	3.22814	0.0282646	0.2	0.16	0.431	-0.00822	1.2529	1.86923	1.522	5.76817	1.68753	1.70577	80.2925	1.4598
1761	FAM136A	Q96C01	1.1013	0.48423	1.80295	0.636275	0.4	0.216	0.575	0.266	0.6131	0.854023	1.05821	0.76014	0.795867	0.773703	0.466457	1.01147
1762	FAM160B1	Q5W0V3	0.132193	0.0196194	0.26211	2.4985	0.0976	-0.0161	-0.176	0.983	5.17603	1.87011	2.5208	2.08123	1.28043	6.6847	1.17212	2.3472
1763	FAM162A	Q96A26	0.203671	1.21585	0.199965	0.385605	0.118	0.479	0.117	0.201	0.815673	0.697723	0.4565	0.60299	0.280393	0.619897	1.73523	0.529137
1764	FAM172A	Q8WUF8	0.145201	0.757394	0.293096	0.254419	-0.429	1.64	-0.782	0.696	1.00361	1.24388	0.85731	2.77132	0.8692	1.05027	1.2568	1.80838
1765	FAM173A	Q9BQD7	0.0633994	0.794476	0.252537	0.152902	-0.109	-0.921	-0.374	-0.243	1.10489	3.1072	14.536	0.21938
1766	FAM175B	Q15018	0.109556	0.139223	1.32636	0.0868918	-0.0453	0.0561	-0.337	-0.0367	1.25629	1.53029	1.15741	0.858853	1.2674	0.77041	1.3263	1.19452
1767	FAM179A	Q6ZUX3	1.08285	1.83112	0.476706	0.391759	2.92	-4.29	1.57	-1.35	0.031997	1.2649
1768	FAM184A	Q8NB25	0.113764	0.0166331	0.744315	0.188396	-0.504	-0.0809	-2.37	0.786	6.0083
1769	FAM186A	F5GYN0	0.560427	0.573207	0.235319	0.239907	-2.85	-2.9	1.42	-1.44	2.8738	0.13774	0.74359	3.323	2.7438	46.182	14.601
1770	FAM192A	Q9GZU8	0.33689	1.53674	1.52984	0.018746	0.223	0.703	-0.701	0.0159	1.47439	2.1413	1.198	1.90203	5.7715	4.1711	2.52075	2.88461
1771	FAM207A	Q9NSI2	0.414591	0.178117	1.05368	0.322244	-0.233	0.116	-0.473	-0.191	4.5264	15.4138	11.2163	4.42123	15.514	13.0542	32.4327	8.97713
1772	FAM208A	Q9UK61	0.453883	0.128795	0.148885	1.31719	0.124	0.043	0.0489	0.275	7.15183	1.40823	1.4405	1.58317	1.19313	1.90199	1.4725	24.0291
1773	FAM208B	A0A8V8TMN1	2.58203	0.03859	0.656916	0.516754	1.43	-0.0441	0.518	0.431	7.48962	0.934115	1.5822	16.8118	4.6272	18.2346	10.8202	2.0978
1774	FAM20B	O75063	0.0469064	0.432255	0.194614	0.644826	-0.161	1.14	-0.59	-1.55	1.72661	1.17899	4.54866	1.82199	1.67181	1.7575	2.19685	0.81776
1775	FAM210A	Q96ND0	0.845656	0.10817	0.426733	0.100716	1.72	-0.318	1.02	-0.298	0.516343	0.614543	0.714047	0.489763	1.0802	0.952987	0.521817	0.490083
1776	FAM213A	Q9BRX8	0.611647	0.227945	1.02811	0.191983	0.32	0.145	-0.472	0.126	1.7279	0.792643	1.23512	1.05809	0.764453	1.33338	1.44301	0.913347
1777	FAM21A	Q641Q2	0.280455	0.210057	5.61291	2.88108	0.0624	-0.049	-0.664	-0.368	1.3179	1.76383	1.57327	1.50513	1.1884	1.21519	1.94455	1.31577
1778	FAM3A	P98173-3	0.382471	0.48212	0.97009	0.288364	0.707	0.849	-1.44	-0.563	0.98827	0.847585	4.2156
1779	FAM3C	Q92520	1.18937	0.0449282	4.27637	1.47726	0.266	0.0169	0.721	0.312	1.289	1.30729	1.56817	1.3257	1.14667	1.16053	0.966883	1.38178
1780	FAM49B	Q9NUQ9	1.15237	2.51325	4.55879	3.21793	-0.16	-0.285	-0.469	-0.347	1.01322	0.661437	1.04362	0.891177	1.23363	0.788273	1.00564	2.63367
1781	FAM60A	Q9NP50	0.83477	0.0604756	3.24347	0.0644272	-0.684	0.0746	1.9	-0.0792	12.292	5.8822	0.42573	4.7951
1782	FAM65A	Q6ZS17	0.676012	0.167588	1.63465	0.248167	-0.503	0.162	-0.964	0.227	672.57	5.8376
1783	FAM73A	Q8NAN2	0.102173	0.28213	0.702533	0.27376	-0.244	0.591	1.21	-0.576	12.475	1.14322	0.71412	1.1218	9.4354	1.408
1784	FAM76B	Q5HYJ3	0.0396109	0.549582	0.142525	0.345986	0.102	-1.02	0.336	0.711	1.8495	6.95404	2.0796	1.35285	26.2867	1.3844
1785	FAM83B	Q5T0W9	0.317359	0.0206428	0.608977	0.336242	0.618	-0.0507	-1.03	-0.648	7.2862	7.3349	19.1955	104.912
1786	FAM83D	Q9H4H8	0.376684	1.41833	3.21742	0.383875	-0.209	-0.569	-1.06	-0.212	26.344	0.78092	5.068	3.0862	0.33268	6.02325
1787	FAM83H	Q6ZRV2	0.0466618	0.12603	1.74768	0.273195	-0.0266	-0.0667	0.535	-0.13	59.168	2.62013	98.4402	4.35624	9.8749	16.0682
1788	FAM8A1	Q9UBU6	0.553411	0.292898	0.405273	0.56161	0.986	0.595	0.773	0.997	3.34235	3.45545	5.47835	2.4468	1.80807	3.5572
1789	FAM91A1	Q658Y4	1.43231	1.10195	2.86415	0.569268	-0.537	-0.443	-0.906	-0.271	2.60816	2.27267	1.5506	1.17323	0.876353	1.82087	3.14273	1.51362
1790	FAM96A	Q9H5X1	0.288829	0.508331	2.02894	0.658533	0.742	1.17	-3.26	-1.42	1.95756	4.03643	1.94125	4.37324	7.70065	5.8106
1791	FAM96B	Q9Y3D0	0.324578	0.282604	2.96237	2.17834	-0.0892	-0.0796	-0.477	-0.376	2.3685	2.51903	1.99893	2.55417	2.06192	3.56197	2.38927	2.20047
1792	FAM98A	Q8NCA5	0.409059	0.180727	2.31442	0.0974899	-0.232	-0.118	-0.851	-0.0681	0.59804	1.44834	0.457857	1.01197	0.831847	0.835503	0.516017	0.835883
1793	FAM98B	Q52LJ0	0.769022	0.0151049	1.23488	0.906076	-0.137	0.00416	-0.194	-0.155	1.51523	1.2793	1.44282	1.40773	1.36857	1.41837	1.08674	1.75163
1794	FANCA	O15360	0.40468	0.867673	0.823231	0.0582634	-0.792	1.42	-1.36	0.145	3.6793	2.0596	0.77162	3.58037
1795	FANCD2	Q9BXW9	1.61402	0.248765	1.84749	0.327023	-0.349	0.0831	-0.385	-0.104	0.928697	0.822367	1.19007	1.29933	1.29137	1.09383	1.6752	1.33985
1796	FANCI	Q9NVI1	0.69677	0.704582	1.69625	0.0497259	-0.136	-0.137	-0.262	-0.0141	1.63433	1.5444	1.58417	1.5001	1.5694	1.49593	1.4659	1.69943
1797	FAR1	Q8WVX9	2.81615	0.322931	2.83965	2.28221	0.431	0.0834	0.434	0.366	3.79957	4.46974	6.99783	2.115	3.04567	2.30723	8.02463	3.0798
1798	FARP1	Q9Y4F1	0.602984	0.243083	0.502777	0.413575	-0.15	0.0727	-0.131	-0.112	0.921093	1.5142	6.79539	1.97555	1.02033	0.947243	1.48567	2.39857
1799	FARP2	O94887	0.158371	1.93896	0.158815	0.0898749	0.293	-2.08	0.294	0.176	2.8627	5.3411	1.012	0.627038	0.59684	0.22265	0.733745	0.726007
1800	FARS2	O95363	1.54545	0.966552	0.0793897	0.378636	0.455	0.322	-0.0407	-0.158	0.704507	1.06393	1.3792	0.763223	0.486257	0.736303	1.38797	1.3546
1801	FARSA	Q9Y285	1.02531	0.467366	2.71624	1.40677	-0.218	0.121	-0.452	-0.275	0.992703	0.852097	0.985863	1.99074	0.940407	1.06576	0.88067	0.928457
1802	FARSB	Q9NSD9	2.54294	0.477147	4.99818	3.63498	-0.403	-0.115	-0.716	-0.538	0.463523	0.51876	0.54162	0.67803	0.693317	0.61388	0.553847	0.541227
1803	FAS	A0A8Q3WLI5	0.960613	0.189394	1.97984	1.739	0.472	0.13	0.803	0.729	1.38905	0.6519	0.66327	0.85954	1.04782	1.10891	0.84	2.0107
1804	FASN	P49327	0.903259	0.110966	1.16483	3.77951	0.155	-0.028	-0.187	0.462	0.926863	0.801933	1.1555	0.878767	0.932073	0.931727	1.1622	0.929477
1805	FASTKD2	Q9NYY8	0.0430345	0.509278	0.219278	0.93626	-0.0146	-0.127	0.064	-0.201	1.27328	1.63203	1.8831	1.23956	1.11391	1.84743	1.02984	1.44688
1806	FASTKD3	Q14CZ7	0.56469	0.440446	1.02428	0.0115271	0.361	-0.298	0.564	-0.0106	21.3244	1.02452	1.90653	1.21124	10.5922	2.0074	2.13994	0.97532
1807	FASTKD5	Q7L8L6	0.637049	1.52218	2.35817	1.05172	-0.177	0.338	0.468	0.258	0.718947	0.671993	1.08268	0.835587	1.39528	0.634263	2.21863	1.93529
1808	FAT1	Q14517	1.05236	0.438165	1.49345	0.0875919	0.581	-0.3	0.751	0.0755	24.6495	42.3093	0.383329	0.44901	12.5015	2.82498	3.65605
1809	FAT2	Q9NYQ8	0.0828705	0.290619	0.395394	0.296589	-0.276	-0.828	-1.06	-0.842	1.0196	0.74944	0.2747	714.892	4.3635	409.67	29.281
1810	FAT3	Q8TDW7	1.55073	0.159349	0.0527249	1.0745	3.28	0.549	0.199	2.51	10.7966	47.476	29.7858	231.25	78.1925	8.63727	8.14765	61.4815
1811	FAT4	Q6V0I7	0.210571	0.029201	0.24559	0.0888913	-0.783	-0.127	0.892	0.364	11.0773	68.481	0.36135	1.2	1.9948
1812	FAU	E9PR30	0.7429	0.35017	2.75437	2.1824	-0.143	-0.0798	-0.379	-0.317	0.477317	0.367693	0.425827	0.405747	0.520887	0.434393	0.51776	0.47861
1813	FBL	P22087	0.785837	0.822379	3.95304	0.859947	0.182	0.188	0.624	0.195	0.64515	0.615307	0.564753	0.585577	0.703627	0.675597	0.491443	0.710047
1814	FBLN1	P23142-4	1.10487	0.146225	0.196612	2.10121	0.33	-0.0658	0.0851	0.531	35.764	46.656	37.4017	13.2516	8.6802	45.6075
1815	FBXL18	Q96ME1-4	0.127865	0.0655418	0.161705	0.343252	-0.239	0.13	-0.294	-0.555	0.81859	1.30484	0.527773	0.352043	0.519603	1.13839	0.82096	1.0826
1816	FBXL20	Q96IG2	0.384342	0.262463	0.0192238	0.0178125	0.646	-0.473	-0.0424	0.0393	1.42653	0.298875	2.0754	0.45454	0.89341	5.12235
1817	FBXL6	Q8N531	0.443639	0.00835071	1.36113	3.1497	-0.539	-0.0139	-1.25	-2.36	28.428	8.73525	19.072
1818	FBXO10	Q9UK96	0.0841129	0.0675044	2.27616	0.397498	0.338	-0.276	-4.78	-1.29	6.3645	1.463
1819	FBXO21	O94952	0.345651	0.533272	1.86197	0.0620331	-1.49	2.1	-5.31	0.329
1820	FBXO22	Q8NEZ5	0.658933	0.505699	1.04496	1.82922	-0.217	0.177	-0.305	-0.46	1.00049	8.91813	1.7378	2.35345	0.711413	1.03458	3.01005	1.51097
1821	FBXO28	Q9NVF7	0.50943	2.36839	3.21905	0.285881	1.13	-3.56	4.54	0.715
1822	FBXO3	Q9UK99	1.49938	0.000760202	0.133504	1.00294	-2.59	-0.00246	-0.38	-1.93	14.135	0.80857	4.0336	11.666
1823	FBXO30	Q8TB52	1.2484	0.132601	2.41411	1.22041	-0.335	0.056	-0.548	-0.33	1.67609	2.1307	0.562313	0.787827	31.4333	1.50957	3.2392	3.60317
1824	FBXO38	Q6PIJ6	0.312731	0.254094	2.8152	0.142792	-0.186	0.156	-0.984	0.0952	2.61353	1.4681	10.9548	865.58	3.2826	14.6587	10.097
1825	FBXO4	Q9UKT5	0.0922646	0.917443	0.907112	4.41829	-0.0599	-0.397	-0.394	-1.34	2.4762	0.13773
1826	FBXO42	Q6P3S6	0.61962	1.68242	0.259263	0.0890961	1.05	2.2	-0.526	-0.206	0.43783	1.80385	1.11823	0.70124	1.98862
1827	FBXO7	Q9Y3I1	0.638356	1.36089	0.840958	0.723561	-0.267	-0.468	-0.329	-0.294	7.23865	1.161	9.6766	48.528	7.56583	20.8297	6.6338	6.8156
1828	FBXO9	Q9UK97	0.0919035	0.0386325	0.0527838	1.35967	-0.371	0.164	0.221	-3.3	45.999	672.047	24.787	61.358	37.7137	9.0649	25.67
1829	FCF1	Q9Y324	0.0460216	0.0258482	0.39034	0.64118	0.0304	-0.0174	0.201	0.296	3.19004	1.17817	1.27283	0.932077	0.95369	1.07139	3.13943	2.46433
1830	FCHO2	Q0JRZ9	1.41624	0.643958	0.660014	0.525607	0.311	0.174	-0.177	-0.149	0.719303	1.1233	1.0341	0.843443	0.91761	0.91157	1.22466	1.21681
1831	FDPS	P14324	1.66626	0.169388	0.227227	1.41115	0.29	0.0486	0.0626	0.257	1.1975	1.14641	1.27133	2.38437	1.60413	1.48667	1.00622	2.0605
1832	FDX1	P10109	0.435096	1.14908	0.791963	0.299274	1.34	2.78	2.11	0.991	5.9142	6.4951	3.2807	4.87555
1833	FDXR	P22570-7	0.013687	0.262578	0.804283	2.33235	0.00866	0.135	-0.325	-0.714	1.04494	0.86627	1.88147	1.08771	1.13128	1.05582	1.38843	1.54593
1834	FECH	P22830	0.00797155	1.40817	4.10554	0.081894	0.00377	0.365	0.841	-0.036	3.54191	0.958057	0.965547	1.80303	1.2364	31.672	0.585753	3.02963
1835	FEM1B	Q9UK73	0.868754	0.0346398	0.135796	0.235698	-1.24	-0.0774	-0.276	0.446
1836	FEN1	P39748	1.77683	0.260599	4.11905	0.375565	-0.239	0.0551	-0.466	-0.0743	0.908803	0.82315	0.956267	0.885283	0.988703	0.914213	0.98252	1.07053
1837	FER1L4	A9Z1Z3	1.18364	0.759332	0.239728	0.021652	-2.19	-1.58	-0.635	-0.0689	10.46
1838	FER1L5	A0A286YFD1	0.408349	0.484811	2.01918	1.02608	0.944	-1.08	3.13	1.9	2.0762	1.44567	2.96843	1.73231	3.68183	4.49019	1.63584	1.9662
1839	FER1L6	Q2WGJ9	0.112467	0.467904	0.499859	0.0791575	-0.613	2.04	-2.15	0.445	5.5659
1840	FERMT1	Q9BQL6	0.107525	0.0473701	1.60932	1.64881	-0.281	0.131	-2.45	-2.5	1.84367	0.831795	6.47782	2.01897	14.1711	1.97944	5.73933	1.22858
1841	FERMT2	Q96AC1	1.55417	0.720688	5.95741	0.0223747	-0.239	-0.136	-0.731	0.00635	1.3924	0.994363	2.02753	1.46577	1.41017	5.34473	1.62326	1.23253
1842	FGD4	E9PJX4	0.234696	2.0071	2.43388	0.484247	-0.849	-4.4	5.1	-1.53	0.44282	23.597	1.20055	10.817	0.4146	2.8151	4.3627	2.5492
1843	FGF2	P09038	0.409548	0.083333	0.258406	0.501085	-0.838	-0.213	0.577	0.982	1.8696	1.29838	0.64733	1.52548	1.3222	1.2446	9.116
1844	FGFR1OP	O95684	0.0524842	0.424021	1.4259	0.0435393	0.207	-1.29	3.21	0.173	0.68999	0.90409	1.0623	1.14981	3.59065
1845	FH	P07954-2	1.0708	0.432826	1.8731	0.800532	0.125	0.0629	0.188	0.101	0.65337	0.583157	0.644197	0.585203	0.602927	0.657437	0.69371	0.70592
1846	FHL2	Q14192	1.29507	0.0284576	3.50297	2.35478	-0.193	0.0074	-0.412	-0.301	2.41953	2.53933	1.3569	2.2121	1.85743	1.86003	1.6605	1.9478
1847	FHL3	Q13643	0.0360127	0.0515031	0.431	1.26415	-0.0974	0.137	-0.884	-1.99	1.7317	1.0018	0.81667
1848	FHOD1	Q9Y613	0.258257	0.730078	3.19562	0.961333	-0.105	-0.238	-0.72	-0.292	1.05606	0.935917	4.49033	2.71244	0.85188	1.66663	1.1216	0.806087
1849	FIBP	O43427	0.674179	0.397965	1.7069	0.78426	-0.36	-0.239	-0.714	-0.403	1.2871	1.45904	4.6767	0.765875	1.8497	51.9346
1850	FIG4	Q92562	0.0102978	0.0798943	0.0287031	0.00142658	0.0339	0.245	0.0925	0.00474	0.90267	1.21155	6.5981	0.97164
1851	FIGNL1	Q6PIW4	1.14484	0.0335756	0.131497	0.0935624	-1.69	-0.0835	-0.299	-0.22	0.43491	1.83105	5.2976	0.51996	3.6752	1.4248
1852	FILIP1	Q7Z7B0-2	0.327068	0.0376266	0.259062	0.594765	1.33	-0.19	-1.1	2.13	0.071275	2.6428	0.2176	36.287	1.33834	1.7617	0.84483
1853	FIP1L1	Q6UN15	1.72937	1.91079	5.27939	0.894681	0.275	0.297	0.69	0.17	1.06875	1.05382	1.18035	0.793273	1.24567	0.873347	0.91763	1.41962
1854	FIS1	Q9Y3D6	0.457129	0.643154	2.13862	0.152743	-0.12	-0.155	-0.378	-0.0481	1.14765	1.31311	0.80878	0.739233	2.07947	1.55014	1.15537	1.0045
1855	FKBP10	Q96AY3	0.51185	1.12334	0.0174561	0.072443	-0.092	-0.166	0.00439	-0.0172	1.18528	0.99019	1.2582	1.52427	2.20457	1.42284	1.5148	2.00353
1856	FKBP14	Q9NWM8	0.974587	0.0214858	0.398463	0.629216	-2.14	-0.0771	-1.08	1.55	6.70965	5.67487	2.53	16.9568	2.0451	2.32107	21.622
1857	FKBP15	Q5T1M5	0.6843	0.346093	0.0195708	0.0534236	0.122	0.0721	0.00523	-0.0138	0.793973	1.1366	0.73643	1.09563	0.89054	0.936093	1.10483	0.99848
1858	FKBP1A	P62942	0.815279	1.50451	5.38525	1.44427	-0.627	-0.984	-2.79	-0.955	0.72223	0.45139	3.51563	1.1486	21.0257	0.705	0.346385	1.19295
1859	FKBP2	P26885	0.643216	0.594067	1.83617	0.157132	-0.109	-0.103	-0.237	-0.0346	2.56227	1.3167	1.09082	1.3633	1.30967	1.36846	1.33482	1.7929
1860	FKBP3	Q00688	0.284665	0.0176998	2.49761	1.0424	-0.0822	-0.00635	-0.429	-0.224	0.840987	0.648347	0.84854	0.79784	0.73427	0.737237	0.835477	0.805
1861	FKBP4	Q02790	1.67302	0.818391	4.12698	0.0347346	-0.209	-0.124	-0.427	-0.00807	0.550293	0.50946	0.61431	0.55639	0.61164	0.68715	0.706527	0.79223
1862	FKBP5	Q13451	1.00123	0.490581	0.179739	0.401806	-0.204	0.119	-0.0522	0.102	1.12182	0.71917	0.88179	1.12693	0.86661	0.826627	0.89674	0.935423
1863	FKBP7	Q9Y680	0.792684	0.0732591	1.88405	0.647254	-0.592	0.0804	1.12	-0.509	0.64034	1.34679	1.0493	1.2019	0.243263	1.50587	0.10734
1864	FKBP8	Q14318-2	1.00666	0.00145833	1.06776	0.58699	0.177	-0.000432	0.185	0.118	1.25081	1.40727	1.51377	1.30463	5.46777	1.3161	1.47843	1.4625
1865	FKBP9	O95302	0.526109	1.18448	0.774736	0.326318	0.128	-0.234	-0.171	-0.0875	0.904017	0.995583	1.02073	1.1217	1.4354	1.71295	2.96911	0.85937
1866	FLAD1	Q8NFF5	0.302443	0.000409277	0.810967	0.334202	-0.146	0.000254	-0.315	-0.159	1.56458	0.92085	84.1882	0.487297	1.41535	1.32047	0.581583	2.89401
1867	FLNA	P21333	1.04994	0.290543	3.8462	1.446	-0.101	0.0376	-0.274	-0.128	0.685867	0.69758	0.736407	0.70213	0.754	0.8103	0.70874	0.807887
1868	FLNB	O75369-8	2.03616	0.973834	3.7584	2.93779	-0.179	-0.104	-0.291	-0.237	0.83772	0.831027	0.741577	0.87798	0.99477	1.0634	0.792083	1.01766
1869	FLNC	Q14315	1.23653	0.0158323	0.129884	0.365071	3.15	0.0705	-0.519	-1.25	0.4789	0.054357	4.03575	1.3728	0.47259
1870	FLOT1	O75955	0.322315	0.371305	0.566006	3.3437	-0.0611	-0.0685	0.0953	-0.363	1.14463	0.98473	1.07613	1.04043	1.02545	1.07816	0.95633	0.920733
1871	FLOT2	Q14254	0.0921803	0.476798	1.76632	0.524601	0.0267	-0.108	0.287	-0.116	1.05948	0.824647	0.810007	0.962427	1.66333	0.777533	0.905643	1.02441
1872	FLYWCH1	Q4VC44-3	0.943656	0.175234	0.786785	0.0547319	-0.196	0.0512	-0.171	0.0177	105.443	203.222	8.9297	61.9077	17.5579	2.99135	0.50339	7.97933
1873	FLYWCH2	Q96CP2	0.45441	0.174838	1.15556	0.663345	0.174	0.0789	-0.35	0.232	1.21983	2.2671	1.27993	1.6179	1.4618	1.7931	2.3211	1.79661
1874	FMNL1	O95466-2	2.02291	0.830909	5.05689	3.33764	-0.248	-0.129	-0.531	-0.367	0.881027	0.922613	0.86926	0.75563	1.05606	0.834633	0.810677	1.26722
1875	FMNL2	Q96PY5-3	0.114446	0.455205	0.988757	0.110343	-0.444	1.42	2.56	-0.429	14.875	4.28513	1.3158	16.6515	1.0077	1.0812
1876	FMR1	G3V0J0	0.563309	0.15696	0.410808	1.19032	0.132	-0.0461	-0.103	0.23	1.71567	1.59778	1.12523	2.46303	1.49323	1.61207	1.69183	1.3883
1877	FN1	P02751	0.465769	0.11608	0.392374	0.442944	1.71	0.532	1.5	1.65	28.0092	0.30139	1.256	0.318465	0.17245
1878	FN3KRP	Q9HA64	0.320435	0.33948	1.48664	0.151727	-0.286	-0.299	0.916	0.152	0.43626	0.98192	0.901887	0.672715	0.381483	0.29632	1.31429	1.02126
1879	FNBP1	Q96RU3	1.15256	0.600235	0.546689	1.20247	2.94	-1.81	-1.68	-3.03	17.972	2.2174	0.650175	54.784
1880	FNBP1L	Q5T0N5	0.290949	0.0487694	0.245337	0.388549	-0.418	0.0844	-0.362	0.528	0.84049	0.92965	1.04458	1.37567	1.32592	0.968703	0.25889	1.25295
1881	FNBP4	Q8N3X1	0.0492084	1.06364	2.63218	1.55007	0.0215	0.286	0.563	0.378	0.8303	0.605407	1.01095	0.833977	0.986417	0.846703	0.927107	1.00465
1882	FNDC3A	Q9Y2H6	0.900151	2.22105	3.73131	0.90349	0.152	0.295	0.447	0.152	1.5008	1.45483	1.19127	1.30293	1.36537	1.14633	1.46933	1.72197
1883	FNDC3B	Q53EP0	1.58463	0.497721	3.1217	0.0113103	0.363	0.153	0.61	0.00487	3.3017	5.1668	2.05477	2.65627	3.76217	1.705	95.2381	10.3297
1884	FNTA	P49354	0.197606	0.087613	0.470369	1.46682	-0.16	-0.0776	-0.326	-0.762	0.884423	0.804545	1.586	0.875617	0.71092	1.19847	1.2021	1.28083
1885	FOCAD	Q5VW36	0.652334	0.0281741	1.20168	0.308124	-0.232	-0.0147	-0.365	-0.129	0.658468	1.2714	1.08119	1.83657	0.683817	1.21909	1.34478	1.6193
1886	FOLR1	P15328	0.0668799	0.837122	0.75467	0.632923	-0.0445	-0.371	0.344	-0.301	3.07879	0.902543	2.7332	1.456	5.5241	1.78402	3.08383	5.41233
1887	FOSL2	P15408	0.96753	1.24034	2.86978	1.19233	0.423	0.508	0.954	0.493	1.55747	1.77458	1.28721	1.89377	1.70653	1.59949	2.1328	2.58873
1888	FOXC1	Q12948	1.91698	0.00626909	1.64506	1.64269	-2.21	-0.0143	1.97	1.97
1889	FOXJ3	Q9UPW0	0.149514	0.0330943	0.320857	0.802109	0.249	-0.0613	-0.476	-0.969	3.355	2.5158
1890	FOXK1	P85037	1.02637	0.0642458	0.683988	0.49242	0.437	0.0433	0.323	0.251	0.900643	0.995213	1.702	1.41283	2.13033	1.39282	1.35337	1.09534
1891	FOXK2	Q01167	1.19914	0.078215	0.897223	0.304045	-3	-0.319	2.42	1.05	0.63693	63.7296	52.8427	2.473	28.9145	2.1901	13.1642	1.162
1892	FOXO3	O43524	0.297456	0.216822	0.2988	0.857438	0.206	0.158	-0.207	-0.469
1893	FOXRED1	Q96CU9	0.0187222	0.0104601	0.135772	2.70407	-0.0189	0.0107	-0.123	-1.28	1.20217	7.63014	0.88448	4.13834	0.92416	1.16572	2.28247	1.29349
1894	FOXRED2	Q8IWF2	0.0440536	0.467509	1.72515	1.59737	0.148	-1.18	-3.12	-2.94	93.525	38.8665	35.017
1895	FPGS	Q05932	0.919435	2.16822	1.00561	0.230208	-0.193	-0.364	-0.206	-0.0652	2.7601	0.25559	0.39	29.935	34.863
1896	FRAS1	Q86XX4-2	0.304917	0.026967	0.216205	0.0798854	0.468	-0.0515	-0.351	-0.145	0.25397	0.44476	5.8005
1897	FREM2	Q5SZK8	0.163037	1.07922	0.653938	0.39945	0.484	2.17	-1.5	-1.02	1.1701	0.25461	2.31793
1898	FRG1	Q14331	2.18014	0.441417	3.82811	0.0654741	0.298	0.0904	0.468	-0.0173	14.523	3.65847	3.41617	3.0526	5.6097	6.28147	1.73223	2.5187
1899	FRMPD1	Q5SYB0	0.723139	1.27593	1.80678	0.0545028	1.58	-2.4	-3.1	-0.174	1.0363	55.955	2.77584	22.374	7.42315
1900	FRYL	O94915	0.465997	0.13391	0.599799	2.50285	-0.395	-0.139	-0.48	-1.39	0.946517	1.3385	0.82877	1.25407	0.95157	1.14217	1.78004	1.11138
1901	FSCN1	Q16658	0.922634	1.66135	4.11077	0.13339	-0.144	-0.221	-0.452	-0.0301	0.65521	0.659107	0.90014	0.707367	0.709793	0.667577	0.533233	0.90375
1902	FSIP2	Q5CZC0	0.491254	0.68918	0.452306	0.0245016	-0.92	1.19	0.862	-0.0631	1.14037	3.03727	0.279961	1.19911	2.40475	3.34369	19.214	1.93745
1903	FTL	P02792	0.775849	0.0677637	0.144866	1.64883	-0.908	-0.116	0.233	-1.58	1.0472	2.15937	0.458943	2.038	2.2608	3.15545	0.61837	2.7299
1904	FTO	Q9C0B1	1.21007	0.123908	2.73743	0.146618	-0.457	-0.0735	-0.842	-0.0853	0.9483	0.946753	0.935397	0.89875	1.07685	0.98238	1.38546	0.983017
1905	FTSJ1	Q9UET6	0.0471934	0.164589	2.0545	1.5327	-0.023	0.0724	-0.518	-0.416	3.32817	0.82198	4.93546	3.17887	9.22857	2.07292	0.35096	72.395
1906	FTSJ3	Q8IY81	0.810043	1.05536	0.58942	0.671763	0.106	0.128	0.0831	0.0917	0.71469	0.665083	0.865727	0.87399	0.866087	0.8533	0.685543	0.887757
1907	FUBP3	Q96I24	0.739208	0.273299	3.5619	0.445337	0.103	0.0472	0.338	0.07	1.20192	1.07458	0.831997	1.34423	0.758887	0.952123	1.50147	1.3905
1908	FUCA2	Q9BTY2	0.44956	0.0880087	0.594633	0.620073	-1.16	0.287	-1.44	1.48
1909	FUNDC2	Q9BWH2	0.0362088	0.433038	4.67244	1.12651	0.0159	0.144	0.907	0.297	1.22323	4.01486	1.40657	1.19026	0.828913	0.727853	1.85443	1.33727
1910	FUS	P35637	0.600862	0.246317	1.44642	1.54488	0.158	-0.0775	0.303	0.318	3.32754	0.72217	1.18467	0.57156	0.614123	0.960007	0.69161	0.988837
1911	FXN	Q16595	0.160269	0.0912586	0.716179	0.682432	0.106	0.0637	0.355	-0.342	0.695387	0.736977	0.659957	0.737257	0.58055	0.726103	0.864057	1.27639
1912	FXR1	A0A8V8TMQ1	0.195554	0.497627	0.0577328	0.704431	0.0404	-0.0865	0.0134	0.113	1.59713	2.0218	2.10057	1.87987	2.56473	1.88003	2.70563	2.42523
1913	FXR2	P51116	1.31616	0.0965178	0.507625	0.817681	-0.183	0.0221	0.0899	0.129	1.36343	1.43629	1.168	1.47147	2.36917	1.38013	1.3729	1.55789
1914	FYCO1	Q9BQS8	1.7525	0.203348	0.661265	0.870978	1.65	-0.311	-0.802	-0.986	0.930097	1.07004	1.14037	0.78354	1.12216	1.13438	0.900843	5.04227
1915	FYN	P06241	0.188774	0.790847	0.420077	0.00331929	0.0356	0.112	0.0689	0.000741	1.61587	1.8716	1.77043	1.53667	1.85807	2.0633	1.90286	2.3575
1916	G3BP1	Q13283	2.49983	0.202905	2.89027	0.209229	-0.275	-0.0396	-0.308	-0.0407	0.65236	0.678967	0.70969	0.720297	0.772953	0.718587	0.774277	0.816527
1917	G3BP2	Q9UN86	1.29699	0.724773	0.469206	1.32501	-0.163	-0.106	-0.0763	0.166	1.24485	1.07067	1.3656	1.05786	1.94462	0.978257	1.3869	1.02209
1918	G6PC3	Q9BUM1	0.208807	0.749206	0.0434399	0.33854	0.238	0.657	0.0568	-0.355	26.5181	1.191	0.543267	4.72282	3.30535	2.37323	0.965945
1919	G6PD	P11413	0.588797	0.0459563	3.4045	0.23863	0.147	0.0161	-0.551	-0.0712	0.8985	0.67037	0.94351	1.0104	0.80569	0.849273	1.02106	1.0917
1920	GAA	P10253	0.120774	0.222046	1.10338	0.224113	-0.29	-0.494	-1.73	0.498	1.04589	1.56761	0.921257	0.770603	0.791247	2.31464	2.18483	1.02179
1921	GABARAPL1	Q9H0R8	0.193242	0.570271	3.05961	0.911102	0.295	0.709	-2.5	-1.01	4.46015	11.5765	77.624	18.8337
1922	GABPA	Q06546	0.165049	0.378319	1.5924	0.883883	-0.0481	-0.0962	-0.284	-0.184	1.35759	1.20007	0.939743	1.62687	1.1773	3.15813	1.90237	1.48697
1923	GABPB1	Q06547	0.480379	0.276451	0.158548	0.760769	-1.18	0.755	-0.47	-1.67	3.8307	1.7591	2.3352	4.6793
1924	GADD45GIP1	Q8TAE8	0.0185837	0.216704	0.49045	0.0247408	0.0146	0.143	-0.279	0.0193	1.49013	4.11643	1.43966	1.44237	5.4166	7.37257	1.2431	6.19613
1925	GAK	O14976	0.138298	0.0446125	2.13191	0.0519223	-0.14	-0.0493	-1.2	-0.0569	0.705903	3.86499	1.00553	1.30229	1.54607	1.20466	1.25609	1.5314
1926	GALE	Q14376	0.189529	0.137709	3.7882	0.98512	-0.157	0.119	-1.62	-0.579	1.26076	1.12579	1.96057	1.73489	1.8697	0.928633	2.4879	1.31867
1927	GALK1	P51570	0.271143	1.09567	2.05341	1.90418	-0.121	-0.357	-0.567	-0.536	1.07072	1.29497	1.15062	0.810613	0.936703	1.20147	0.94067	1.11221
1928	GALK2	Q01415	0.19632	0.186763	0.453602	0.605781	-0.781	-0.748	-1.55	1.94	0.409911	2.9543	0.807945	0.92556	5.11045	2.53075	0.830613
1929	GALNS	P34059	0.376919	0.072231	0.480252	0.0357071	-1.83	-0.434	2.21	-0.222	0.899043	1.44941	1.56385	0.543265	0.77558	2.07065	10.2174
1930	GALNT1	Q10472	1.01658	0.121397	0.78528	0.0124591	0.386	0.0692	0.319	-0.00789	3.4008	3.683	4.91089	75.9739	0.545567	2.16873	3.19863	23.7599
1931	GALNT2	Q10471	1.09784	0.420248	0.920652	0.994991	0.219	0.106	0.192	0.204	0.92192	1.23767	1.1251	1.16997	1.13327	1.4362	0.9836	1.1416
1932	GALNT6	Q8NCL4	1.7888	0.656544	0.0266449	0.300184	-0.431	-0.206	-0.0123	-0.111	1.24746	0.74372	0.862693	0.861053	1.5191	1.4264	0.777383	1.07608
1933	GALNT7	Q86SF2	0.620379	0.119358	3.62438	0.782988	0.171	0.0435	0.649	0.203	0.931823	2.36291	1.12163	1.34362	1.52196	0.87526	0.660787	1.73643
1934	GANAB	Q14697-2	0.161829	0.721681	0.101736	0.0642721	-0.0265	0.0889	0.0175	-0.0115	0.908777	0.818113	0.965787	0.929347	1.03845	0.900507	0.956323	1.21656
1935	GAPDH	P04406	1.31576	1.33593	4.16044	1.94717	-0.293	-0.296	-0.718	-0.391	0.548983	0.437267	0.65163	0.496947	0.605677	0.620943	0.585303	0.516447
1936	GAPVD1	Q14C86-6	0.134822	0.617502	1.02018	2.15401	0.0253	0.0886	-0.129	-0.223	1.00743	0.94301	0.93652	1.1613	0.914603	1.08829	1.08669	1.01487
1937	GAR1	Q9NY12	1.23059	2.4173	2.44626	0.731606	0.163	0.27	0.272	0.111	0.833567	1.18959	0.9264	0.870127	0.825853	1.09976	0.880997	0.87613
1938	GAREML	Q75VX8	0.626077	0.878522	2.77673	0.10123	1.23	1.59	3.75	-0.269	1.41172	1.5687	0.053151	6.82564	8.85115	2.2637	33.205	9.3477
1939	GARS	P41250	0.781924	0.881651	2.64146	0.116285	0.115	0.126	-0.285	0.0242	1.0509	1.38154	1.13949	1.05863	1.17172	1.13583	1.50907	1.12027
1940	GART	P22102	0.525781	1.09089	3.82644	0.421236	-0.119	-0.205	-0.536	-0.0997	0.861277	0.706923	0.78892	0.938297	0.947663	0.870633	0.825623	1.0016
1941	GATAD2A	Q86YP4	0.240592	1.16012	4.32401	0.669138	0.0484	0.164	0.457	0.109	1.4427	1.65143	2.0122	1.48273	1.80447	1.89183	2.4581	2.34933
1942	GATAD2B	Q8WXI9	1.96473	2.87794	5.6945	1.79311	0.19	0.255	0.467	0.178	3.09607	2.02673	3.68747	3.32417	1.59367	1.7168	3.68177	2.11427
1943	GBA	P04062	0.650712	1.20916	0.352521	1.57224	-0.205	-0.324	-0.127	-0.393	1.72067	1.412	0.76865	1.68993	2.22667	1.29853	3.3931	1.21457
1944	GBAS	O75323	1.45145	0.0331291	0.524072	0.891796	0.59	-0.0242	0.276	-0.413	0.471783	0.77401	3.31216	4.96762	0.829393	1.55096	0.41613	1.63419
1945	GBE1	Q04446	0.256164	0.811654	1.88155	0.698088	-0.103	-0.255	-0.474	-0.228	1.5004	1.39092	1.00337	0.92138	1.03669	1.7157	0.77368	1.20693
1946	GBF1	Q92538	1.38732	1.13461	0.135829	0.0574262	-0.15	0.13	0.0237	0.0108	1.2765	1.41297	1.31373	1.32477	1.5722	1.4223	1.2483	1.7808
1947	GCAT	O75600	1.72462	0.719617	1.21607	0.491241	-0.391	0.206	0.303	-0.154	0.875833	1.09712	1.37993	1.03029	0.938533	1.35137	2.35403	0.366977
1948	GCC1	Q96CN9	0.528875	0.293054	0.0817102	0.124731	1.54	-0.966	-0.315	-0.463	0.043621	3.4987
1949	GCC2	Q8IWJ2	1.56813	0.422561	0.327716	0.644971	-0.253	-0.0946	-0.0772	0.131	1.02787	1.48813	1.39887	1.12216	1.4017	1.00825	1.19933	1.53633
1950	GCDH	Q92947	0.229437	0.407398	1.29375	0.953766	-0.079	0.126	-0.302	0.241	1.01091	1.05867	0.837597	0.902137	21.2003	1.1743	1.73843	2.18111
1951	GCFC2	P16383	0.0771136	0.00831957	0.0473891	0.667905	-0.0601	-0.00695	0.038	0.371	0.770257	2.76007	2.05612	1.52725	1.06486	0.902907	21.822	0.83426
1952	GCHFR	P30047	1.08663	0.381144	3.57479	2.10101	-0.548	-0.247	-1.36	-0.892	0.99606	0.50822	1.52319	0.7421	1.21033	1.1336	0.761293	0.903177
1953	GCLC	P48506	0.150999	0.0296366	0.702295	0.2743	-0.117	-0.0256	-0.408	-0.195	1.15847	1.1435	1.3139	1.5593	1.34718	1.37807	1.59398	1.15209
1954	GCLM	P48507	0.721012	0.995469	2.22093	1.05356	-0.347	-0.441	-0.797	-0.459	1.74165	0.83918	1.52256	1.04854	1.52793	0.670317	1.09562	2.15757
1955	GCN1L1	Q92616	1.1855	0.0326107	5.14054	1.19918	-0.201	-0.00942	-0.649	-0.203	0.722787	0.867983	0.943307	0.918123	0.93097	0.92705	0.947087	0.930147
1956	GCSH	P23434	0.0155354	0.290946	0.734294	0.488305	-0.0651	-0.976	2.02	1.48	0.20432	1.24474	0.6226	0.44249	5.0956	0.60501	2.75563	0.968103
1957	GDA	Q9Y2T3	2.02834	0.81593	3.94077	0.015513	-0.443	-0.227	-0.753	0.00676	0.71781	0.56466	0.75733	0.71718	0.93283	0.965467	0.596013	0.846533
1958	GDAP2	Q9NXN4	0.731782	0.193308	0.849172	0.50556	2.72	0.936	-3.04	2.05	0.893793	0.46267	1.33865	1.1462	4.28996	2.8952	3.0886
1959	GDE1	Q9NZC3	0.22746	0.0756257	1.12841	0.90927	-0.498	-0.187	1.74	-1.48	0.730393	120.185	16.923	0.84911	2.76058	4.38284	69.1006
1960	GDI1	P31150	0.480514	0.00351035	3.44592	0.432706	-0.2	-0.00204	-0.885	-0.184	0.792937	1.65381	0.821697	0.815553	0.75529	0.7163	0.899547	0.946497
1961	GDI2	P50395	0.541188	0.788048	3.7223	1.27987	-0.141	-0.187	-0.607	-0.267	0.555507	0.67748	0.648903	0.543343	0.66374	0.66193	0.639823	0.690087
1962	GDPD3	Q7L5L3	0.0588311	0.397902	0.0992443	0.0209235	-0.0816	-0.435	0.133	0.0302	1.5579	1.52171	0.393063	0.694243	0.828757	0.7488	0.727746	9.00983
1963	GEMIN2	O14893	0.692093	0.495077	0.638396	0.897416	-1.9	-1.47	-1.79	-2.31	4.0101	3.45635	3.24575
1964	GEMIN4	P57678	0.650121	0.531313	1.43243	0.3121	0.16	-0.137	-0.286	0.0897	1.05994	1.54483	0.778677	0.834943	1.07293	0.965433	1.05164	0.978677
1965	GEMIN5	Q8TEQ6	1.72617	0.100414	2.38363	0.555241	-0.207	0.0212	-0.264	0.0892	0.895157	0.871133	0.986887	0.97391	0.994223	1.0543	0.97377	0.96214
1966	GET4	Q7L5D6	0.0431593	1.41874	0.107016	0.0517458	0.0788	-1.47	0.184	0.0937	1.10286	1.35633	3.19777	1.12657	1.4598	4.54961	0.97477	3.92346
1967	GFER	P55789	0.172828	0.352882	1.35568	0.181637	0.575	1.05	-2.9	-0.6	0.563967	0.61814	38.469	6.7703	5.50139	5.58791	4.90376
1968	GFM1	Q96RP9	0.595875	0.793516	4.37823	1.31899	0.0961	0.119	0.444	0.173	1.02875	0.85159	1.26661	0.85454	1.02476	0.845147	1.15837	1.11488
1969	GFM2	Q969S9	0.972248	0.132524	0.822853	0.0786324	-0.35	0.0701	0.309	0.0436	1.28843	1.02595	2.50017	1.538	1.674	1.43548	5.8664	2.42773
1970	GFPT1	Q06210	0.998644	0.0598848	3.74235	3.72609	0.144	0.0136	-0.395	-0.393	0.997957	0.92559	1.15598	1.00028	1.04518	1.10912	0.865013	1.45283
1971	GFPT2	O94808	0.133781	0.312811	0.0569276	0.17977	-0.515	1.06	-0.235	0.668	0.40203	0.9791	1.77628	0.608473	0.638382	1.84669	0.59245	0.37562
1972	GGA2	Q9UJY4	0.00770248	0.0584125	0.116389	0.486241	0.0266	0.192	-0.362	-1.2	22.521
1973	GGCT	O75223	0.224432	0.273305	2.01026	1.31181	-0.0759	-0.0895	-0.409	-0.299	0.599467	0.68356	0.592817	0.657327	0.572777	0.771103	0.713707	0.628217
1974	GGCX	P38435	0.0353731	0.140929	0.568456	0.969493	0.0201	0.0728	-0.23	-0.344	1.04826	0.52582	0.666963	0.553707	0.817323	0.876707	1.47859	0.753737
1975	GGH	Q92820	1.91728	0.378252	2.67758	1.26672	0.44	0.13	0.568	-0.324	0.657523	0.478103	0.54763	0.757233	0.732357	0.63057	0.412793	0.742183
1976	GGNBP2	Q9H3C7	0.398622	0.173276	0.136905	0.506808	0.808	-0.404	0.329	-0.976	11.232
1977	GHDC	Q8N2G8	0.398003	0.118894	0.0657985	0.798382	0.886	-0.318	-0.184	-1.51	1.3951	0.83879	1.1257
1978	GHITM	Q9H3K2	0.396765	0.355109	0.332002	0.475523	0.132	0.12	0.114	0.152	3.75607	1.7094	2.91217	5.62747	4.94433	4.08417	2.3192	3.8265
1979	GID8	Q9NWU2	0.0245181	0.0341113	0.196667	0.0523329	-0.043	-0.0593	-0.297	0.0892	0.975097	0.771027	1.29835	0.666613	0.92961	0.717047	1.26578	0.925887
1980	GIGYF2	Q6Y7W6	0.468875	0.82667	2.06597	0.495205	-0.109	-0.168	-0.329	0.114	1.10623	1.30413	2.92347	1.72903	1.25917	1.35997	1.73207	1.6344
1981	GINS1	Q14691	0.450253	0.550998	0.72002	0.824533	-1.41	-1.65	-2.02	-2.23	5.9268	2.38944	27.8586	3.54939	16.8508	4.4355	8.33712	14.4371
1982	GINS2	Q9Y248	0.461655	0.0848317	0.105608	0.22725	-1.28	0.301	-0.368	0.72	0.66972	1.3206	0.837615	0.496757	0.94686	0.70771	0.80778	0.567553
1983	GINS3	Q9BRX5	0.234195	0.653634	2.31139	0.550411	0.0903	-0.205	-0.522	-0.18	0.875927	0.77688	0.884507	0.96349	0.900117	0.792473	1.08881	1.03079
1984	GINS4	Q9BRT9	0.192151	0.0749526	0.278135	0.600216	0.135	0.0579	-0.184	-0.339	0.26216	0.35562	0.48739	1.51393	0.552533	0.603795	0.69297
1985	GIPC1	O14908	0.540557	2.06182	2.40458	4.17616	-0.11	-0.296	-0.333	-0.523	2.2537	2.5517	2.2858	1.43527	4.43083	2.07243	2.04761	2.3848
1986	GIT1	Q9Y2X7	0.453478	0.192384	1.70538	0.0610547	-0.922	0.456	2.48	-0.162	0.705057	0.75119	0.715307	0.578987	3.91817	1.3184	4.23925	1.12526
1987	GIT2	Q14161	0.14539	0.09651	0.178575	0.0686408	-0.21	0.145	0.252	0.106	4.93967	1.12575	9.02367	3.09924	13.2308	1.0749	1.27603	15.1089
1988	GLA	P06280	0.0156263	0.551497	0.0184871	1.29136	-0.0709	1.76	-0.0836	-3.31	1.4549	1.28221	2.9882	1.48877	1.36345	1.07607
1989	GLB1	P16278	2.74704	1.06109	0.243914	0.351728	-0.329	-0.162	-0.0516	-0.0697	0.80566	0.596657	0.64449	0.74463	0.85244	0.876007	0.910453	1.00597
1990	GLCCI1	Q86VQ1	0.15533	0.727177	1.11398	0.0171466	-0.484	1.69	-2.32	0.0606	4.59896	0.043423	3.65647	2.51362	1.0957	1.76209	10.068	2.81813
1991	GLCE	O94923	0.0623412	0.882368	0.0765268	0.342435	0.29	2.69	0.351	-1.3	17.3629	13.012	24.778	7.75995	1.0128
1992	GLE1	Q53GS7	0.106925	0.566664	1.81037	0.644214	0.0357	0.144	0.341	0.159	1.5163	1.43707	2.69833	1.56029	1.32443	1.45735	1.10477	1.45743
1993	GLG1	Q92896	2.94476	0.793309	2.18877	0.602265	0.503	0.189	0.399	0.153	1.40947	2.73466	1.74907	1.7362	5.60513	4.02587	2.62317	1.79063
1994	GLMN	Q92990	0.622148	0.0791412	1.58875	0.636436	-0.273	-0.0478	-0.547	-0.278	1.81293	0.56694	0.844983	0.840733	3.50711	0.930883	0.889253	1.14572
1995	GLO1	Q04760	0.333318	0.611096	1.39263	0.0173148	-0.155	-0.249	-0.458	0.0103	0.481287	0.490363	0.532403	0.446167	0.693513	0.541917	0.416767	0.590837
1996	GLOD4	Q9HC38-2	0.0317705	0.739101	2.16831	0.0505841	-0.0113	-0.175	-0.387	0.0176	2.10163	0.615877	0.98619	0.793933	1.10396	0.931423	1.25683	0.785073
1997	GLRX	P35754	1.32633	0.294132	0.205439	0.114639	-1.03	0.326	0.241	-0.144	0.568775	1.11636	0.627445	4.0094	1.3836	1.26471
1998	GLRX3	O76003	0.470695	1.77314	4.09092	0.204072	-0.0971	-0.261	-0.506	-0.049	0.721897	0.69712	0.484483	0.448127	0.79935	0.927223	0.626267	0.790547
[truncated: 3,899 more rows]

## Sheet: GO_LENG8_UP_Bio_process
Term	Overlap	P-value	Adjusted P-value	Old P-value	Old Adjusted P-value	Odds Ratio	Combined Score	Genes
mRNA Processing (GO:0006397)	47/226	5.5881e-24	1.35623e-20	0	0	7.97879	427.196	ZCCHC8;YTHDC1;SF3B6;CSTF2;SRSF1;CWF19L2;HNRNPR;CWC25;PNN;SART1;SNRNP70;TRA2B;CWC22;TRA2A;LEO1;SNIP1;SNRPB2;RBM10;RBM5;RBM6;HNRNPA0;CPSF7;HNRNPA3;PRPF38A;CPSF6;WTAP;SCAF11;CDC5L;CWC15;PLRG1;RPRD2;SMU1;HNRNPM;SFPQ;SNRNP40;DDX39A;PHF5A;SON;PRPF3;HNRNPA2B1;SRSF4;SRSF5;SRSF6;SRSF7;RBMX;SNRPA;RBM22
mRNA Splicing	via Spliceosome (GO:0000398)	44/211	1.43303e-22	1.73898e-19	0	0	7.97329	401.033	ZCCHC8;YTHDC1;SF3B6;SRSF1;CWF19L2;HNRNPR;CWC25;COIL;PNN;SART1;SNRNP70;TRA2B;CWC22;TRA2A;SNIP1;SNRPB2;ZC3H14;RBM10;RBM5;RBM6;RBM17;HNRNPA3;PRPF38A;SCAF11;CDC5L;CWC15;PLRG1;SMU1;HNRNPM;SFPQ;SNRNP40;DDX39A;PHF5A;PRPF3;HNRNPA2B1;SRFBP1;SRSF4;SRSF5;CDK13;SRSF6;SRSF7;RBMX;SNRPA;RBM22
RNA Splicing	via Transesterification Reactions With Bulged Adenosine as Nucleophile (GO:0000377)	36/171	7.86491e-19	6.36271e-16	0	0	7.98253	332.765	ZCCHC8;YTHDC1;SF3B6;SRSF1;CWF19L2;CWC25;HNRNPR;PNN;SART1;SNRNP70;TRA2B;CWC22;TRA2A;SNIP1;SNRPB2;RBM10;RBM5;RBM6;HNRNPA3;PRPF38A;CDC5L;CWC15;PLRG1;SMU1;HNRNPM;SNRNP40;DDX39A;PHF5A;PRPF3;HNRNPA2B1;SRSF4;SRSF5;SRSF6;RBMX;SNRPA;RBM22
RNA Processing (GO:0006396)	42/291	1.79653e-15	1.09004e-12	0	0	5.06662	172.026	ZCCHC8;INTS12;DDX27;NVL;FASTKD3;NOP2;AKAP8L;SRSF1;NOL8;HNRNPR;MRM1;EXOSC7;EXOSC6;FBL;EXOSC8;MTPAP;RBM5;RBM6;HNRNPA0;UTP15;CPSF6;WTAP;SCAF11;WDR18;WDR74;DNTTIP2;DDX54;IMP4;REXO4;SMU1;SFPQ;SNRNP40;SON;PRPF3;HNRNPA2B1;LUC7L3;ACIN1;SRSF4;CDK12;PPIG;SRSF5;SRSF7
Ribosome Biogenesis (GO:0042254)	28/161	9.36711e-13	4.54679e-10	0	0	6.22496	172.409	DDX27;RPS19BP1;NVL;PAK1IP1;NOP2;NOL8;NOC2L;MRM1;WDR43;EXOSC7;FBL;DHX37;RRS1;SURF6;UTP15;NOM1;UTP6;NOP16;WDR18;NGDN;WDR74;DNTTIP2;DDX54;IMP4;URB2;WDR12;UTP18;RCL1
Ribonucleoprotein Complex Biogenesis (GO:0022613)	22/120	8.92979e-11	3.6121e-08	0	0	6.58903	152.464	UTP15;NOM1;UTP6;RPS19BP1;NOP16;NVL;PAK1IP1;NGDN;NOP2;WDR74;DNTTIP2;IMP4;URB2;NOC2L;WDR12;UTP18;WDR43;RCL1;FBL;DHX37;RRS1;SURF6
Regulation of mRNA Splicing	via Spliceosome (GO:0048024)	19/97	5.29106e-10	1.83449e-07	0	0	7.12444	152.177	RBFOX2;RBM15;WTAP;YTHDC1;SFSWAP;SMU1;RBMXL1;SON;THRAP3;TRA2B;CWC22;TRA2A;SRSF4;SRSF6;SRSF7;ARGLU1;RBMX;SRSF8;RBM5
rRNA Processing (GO:0006364)	20/110	7.46741e-10	2.26543e-07	0	0	6.50533	136.711	UTP15;DDX27;NVL;WDR18;NOP2;WDR74;DDX54;NOL8;IMP4;TFB1M;MRM1;RPF1;RCL1;EXOSC7;FBL;SART1;SRFBP1;NOL11;RRP15;MPHOSPH6
Chromatin Remodeling (GO:0006338)	30/262	5.96695e-09	1.60909e-06	0	0	3.81555	72.2553	PHF2;SMARCD2;EHMT2;CHD6;BAZ2A;RSF1;CTCF;YY1;HIRA;MYC;BCL7C;MIER1;UIMC1;BRD7;MORC2;SMARCE1;DAXX;BRD1;CHTOP;KDM2B;ACTR6;SMARCA5;ARID1A;SMARCA2;ARID1B;CDK9;SFPQ;WAC;TOP1;CGGBP1
Ribosomal Small Subunit Biogenesis (GO:0042274)	15/85	1.50185e-07	3.64499e-05	0	0	6.23209	97.9148	UTP15;NOM1;UTP6;RPS19BP1;NGDN;DNTTIP2;IMP4;UTP18;WDR43;RCL1;FBL;DHX37;SURF6;SRFBP1;NOL11
Regulation of Alternative mRNA Splicing	via Spliceosome (GO:0000381)	1955-12-01	2.37195e-07	5.23338e-05	0	0	8.09092	123.422	SMU1;RBFOX2;RBM15;WTAP;THRAP3;YTHDC1;TRA2B;SRSF6;ARGLU1;RBMX;RBM5;SRSF8
Ribosomal Large Subunit Biogenesis (GO:0042273)	2047-11-01	3.53548e-07	7.15051e-05	0	0	8.84872	131.45	NOP16;NVL;PAK1IP1;NOP2;RRS1;WDR74;SURF6;NOC2L;WDR12;RRP15;RPF1
rRNA Metabolic Process (GO:0016072)	15/98	1.01563e-06	0.000189611	0	0	5.25243	72.4835	UTP15;DDX27;NVL;WDR18;NOP2;WDR74;DDX54;NOL8;IMP4;MRM1;EXOSC7;FBL;EXOSC6;MYC;EXOSC8
Mitochondrial Gene Expression (GO:0140053)	15/100	1.32284e-06	0.000229323	0	0	5.12831	69.4154	MRPS15;MRPS25;FASTKD3;MRPS18B;MRPL16;MRPL38;MRPS10;MRPS2;MRPL37;MRPL48;MRPL34;MRPL46;MRPL43;MRPL30;MRPL20
RNA Biosynthetic Process (GO:0032774)	17/128	1.52838e-06	0.000247292	0	0	4.45815	59.7004	ZCCHC8;TBP;SMARCA5;DNTTIP2;DDX54;BAZ2A;RSF1;TTF1;REXO4;EXOSC7;EXOSC6;SNRNP40;EXOSC8;MKRN2;TAF4;RBM5;RBM6
Chromatin Organization (GO:0006325)	29/323	1.94399e-06	0.000294879	0	0	2.89662	38.0928	PHF2;USP36;SMARCD2;CHD6;BAZ2A;RSF1;CTCF;YY1;HIRA;MYC;BCL7C;MIER1;BRD7;MORC2;SMARCE1;DAXX;BRD1;CHTOP;KDM2B;ACTR6;SMARCA5;LRWD1;ARID1A;SAFB;SMARCA2;ARID1B;SFPQ;WAC;TOP1
Mitochondrial Translation (GO:0032543)	14/94	3.23873e-06	0.000462377	0	0	5.07922	64.203	MRPS15;MRPS25;MRPL38;MRPS18B;MRPL16;MRPS10;MRPS2;MRPL37;MRPL48;MRPL34;MRPL46;MRPL43;MRPL30;MRPL20
Spliceosomal Complex Assembly (GO:0000245)	1963-11-01	7.64286e-06	0.000979291	0	0	6.12096	72.1155	PHF5A;SCAF11;YTHDC1;SF3B6;SRSF1;SNIP1;LUC7L3;SNRPB2;SRSF5;SRSF6;RBM5
mRNA Metabolic Process (GO:0016071)	14/101	7.66647e-06	0.000979291	0	0	4.66885	54.9928	CPSF6;WTAP;SCAF11;AKAP8L;SRSF1;HNRNPR;SFPQ;SON;PRPF3;HNRNPA2B1;SRSF4;SRSF5;SRSF7;HNRNPA0
Regulation of Nucleotide-Excision Repair (GO:2000819)	2026-07-01	1.85077e-05	0.00224591	0	0	10.6149	115.674	SMARCE1;SMARCD2;BCL7C;BRD7;ARID1A;ARID1B;SMARCA2
mRNA Cis Splicing	via Spliceosome (GO:0045292)	2019-06-01	2.73708e-05	0.00316328	0	0	13.2821	139.542	SART1;SFSWAP;SRSF1;CWC15;SRSF7;RBM22
Regulation of DNA Repair (GO:0006282)	15/130	3.46099e-05	0.0038181	0	0	3.78458	38.8728	SMARCE1;SMARCD2;EYA3;ARID1A;SMARCA2;ARID1B;YY1;CDK9;BCL7C;UIMC1;EP400;USP1;BRD8;BRD7;TAF4
Positive Regulation of DNA-templated Transcription (GO:0045893)	69/1274	7.44973e-05	0.00779401	0	0	1.70635	16.2184	APP;CCNK;CCNT1;AKAP8L;CHD6;ZC3H8;TCF20;RSF1;CTCF;WDR43;YY1;CHCHD2;MED13;MYC;WDR5;MAP3K5;MEN1;UTP15;PDHX;BRD1;ACTR6;ZNF281;VEZF1;ARID1A;ARID1B;TGFBR1;TNFRSF1A;SFPQ;HAX1;SLTM;THRAP3;WAC;SQSTM1;BLM;CEBPB;FOXC1;TMF1;MOSPD1;XPC;LRP6;BCLAF1;DHX33;LEO1;EP400;BRD8;TBL1X;BCL9L;ATF7IP;JUN;SMARCA5;CDC5L;RRP1B;KLF4;SMARCA2;FOSL2;CDK9;PHF5A;KLF5;NFIA;TNIP1;MAFF;RFXAP;MKRN2;CEBPZ;CDK12;CDK13;TAF4;RBMX;BMPR1A
Regulation of Metaphase/Anaphase Transition of Cell Cycle (GO:1902099)	2032-07-01	7.93582e-05	0.00779401	0	0	8.06484	76.1445	SMARCE1;SMARCD2;BCL7C;BRD7;ARID1A;ARID1B;SMARCA2
RNA Export From Nucleus (GO:0006405)	1967-10-01	8.02844e-05	0.00779401	0	0	5.06747	47.7859	NUP214;CHTOP;DDX39A;POM121C;YTHDC1;HNRNPA2B1;THOC3;NUP153;THOC7;RBM33
Positive Regulation of Gene Expression	Epigenetic (GO:0141137)	2043-08-01	8.40007e-05	0.00784114	0	0	6.58996	61.8447	APP;PHF2;WDR5;NOC2L;BRD7;ARID1A;ARID1B;MEN1
Maturation of LSU-rRNA (GO:0000470)	2023-06-01	9.07079e-05	0.00815364	0	0	10.1548	94.5197	PAK1IP1;NOP2;WDR12;RBM34;RRP15;RPF1
Regulation of G0 to G1 Transition (GO:0070316)	2033-07-01	9.7805e-05	0.00829599	0	0	7.75425	71.5914	SMARCE1;SMARCD2;BCL7C;BRD7;ARID1A;ARID1B;SMARCA2
Negative Regulation of mRNA Splicing	via Spliceosome (GO:0048025)	2015-05-01	9.9128e-05	0.00829599	0	0	14.3698	132.477	SFSWAP;SRSF4;SRSF6;RBMX;SRSF7
Gene Expression (GO:0010467)	28/381	0.00011124	0.00899932	0	0	2.31849	21.1072	ZCCHC8;ISCA1;MRPS15;YTHDC1;SRBD1;BAZ2A;MRPL37;MRPL34;EXOSC7;EXOSC6;EXOSC8;RBM5;RBM6;NUP214;CHTOP;MRPS18B;DNTTIP2;DDX54;THOC3;MRPL43;THOC7;REXO4;MRPL30;SNRNP40;DDX39A;TNIP1;HNRNPA2B1;MKRN2
Positive Regulation of Transcription Elongation by RNA Polymerase II (GO:0032968)	2046-08-01	0.000138234	0.0106318	0	0	6.06876	53.9304	CDK9;CCNK;CCNT1;ZMYND8;LEO1;CDK12;MED27;CDK13
Negative Regulation of mRNA Processing (GO:0050686)	2016-05-01	0.000140181	0.0106318	0	0	13.0628	115.9	SFSWAP;SRSF4;SRSF6;RBMX;SRSF7
mRNA Export From Nucleus (GO:0006406)	1961-09-01	0.000198781	0.0146195	0	0	4.99306	42.5574	NUP214;CHTOP;DDX39A;POLDIP3;YTHDC1;ZC3H11A;HNRNPA2B1;THOC3;THOC7
Regulation of mRNA Processing (GO:0050684)	2037-07-01	0.000209582	0.0148303	0	0	6.71896	56.9122	CDK9;SON;SLTM;YTHDC1;CWC22;SAFB2;SAFB
RNA 3'-End Processing (GO:0031123)	2049-08-01	0.00021852	0.0148303	0	0	5.62383	47.4012	ZCCHC8;INTS12;CPSF7;CPSF6;CSTF2;LEO1;RPRD2;MTPAP
DNA-templated Transcription Initiation (GO:0006352)	1962-09-01	0.000225656	0.0148303	0	0	4.8986	41.1311	CDK9;TBP;RRN3;SMARCA5;POLR1E;RSF1;TFB1M;MED27;TAF4
Mitochondrial Respiratory Chain Complex Assembly (GO:0033108)	1990-11-01	0.00022609	0.0148303	0	0	4.02334	33.7742	COX7A2L;SCO1;UQCC3;UQCC2;NDUFAF7;FASTKD3;NDUFS4;UQCRFS1;TMEM126B;TTC19;TMEM70
mRNA 3'-End Processing (GO:0031124)	2027-06-01	0.000236992	0.0151231	0	0	8.21886	68.6068	ZCCHC8;CPSF7;CPSF6;CSTF2;LEO1;RPRD2
Regulation of Double-Strand Break Repair (GO:2000779)	1991-11-01	0.000249457	0.0151231	0	0	3.97284	32.9596	SMARCE1;SMARCD2;RNF169;BCL7C;EP400;TERF2IP;BRD8;ARID1A;BRD7;ARID1B;SMARCA2
Maturation of SSU-rRNA (GO:0030490)	2038-07-01	0.000249481	0.0151231	0	0	6.50188	53.9404	UTP6;NGDN;DHX37;IMP4;SRFBP1;NOL11;WDR43
RNA Metabolic Process (GO:0016070)	1963-09-01	0.000255479	0.0151231	0	0	4.80763	39.7705	EXOSC7;EXOSC6;RBFOX2;DDX24;MYC;MEPCE;EXOSC8;WDR74;DDX54
RNA Splicing (GO:0008380)	1992-11-01	0.000274831	0.0158813	0	0	3.92359	32.1709	SMU1;SFPQ;SNRNP40;SCAF11;PRPF3;TRA2B;LUC7L3;SRSF4;PPIG;CDK12;SRSF7
Positive Regulation of DNA Repair (GO:0045739)	1993-11-01	0.000302348	0.0170651	0	0	3.87554	31.4071	YY1;SMARCE1;SMARCD2;BCL7C;EYA3;UIMC1;USP1;ARID1A;BRD7;ARID1B;SMARCA2
Regulation of Transcription Elongation by RNA Polymerase II (GO:0034243)	1979-10-01	0.000324219	0.0176282	0	0	4.18356	33.6111	CDK9;INTS12;CCNK;CCNT1;ZMYND8;LEO1;CDK12;MED27;CDK13;WDR43
Positive Regulation of Transcription by RNA Polymerase II (GO:0045944)	54/983	0.000326851	0.0176282	0	0	1.71619	13.7742	APP;CCNK;CCNT1;ZMYND8;AKAP8L;CHD6;TCF20;CTCF;YY1;CHCHD2;MED13;MYC;MEN1;PDHX;TBP;VEZF1;MED27;TNFRSF1A;SFPQ;HAX1;SLTM;THRAP3;SQSTM1;CEBPB;FOXC1;TMF1;MEPCE;MOSPD1;LRP6;BCLAF1;LEO1;BRD8;TBL1X;BCL9L;JUN;SMARCA5;CDC5L;RRP1B;KLF4;SMARCA2;FOSL2;CDK9;KLF5;NFIA;TNIP1;MAFF;RFXAP;MKRN2;CEBPZ;CDK12;CDK13;TAF4;RBMX;BMPR1A
Regulation of Ferroptosis (GO:0110075)	2026-11-04	0.000355072	0.0181533	0	0	16.4008	130.274	HMOX1;SLC39A7;SLC7A11;SQSTM1
Mitochondrial Electron Transport	Ubiquinol to Cytochrome C (GO:0006122)	2026-11-04	0.000355072	0.0181533	0	0	16.4008	130.274	UQCC3;UQCRQ;UQCRFS1;UQCR10
mRNA Splice Site Recognition (GO:0006376)	2029-06-01	0.000359026	0.0181533	0	0	7.5034	59.5178	SFSWAP;YTHDC1;SRSF1;LUC7L3;SRSF5;SRSF6
Positive Regulation of DNA-templated Transcription	Elongation (GO:0032786)	1954-08-01	0.0004346	0.0211598	0	0	5.01124	38.7925	CDK9;CCNK;CCNT1;ZMYND8;LEO1;CDK12;MED27;CDK13
Alternative mRNA Splicing	via Spliceosome (GO:0000380)	2020-05-01	0.000444644	0.0211598	0	0	9.57738	73.9205	RBM17;HNRNPM;SFPQ;SRSF1;SRSF6
Negative Regulation of RNA Splicing (GO:0033119)	2020-05-01	0.000444644	0.0211598	0	0	9.57738	73.9205	SFSWAP;SRSF4;SRSF6;RBMX;SRSF7
Respiratory Chain Complex III Assembly (GO:0017062)	2026-12-04	0.000518382	0.023738	0	0	14.3499	108.554	UQCC3;UQCC2;UQCRFS1;TTC19
Mitochondrial Respiratory Chain Complex III Assembly (GO:0034551)	2026-12-04	0.000518382	0.023738	0	0	14.3499	108.554	UQCC3;UQCC2;UQCRFS1;TTC19
Protein Complex Oligomerization (GO:0051259)	12/116	0.000568664	0.0255583	0	0	3.3347	24.9176	APP;BLM;CPSF7;CPSF6;ATL2;MOSPD2;BEND3;YME1L1;MICU1;RBMX;MCU;TMEM70
protein-RNA Complex Assembly (GO:0022618)	13/138	0.000834109	0.036807	0	0	3.00692	21.3165	SCAF11;YTHDC1;NVL;NOP2;SRSF1;COIL;SART1;RRS1;LUC7L3;SRFBP1;SRSF5;SRSF6;RBM5
Positive Regulation of mRNA Splicing	via Spliceosome (GO:0048026)	2023-05-01	0.000887204	0.0384508	0	0	7.97991	56.0783	RBMXL1;THRAP3;TRA2B;TRA2A;RBMX
RNA Splicing	via Transesterification Reactions (GO:0000375)	2024-05-01	0.00108976	0.0464008	0	0	7.55952	51.5695	SNRNP40;SCAF11;PRPF3;TRA2B;SRSF4
Positive Regulation of RNA Splicing (GO:0033120)	2036-06-01	0.00120414	0.0493659	0	0	5.75052	38.6549	RBMXL1;THRAP3;TRA2B;TRA2A;RBMX;RBM22
U4 snRNA 3'-End Processing (GO:0034475)	2026-07-03	0.00122042	0.0493659	0	0	21.4974	144.217	EXOSC7;EXOSC6;EXOSC8
Positive Regulation of Microtubule Nucleation (GO:0090063)	2026-07-03	0.00122042	0.0493659	0	0	21.4974	144.217	MECP2;PDE4DIP;GIT1
Positive Regulation of Double-Strand Break Repair (GO:2000781)	1994-10-01	0.00129408	0.0514875	0	0	3.43382	22.8347	SMARCE1;SMARCD2;BCL7C;EP400;BRD8;ARID1A;BRD7;ARID1B;LDLR;SMARCA2
Positive Regulation of T Cell Activation (GO:0050870)	11/111	0.00135847	0.0529799	0	0	3.17497	20.9592	SMARCE1;SMARCD2;ABL2;HLA-A;CD47;IL6ST;ARID1A;BRD7;SMARCA2;ARID1B;CD276
Positive Regulation of T Cell Differentiation (GO:0045582)	1964-08-01	0.00137525	0.0529799	0	0	4.11424	27.1092	SMARCE1;SART1;SMARCD2;NKAP;ARID1A;BRD7;ARID1B;SMARCA2
Regulation of Mitotic Metaphase/Anaphase Transition (GO:0030071)	1951-07-01	0.0015654	0.0584497	0	0	4.57778	29.5707	SMARCE1;SMARCD2;BCL7C;ARID1A;BRD7;ARID1B;SMARCA2
Transcription Initiation-Coupled Chromatin Remodeling (GO:0045815)	1951-07-01	0.0015654	0.0584497	0	0	4.57778	29.5707	PHF2;WDR5;NOC2L;ARID1A;BRD7;ARID1B;MEN1
Positive Regulation of mRNA Processing (GO:0050685)	2026-05-01	0.00159487	0.0586477	0	0	6.83886	44.0488	RBMXL1;THRAP3;TRA2B;TRA2A;RBMX
Positive Regulation of Lymphocyte Differentiation (GO:0045621)	2039-06-01	0.00185109	0.0660023	0	0	5.22693	32.8878	SMARCE1;SMARCD2;BRD7;ARID1A;ARID1B;SMARCA2
Maturation of SSU-rRNA Frm Tricistronic rRNA Trnscpt (GO:0000462)	2027-05-01	0.00190348	0.0660023	0	0	6.52767	40.8898	UTP6;NGDN;DHX37;RRS1;WDR43
Glutamine Transport (GO:0006868)	2026-08-03	0.00190365	0.0660023	0	0	17.197	107.722	SLC38A1;SLC1A5;SLC38A5
Negative Regulation of Ferroptosis (GO:0110076)	2026-08-03	0.00190365	0.0660023	0	0	17.197	107.722	HMOX1;SLC7A11;SQSTM1
Regulation of DNA Metabolic Process (GO:0051052)	11/116	0.0019395	0.066298	0	0	3.02299	18.8796	YY1;CDK9;EHMT2;MYC;UIMC1;SMARCA5;USP1;YLPM1;TERF2IP;RBBP6;TAF4
Constitutive Heterochromatin Formation (GO:0140719)	2040-06-01	0.00211642	0.0696314	0	0	5.07294	31.2393	CENPV;EHMT2;BEND3;SMARCA5;BAZ2A;MORC2
Transcription by RNA Polymerase I (GO:0006360)	2017-04-01	0.00217793	0.0696314	0	0	8.82844	54.1129	RRN3;TCOF1;POLR1E;TTF1
Maturation of 5.8S rRNA (GO:0000460)	2017-04-01	0.00217793	0.0696314	0	0	8.82844	54.1129	WDR12;RRP15;RPF1;MPHOSPH6
Positive Regulation by Host of Viral Transcription (GO:0043923)	2017-04-01	0.00217793	0.0696314	0	0	8.82844	54.1129	CDK9;JUN;CTDP1;RRP1B
Intracellular Monoatomic Cation Homeostasis (GO:0030003)	16/210	0.00218046	0.0696314	0	0	2.38676	14.6266	SLC12A2;APP;PRNP;NDFIP1;ATP6AP1;SLC30A5;SLC30A1;ATP2C1;CHERP;VAPB;MYC;FLVCR1;HMOX1;SLC39A7;ATP13A3;ATP7A
Cellular Respiration (GO:0045333)	1985-09-01	0.00230267	0.0725789	0	0	3.41205	20.7237	NDUFA7;NDUFB7;UQCRQ;NDUFS4;ETFDH;UQCRFS1;MTFR1;UQCR10;SIRT3
Positive Regulation of Myoblast Differentiation (GO:0045663)	2041-06-01	0.00240946	0.0749712	0	0	4.92774	29.7062	SMARCE1;SMARCD2;BRD7;ARID1A;ARID1B;SMARCA2
Positive Regulation of Telomere Maintenance (GO:0032206)	1955-07-01	0.00244253	0.0750382	0	0	4.19543	25.2343	YY1;NVL;PPP1R10;MYC;HNRNPA2B1;TERF2IP;KLF4
Regulation of Stem Cell Population Maintenance (GO:2000036)	1956-07-01	0.00271158	0.0797089	0	0	4.10959	24.2886	SMARCE1;BCL7C;MYC;ARID4B;ARID1A;SMARCA2;WDR43
Regulation of Microtubule Nucleation (GO:0010968)	2018-04-01	0.00272593	0.0797089	0	0	8.19741	48.4053	MECP2;PDE4DIP;HAUS2;GIT1
Estrogen Receptor Signaling Pathway (GO:0030520)	2018-04-01	0.00272593	0.0797089	0	0	8.19741	48.4053	RBFOX2;NCOA4;DDX54;SAFB
rRNA Modification (GO:0000154)	2018-04-01	0.00272593	0.0797089	0	0	8.19741	48.4053	FBL;NHP2;TFB1M;MRM1
RNA Transport (GO:0050658)	2043-06-01	0.00308577	0.0881078	0	0	4.66089	26.9444	NUP214;DDX39A;POM121C;HNRNPA2B1;NUP153;RBM33
Import Into the Mitochondrion (GO:0170036)	2043-06-01	0.00308577	0.0881078	0	0	4.66089	26.9444	GRPEL2;SLC25A40;SFXN1;MICU1;MCU;SLC25A36
Heterochromatin Formation (GO:0031507)	1973-08-01	0.00320399	0.0896493	0	0	3.54292	20.3483	RBM15;YTHDC1;SMARCA5;BAZ2A;MORC2;SMARCA2;LMNB2;LMNB1
Regulation of Myoblast Differentiation (GO:0045661)	1958-07-01	0.00331733	0.0896493	0	0	3.94802	22.5377	SMARCE1;SMARCD2;ARID1A;BRD7;ARID1B;SCAF1;SMARCA2
Maturation of 5.8S rRNA Frm Tricistronic rRNA Trnscpt (GO:0000466)	2019-04-01	0.00336139	0.0896493	0	0	7.65052	43.5728	EXOSC7;EXOSC8;RRS1;WDR12
Nuclear Envelope Organization (GO:0006998)	2019-04-01	0.00336139	0.0896493	0	0	7.65052	43.5728	LEMD2;LMNB2;TOR1AIP1;LMNB1
Protein Localization to Endoplasmic Reticulum (GO:0070972)	2019-04-01	0.00336139	0.0896493	0	0	7.65052	43.5728	GABARAPL2;VAPA;KDELR2;UBAC2
rRNA Methylation (GO:0031167)	2019-04-01	0.00336139	0.0896493	0	0	7.65052	43.5728	FBL;NOP2;TFB1M;MRM1
Regulation of Transcription by RNA Polymerase I (GO:0006356)	2031-05-01	0.00358405	0.0944046	0	0	5.52226	31.0973	UTP15;DHX33;SMARCA5;BAZ2A;WDR43
Positive Regulation of DNA Metabolic Process (GO:0051054)	10/108	0.00364079	0.0944046	0	0	2.94113	16.5161	YY1;CDT1;NVL;PPP1R10;MYC;EYA3;UIMC1;SMARCA5;TERF2IP;KLF4
mRNA Transport (GO:0051028)	1959-07-01	0.00365638	0.0944046	0	0	3.8719	21.7263	NUP214;CHTOP;DDX39A;YTHDC1;HNRNPA2B1;THOC3;THOC7
Regulation of Transcription by RNA Polymerase II (GO:0006357)	99/2250	0.00371455	0.0948971	0	0	1.36738	7.65115	APP;CCNK;CCNT1;EHMT2;ZMYND8;JMJD1C;ARID4B;NOC2L;YY1;CHCHD2;MYC;BBX;TRIM27;ZNF324;MEN1;PDHX;KDM2B;ZNF281;ADNP;SQSTM1;CGGBP1;MIER1;SAFB2;HMOX1;PATZ1;ZKSCAN1;BCL9L;CBX8;PRNP;JUN;ZNF384;ZFHX2;SMARCA5;SMARCA2;FOSL2;CDK9;FUBP1;MAFF;RFXAP;MKRN2;PHF14;CDK12;CDK13;BMPR1A;PHF3;PHF2;AKAP8L;NKAP;CHD6;TCF20;CTCF;MECP2;MED13;BCL7C;WDR5;TGIF1;BRD1;RBM15;VEZF1;MED27;ARID1A;SAFB;ARID1B;TNFRSF1A;TOX4;SFPQ;ZEB1;HAX…
Co-Transcriptional RNA 3'-End Processing	Cleavage and Polyadenylation Pathway (GO:0180012)	2026-10-03	0.00387753	0.0960282	0	0	12.2823	68.1983	ZCCHC8;CPSF7;CPSF6
Negative Regulation by Host of Viral Genome Replication (GO:0044828)	2026-10-03	0.00387753	0.0960282	0	0	12.2823	68.1983	CCNK;VAPA;VAPB
Nuclear mRNA Surveillance (GO:0071028)	2026-10-03	0.00387753	0.0960282	0	0	12.2823	68.1983	EXOSC7;EXOSC6;EXOSC8
Protein Localization to Nucleus (GO:0034504)	11/127	0.00393712	0.096519	0	0	2.73476	15.1432	NUP214;POM121C;PPP1R10;NUP50;RRS1;NOL8;NUP153;PTTG1IP;TOR1AIP1;LMNB2;LMNB1
Regulation of T Cell Differentiation (GO:0045580)	2047-06-01	0.00485025	0.116823	0	0	4.2053	22.4089	SMARCE1;SMARCD2;BRD7;ARID1A;ARID1B;SMARCA2
Regulation of DNA-templated Transcription (GO:0006355)	94/2139	0.0048616	0.116823	0	0	1.36226	7.25592	PHF3;PHF2;APP;NKAP;CHD6;ZC3H8;JMJD1C;TCF20;RSF1;ARID4B;CTCF;MECP2;ZNF280D;YY1;SCML2;MED13;MYC;BCL7C;UIMC1;WDR5;BBX;ZNF646;ZNF324;MAP3K5;MEN1;PDHX;DAXX;BRD1;RBFOX2;RBM15;KDM2B;ACTR6;ZNF281;VEZF1;MED27;ARID1A;SAFB;ARID1B;REXO4;TGFBR1;TOX4;SFPQ;ZEB1;SLTM;THRAP3;WAC;TERF2IP;ADNP;BLM;CEBPB;SMARCD2;FOXC1;SRRT;ZBTB43;WIZ;BAZ2A;XPC;AKAP17A;LRP6;HIRA;BCLAF1;MIER1;SAFB2;EP400;HMOX1;BRD8;TBL1X;BRD7;PATZ1;ZK…
snRNA 3'-End Processing (GO:0034472)	2021-04-01	0.00491955	0.117056	0	0	6.74976	35.8719	EXOSC7;INTS12;EXOSC6;EXOSC8
Endoplasmic Reticulum Membrane Organization (GO:0090158)	2026-11-03	0.00519845	0.121314	0	0	10.7465	56.52	REEP5;VAPB;ATL2
Positive Regulation of DNA-templated DNA Replication (GO:2000105)	2026-11-03	0.00519845	0.121314	0	0	10.7465	56.52	CDT1;WIZ;SSBP1
Nuclear Receptor-Mediated Steroid Hormone Signaling Pathway (GO:0030518)	2048-06-01	0.00538793	0.123654	0	0	4.10496	21.4426	DAXX;TMF1;RBFOX2;NCOA4;DDX54;SAFB
Positive Regulation of Transcription by RNA Polymerase I (GO:0045943)	2034-05-01	0.00540064	0.123654	0	0	4.95023	25.8463	UTP15;DHX33;SMARCA5;NOL11;WDR43
Aerobic Electron Transport Chain (GO:0019646)	1964-07-01	0.00576146	0.129547	0	0	3.53134	18.2096	NDUFA7;NDUFB7;UQCC3;UQCRQ;NDUFS4;UQCRFS1;UQCR10
Translation (GO:0006412)	16/232	0.00576474	0.129547	0	0	2.1412	11.04	MRPS15;MRPS25;SRBD1;MRPS18B;MRPL16;MRPL38;MRPS10;MRPS2;MRPL37;MRPL48;MRPL34;MRPL46;MRPL43;MRPL30;MRPL20;TNIP1
Carboxylic Acid Transport (GO:0046942)	2049-06-01	0.00596795	0.132883	0	0	4.00929	20.533	SLC38A1;SLC16A1;SLC16A6;SLC1A5;SLC16A3;SLC38A5
Mitochondrial ATP Synthesis Coupled Electron Transport (GO:0042775)	1965-07-01	0.00627304	0.138406	0	0	3.47028	17.5995	NDUFA7;NDUFB7;UQCC3;UQCRQ;NDUFS4;UQCRFS1;UQCR10
Intracellular Copper Ion Homeostasis (GO:0006878)	2026-12-03	0.00675848	0.146893	0	0	9.55193	47.7306	APP;PRNP;ATP7A
Negative Regulation of DNA-templated Transcription (GO:0045892)	49/1006	0.00684363	0.146893	0	0	1.4974	7.46372	ZNF512B;APP;EHMT2;ZMYND8;NKAP;ZC3H8;RSF1;ARID4B;CTCF;NOC2L;MECP2;YY1;SCML2;MYC;UIMC1;WDR5;TRIM27;MEN1;TGIF1;DAXX;RBFOX2;RBM15;KDM2B;ACTR6;ZNF281;SFPQ;ZEB1;CGGBP1;CEBPB;FOXC1;MOSPD1;BAZ2A;BCLAF1;MIER1;BEND3;TBL1X;BRD7;PATZ1;SMARCE1;CBX8;ATF7IP;PRNP;JUN;SMARCA5;KLF4;SMARCA2;PEX14;MAFF;PHF14
U2-type Prespliceosome Assembly (GO:1903241)	2023-04-01	0.00689977	0.146893	0	0	6.03863	30.0498	PHF5A;SF3B6;SNIP1;SNRPB2
Modulation by Host of Viral Genome Replication (GO:0044827)	2023-04-01	0.00689977	0.146893	0	0	6.03863	30.0498	CCNK;TMEM41B;VAPA;VAPB
Carboxylic Acid Transmembrane Transport (GO:1905039)	1951-06-01	0.00726239	0.153268	0	0	3.8307	18.8664	SLC38A1;SLC16A1;SFXN1;SLC16A3;SLC25A22;SLC38A5
Regulation of Telomere Maintenance (GO:0032204)	1952-06-01	0.00798048	0.166971	0	0	3.74723	18.102	NVL;PPP1R10;MYC;YLPM1;TERF2IP;KLF4
DNA Methylation-Dependent Constitutive Heterochromatin Formation (GO:0006346)	2024-04-01	0.00806178	0.16723	0	0	5.7364	27.653	EHMT2;SMARCA5;BEND3;BAZ2A
Cristae Formation (GO:0042407)	2013-03-01	0.0085674	0.173276	0	0	8.59629	40.9166	CHCHD3;APOOL;UQCC3
Intrinsic Apoptotic Signaling Pathway in Response to Oxidative Stress (GO:0008631)	2013-03-01	0.0085674	0.173276	0	0	8.59629	40.9166	DAXX;DIABLO;MAP3K5
Nuclear RNA Surveillance (GO:0071027)	2013-03-01	0.0085674	0.173276	0	0	8.59629	40.9166	EXOSC7;EXOSC6;EXOSC8
Regulation of Cell Differentiation (GO:0045595)	14/201	0.00869007	0.174076	0	0	2.16085	10.2545	SMARCE1;CEBPB;SMARCD2;ZFHX2;PLEKHB2;UQCC2;ARID1A;KLF4;SMARCA2;ARID1B;TGFBR1;CDK9;BCL7C;BRD7
Regulation of RNA Splicing (GO:0043484)	9/104	0.00875044	0.174076	0	0	2.72695	12.922	SON;YTHDC1;SNRNP70;TRA2B;CWC22;SRSF1;AKAP17A;RRP1B;RBM22
Response to Cytokine (GO:0034097)	10/123	0.00901383	0.176424	0	0	2.54873	12.0019	IFITM3;BST2;CDK9;APP;HAX1;CALCOCO2;CXCR4;LIFR;TIMP1;IL6ST
Transcription Initiation at RNA Polymerase II Promoter (GO:0006367)	10/123	0.00901383	0.176424	0	0	2.54873	12.0019	CDK9;PHF2;TBP;WDR5;NOC2L;MED27;BRD7;TAF4;ARID1B;MEN1
Nucleic Acid Metabolic Process (GO:0090304)	2025-04-01	0.00934505	0.180003	0	0	5.46296	25.5279	RBFOX2;DDX24;WDR74;DDX54
Regulation of Biomineral Tissue Development (GO:0070167)	2025-04-01	0.00934505	0.180003	0	0	5.46296	25.5279	CEBPB;ANKH;NBR1;DDR2
Protein Homooligomerization (GO:0051260)	11/143	0.00944895	0.180572	0	0	2.40128	11.1944	APP;BLM;ATL2;MOSPD2;BEND3;SLC1A5;SSBP1;MICU1;SOD2;RBMX;TMEM70
Regulation of Mitotic Cell Cycle Phase Transition (GO:1901990)	1988-08-01	0.00987577	0.184937	0	0	2.87638	13.2822	SMARCE1;SMARCD2;BCL7C;XPC;ARID1A;BRD7;ARID1B;SMARCA2
Regulation of Macromolecule Metabolic Process (GO:0060255)	2014-03-01	0.0106331	0.184937	0	0	7.81441	35.507	MTMR1;KIF16B;LDLR
Regulation of rRNA Processing (GO:2000232)	2014-03-01	0.0106331	0.184937	0	0	7.81441	35.507	UTP15;USP36;WDR43
Negative Regulation by Host of Viral Process (GO:0044793)	2014-03-01	0.0106331	0.184937	0	0	7.81441	35.507	CCNK;VAPA;VAPB
Regulation of RNA Export From Nucleus (GO:0046831)	2014-03-01	0.0106331	0.184937	0	0	7.81441	35.507	CPSF6;DDX39A;NUP153
Cholesterol Import (GO:0070508)	2026-05-02	0.0106887	0.184937	0	0	19.0815	86.6026	SCARB1;LDLR
snRNA Modification (GO:0040031)	2026-05-02	0.0106887	0.184937	0	0	19.0815	86.6026	MEPCE;NHP2
Gamma-Aminobutyric Acid Metabolic Process (GO:0009448)	2026-05-02	0.0106887	0.184937	0	0	19.0815	86.6026	SLC38A1;ALDH5A1
mRNA 5'-Splice Site Recognition (GO:0000395)	2026-05-02	0.0106887	0.184937	0	0	19.0815	86.6026	SFSWAP;SRSF1
Modulation by Host of Viral RNA Genome Replication (GO:0044830)	2026-05-02	0.0106887	0.184937	0	0	19.0815	86.6026	TMEM41B;VAPB
Neutrophil Degranulation (GO:0043312)	2026-05-02	0.0106887	0.184937	0	0	19.0815	86.6026	VAMP8;VAMP2
Nucleolar Large rRNA Transcription by RNA Polymerase I (GO:0042790)	2026-05-02	0.0106887	0.184937	0	0	19.0815	86.6026	TCOF1;POLR1E
Pyruvate Decarboxylation to acetyl-CoA (GO:0006086)	2026-05-02	0.0106887	0.184937	0	0	19.0815	86.6026	PDHX;PDHA1
Sterol Transport (GO:0015918)	2026-04-01	0.0107542	0.184937	0	0	5.21437	23.6339	GRAMD1A;VAPA;VAPB;LDLR
Positive Regulation of Stem Cell Population Maintenance (GO:1902459)	2040-05-01	0.0108204	0.184937	0	0	4.10034	18.5595	SMARCE1;BCL7C;ARID4B;ARID1A;SMARCA2
Regulation of Oxidative Phosphorylation (GO:0002082)	2015-03-01	0.0129618	0.212557	0	0	7.16283	31.1279	UQCC2;ATP7A;SIRT3
Copper Ion Homeostasis (GO:0055070)	2015-03-01	0.0129618	0.212557	0	0	7.16283	31.1279	APP;PRNP;ATP7A
Maturation of LSU-rRNA Frm Tricistronic rRNA Trnscpt (GO:0000463)	2015-03-01	0.0129618	0.212557	0	0	7.16283	31.1279	PAK1IP1;WDR12;RBM34
Positive Regulation of Mitochondrial Translation (GO:0070131)	2015-03-01	0.0129618	0.212557	0	0	7.16283	31.1279	UQCC2;FASTKD3;RMND1
rRNA Catabolic Process (GO:0016075)	2015-03-01	0.0129618	0.212557	0	0	7.16283	31.1279	EXOSC7;EXOSC6;EXOSC8
Regulation of Amyloid-Beta Clearance (GO:1900221)	2015-03-01	0.0129618	0.212557	0	0	7.16283	31.1279	APP;CYP51A1;CLU
Regulation of Chromosome Organization (GO:0033044)	2042-05-01	0.0132395	0.215653	0	0	3.8783	16.7719	YY1;CENPV;MYC;YLPM1;TERF2IP
Sterol Biosynthetic Process (GO:0016126)	2028-04-01	0.0139667	0.225982	0	0	4.77935	20.413	SQLE;HMGCS1;CYP51A1;FDFT1
Positive Regulation of Protein Localization to Membrane (GO:1905477)	1976-07-01	0.014356	0.230742	0	0	2.91538	12.3717	PRNP;PGRMC1;PIK3CA;MTCL1;PTPN9;SQSTM1;EPHA2
Nucleosome Organization (GO:0034728)	1977-07-01	0.0153457	0.231977	0	0	2.87358	12.0027	SMARCE1;HIRA;DAXX;SMARCD2;SMARCA5;RSF1;ARID1A
ATP Transport (GO:0015867)	2016-03-01	0.0155582	0.231977	0	0	6.6115	27.5248	ANKH;CD47;SLC25A24
Establishment of Protein Localization to Peroxisome (GO:0072663)	2016-03-01	0.0155582	0.231977	0	0	6.6115	27.5248	PEX6;PEX14;RAB8B
Regulation of Amyloid Fibril Formation (GO:1905906)	2016-03-01	0.0155582	0.231977	0	0	6.6115	27.5248	APP;CLU;LDLR
Regulation of Histamine Secretion by Mast Cell (GO:1903593)	2026-06-02	0.0156754	0.231977	0	0	14.3104	59.4691	VAMP8;VAMP2
TRAMP-dependent tRNA Surveillance Pathway (GO:0071038)	2026-06-02	0.0156754	0.231977	0	0	14.3104	59.4691	EXOSC7;EXOSC8
Short-Chain Fatty Acid Metabolic Process (GO:0046459)	2026-06-02	0.0156754	0.231977	0	0	14.3104	59.4691	PCCA;OXSM
Exonucleolytic Trimming to Gen Mat 3'-End of 5.8S rRNA Frm Tricistronic rRNA Trnscpt (GO:0000467)	2026-06-02	0.0156754	0.231977	0	0	14.3104	59.4691	EXOSC7;EXOSC8
Facultative Heterochromatin Formation (GO:0140718)	2026-06-02	0.0156754	0.231977	0	0	14.3104	59.4691	BEND3;SMARCA5
Negative Regulation of Transporter Activity (GO:0032410)	2026-06-02	0.0156754	0.231977	0	0	14.3104	59.4691	NDFIP2;NDFIP1
Nuclear Polyadenylation-Dependent rRNA Catabolic Process (GO:0071035)	2026-06-02	0.0156754	0.231977	0	0	14.3104	59.4691	EXOSC7;EXOSC8
Positive Regulation of Mitochondrial Calcium Ion Concentration (GO:0051561)	2026-06-02	0.0156754	0.231977	0	0	14.3104	59.4691	MICU1;MCU
rDNA Heterochromatin Formation (GO:0000183)	2026-06-02	0.0156754	0.231977	0	0	14.3104	59.4691	BEND3;SMARCA5
DNA-templated Transcription Elongation (GO:0006354)	2029-04-01	0.0157777	0.232076	0	0	4.58793	19.0361	CDK9;CTDP1;LEO1;POLR1E
Regulation of RNA Biosynthetic Process (GO:2001141)	25/465	0.0159522	0.233229	0	0	1.64555	6.80954	CEBPB;FOXC1;SRRT;JMJD1C;BAZ2A;RSF1;AKAP17A;ZNF280D;MIER1;WDR5;ZNF646;PATZ1;ATF7IP;DAXX;BRD1;ACTR6;ZNF281;SMARCA5;NFXL1;SMARCA2;REXO4;TGFBR1;SFPQ;NFIA;TERF2IP
Mitochondrion Organization (GO:0007005)	10/135	0.016571	0.240826	0	0	2.30261	9.44093	CHCHD2;COX7A2L;CHCHD3;RHOT1;HAX1;YME1L1;MTFR1;SSBP1;ATP7A;SLC25A36
Regulation of Cell Cycle G1/S Phase Transition (GO:1902806)	1979-07-01	0.0174687	0.251635	0	0	2.79347	11.3061	SMARCE1;SMARCD2;BCL7C;ARID1A;BRD7;ARID1B;SMARCA2
L-amino Acid Transport (GO:0015807)	2030-04-01	0.0177295	0.251635	0	0	4.41125	17.7885	SLC38A1;SFXN1;SLC7A11;SLC38A5
Positive Regulation of Catalytic Activity (GO:0043085)	2030-04-01	0.0177295	0.251635	0	0	4.41125	17.7885	CHTOP;ABL2;SSBP1;ATP7A
Positive Regulation of Microtubule Polymerization (GO:0031116)	2030-04-01	0.0177295	0.251635	0	0	4.41125	17.7885	MECP2;SLTM;PDE4DIP;GIT1
DNA Conformation Change (GO:0071103)	2017-03-01	0.0184254	0.254083	0	0	6.13894	24.5191	BLM;HNRNPA2B1;TOP1
Regulation of mRNA Metabolic Process (GO:1903311)	2017-03-01	0.0184254	0.254083	0	0	6.13894	24.5191	SLTM;SAFB2;SAFB
Regulation of Receptor Recycling (GO:0001919)	2017-03-01	0.0184254	0.254083	0	0	6.13894	24.5191	KIF16B;ECE1;LDLR
Release of Cytochrome C From Mitochondria (GO:0001836)	2017-03-01	0.0184254	0.254083	0	0	6.13894	24.5191	SOD2;CLU;BCL2L2
Peroxisomal Membrane Transport (GO:0015919)	2017-03-01	0.0184254	0.254083	0	0	6.13894	24.5191	PEX6;PEX14;RAB8B
Aerobic Respiration (GO:0009060)	1981-07-01	0.0197905	0.268803	0	0	2.71769	10.6603	NDUFA7;NDUFB7;NNT;NDUFS4;MTFR1;LDLR;SIRT3
Transition Metal Ion Transport (GO:0000041)	2031-04-01	0.0198252	0.268803	0	0	4.24765	16.6542	SLC30A5;SLC30A1;ATP2C1;ATP7A
Positive Regulation of ATP-dependent Activity (GO:0032781)	2031-04-01	0.0198252	0.268803	0	0	4.24765	16.6542	GABARAPL2;CHTOP;SSBP1;TOR1AIP1
Positive Regulation of Developmental Process (GO:0051094)	15/245	0.020094	0.270934	0	0	1.88096	7.34954	SMARCE1;CEBPB;SMARCD2;CXCR4;ARID4B;ARID1A;SMARCA2;ARID1B;TGFBR1;BCL7C;YME1L1;BRD7;LLGL1;MCU;BMPR1A
Positive Regulation of Chromosome Organization (GO:2001252)	2047-05-01	0.0208152	0.272599	0	0	3.41571	13.2259	NVL;PPP1R10;MYC;TERF2IP;KLF4
Positive Regulation of Binding (GO:0051099)	1964-06-01	0.020961	0.272599	0	0	2.97009	11.4797	CDT1;FOXC1;SLTM;NVL;USP33;TXN2
DNA-templated Transcription (GO:0006351)	13/203	0.0211038	0.272599	0	0	1.97154	7.60678	CCNK;TBP;CCNT1;SMARCA5;BAZ2A;RSF1;TTF1;CDK9;MKRN2;TRIP11;CDK12;TAF4;RBMX
Regulation of Gene Expression (GO:0010468)	51/1127	0.0213874	0.272599	0	0	1.38158	5.3121	APP;USP36;TOR2A;EHMT2;CHD6;JMJD1C;RSF1;CTCF;CLU;AFF4;MECP2;ZNF280D;YY1;SNRNP70;MYC;WDR5;HMG20B;ZNF646;DAXX;BRD1;ACTR6;ZNF281;REXO4;TGFBR1;SFPQ;TERF2IP;ADNP;CGGBP1;CEBPB;FOXC1;YTHDC1;SRRT;SRSF1;BAZ2A;AKAP17A;TRA2B;MIER1;PATZ1;CD276;ATF7IP;NDFIP2;NDFIP1;SMARCA5;NFXL1;RRP1B;KLF4;SMARCA2;SON;NFIA;FUBP1;BMPR1A
Antigen Processing and Presentation of Exogenous Peptide Antigen via MHC Class I (GO:0042590)	2026-07-02	0.0214574	0.272599	0	0	11.4477	43.9785	HLA-A;IFI30
Cellular Response to Potassium Ion (GO:0035865)	2026-07-02	0.0214574	0.272599	0	0	11.4477	43.9785	SLC12A2;LLGL1
Response to Potassium Ion (GO:0035864)	2026-07-02	0.0214574	0.272599	0	0	11.4477	43.9785	SLC12A2;LLGL1
tRNA Surveillance (GO:0106354)	2026-07-02	0.0214574	0.272599	0	0	11.4477	43.9785	EXOSC7;EXOSC8
Transcription Initiation at RNA Polymerase I Promoter (GO:0006361)	2026-07-02	0.0214574	0.272599	0	0	11.4477	43.9785	RRN3;POLR1E
Nucleolar Chromatin Organization (GO:1990700)	2026-07-02	0.0214574	0.272599	0	0	11.4477	43.9785	BEND3;SMARCA5
Regulation of Viral Transcription (GO:0046782)	2018-03-01	0.0215653	0.272599	0	0	5.72938	21.9817	IFITM3;RSF1;TRIM27
Protein Localization to Chromosome	Centromeric Region (GO:0071459)	2018-03-01	0.0215653	0.272599	0	0	5.72938	21.9817	CHAMP1;CTCF;SPDL1
Apoptotic Mitochondrial Changes (GO:0008637)	2032-04-01	0.0220672	0.276067	0	0	4.09573	15.6198	THEM4;SOD2;CLU;BCL2L2
Extrinsic Apoptotic Signaling Pathway via Death Domain Receptors (GO:0008625)	2032-04-01	0.0220672	0.276067	0	0	4.09573	15.6198	DAXX;DIABLO;TNFRSF10B;TNFRSF1A
Positive Regulation of RNA Biosynthetic Process (GO:1902680)	28/555	0.023853	0.296878	0	0	1.53875	5.74853	BLM;CEBPB;FOXC1;XPC;RSF1;CTCF;LRP6;YY1;MED13;MYC;WDR5;EP400;BRD8;TBL1X;MAP3K5;ATF7IP;JUN;BRD1;ZNF281;KLF4;ARID1A;SMARCA2;ARID1B;TGFBR1;PHF5A;THRAP3;WAC;TAF4
Heme Metabolic Process (GO:0042168)	2033-04-01	0.0244577	0.302851	0	0	3.9543	14.6736	PGRMC1;FECH;FLVCR1;HMOX1
Heme Biosynthetic Process (GO:0006783)	2019-03-01	0.0249786	0.307731	0	0	5.37101	19.8176	PGRMC1;FECH;FLVCR1
RNA Methylation (GO:0001510)	1950-05-01	0.0264898	0.32307	0	0	3.1875	11.5738	FBL;RBM15;MEPCE;TFB1M;MTO1
Nuclear Export (GO:0051168)	1950-05-01	0.0264898	0.32307	0	0	3.1875	11.5738	NUP214;DDX39A;POM121C;NUP153;RBM33
Regulation of Cell Cycle Process (GO:0010564)	10/146	0.0269075	0.326523	0	0	2.11516	7.64703	SMARCE1;SMARCD2;MYC;BCL7C;ZNF207;ARID1A;BRD7;SMARCA2;ARID1B;GIT1
Regulation of Endothelial Cell Differentiation (GO:0045601)	2026-08-02	0.0279753	0.331201	0	0	9.53926	34.1165	ZEB1;VEZF1
Regulation of Intrinsic Apoptotic Signaling Pathway by P53 Class Mediator (GO:1902253)	2026-08-02	0.0279753	0.331201	0	0	9.53926	34.1165	MYC;PTTG1IP
T Cell Mediated Cytotoxicity (GO:0001913)	2026-08-02	0.0279753	0.331201	0	0	9.53926	34.1165	HLA-A;MICA
Co-Transcriptional mRNA 3'-End Processing	Cleavage and Polyadenylation Pathway (GO:0180010)	2026-08-02	0.0279753	0.331201	0	0	9.53926	34.1165	CPSF7;CPSF6
Positive Regulation by Host of Viral Genome Replication (GO:0044829)	2026-08-02	0.0279753	0.331201	0	0	9.53926	34.1165	VAPA;VAPB
T Cell Mediated Immunity (GO:0002456)	2020-03-01	0.0286647	0.332867	0	0	5.05481	17.9551	CADM1;HLA-A;MICA
Ameboidal-Type Cell Migration (GO:0001667)	2020-03-01	0.0286647	0.332867	0	0	5.05481	17.9551	CENPV;PKN3;TNS1
Response to Cholesterol (GO:0070723)	2020-03-01	0.0286647	0.332867	0	0	5.05481	17.9551	GRAMD1A;TGFBR1;LRP6
Positive Regulation of RNA Metabolic Process (GO:0051254)	2020-03-01	0.0286647	0.332867	0	0	5.05481	17.9551	UTP15;ZC3H18;WDR43
NADH Dehydrogenase Complex Assembly (GO:0010257)	2035-04-01	0.0296915	0.339912	0	0	3.6988	13.0083	NDUFAF7;NDUFS4;TMEM126B;TMEM70
Regulation of Vasculature Development (GO:1901342)	2035-04-01	0.0296915	0.339912	0	0	3.6988	13.0083	CXCR4;HMOX1;TGFBR1;EPHA2
Mitochondrial Respiratory Chain Complex I Assembly (GO:0032981)	2035-04-01	0.0296915	0.339912	0	0	3.6988	13.0083	NDUFAF7;NDUFS4;TMEM126B;TMEM70
Cholesterol Transport (GO:0030301)	1952-05-01	0.0307712	0.350618	0	0	3.05155	10.623	SCARB1;VAPA;VAPB;CLU;LDLR
Nuclear-Transcribed mRNA Catabolic Process (GO:0000956)	1989-07-01	0.0312264	0.354142	0	0	2.45153	8.4982	EXOSC7;EXOSC6;CNOT6L;THRAP3;DHX34;EXOSC8;MTPAP
Neutral Amino Acid Transport (GO:0015804)	2036-04-01	0.0325376	0.366547	0	0	3.58302	12.2731	SLC38A1;SLC1A5;SLC7A11;SLC38A5
Porphyrin-Containing Compound Biosynthetic Process (GO:0006779)	2021-03-01	0.0326222	0.366547	0	0	4.77374	16.3394	PGRMC1;FECH;FLVCR1
Negative Regulation of Gene Expression	Epigenetic (GO:0045814)	8/110	0.0332804	0.37115	0	0	2.25341	7.66786	MECP2;MYC;SMARCA5;BAZ2A;TRIM27;SMARCA2;LMNB2;LMNB1
Membrane Organization (GO:0061024)	11/173	0.0336753	0.37115	0	0	1.95354	6.62443	MTCH1;REEP5;VAPA;VAPB;LPCAT2;ATP2C1;LEMD2;TOR1AIP1;LMNB2;VAMP2;LMNB1
Regulation of G1/S Transition of Mitotic Cell Cycle (GO:2000045)	8/111	0.0348482	0.37115	0	0	2.23141	7.49031	SMARCE1;SMARCD2;BCL7C;ARID1A;BRD7;KLF4;SMARCA2;ARID1B
Endomembrane System Organization (GO:0010256)	12/196	0.0351012	0.37115	0	0	1.87699	6.287	SPTBN5;REEP5;VAPA;VAPB;ATL2;COG2;TRIP11;LEMD2;SQSTM1;LMNB2;LMNB1;SYNE1
Regulation of Dendritic Spine Maintenance (GO:1902950)	2026-09-02	0.0351729	0.37115	0	0	8.17608	27.3693	APP;PRNP
SNARE Complex Assembly (GO:0035493)	2026-09-02	0.0351729	0.37115	0	0	8.17608	27.3693	VAMP8;VAMP2
Cardiolipin Metabolic Process (GO:0032048)	2026-09-02	0.0351729	0.37115	0	0	8.17608	27.3693	TAMM41;LCLAT1
Sex-Chromosome Dosage Compensation (GO:0007549)	2026-09-02	0.0351729	0.37115	0	0	8.17608	27.3693	RBM15;YTHDC1
Zinc Ion Import Into Organelle (GO:0062111)	2026-09-02	0.0351729	0.37115	0	0	8.17608	27.3693	SLC30A5;SLC30A1
Myelin Maintenance (GO:0043217)	2026-09-02	0.0351729	0.37115	0	0	8.17608	27.3693	CXCR4;CLU
Negative Regulation of Transcription by RNA Polymerase I (GO:0016479)	2026-09-02	0.0351729	0.37115	0	0	8.17608	27.3693	SMARCA5;BAZ2A
Positive Regulation of rRNA Processing (GO:2000234)	2026-09-02	0.0351729	0.37115	0	0	8.17608	27.3693	UTP15;WDR43
Protein Localization to Nucleolus (GO:1902570)	2026-09-02	0.0351729	0.37115	0	0	8.17608	27.3693	RRS1;NOL8
rRNA 3'-End Processing (GO:0031125)	2026-09-02	0.0351729	0.37115	0	0	8.17608	27.3693	EXOSC7;EXOSC8
Regulation of Signal Transduction by P53 Class Mediator (GO:1901796)	1954-05-01	0.035463	0.371768	0	0	2.92669	9.77299	PAK1IP1;NOP2;CHD6;RRS1;URB2
Spliceosomal snRNP Assembly (GO:0000387)	2037-04-01	0.0355377	0.371768	0	0	3.47427	11.5942	COIL;SART1;PRPF3;SRFBP1
Endoplasmic Reticulum to Golgi Vesicle-Mediated Transport (GO:0006888)	8/112	0.0364652	0.375765	0	0	2.20984	7.31766	VAPA;VAPB;YIPF4;ATL2;GOSR1;STX5;TRIP11;ERGIC3
snRNA Metabolic Process (GO:0016073)	2022-03-01	0.0368488	0.375765	0	0	4.52226	14.9277	ZCCHC8;INTS12;MEPCE
Intracellular Protein Transmembrane Transport (GO:0065002)	2022-03-01	0.0368488	0.375765	0	0	4.52226	14.9277	PEX6;SEC61B;PEX14
Neuron Apoptotic Process (GO:0051402)	2022-03-01	0.0368488	0.375765	0	0	4.52226	14.9277	DAXX;DIABLO;MAP3K5
protein-DNA Complex Disassembly (GO:0032986)	2022-03-01	0.0368488	0.375765	0	0	4.52226	14.9277	SMARCE1;SMARCD2;MYC
Regulation of Calcium Ion Import (GO:0090279)	2022-03-01	0.0368488	0.375765	0	0	4.52226	14.9277	PRNP;SLC30A1;TRIM27
Nucleus Organization (GO:0006997)	1955-05-01	0.0379653	0.383924	0	0	2.86801	9.38148	USP36;LEMD2;LMNB2;LMNB1;SYNE1
Positive Regulation of Protein Localization to Plasma Membrane (GO:1903078)	1955-05-01	0.0379653	0.383924	0	0	2.86801	9.38148	PGRMC1;PTPN9;ATP2C1;SQSTM1;EPHA2
Positive Regulation of Apoptotic Process (GO:0043065)	17/313	0.0383958	0.384864	0	0	1.65571	5.39729	APP;MTCH1;PRNP;JUN;DIABLO;TNFRSF10B;RRP1B;TPD52L1;CLU;TGFBR1;RHOB;BCLAF1;ACIN1;SQSTM1;BCL2L2;RBM5;MAP3K5
L-alpha-amino Acid Transmembrane Transport (GO:1902475)	2038-04-01	0.0386925	0.384864	0	0	3.37191	10.9658	SLC38A1;SLC7A11;SLC25A22;SLC38A5
Nuclear Transport (GO:0051169)	2038-04-01	0.0386925	0.384864	0	0	3.37191	10.9658	NUP214;NUP210;NUP50;NUP153
Regulation of DNA-templated Transcription Elongation (GO:0032784)	2038-04-01	0.0386925	0.384864	0	0	3.37191	10.9658	INTS12;CCNK;CCNT1;WDR43
Negative Regulation of Transcription by RNA Polymerase II (GO:0000122)	34/732	0.0393786	0.390089	0	0	1.41094	4.56374	APP;CEBPB;FOXC1;EHMT2;ZMYND8;NKAP;MOSPD1;ARID4B;CTCF;NOC2L;MECP2;YY1;MYC;MIER1;WDR5;BEND3;TRIM27;TBL1X;PATZ1;MEN1;CBX8;TGIF1;PRNP;JUN;RBM15;KDM2B;ZNF281;KLF4;SMARCA2;SFPQ;ZEB1;MAFF;PHF14;CGGBP1
Transcription by RNA Polymerase II (GO:0006366)	12/200	0.0399879	0.394515	0	0	1.83667	5.91256	CDK9;CCNK;CTDP1;TBP;CCNT1;LEO1;TRIP11;ZC3H8;CDK12;MED27;TAF4;RBMX
Mitotic Metaphase Chromosome Alignment (GO:0007080)	1956-05-01	0.040573	0.398294	0	0	2.81162	9.01028	CDT1;CDCA5;CHAMP1;RRS1;SPDL1
Regulation of Mitochondrial Translation (GO:0070129)	2023-03-01	0.0413412	0.398294	0	0	4.29592	13.6864	UQCC2;FASTKD3;RMND1
Import Into Nucleus (GO:0051170)	1975-06-01	0.0414214	0.398294	0	0	2.49517	7.94453	NUP214;POM121C;PPP1R10;NUP50;NUP153;PTTG1IP
Positive Regulation of Intrinsic Apoptotic Signaling Pathway (GO:2001244)	2039-04-01	0.0420023	0.398294	0	0	3.2754	10.3831	BCLAF1;SFPQ;MYC;CLU
Regulation of Canonical NF-kappaB Signal Transduction (GO:0043122)	15/270	0.0421539	0.398294	0	0	1.69433	5.36498	SLC35B2;NDFIP2;NDFIP1;SLC44A2;TNFRSF10B;ATP2C1;KLF4;TNFRSF1A;BST2;TNIP1;VAPA;MIER1;HMOX1;TERF2IP;SQSTM1
Cellular Response to Nitrogen Levels (GO:0043562)	2026-10-02	0.0429967	0.398294	0	0	7.1537	22.5101	GABARAPL2;MAP1LC3B
Cellular Response to Nitrogen Starvation (GO:0006995)	2026-10-02	0.0429967	0.398294	0	0	7.1537	22.5101	GABARAPL2;MAP1LC3B
Respiratory Electron Transport Chain (GO:0022904)	2026-10-02	0.0429967	0.398294	0	0	7.1537	22.5101	ETFDH;UQCRFS1
Response to Yeast (GO:0001878)	2026-10-02	0.0429967	0.398294	0	0	7.1537	22.5101	APP;CHAMP1
Fatty Acid Beta-Oxidation Using acyl-CoA Dehydrogenase (GO:0033539)	2026-10-02	0.0429967	0.398294	0	0	7.1537	22.5101	ETFDH;ACAD11
Mitochondrial Protein Processing (GO:0034982)	2026-10-02	0.0429967	0.398294	0	0	7.1537	22.5101	YME1L1;PMPCA
Negative Regulation of Calcium Ion Import (GO:0090281)	2026-10-02	0.0429967	0.398294	0	0	7.1537	22.5101	SLC30A1;TRIM27
Negative Regulation of Cell Division (GO:0051782)	2026-10-02	0.0429967	0.398294	0	0	7.1537	22.5101	BLM;MYC
One-Carbon Metabolic Process (GO:0006730)	2026-10-02	0.0429967	0.398294	0	0	7.1537	22.5101	MTHFD2;SFXN1
Protein Localization to Condensed Chromosome (GO:1903083)	2026-10-02	0.0429967	0.398294	0	0	7.1537	22.5101	CHAMP1;SPDL1
Protein Localization to Nuclear Envelope (GO:0090435)	2026-10-02	0.0429967	0.398294	0	0	7.1537	22.5101	LMNB2;LMNB1
Positive Regulation of Programmed Cell Death (GO:0043068)	14/248	0.0434022	0.400521	0	0	1.72259	5.40419	APP;MTCH1;JUN;DIABLO;TNFRSF10B;RRP1B;CLU;RHOB;BCLAF1;ACIN1;SQSTM1;BCL2L2;RBM5;MAP3K5
Glycoprotein Biosynthetic Process (GO:0009101)	1976-06-01	0.0437413	0.402121	0	0	2.4594	7.6966	TMEM59;TNIP1;ST3GAL4;ALG3;B3GALT6;ATP7A
Positive Regulation of Canonical NF-kappaB Signal Transduction (GO:0043123)	12/204	0.0453328	0.413289	0	0	1.79803	5.5626	BST2;SLC35B2;NDFIP2;NDFIP1;VAPA;SLC44A2;MIER1;HMOX1;TNFRSF10B;TERF2IP;ATP2C1;TNFRSF1A
Nucleic Acid Catabolic Process (GO:0141188)	2040-04-01	0.0454669	0.413289	0	0	3.18425	9.84178	EXOSC7;EXOSC6;EXOSC8;REXO4
Regulation of DNA Binding (GO:0051101)	2040-04-01	0.0454669	0.413289	0	0	3.18425	9.84178	FOXC1;JUN;RSF1;TXN2
Secondary Alcohol Biosynthetic Process (GO:1902653)	2024-03-01	0.0460954	0.414448	0	0	4.09114	12.5886	HMGCS1;CYP51A1;FDFT1
Protein Targeting to Lysosome (GO:0006622)	2024-03-01	0.0460954	0.414448	0	0	4.09114	12.5886	NCOA4;M6PR;CLU
Intracellular Iron Ion Homeostasis (GO:0006879)	1958-05-01	0.0461067	0.414448	0	0	2.70524	8.32349	NDFIP1;ATP6AP1;MYC;FLVCR1;HMOX1
Positive Regulation of Cell Differentiation (GO:0045597)	16/297	0.0463354	0.414967	0	0	1.64031	5.03877	SMARCE1;APP;FOXC1;CEBPB;SMARCD2;ARID1A;SMARCA2;ARID1B;LMNB2;TGFBR1;ZEB1;BRD7;IL6ST;DDR2;BCL9L;BMPR1A
Regulation of Transcription Initiation by RNA Polymerase II (GO:0060260)	1959-05-01	0.0490336	0.422844	0	0	2.65501	8.00552	MED13;TBP;MYC;MED27;TAF4
Positive Regulation of DNA-templated Transcription Initiation (GO:2000144)	1959-05-01	0.0490336	0.422844	0	0	2.65501	8.00552	JUN;MED13;TBP;MED27;TAF4
Negative Regulation of Secretion by Cell (GO:1903531)	2041-04-01	0.0490862	0.422844	0	0	3.09803	9.338	VAMP8;CYP51A1;SLC30A1;TNFRSF1A
Negative Regulation of RNA Biosynthetic Process (GO:1902679)	23/470	0.0502733	0.422844	0	0	1.48509	4.44083	SMARCE1;ATF7IP;DAXX;JUN;RBFOX2;RBM15;ZNF281;NKAP;ZC3H8;RSF1;CTCF;KLF4;SMARCA2;PEX14;MECP2;BCLAF1;SCML2;SFPQ;ZEB1;UIMC1;BRD7;PATZ1;MEN1
Cellular Response to Starvation (GO:0009267)	9/141	0.0505189	0.422844	0	0	1.9588	5.84781	GABARAPL2;MAP1LC3B;MIOS;EHMT2;USP33;YME1L1;MICU1;MCU;MAP3K5
Cytosolic Transport (GO:0016482)	1999-07-01	0.0508441	0.422844	0	0	2.18392	6.50589	CORO7-PAM16;KIF16B;GOSR1;STX6;STX5;RAB9A;TRIM27
Amino Acid Metabolic Process (GO:0006520)	2025-03-01	0.0511068	0.422844	0	0	3.90498	11.6128	PRNP;PCCA;BPHL
Regulation of Protein Transport (GO:0051223)	2025-03-01	0.0511068	0.422844	0	0	3.90498	11.6128	TOX4;NDFIP2;NDFIP1
Cholesterol Biosynthetic Process (GO:0006695)	2025-03-01	0.0511068	0.422844	0	0	3.90498	11.6128	HMGCS1;CYP51A1;FDFT1
Steroid Biosynthetic Process (GO:0006694)	2025-03-01	0.0511068	0.422844	0	0	3.90498	11.6128	SQLE;CYP51A1;FDFT1
Zinc Ion Transport (GO:0006829)	2025-03-01	0.0511068	0.422844	0	0	3.90498	11.6128	SLC30A5;SLC30A1;SLC39A7
Organophosphate Ester Transport (GO:0015748)	2025-03-01	0.0511068	0.422844	0	0	3.90498	11.6128	SCARB1;VAPA;LDLR
Pigment Biosynthetic Process (GO:0046148)	2025-03-01	0.0511068	0.422844	0	0	3.90498	11.6128	PGRMC1;FECH;FLVCR1
Regulation of Mesenchymal Cell Proliferation (GO:0010464)	2026-11-02	0.0513964	0.422844	0	0	6.35852	18.8733	MYC;PHF14
Defense Response to Tumor Cell (GO:0002357)	2026-11-02	0.0513964	0.422844	0	0	6.35852	18.8733	TNFRSF10B;KLF4
sno(s)RNA 3'-End Processing (GO:0031126)	2026-11-02	0.0513964	0.422844	0	0	6.35852	18.8733	EXOSC6;FBL
Dosage Compensation by Inactivation of X Chromosome (GO:0009048)	2026-11-02	0.0513964	0.422844	0	0	6.35852	18.8733	RBM15;YTHDC1
Mitochondrial RNA Processing (GO:0000963)	2026-11-02	0.0513964	0.422844	0	0	6.35852	18.8733	FASTKD3;MTPAP
Negative Regulation of Gene Expression via Chromosomal CpG Island Methylation (GO:0044027)	2026-11-02	0.0513964	0.422844	0	0	6.35852	18.8733	MECP2;MYC
Neuron Projection Maintenance (GO:1990535)	2026-11-02	0.0513964	0.422844	0	0	6.35852	18.8733	APP;PRNP
Neutrophil Activation Involved in Immune Response (GO:0002283)	2026-11-02	0.0513964	0.422844	0	0	6.35852	18.8733	VAMP8;VAMP2
Positive Regulation of Oxidoreductase Activity (GO:0051353)	2026-11-02	0.0513964	0.422844	0	0	6.35852	18.8733	ABL2;SIRT3
Positive Regulation of Triglyceride Biosynthetic Process (GO:0010867)	2026-11-02	0.0513964	0.422844	0	0	6.35852	18.8733	SCARB1;LDLR
Protein Localization to Kinetochore (GO:0034501)	2026-11-02	0.0513964	0.422844	0	0	6.35852	18.8733	CHAMP1;SPDL1
Negative Regulation of Intrinsic Apoptotic Signaling Pathway (GO:2001243)	1960-05-01	0.0520675	0.425481	0	0	2.6066	7.70307	ARMC10;PTTG1IP;NOC2L;SOD2;CLU
Post-Transcriptional Regulation of Gene Expression (GO:0010608)	1960-05-01	0.0520675	0.425481	0	0	2.6066	7.70307	APP;TCOF1;YTHDC1;RBM4B;KDELR2
Ribosome Assembly (GO:0042255)	2042-04-01	0.0528596	0.430504	0	0	3.01634	8.8684	NOP2;DHX37;RRS1;MRPS2
Protein Import Into Nucleus (GO:0006606)	1980-06-01	0.0538226	0.436881	0	0	2.32598	6.79665	NUP214;POM121C;PPP1R10;NUP50;NUP153;PTTG1IP
Regulation of Signal Transduction (GO:0009966)	12/211	0.0558363	0.451716	0	0	1.73414	5.00358	APP;MTCH1;PRNP;CCNK;TMEM237;USP33;TIMP1;CD47;CDK13;CLU;LLGL1;GIT1
Myeloid Cell Development (GO:0061515)	2026-03-01	0.0563702	0.45452	0	0	3.735	10.7412	APP;CEBPB;ATP6AP1
Mitochondrial Transport (GO:0006839)	2043-04-01	0.0567861	0.456358	0	0	2.93885	8.42998	MTCH1;FLVCR1;TOMM5;SLC25A24
protein-DNA Complex Assembly (GO:0065004)	1962-05-01	0.0584569	0.467752	0	0	2.51488	7.14092	HIRA;DAXX;CENPV;SMARCA5;RSF1
NADPH Regeneration (GO:0006740)	2026-12-02	0.060324	0.467752	0	0	5.72237	16.0686	NNT;ALDH1L2
acetyl-CoA Biosynthetic Process (GO:0006085)	2026-12-02	0.060324	0.467752	0	0	5.72237	16.0686	PDHX;PDHA1
Antifungal Humoral Response (GO:0019732)	2026-12-02	0.060324	0.467752	0	0	5.72237	16.0686	APP;CHAMP1
cAMP Metabolic Process (GO:0046058)	2026-12-02	0.060324	0.467752	0	0	5.72237	16.0686	ADCY9;EPHA2
Calcium Import Into the Mitochondrion (GO:0036444)	2026-12-02	0.060324	0.467752	0	0	5.72237	16.0686	MICU1;MCU
Cellular Response to Cholesterol (GO:0071397)	2026-12-02	0.060324	0.467752	0	0	5.72237	16.0686	GRAMD1A;LRP6
Response to Misfolded Protein (GO:0051788)	2026-12-02	0.060324	0.467752	0	0	5.72237	16.0686	DNAJB12;CLU
Mitochondrial Genome Maintenance (GO:0000002)	2026-12-02	0.060324	0.467752	0	0	5.72237	16.0686	SSBP1;SLC25A36
Negative Regulation of Amyloid Fibril Formation (GO:1905907)	2026-12-02	0.060324	0.467752	0	0	5.72237	16.0686	CLU;LDLR
Primary miRNA Processing (GO:0031053)	2026-12-02	0.060324	0.467752	0	0	5.72237	16.0686	HNRNPA2B1;SRRT
Respiratory Chain Complex IV Assembly (GO:0008535)	2027-03-01	0.0618798	0.478287	0	0	3.57919	9.95932	SCO1;FASTKD3;COA7
Regulation of Nitric Oxide Biosynthetic Process (GO:0045428)	2045-04-01	0.0650944	0.498177	0	0	2.7952	7.63626	APP;CD47;KLF4;CLU
Vascular Transport (GO:0010232)	1984-06-01	0.0652014	0.498177	0	0	2.20624	6.02363	SLC12A2;SLC38A1;SLC16A1;SLC2A3;SLC1A5;SLC38A5
Endocytic Recycling (GO:0032456)	1964-05-01	0.0652741	0.498177	0	0	2.42938	6.63016	ATP6AP1;RAB12;RAB35;STX6;RAB8B
Epigenetic Regulation of Gene Expression (GO:0040029)	1964-05-01	0.0652741	0.498177	0	0	2.42938	6.63016	APP;EHMT2;CTCF;TRIM27;CGGBP1
Regulation of Extrinsic Apoptotic Signaling Pathway in Absence of Ligand (GO:2001239)	2028-03-01	0.0676293	0.511314	0	0	3.43585	9.25518	PPP2R1B;EYA3;KLF4
Negative Regulation of Protein Transport (GO:0051224)	2028-03-01	0.0676293	0.511314	0	0	3.43585	9.25518	NDFIP2;NDFIP1;CYP51A1
Regulation of Calcium Ion Transmembrane Transport (GO:1903169)	2028-03-01	0.0676293	0.511314	0	0	3.43585	9.25518	APP;PRNP;TOR2A
Negative Regulation of Autophagy (GO:0010507)	1965-05-01	0.0688424	0.511314	0	0	2.38876	6.39218	USP36;PIK3CA;SLTM;SNRNP70;TRIM27
Regulation of Cyclin-Dependent Protein Serine/Threonine Kinase Activity (GO:0000079)	2046-04-01	0.0694732	0.511314	0	0	2.72851	7.27642	BLM;CCNK;CCNT1;MEN1
Removal of Superoxide Radicals (GO:0019430)	2013-02-01	0.0697343	0.511314	0	0	5.20189	13.853	SOD2;ATP7A
Endonucleolytic Clvg of Tricistronic rRNA Trnscpt (GO:0000479)	2013-02-01	0.0697343	0.511314	0	0	5.20189	13.853	RCL1;RRS1
Lipid Droplet Formation (GO:0140042)	2013-02-01	0.0697343	0.511314	0	0	5.20189	13.853	SQLE;MOSPD2
Negative Regulation of Toll-Like Receptor 4 Signaling Pathway (GO:0034144)	2013-02-01	0.0697343	0.511314	0	0	5.20189	13.853	TAX1BP1;SQSTM1
Outer Mitochondrial Membrane Organization (GO:0007008)	2013-02-01	0.0697343	0.511314	0	0	5.20189	13.853	MTCH1;TOMM5
Protein Heterotetramerization (GO:0051290)	2013-02-01	0.0697343	0.511314	0	0	5.20189	13.853	CPSF7;CPSF6
Protein Import Into Peroxisome Matrix (GO:0016558)	2013-02-01	0.0697343	0.511314	0	0	5.20189	13.853	PEX6;PEX14
Protein Insertion Into Mitochondrial Outer Membrane (GO:0045040)	2013-02-01	0.0697343	0.511314	0	0	5.20189	13.853	MTCH1;TOMM5
Transport Across Blood-Brain Barrier (GO:0150104)	1986-06-01	0.0713797	0.521803	0	0	2.15086	5.67771	SLC12A2;SLC38A1;SLC16A1;SLC2A3;SLC1A5;SLC38A5
Regulation of miRNA Transcription (GO:1902893)	1966-05-01	0.0725165	0.525366	0	0	2.34948	6.1649	ZNF512B;APP;JUN;MYC;KLF4
Negative Regulation of Viral Process (GO:0048525)	1966-05-01	0.0725165	0.525366	0	0	2.34948	6.1649	IFITM3;BST2;TNIP1;VAPB;TRIM27
Protein-Containing Complex Disassembly (GO:0032984)	1966-05-01	0.0725165	0.525366	0	0	2.34948	6.1649	VAMP8;GABARAPL2;MAP1LC3B;MYC;PEX14
Regulation of Supramolecular Fiber Organization (GO:1902903)	2029-03-01	0.0736122	0.528571	0	0	3.30353	8.61872	APP;HAX1;PIK3CA
Transcription Elongation by RNA Polymerase II (GO:0006368)	2029-03-01	0.0736122	0.528571	0	0	3.30353	8.61872	CDK9;CTDP1;LEO1
Intracellular Zinc Ion Homeostasis (GO:0006882)	2029-03-01	0.0736122	0.528571	0	0	3.30353	8.61872	SLC30A5;SLC30A1;SLC39A7
Regulation of Cell Cycle (GO:0051726)	16/318	0.0753819	0.539681	0	0	1.52456	3.94128	CDT1;JUN;WDR12;TGFBR1;RHOB;LRP6;YY1;CDK9;SON;CCPG1;MYC;EP400;WDR5;BRD8;BRD7;MEN1
Regulation of Protein Serine/Threonine Kinase Activity (GO:0071900)	1967-05-01	0.0762958	0.544617	0	0	2.31147	5.94773	CCNK;BLM;CCNT1;CDK12;LRP6
Calcium-Ion Regulated Exocytosis (GO:0017156)	2014-02-01	0.0795845	0.5488	0	0	4.76815	12.0679	SDF4;VAMP2
Cellular Response to Superoxide (GO:0071451)	2014-02-01	0.0795845	0.5488	0	0	4.76815	12.0679	SOD2;ATP7A
Response to Chemokine (GO:1990868)	2014-02-01	0.0795845	0.5488	0	0	4.76815	12.0679	SLC12A2;FOXC1
Vascular Endothelial Growth Factor Signaling Pathway (GO:0038084)	2014-02-01	0.0795845	0.5488	0	0	4.76815	12.0679	FOXC1;PIK3CA
Glycolipid Catabolic Process (GO:0019377)	2014-02-01	0.0795845	0.5488	0	0	4.76815	12.0679	M6PR;SUMF1
Negative Regulation of Viral Transcription (GO:0032897)	2014-02-01	0.0795845	0.5488	0	0	4.76815	12.0679	IFITM3;TRIM27
Neutrophil Mediated Immunity (GO:0002446)	2014-02-01	0.0795845	0.5488	0	0	4.76815	12.0679	VAMP8;VAMP2
Positive Regulation of Long-Term Synaptic Potentiation (GO:1900273)	2014-02-01	0.0795845	0.5488	0	0	4.76815	12.0679	APP;SQSTM1
Regulation of Actin Filament Organization (GO:0110053)	2014-02-01	0.0795845	0.5488	0	0	4.76815	12.0679	HAX1;PIK3CA
Regulation of Aerobic Respiration (GO:1903715)	2014-02-01	0.0795845	0.5488	0	0	4.76815	12.0679	UQCC2;ATP7A
Intrinsic Apoptotic Signaling Pathway in Response to Endoplasmic Reticulum Stress (GO:0070059)	2030-03-01	0.0798214	0.5488	0	0	3.18101	8.04147	CEBPB;TNFRSF10B;MAP3K5
Peptide Hormone Processing (GO:0016486)	2030-03-01	0.0798214	0.5488	0	0	3.18101	8.04147	SLC30A5;ATP6AP2;ECE1
Positive Regulation of Nitric Oxide Biosynthetic Process (GO:0045429)	2030-03-01	0.0798214	0.5488	0	0	3.18101	8.04147	APP;KLF4;CLU
Extrinsic Apoptotic Signaling Pathway (GO:0097191)	1968-05-01	0.0801795	0.549705	0	0	2.27466	5.74007	DAXX;DIABLO;TNFRSF10B;BCL2L2;TNFRSF1A
Protein Localization to Chromosome (GO:0034502)	2049-04-01	0.0834867	0.570767	0	0	2.54621	6.32242	ZMYND8;TERF2IP;CTCF;LEMD2
Regulation of Protein Localization to Plasma Membrane (GO:1903076)	1990-06-01	0.0847086	0.575876	0	0	2.04801	5.05559	VAMP8;TMEM59;PGRMC1;PTPN9;SQSTM1;EPHA2
Establishment of Protein Localization to Organelle (GO:0072594)	1990-06-01	0.0847086	0.575876	0	0	2.04801	5.05559	NUP214;POM121C;PPP1R10;NUP50;NUP153;PTTG1IP
Positive Regulation of Nitric Oxide Metabolic Process (GO:1904407)	2031-03-01	0.0862496	0.584714	0	0	3.06724	7.51631	APP;KLF4;CLU
Negative Regulation of Immune Response (GO:0050777)	1970-05-01	0.0882569	0.589263	0	0	2.20444	5.35129	USP38;DDX39A;YES1;MKRN2;TRIM27
Positive Regulation of Apoptotic Signaling Pathway (GO:2001235)	1970-05-01	0.0882569	0.589263	0	0	2.20444	5.35129	APP;BCLAF1;TPD52L1;CLU;TGFBR1
Nucleocytoplasmic Transport (GO:0006913)	1950-04-01	0.0884429	0.589263	0	0	2.49073	6.04101	NUP214;NUP210;NUP50;NUP153
Regulation of Primary Metabolic Process (GO:0080090)	7/113	0.0891001	0.589263	0	0	1.8941	4.57993	SON;SNRNP70;TRA2B;SRSF1;AKAP17A;RRP1B;LDLR
Golgi to Endosome Transport (GO:0006895)	2015-02-01	0.0898341	0.589263	0	0	4.40114	10.6058	CORO7-PAM16;KIF16B
L-glutamate Transmembrane Transport (GO:0015813)	2015-02-01	0.0898341	0.589263	0	0	4.40114	10.6058	SLC7A11;SLC25A22
Regulation of Response to Endoplasmic Reticulum Stress (GO:1905897)	2015-02-01	0.0898341	0.589263	0	0	4.40114	10.6058	APP;CLU
Retinal Metabolic Process (GO:0042574)	2015-02-01	0.0898341	0.589263	0	0	4.40114	10.6058	RDH11;RDH13
Folic Acid-Containing Compound Metabolic Process (GO:0006760)	2015-02-01	0.0898341	0.589263	0	0	4.40114	10.6058	MTHFD2;GGH
Negative Regulation of Establishment of Protein Localization (GO:1904950)	2015-02-01	0.0898341	0.589263	0	0	4.40114	10.6058	NDFIP2;NDFIP1
Protein Trimerization (GO:0070206)	2015-02-01	0.0898341	0.589263	0	0	4.40114	10.6058	APP;SLC1A5
Regulation of Golgi Organization (GO:1903358)	2015-02-01	0.0898341	0.589263	0	0	4.40114	10.6058	PDE4DIP;STX5
Regulation of Osteoblast Differentiation (GO:0045667)	1992-06-01	0.091854	0.600889	0	0	2.00017	4.77552	NBR1;CRIM1;IL6ST;MEN1;DDR2;BMPR1A
Response to Ionizing Radiation (GO:0010212)	1971-05-01	0.0924485	0.601179	0	0	2.17093	5.1692	BLM;EYA3;UIMC1;MEN1;RHOB
miRNA Processing (GO:0035196)	2032-03-01	0.0928892	0.601179	0	0	2.96132	7.03713	SRRT;HNRNPA2B1;SNIP1
Protein Targeting to Vacuole (GO:0006623)	2032-03-01	0.0928892	0.601179	0	0	2.96132	7.03713	NCOA4;M6PR;SQSTM1
Protein Transmembrane Import Into Intracellular Organelle (GO:0044743)	2032-03-01	0.0928892	0.601179	0	0	2.96132	7.03713	PEX6;GRPEL2;PEX14
Regulation of Protein Metabolic Process (GO:0051246)	1993-06-01	0.0955453	0.615496	0	0	1.97708	4.64249	APP;TCOF1;RBM4B;KDELR2;KLF4;LDLR
Intrinsic Apoptotic Signaling Pathway (GO:0097193)	7/115	0.0956085	0.615496	0	0	1.85883	4.36359	CEBPB;DIABLO;TNFRSF10B;CLU;BCL2L2;MAP3K5;EPHA2
intra-Golgi Vesicle-Mediated Transport (GO:0006891)	2033-03-01	0.0997323	0.623478	0	0	2.86246	6.59874	GABARAPL2;GOSR1;COG2
Protein Localization to Chromatin (GO:0071168)	2033-03-01	0.0997323	0.623478	0	0	2.86246	6.59874	ZMYND8;LRWD1;LEMD2
L-glutamate Import (GO:0051938)	2016-02-01	0.100445	0.623478	0	0	4.08656	9.39151	SLC7A11;SLC25A22
Regulation of Natural Killer Cell Activation (GO:0032814)	2016-02-01	0.100445	0.623478	0	0	4.08656	9.39151	DCAF15;MICA
Attachment of Mitotic Spindle Microtubules to Kinetochore (GO:0051315)	2016-02-01	0.100445	0.623478	0	0	4.08656	9.39151	CDT1;CHAMP1
Branched-Chain Amino Acid Metabolic Process (GO:0009081)	2016-02-01	0.100445	0.623478	0	0	4.08656	9.39151	PCCA;MCCC1
Regulation of Triglyceride Biosynthetic Process (GO:0010866)	2016-02-01	0.100445	0.623478	0	0	4.08656	9.39151	SCARB1;LDLR
Reverse Cholesterol Transport (GO:0043691)	2016-02-01	0.100445	0.623478	0	0	4.08656	9.39151	SCARB1;CLU
tRNA Wobble Uridine Modification (GO:0002098)	2016-02-01	0.100445	0.623478	0	0	4.08656	9.39151	KDELR2;MTO1
Glycosphingolipid Catabolic Process (GO:0046479)	2016-02-01	0.100445	0.623478	0	0	4.08656	9.39151	M6PR;SUMF1
Mitochondrion Transport Along Microtubule (GO:0047497)	2016-02-01	0.100445	0.623478	0	0	4.08656	9.39151	RHOT1;SYBU
Negative Regulation of Amyloid-Beta Formation (GO:1902430)	2016-02-01	0.100445	0.623478	0	0	4.08656	9.39151	PRNP;CLU
Negative Regulation of Calcium Ion Transport (GO:0051926)	2016-02-01	0.100445	0.623478	0	0	4.08656	9.39151	SLC30A1;TRIM27
Positive Regulation of Transcription by RNA Polymerase III (GO:0045945)	2016-02-01	0.100445	0.623478	0	0	4.08656	9.39151	SMARCA5;ZC3H8
Positive Regulation of Protein Transport (GO:0051222)	1973-05-01	0.101132	0.624548	0	0	2.10686	4.82751	APP;PGRMC1;ERGIC3;ATP2C1;VAMP2
Regulation of DNA Replication (GO:0006275)	1973-05-01	0.101132	0.624548	0	0	2.10686	4.82751	YY1;CDT1;EHMT2;SMARCA5;RBBP6
Cellular Response to Mechanical Stimulus (GO:0071260)	1953-04-01	0.104132	0.639817	0	0	2.33787	5.2885	PIEZO2;PIEZO1;TNFRSF10B;TNFRSF1A
Negative Regulation of Protein Catabolic Process (GO:0042177)	1953-04-01	0.104132	0.639817	0	0	2.33787	5.2885	GABARAPL2;SNRNP70;CYP51A1;TIMP1
Liver Development (GO:0001889)	2034-03-01	0.106771	0.652729	0	0	2.76998	6.19664	PHF2;CEBPB;SLTM
Mitochondrial Electron Transport	NADH to Ubiquinone (GO:0006120)	2034-03-01	0.106771	0.652729	0	0	2.76998	6.19664	NDUFA7;NDUFB7;NDUFS4
Organelle Organization (GO:0006996)	20/437	0.107269	0.654127	0	0	1.38016	3.08108	SPTBN5;ATL2;COG2;PEX14;SYNE1;FGD4;CHCHD2;RHOT1;HAX1;REEP5;VAPA;VAPB;ZMYM4;MYC;PEX6;YME1L1;TRIP11;MTFR1;ATP7A;SLC25A36
Positive Regulation of Transcription Initiation by RNA Polymerase II (GO:0060261)	1954-04-01	0.109625	0.65612	0	0	2.291	5.06468	MED13;TBP;MED27;TAF4
Regulation of Organelle Organization (GO:0033043)	1997-06-01	0.111086	0.65612	0	0	1.88978	4.15271	YY1;CENPV;RHOT1;STX5;PDE4DIP;SQSTM1
Amino Acid Catabolic Process (GO:0009063)	2017-02-01	0.111381	0.65612	0	0	3.81393	8.3708	ALDH5A1;MCCC1
Cellular Response to Copper Ion (GO:0071280)	2017-02-01	0.111381	0.65612	0	0	3.81393	8.3708	PRNP;DAXX
Cellular Response to Sterol (GO:0036315)	2017-02-01	0.111381	0.65612	0	0	3.81393	8.3708	GRAMD1A;LRP6
Cortical Actin Cytoskeleton Organization (GO:0030866)	2017-02-01	0.111381	0.65612	0	0	3.81393	8.3708	TOX4;LLGL1
Ribosomal Large Subunit Assembly (GO:0000027)	2017-02-01	0.111381	0.65612	0	0	3.81393	8.3708	NOP2;RRS1
Electron Transport Chain (GO:0022900)	2017-02-01	0.111381	0.65612	0	0	3.81393	8.3708	ETFDH;UQCRFS1
Heparan Sulfate Proteoglycan Biosynthetic Process (GO:0015012)	2017-02-01	0.111381	0.65612	0	0	3.81393	8.3708	XYLT2;HS2ST1
Ionotropic Glutamate Receptor Signaling Pathway (GO:0035235)	2017-02-01	0.111381	0.65612	0	0	3.81393	8.3708	APP;LLGL1
Negative Regulation of Amyloid Precursor Protein Catabolic Process (GO:1902992)	2017-02-01	0.111381	0.65612	0	0	3.81393	8.3708	PRNP;CLU
Negative Regulation of Inflammatory Response to Antigenic Stimulus (GO:0002862)	2017-02-01	0.111381	0.65612	0	0	3.81393	8.3708	YES1;MKRN2
Neuron Projection Organization (GO:0106027)	2017-02-01	0.111381	0.65612	0	0	3.81393	8.3708	APP;PRNP
rRNA Transcription (GO:0009303)	2017-02-01	0.111381	0.65612	0	0	3.81393	8.3708	TCOF1;POLR1E
Cellular Response to Hydrogen Peroxide (GO:0070301)	2035-03-01	0.113997	0.665075	0	0	2.68328	5.82696	TXN2;MAP3K5;RHOB
Negative Regulation of Osteoblast Differentiation (GO:0045668)	2035-03-01	0.113997	0.665075	0	0	2.68328	5.82696	NBR1;CRIM1;MEN1
Positive Regulation of Macromolecule Metabolic Process (GO:0010604)	2035-03-01	0.113997	0.665075	0	0	2.68328	5.82696	APP;ECE1;KLF4
Positive Regulation of Mononuclear Cell Migration (GO:0071677)	2035-03-01	0.113997	0.665075	0	0	2.68328	5.82696	APP;MOSPD2;CD47
Protein Deubiquitination (GO:0016579)	1976-05-01	0.114888	0.667545	0	0	2.01752	4.36552	USP36;USP38;USP42;USP33;USP1
RNA Modification (GO:0009451)	1955-04-01	0.115246	0.667545	0	0	2.24596	4.85282	RBM15;MEPCE;TFB1M;MRM1
Dicarboxylic Acid Metabolic Process (GO:0043648)	1955-04-01	0.115246	0.667545	0	0	2.24596	4.85282	ALDH5A1;MTHFD2;GPT2;LDLR
Enzyme-Linked Receptor Protein Signaling Pathway (GO:0007167)	7/121	0.116658	0.673234	0	0	1.76045	3.78233	YES1;SLTM;LIFR;IL6ST;MPZL1;EPHA2;DDR2
Cellular Response to UV (GO:0034644)	1977-05-01	0.119662	0.673234	0	0	1.9894	4.22366	YY1;MYC;XPC;TIMP1;NOC2L
Regulation of Proteasomal Protein Catabolic Process (GO:0061136)	1956-04-01	0.12099	0.673234	0	0	2.20265	4.65211	GABARAPL2;TMF1;ARAF;TMTC3
Cellular Response to Alcohol (GO:0097306)	1956-04-01	0.12099	0.673234	0	0	2.20265	4.65211	BLM;GRAMD1A;GNB1;LRP6
Nucleosome Assembly (GO:0006334)	1956-04-01	0.12099	0.673234	0	0	2.20265	4.65211	HIRA;DAXX;SMARCA5;RSF1
Regulation of Inflammatory Response to Antigenic Stimulus (GO:0002861)	2018-02-01	0.122608	0.673234	0	0	3.57537	7.50386	YES1;MKRN2
Regulation of Integrin-Mediated Signaling Pathway (GO:2001044)	2018-02-01	0.122608	0.673234	0	0	3.57537	7.50386	TIMP1;LMNB2
Androgen Receptor Signaling Pathway (GO:0030521)	2018-02-01	0.122608	0.673234	0	0	3.57537	7.50386	DAXX;TMF1
Retrograde Protein Transport	ER to Cytosol (GO:0030970)	2018-02-01	0.122608	0.673234	0	0	3.57537	7.50386	HM13;SEC61B
Intracellular Lipid Transport (GO:0032365)	2018-02-01	0.122608	0.673234	0	0	3.57537	7.50386	GRAMD1A;TMEM41B
Mitochondrial Calcium Ion Transmembrane Transport (GO:0006851)	2018-02-01	0.122608	0.673234	0	0	3.57537	7.50386	MICU1;MCU
Negative Regulation of Nucleocytoplasmic Transport (GO:0046823)	2018-02-01	0.122608	0.673234	0	0	3.57537	7.50386	DDX39A;NUP153
Neural Crest Cell Differentiation (GO:0014033)	2018-02-01	0.122608	0.673234	0	0	3.57537	7.50386	TCOF1;LRP6
Neuron Maturation (GO:0042551)	2018-02-01	0.122608	0.673234	0	0	3.57537	7.50386	APP;MTCH1
Pharyngeal System Development (GO:0060037)	2018-02-01	0.122608	0.673234	0	0	3.57537	7.50386	TGFBR1;BMPR1A
Positive Regulation by Host of Viral Process (GO:0044794)	2018-02-01	0.122608	0.673234	0	0	3.57537	7.50386	VAPA;VAPB
Positive Regulation of Alpha-Beta T Cell Activation (GO:0046635)	2018-02-01	0.122608	0.673234	0	0	3.57537	7.50386	NKAP;HLA-A
Positive Regulation of Lymphocyte Migration (GO:2000403)	2018-02-01	0.122608	0.673234	0	0	3.57537	7.50386	APP;ABL2
Positive Regulation of Triglyceride Metabolic Process (GO:0090208)	2018-02-01	0.122608	0.673234	0	0	3.57537	7.50386	SCARB1;LDLR
Regulation of Acute Inflammatory Response (GO:0002673)	2018-02-01	0.122608	0.673234	0	0	3.57537	7.50386	IL6ST;PTGES
Regulation of Adaptive Immune Response (GO:0002819)	2018-02-01	0.122608	0.673234	0	0	3.57537	7.50386	TRIM27;IL6ST
Regulation of Amyloid Precursor Protein Catabolic Process (GO:1902991)	2018-02-01	0.122608	0.673234	0	0	3.57537	7.50386	APP;PRNP
Regulation of Autophagy of Mitochondrion (GO:1903146)	2018-02-01	0.122608	0.673234	0	0	3.57537	7.50386	USP36;HAX1
Cellular Response to Chemical Stress (GO:0062197)	6/100	0.123533	0.675259	0	0	1.82918	3.82527	CHCHD2;PIK3CA;PYROXD1;HM13;SOD2;SLC25A24
Response to UV (GO:0009411)	6/100	0.123533	0.675259	0	0	1.82918	3.82527	YY1;MYC;USP1;SDF4;NOC2L;MEN1
Regulation of Macromolecule Biosynthetic Process (GO:0010556)	9/170	0.123886	0.675667	0	0	1.60354	3.34883	APP;DAXX;MYC;FUBP1;CHD6;HMG20B;AFF4;CGGBP1;TGFBR1
DNA Damage Response (GO:0006974)	19/421	0.125534	0.683121	0	0	1.35908	2.82033	BLM;CCNK;SMARCA5;XPC;REXO4;YY1;BCLAF1;RNF169;MYC;UIMC1;WAC;EP400;RBBP6;LDLR;MORC2;BCL2L2;MICA;MEN1;EPHA2
Regulation of Programmed Cell Death (GO:0043067)	10/195	0.126668	0.683134	0	0	1.55095	3.20456	USP36;DAXX;HAX1;USP42;EP400;TNFRSF10B;BRD8;SLC39A7;CLU;BCL2L2
Positive Regulation of Protein Localization to Cell Periphery (GO:1904377)	1957-04-01	0.126854	0.683134	0	0	2.16098	4.46181	PGRMC1;PTPN9;SQSTM1;EPHA2
Recombinational Repair (GO:0000725)	6/101	0.127828	0.683134	0	0	1.80984	3.72295	YY1;BLM;SFPQ;RNF169;POLN;ZMYND8
Microtubule Polymerization (GO:0046785)	2037-03-01	0.128979	0.683134	0	0	2.52518	5.17183	MAP7D3;ZNF207;HAUS2
Antigen Processing and Presentation of Peptide Antigen via MHC Class I (GO:0002474)	2019-02-01	0.134094	0.683134	0	0	3.36488	6.76077	HLA-A;IFI30
Response to Interferon-Alpha (GO:0035455)	2019-02-01	0.134094	0.683134	0	0	3.36488	6.76077	IFITM3;BST2
Detection of Mechanical Stimulus (GO:0050982)	2019-02-01	0.134094	0.683134	0	0	3.36488	6.76077	PIEZO2;PIEZO1
Microglial Cell Activation (GO:0001774)	2019-02-01	0.134094	0.683134	0	0	3.36488	6.76077	APP;CLU
Mitochondrial Calcium Ion Homeostasis (GO:0051560)	2019-02-01	0.134094	0.683134	0	0	3.36488	6.76077	MICU1;MCU
Negative Regulation of Rho Protein Signal Transduction (GO:0035024)	2019-02-01	0.134094	0.683134	0	0	3.36488	6.76077	SLTM;HEG1
Nuclear Migration (GO:0007097)	2019-02-01	0.134094	0.683134	0	0	3.36488	6.76077	LMNB2;LMNB1
Phosphatidylcholine Biosynthetic Process (GO:0006656)	2019-02-01	0.134094	0.683134	0	0	3.36488	6.76077	SLC44A2;CEPT1
Positive Regulation of Neutrophil Chemotaxis (GO:0090023)	2019-02-01	0.134094	0.683134	0	0	3.36488	6.76077	MOSPD2;MCU
Proteolysis Involved in Protein Catabolic Process (GO:0051603)	1980-05-01	0.134527	0.683134	0	0	1.90952	3.83048	HM13;YME1L1;CTSC;CLPX;RSPRY1
Regulation of Intracellular Protein Transport (GO:0033157)	2038-03-01	0.136718	0.683134	0	0	2.4529	4.88088	TOX4;ERGIC3;VAMP2
Regulation of Vascular Associated Smooth Muscle Cell Proliferation (GO:1904705)	2038-03-01	0.136718	0.683134	0	0	2.4529	4.88088	JUN;SOD2;BMPR1A
Inner Mitochondrial Membrane Organization (GO:0007007)	2038-03-01	0.136718	0.683134	0	0	2.4529	4.88088	CHCHD3;APOOL;UQCC3
Regulation of Bone Mineralization (GO:0030500)	1959-04-01	0.13893	0.683134	0	0	2.08218	4.10978	ANKH;NBR1;DDR2;BMPR1A
Double-Strand Break Repair (GO:0006302)	9/176	0.143875	0.683134	0	0	1.54545	2.99633	YY1;BLM;SFPQ;RNF169;POLN;ZMYND8;CDCA5;EYA3;UIMC1
Golgi Organization (GO:0007030)	7/128	0.143988	0.683134	0	0	1.658	3.21324	SPTBN5;YIPF4;ATL2;COG2;STX5;TRIP11;SYNE1
Glycosphingolipid Metabolic Process (GO:0006687)	2039-03-01	0.144611	0.683134	0	0	2.38464	4.61121	TM9SF2;M6PR;SUMF1
Response to Type II Interferon (GO:0034341)	1960-04-01	0.145135	0.683134	0	0	2.04489	3.94684	IFITM3;BST2;CALCOCO2;CD47
Protein Targeting to Mitochondrion (GO:0006626)	1960-04-01	0.145135	0.683134	0	0	2.04489	3.94684	MTCH1;GRPEL2;PMPCA;TOMM5
snRNA Processing (GO:0016180)	2020-02-01	0.145808	0.683134	0	0	3.17778	6.1187	INTS12;MEPCE
Heart Trabecula Morphogenesis (GO:0061384)	2020-02-01	0.145808	0.683134	0	0	3.17778	6.1187	TGFBR1;BMPR1A
Nucleosome Disassembly (GO:0006337)	2020-02-01	0.145808	0.683134	0	0	3.17778	6.1187	SMARCE1;SMARCD2
Positive Regulation of Monocyte Chemotaxis (GO:0090026)	2020-02-01	0.145808	0.683134	0	0	3.17778	6.1187	APP;MOSPD2
Positive Regulation of Protein Targeting to Membrane (GO:0090314)	2020-02-01	0.145808	0.683134	0	0	3.17778	6.1187	PRNP;MTCL1
Protein Heterooligomerization (GO:0051291)	2020-02-01	0.145808	0.683134	0	0	3.17778	6.1187	CPSF7;CPSF6
DNA Repair (GO:0006281)	14/302	0.146908	0.683134	0	0	1.39564	2.67677	BLM;POLN;TEX264;CDCA5;EYA3;SMARCA5;XPC;APTX;REXO4;RNF169;UIMC1;EP400;PMS1;MEN1
Protein Tetramerization (GO:0051262)	1983-05-01	0.15017	0.683134	0	0	1.83579	3.48064	APP;CPSF7;CPSF6;SSBP1;SOD2
Autophagy of Mitochondrion (GO:0000422)	1961-04-01	0.151445	0.683134	0	0	2.00892	3.79189	FUNDC2;GABARAPL2;MAP1LC3B;SQSTM1
Phospholipid Transport (GO:0015914)	1961-04-01	0.151445	0.683134	0	0	2.00892	3.79189	SCARB1;VAPA;ATP11A;LDLR
Branching Morphogenesis of an Epithelial Tube (GO:0048754)	2040-03-01	0.15265	0.683134	0	0	2.32007	4.36084	SLTM;MYC;EPHA2
Positive Regulation of Proteolysis Involved in Protein Catabolic Process (GO:1903052)	2040-03-01	0.15265	0.683134	0	0	2.32007	4.36084	TMTC3;CLU;CTSC
Protein Catabolic Process (GO:0030163)	6/107	0.155058	0.683134	0	0	1.70179	3.17206	RAB12;YME1L1;SQSTM1;CLPX;CTSC;RSPRY1
Regulation of Epithelial Cell Differentiation (GO:0030856)	2021-02-01	0.157722	0.683134	0	0	3.01037	5.55991	CEBPB;MAFF
NADP Metabolic Process (GO:0006739)	2021-02-01	0.157722	0.683134	0	0	3.01037	5.55991	NNT;ALDH1L2
RNA-templated DNA Biosynthetic Process (GO:0006278)	2021-02-01	0.157722	0.683134	0	0	3.01037	5.55991	NHP2;TERF2IP
Regulation of Oxidative Stress-Induced Intrinsic Apoptotic Signaling Pathway (GO:1902175)	2021-02-01	0.157722	0.683134	0	0	3.01037	5.55991	SFPQ;SOD2
Response to Copper Ion (GO:0046688)	2021-02-01	0.157722	0.683134	0	0	3.01037	5.55991	PRNP;DAXX
Endothelial Cell Proliferation (GO:0001935)	2021-02-01	0.157722	0.683134	0	0	3.01037	5.55991	HMOX1;TGFBR1
Telomere Maintenance via Telomerase (GO:0007004)	2021-02-01	0.157722	0.683134	0	0	3.01037	5.55991	NHP2;TERF2IP
Long-Term Memory (GO:0007616)	2021-02-01	0.157722	0.683134	0	0	3.01037	5.55991	PRNP;LDLR
Negative Regulation of Amide Metabolic Process (GO:0034249)	2021-02-01	0.157722	0.683134	0	0	3.01037	5.55991	PRNP;CLU
Negative Regulation of Signal Transduction by P53 Class Mediator (GO:1901797)	2021-02-01	0.157722	0.683134	0	0	3.01037	5.55991	ARMC10;PTTG1IP
Positive Regulation of Extracellular Matrix Organization (GO:1903055)	2021-02-01	0.157722	0.683134	0	0	3.01037	5.55991	TGFBR1;DDR2
Positive Regulation of Granulocyte Chemotaxis (GO:0071624)	2021-02-01	0.157722	0.683134	0	0	3.01037	5.55991	MOSPD2;MCU
Positive Regulation of Vascular Associated Smooth Muscle Cell Proliferation (GO:1904707)	2021-02-01	0.157722	0.683134	0	0	3.01037	5.55991	JUN;BMPR1A
Regulation of Cardiac Muscle Cell Proliferation (GO:0060043)	2021-02-01	0.157722	0.683134	0	0	3.01037	5.55991	TGFBR1;BMPR1A
Mitotic Cytokinesis (GO:0000281)	1962-04-01	0.157858	0.683134	0	0	1.97418	3.64445	SON;RAB35;TTC19;RHOB
ATP Export (GO:1904669)	2026-05-01	0.158187	0.683134	0	0	7.1446	13.1745	CD47
C-X-C Chemokine Receptor CXCR4 Signaling Pathway (GO:0038159)	2026-05-01	0.158187	0.683134	0	0	7.1446	13.1745	CXCR4
Reg of Epithelial to Mesenchymal Transition Inv in Endocardial Cushion Formation (GO:1905005)	2026-05-01	0.158187	0.683134	0	0	7.1446	13.1745	TGFBR1
Regulation of Establishment of T Cell Polarity (GO:1903903)	2026-05-01	0.158187	0.683134	0	0	7.1446	13.1745	ABL2
Golgi Disassembly (GO:0090166)	2026-05-01	0.158187	0.683134	0	0	7.1446	13.1745	STX5
L-ascorbic Acid Metabolic Process (GO:0019852)	2026-05-01	0.158187	0.683134	0	0	7.1446	13.1745	SLC2A3
L-aspartate Import Across Plasma Membrane (GO:0140009)	2026-05-01	0.158187	0.683134	0	0	7.1446	13.1745	SLC1A5
L-aspartate Transmembrane Transport (GO:0070778)	2026-05-01	0.158187	0.683134	0	0	7.1446	13.1745	SLC1A5
MHC Class I Protein Complex Assembly (GO:0002397)	2026-05-01	0.158187	0.683134	0	0	7.1446	13.1745	HLA-A
Regulation of Mesenchymal Stem Cell Proliferation (GO:1902460)	2026-05-01	0.158187	0.683134	0	0	7.1446	13.1745	TGFBR1
Regulation of Mitochondrial Membrane Permeability Involved in Apoptotic Process (GO:1902108)	2026-05-01	0.158187	0.683134	0	0	7.1446	13.1745	THEM4
Amino Acid Biosynthetic Process (GO:0008652)	2026-05-01	0.158187	0.683134	0	0	7.1446	13.1745	SLC38A1
Axo-Dendritic Transport (GO:0008088)	2026-05-01	0.158187	0.683134	0	0	7.1446	13.1745	APP
Bradykinin Catabolic Process (GO:0010815)	2026-05-01	0.158187	0.683134	0	0	7.1446	13.1745	ECE1
Cell Fate Commitment Involved in Formation of Primary Germ Layer (GO:0060795)	2026-05-01	0.158187	0.683134	0	0	7.1446	13.1745	LEO1
Cerebral Cortex Neuron Differentiation (GO:0021895)	2026-05-01	0.158187	0.683134	0	0	7.1446	13.1745	CHD6
Response to Testosterone (GO:0033574)	2026-05-01	0.158187	0.683134	0	0	7.1446	13.1745	NCOA4
Short-Chain Fatty Acid Catabolic Process (GO:0019626)	2026-05-01	0.158187	0.683134	0	0	7.1446	13.1745	PCCA
Sphingomyelin Biosynthetic Process (GO:0006686)	2026-05-01	0.158187	0.683134	0	0	7.1446	13.1745	VAPA
Endothelial Cell Morphogenesis (GO:0001886)	2026-05-01	0.158187	0.683134	0	0	7.1446	13.1745	SLTM
Transepithelial Chloride Transport (GO:0030321)	2026-05-01	0.158187	0.683134	0	0	7.1446	13.1745	SLC12A2
Tricuspid Valve Development (GO:0003175)	2026-05-01	0.158187	0.683134	0	0	7.1446	13.1745	BMPR1A
Tricuspid Valve Morphogenesis (GO:0003186)	2026-05-01	0.158187	0.683134	0	0	7.1446	13.1745	BMPR1A
Ventricular Compact Myocardium Morphogenesis (GO:0003223)	2026-05-01	0.158187	0.683134	0	0	7.1446	13.1745	TGFBR1
Vesicle Fusion With Golgi Apparatus (GO:0048280)	2026-05-01	0.158187	0.683134	0	0	7.1446	13.1745	YIPF4
Hexose Import Across Plasma Membrane (GO:0140271)	2026-05-01	0.158187	0.683134	0	0	7.1446	13.1745	SLC2A3
Inflammatory Response to Wounding (GO:0090594)	2026-05-01	0.158187	0.683134	0	0	7.1446	13.1745	HMOX1
Insulin Processing (GO:0030070)	2026-05-01	0.158187	0.683134	0	0	7.1446	13.1745	SLC30A5
Intracellular Oxygen Homeostasis (GO:0032364)	2026-05-01	0.158187	0.683134	0	0	7.1446	13.1745	SOD2
Medium-Chain Fatty Acid Biosynthetic Process (GO:0051792)	2026-05-01	0.158187	0.683134	0	0	7.1446	13.1745	OXSM
Mesodermal Cell Fate Commitment (GO:0001710)	2026-05-01	0.158187	0.683134	0	0	7.1446	13.1745	KLF4
Natural Killer Cell Degranulation (GO:0043320)	2026-05-01	0.158187	0.683134	0	0	7.1446	13.1745	VAMP2
Negative Regulation of Actin Filament Depolymerization (GO:0030835)	2026-05-01	0.158187	0.683134	0	0	7.1446	13.1745	PIK3CA
Negative Regulation of Amyloid Precursor Protein Biosynthetic Process (GO:0042985)	2026-05-01	0.158187	0.683134	0	0	7.1446	13.1745	ITM2B
Negative Regulation of Astrocyte Differentiation (GO:0048712)	2026-05-01	0.158187	0.683134	0	0	7.1446	13.1745	LDLR
Negative Regulation of Hydrogen Peroxide-Mediated Programmed Cell Death (GO:1901299)	2026-05-01	0.158187	0.683134	0	0	7.1446	13.1745	SLTM
Negative Regulation of Keratinocyte Differentiation (GO:0045617)	2026-05-01	0.158187	0.683134	0	0	7.1446	13.1745	SRSF6
Negative Regulation of Trophoblast Cell Migration (GO:1901164)	2026-05-01	0.158187	0.683134	0	0	7.1446	13.1745	TIMP1
Negative Regulation of Viral Life Cycle (GO:1903901)	2026-05-01	0.158187	0.683134	0	0	7.1446	13.1745	BST2
Peptide Antigen Assembly With MHC Class I Protein Complex (GO:0002502)	2026-05-01	0.158187	0.683134	0	0	7.1446	13.1745	HLA-A
Phosphatidylglycerol Biosynthetic Process (GO:0006655)	2026-05-01	0.158187	0.683134	0	0	7.1446	13.1745	TAMM41
Phosphatidylinositol Acyl-Chain Remodeling (GO:0036149)	2026-05-01	0.158187	0.683134	0	0	7.1446	13.1745	LCLAT1
Positive Regulation of Golgi to Plasma Membrane Protein Transport (GO:0042998)	2026-05-01	0.158187	0.683134	0	0	7.1446	13.1745	ATP2C1
Positive Regulation of Cell-Cell Adhesion Mediated by Integrin (GO:0033634)	2026-05-01	0.158187	0.683134	0	0	7.1446	13.1745	PIEZO1
Positive Regulation of Cholesterol Storage (GO:0010886)	2026-05-01	0.158187	0.683134	0	0	7.1446	13.1745	SCARB1
Positive Regulation of Gonad Development (GO:1905941)	2026-05-01	0.158187	0.683134	0	0	7.1446	13.1745	DHX37
Positive Regulation of Granulocyte Differentiation (GO:0030854)	2026-05-01	0.158187	0.683134	0	0	7.1446	13.1745	HAX1
Positive Regulation of Hemoglobin Biosynthetic Process (GO:0046985)	2026-05-01	0.158187	0.683134	0	0	7.1446	13.1745	KLF4
Positive Regulation of Intrinsic Apoptotic Signaling Pathway by P53 Class Mediator (GO:1902255)	2026-05-01	0.158187	0.683134	0	0	7.1446	13.1745	MYC
Positive Regulation of Kidney Development (GO:0090184)	2026-05-01	0.158187	0.683134	0	0	7.1446	13.1745	MYC
Positive Regulation of Male Gonad Development (GO:2000020)	2026-05-01	0.158187	0.683134	0	0	7.1446	13.1745	DHX37
Positive Regulation of Mesenchymal Stem Cell Proliferation (GO:1902462)	2026-05-01	0.158187	0.683134	0	0	7.1446	13.1745	TGFBR1
Positive Regulation of Mitochondrial Fusion (GO:0010636)	2026-05-01	0.158187	0.683134	0	0	7.1446	13.1745	YME1L1
Positive Regulation of Nuclear Cell Cycle DNA Replication (GO:0010571)	2026-05-01	0.158187	0.683134	0	0	7.1446	13.1745	WIZ
Positive Regulation of Podosome Assembly (GO:0071803)	2026-05-01	0.158187	0.683134	0	0	7.1446	13.1745	TOX4
Positive Regulation of Vascular Associated Smooth Muscle Cell Differentiation (GO:1905065)	2026-05-01	0.158187	0.683134	0	0	7.1446	13.1745	SOD2
Protection From Non-Homologous End Joining at Telomere (GO:0031848)	2026-05-01	0.158187	0.683134	0	0	7.1446	13.1745	TERF2IP
Protein Import (GO:0017038)	2026-05-01	0.158187	0.683134	0	0	7.1446	13.1745	CLU
Protein Targeting to Vacuole Involved in Autophagy (GO:0071211)	2026-05-01	0.158187	0.683134	0	0	7.1446	13.1745	SQSTM1
Proton-Transporting V-type ATPase Complex Assembly (GO:0070070)	2026-05-01	0.158187	0.683134	0	0	7.1446	13.1745	VMA21
Pyrimidine Ribonucleotide Metabolic Process (GO:0009218)	2026-05-01	0.158187	0.683134	0	0	7.1446	13.1745	DHODH
Pyruvate Family Amino Acid Catabolic Process (GO:0009080)	2026-05-01	0.158187	0.683134	0	0	7.1446	13.1745	MCCC1
Regulation of Fc Receptor Mediated Stimulatory Signaling Pathway (GO:0060368)	2026-05-01	0.158187	0.683134	0	0	7.1446	13.1745	CD47
Regulation of G Protein-Coupled Receptor Internalization (GO:1904020)	2026-05-01	0.158187	0.683134	0	0	7.1446	13.1745	APP
Regulation of Basement Membrane Organization (GO:0110011)	2026-05-01	0.158187	0.683134	0	0	7.1446	13.1745	LMNB2
Organelle Transport Along Microtubule (GO:0072384)	2041-03-01	0.160826	0.69283	0	0	2.2589	4.128	RHOT1;KIF16B;PEX14
Regulation of Cell Division (GO:0051302)	1985-05-01	0.161004	0.69283	0	0	1.78971	3.2686	BLM;MYC;WDR5;YME1L1;GIT1
Transcription Preinitiation Complex Assembly (GO:0070897)	1963-04-01	0.16437	0.701692	0	0	1.94062	3.50405	TBP;POLR1E;MED27;TAF4
Response to Hydrogen Peroxide (GO:0042542)	2042-03-01	0.169131	0.701692	0	0	2.20087	3.91113	HMOX1;MAP3K5;RHOB
Glycerophospholipid Biosynthetic Process (GO:0046474)	6/110	0.169556	0.701692	0	0	1.65244	2.93238	MTMR1;TAMM41;SLC44A2;LPCAT2;CEPT1;LCLAT1
Membrane Protein Ectodomain Proteolysis (GO:0006509)	2022-02-01	0.16981	0.701692	0	0	2.8597	5.07048	HM13;RBMX
Negative Regulation of Natural Killer Cell Mediated Cytotoxicity (GO:0045953)	2022-02-01	0.16981	0.701692	0	0	2.8597	5.07048	HLA-A;MICA
Negative Regulation of Cell Migration (GO:0030336)	9/184	0.172879	0.701692	0	0	1.47418	2.58743	BST2;ADAM15;ZMYND8;HMOX1;ARID4B;TIMP1;TGFBR1;BMPR1A;RHOB
Regulation of Cellular Response to Stress (GO:0080135)	6/111	0.17451	0.701692	0	0	1.63662	2.85716	YY1;CDK9;CHCHD2;UIMC1;USP1;TAF4
Cell Cycle G2/M Phase Transition (GO:0044839)	2043-03-01	0.177557	0.701692	0	0	2.14573	3.70883	AKAP8L;AKAP8;TPD52L1
Negative Regulation of mRNA Catabolic Process (GO:1902373)	2043-03-01	0.177557	0.701692	0	0	2.14573	3.70883	DHX34;THRAP3;ZC3H14
Regulation of Type II Interferon Production (GO:0032649)	1988-05-01	0.177821	0.701692	0	0	1.72476	2.97862	PRNP;TRIM27;HLA-A;CD47;CD276
Cellular Response to Metal Ion (GO:0071248)	6/112	0.179523	0.701692	0	0	1.62109	2.78415	SLC12A2;PRNP;DAXX;MICU1;LLGL1;SLC25A24
Zinc Ion Transmembrane Transport (GO:0071577)	2023-02-01	0.182045	0.701692	0	0	2.72339	4.6393	SLC30A5;SLC39A7
Hepaticobiliary System Development (GO:0061008)	2023-02-01	0.182045	0.701692	0	0	2.72339	4.6393	PHF2;SLTM
Iron-Sulfur Cluster Assembly (GO:0016226)	2023-02-01	0.182045	0.701692	0	0	2.72339	4.6393	ISCA1;LYRM4
Long-Chain fatty-acyl-CoA Metabolic Process (GO:0035336)	2023-02-01	0.182045	0.701692	0	0	2.72339	4.6393	DGAT1;HACD2
Metallo-Sulfur Cluster Assembly (GO:0031163)	2023-02-01	0.182045	0.701692	0	0	2.72339	4.6393	ISCA1;LYRM4
Negative Regulation of Interleukin-2 Production (GO:0032703)	2023-02-01	0.182045	0.701692	0	0	2.72339	4.6393	PRNP;TRIM27
poly(A)+ mRNA Export From Nucleus (GO:0016973)	2023-02-01	0.182045	0.701692	0	0	2.72339	4.6393	POLDIP3;ZC3H11A
Positive Regulation of DNA Replication (GO:0045740)	2023-02-01	0.182045	0.701692	0	0	2.72339	4.6393	CDT1;SMARCA5
Positive Regulation of Amide Metabolic Process (GO:0034250)	2023-02-01	0.182045	0.701692	0	0	2.72339	4.6393	CLU;SIRT3
Positive Regulation of Amyloid Precursor Protein Catabolic Process (GO:1902993)	2023-02-01	0.182045	0.701692	0	0	2.72339	4.6393	APP;CLU
Purine Ribonucleotide Transport (GO:0015868)	2023-02-01	0.182045	0.701692	0	0	2.72339	4.6393	SLC35B2;SLC25A24
Regulation of Viral Genome Replication (GO:0045069)	1966-04-01	0.184458	0.701692	0	0	1.84643	3.12108	IFITM3;BST2;TNIP1;VAPB
Negative Regulation of Binding (GO:0051100)	1966-04-01	0.184458	0.701692	0	0	1.84643	3.12108	JUN;USP33;RSF1;PEX14
Regulation of Protein Ubiquitination (GO:0031396)	6/113	0.184594	0.701692	0	0	1.60586	2.71326	DAXX;NDFIP2;NDFIP1;PTTG1IP;SQSTM1;TGFBR1
Amino Acid Transport (GO:0006865)	2044-03-01	0.186095	0.701692	0	0	2.09329	3.51987	SLC38A1;SLC1A5;SLC38A5
Regulation of Ossification (GO:0030278)	2044-03-01	0.186095	0.701692	0	0	2.09329	3.51987	ANKH;NBR1;DDR2
Carbohydrate Derivative Biosynthetic Process (GO:1901137)	2044-03-01	0.186095	0.701692	0	0	2.09329	3.51987	TNIP1;ST3GAL4;ALG3
Water-Soluble Vitamin Metabolic Process (GO:0006767)	2044-03-01	0.186095	0.701692	0	0	2.09329	3.51987	MTHFD2;MCCC1;SLC2A3
CD4-positive	Alpha-Beta T Cell Activation (GO:0035710)	2026-06-01	0.18669	0.701692	0	0	5.71538	9.59217	CEBPB
IRE1-mediated Unfolded Protein Response (GO:0036498)	2026-06-01	0.18669	0.701692	0	0	5.71538	9.59217	VAPB
L-leucine Metabolic Process (GO:0006551)	2026-06-01	0.18669	0.701692	0	0	5.71538	9.59217	MCCC1
Regulation of Hemoglobin Biosynthetic Process (GO:0046984)	2026-06-01	0.18669	0.701692	0	0	5.71538	9.59217	KLF4
Regulation of Male Gonad Development (GO:2000018)	2026-06-01	0.18669	0.701692	0	0	5.71538	9.59217	DHX37
Regulation of Mitochondrial mRNA Stability (GO:0044528)	2026-06-01	0.18669	0.701692	0	0	5.71538	9.59217	FASTKD3
Antigen Processing and Presentation of Endogenous Peptide Antigen via MHC Class I (GO:0019885)	2026-06-01	0.18669	0.701692	0	0	5.71538	9.59217	HLA-A
Autophagosome Membrane Docking (GO:0016240)	2026-06-01	0.18669	0.701692	0	0	5.71538	9.59217	VAMP8
Regulation of Protein Deubiquitination (GO:0090085)	2026-06-01	0.18669	0.701692	0	0	5.71538	9.59217	TNIP1
Regulation of Protein Targeting (GO:1903533)	2026-06-01	0.18669	0.701692	0	0	5.71538	9.59217	HAX1
Regulation of Vascular Associated Smooth Muscle Cell Apoptotic Process (GO:1905459)	2026-06-01	0.18669	0.701692	0	0	5.71538	9.59217	SOD2
Response to UV-C (GO:0010225)	2026-06-01	0.18669	0.701692	0	0	5.71538	9.59217	YY1
Response to Catecholamine (GO:0071869)	2026-06-01	0.18669	0.701692	0	0	5.71538	9.59217	GNB1
Chemokine (C-X-C Motif) Ligand 12 Signaling Pathway (GO:0038146)	2026-06-01	0.18669	0.701692	0	0	5.71538	9.59217	CXCR4
Serine Transport (GO:0032329)	2026-06-01	0.18669	0.701692	0	0	5.71538	9.59217	SLC38A5
Dorsal Aorta Development (GO:0035907)	2026-06-01	0.18669	0.701692	0	0	5.71538	9.59217	BMPR1A
Dorsal Aorta Morphogenesis (GO:0035912)	2026-06-01	0.18669	0.701692	0	0	5.71538	9.59217	BMPR1A
Enteroendocrine Cell Differentiation (GO:0035883)	2026-06-01	0.18669	0.701692	0	0	5.71538	9.59217	PDHX
Telomerase RNA Localization (GO:0090672)	2026-06-01	0.18669	0.701692	0	0	5.71538	9.59217	NHP2
Telomerase RNA Localization to Cajal Body (GO:0090671)	2026-06-01	0.18669	0.701692	0	0	5.71538	9.59217	NHP2
Tetrahydrofolate Interconversion (GO:0035999)	2026-06-01	0.18669	0.701692	0	0	5.71538	9.59217	MTHFD2
Thrombopoietin-Mediated Signaling Pathway (GO:0038163)	2026-06-01	0.18669	0.701692	0	0	5.71538	9.59217	RBM15
Urea Cycle (GO:0000050)	2026-06-01	0.18669	0.701692	0	0	5.71538	9.59217	LDLR
Glucose Mediated Signaling Pathway (GO:0010255)	2026-06-01	0.18669	0.701692	0	0	5.71538	9.59217	PDHX
Hexose Mediated Signaling (GO:0009757)	2026-06-01	0.18669	0.701692	0	0	5.71538	9.59217	PDHX
Lipoprotein Metabolic Process (GO:0042157)	2026-06-01	0.18669	0.701692	0	0	5.71538	9.59217	APP
Mitochondrial RNA 3'-End Processing (GO:0000965)	2026-06-01	0.18669	0.701692	0	0	5.71538	9.59217	MTPAP
Mitochondrial Outer Membrane Permeabilization (GO:0097345)	2026-06-01	0.18669	0.701692	0	0	5.71538	9.59217	RHOT1
Monoacylglycerol Biosynthetic Process (GO:0006640)	2026-06-01	0.18669	0.701692	0	0	5.71538	9.59217	DGAT1
Morphogenesis of an Endothelium (GO:0003159)	2026-06-01	0.18669	0.701692	0	0	5.71538	9.59217	RHOB
Negative Regulation of T Cell Differentiation in Thymus (GO:0033085)	2026-06-01	0.18669	0.701692	0	0	5.71538	9.59217	ZC3H8
Negative Regulation of Cardiac Muscle Cell Apoptotic Process (GO:0010667)	2026-06-01	0.18669	0.701692	0	0	5.71538	9.59217	PPP1R10
Negative Regulation of Leukocyte Migration (GO:0002686)	2026-06-01	0.18669	0.701692	0	0	5.71538	9.59217	HMOX1
Negative Regulation of Lipoprotein Particle Clearance (GO:0010985)	2026-06-01	0.18669	0.701692	0	0	5.71538	9.59217	LDLR
Negative Regulation of Membrane Protein Ectodomain Proteolysis (GO:0051045)	2026-06-01	0.18669	0.701692	0	0	5.71538	9.59217	TIMP1
#NAME?	Nonsense-Mediated Decay (GO:2000623)	2026-06-01	0.18669	0.701692	0	0	5.71538	9.59217	DHX34
Negative Regulation of Stress-Activated MAPK Cascade (GO:0032873)	2026-06-01	0.18669	0.701692	0	0	5.71538	9.59217	MYC
Nucleotide Transport (GO:0006862)	2026-06-01	0.18669	0.701692	0	0	5.71538	9.59217	SLC25A36
Osteoblast Development (GO:0002076)	2026-06-01	0.18669	0.701692	0	0	5.71538	9.59217	MEN1
Pharyngeal Arch Artery Morphogenesis (GO:0061626)	2026-06-01	0.18669	0.701692	0	0	5.71538	9.59217	BMPR1A
Polyamine Biosynthetic Process (GO:0006596)	2026-06-01	0.18669	0.701692	0	0	5.71538	9.59217	SLC38A1
Positive Regulation of Autophagosome Maturation (GO:1901098)	2026-06-01	0.18669	0.701692	0	0	5.71538	9.59217	CALCOCO2
Positive Regulation of Leukocyte Tethering or Rolling (GO:1903238)	2026-06-01	0.18669	0.701692	0	0	5.71538	9.59217	ST3GAL4
Positive Regulation of Mast Cell Degranulation (GO:0043306)	2026-06-01	0.18669	0.701692	0	0	5.71538	9.59217	VAMP8
Positive Regulation of Melanin Biosynthetic Process (GO:0048023)	2026-06-01	0.18669	0.701692	0	0	5.71538	9.59217	ATP7A
Positive Regulation of Protein Catabolic Process in the Vacuole (GO:1904352)	2026-06-01	0.18669	0.701692	0	0	5.71538	9.59217	LDLR
Positive Regulation of Secondary Metabolite Biosynthetic Process (GO:1900378)	2026-06-01	0.18669	0.701692	0	0	5.71538	9.59217	ATP7A
Post-Translational Protein Targeting to Membrane	Translocation (GO:0031204)	2026-06-01	0.18669	0.701692	0	0	5.71538	9.59217	SEC61B
Protein Import Into Peroxisome Matrix	Receptor Recycling (GO:0016562)	2026-06-01	0.18669	0.701692	0	0	5.71538	9.59217	PEX6
Protein Oxidation (GO:0018158)	2026-06-01	0.18669	0.701692	0	0	5.71538	9.59217	SUMF1
Random Inactivation of X Chromosome (GO:0060816)	2026-06-01	0.18669	0.701692	0	0	5.71538	9.59217	RBM15
Regulation of Cellular Response to Hypoxia (GO:1900037)	2026-06-01	0.18669	0.701692	0	0	5.71538	9.59217	CHCHD2
Double-Strand Break Repair via Homologous Recombination (GO:0000724)	6/114	0.18972	0.701692	0	0	1.59091	2.64442	YY1;BLM;SFPQ;RNF169;POLN;ZMYND8
Macromolecule Biosynthetic Process (GO:0009059)	9/189	0.192272	0.701692	0	0	1.43286	2.36256	MRPL30;MRPS15;TNIP1;SRBD1;MRPS18B;ST3GAL4;MRPL37;MRPL34;MRPL43
Regulation of Extracellular Matrix Organization (GO:1903053)	2024-02-01	0.194404	0.701692	0	0	2.59946	4.25744	LMNB2;DDR2
Regulation of Intracellular Steroid Hormone Receptor Signaling Pathway (GO:0033143)	2024-02-01	0.194404	0.701692	0	0	2.59946	4.25744	SAFB2;SAFB
Adenine Nucleotide Transport (GO:0051503)	2024-02-01	0.194404	0.701692	0	0	2.59946	4.25744	SLC35B2;SLC25A24
Tricarboxylic Acid Cycle (GO:0006099)	2024-02-01	0.194404	0.701692	0	0	2.59946	4.25744	NNT;LDLR
Mismatch Repair (GO:0006298)	2024-02-01	0.194404	0.701692	0	0	2.59946	4.25744	XPC;PMS1
Mitochondrial Cytochrome C Oxidase Assembly (GO:0033617)	2024-02-01	0.194404	0.701692	0	0	2.59946	4.25744	SCO1;FASTKD3
Negative Regulation of DNA Binding (GO:0043392)	2024-02-01	0.194404	0.701692	0	0	2.59946	4.25744	JUN;RSF1
Negative Regulation of Extrinsic Apoptotic Signaling Pathway in Absence of Ligand (GO:2001240)	2024-02-01	0.194404	0.701692	0	0	2.59946	4.25744	EYA3;KLF4
Negative Regulation of Signal Transduction in Absence of Ligand (GO:1901099)	2024-02-01	0.194404	0.701692	0	0	2.59946	4.25744	EYA3;KLF4
Osteoclast Differentiation (GO:0030316)	2024-02-01	0.194404	0.701692	0	0	2.59946	4.25744	ATP6AP1;EPHA2
Positive Regulation of Striated Muscle Cell Differentiation (GO:0051155)	2024-02-01	0.194404	0.701692	0	0	2.59946	4.25744	PIEZO1;ATP11A
Cellular Response to Ketone (GO:1901655)	2045-03-01	0.194738	0.701692	0	0	2.04334	3.34312	ADAM15;NCOA4;GNB1
Collagen Fibril Organization (GO:0030199)	2045-03-01	0.194738	0.701692	0	0	2.04334	3.34312	ATP7A;TGFBR1;DDR2
Positive Regulation of Inflammatory Response (GO:0050729)	6/115	0.194901	0.701692	0	0	1.57623	2.57756	VAMP8;APP;TNIP1;CD47;IL6ST;TNFRSF1A
Intracellular Calcium Ion Homeostasis (GO:0006874)	7/140	0.197077	0.701692	0	0	1.50746	2.44836	VAPB;SLC30A1;ATP13A3;MICU1;ATP2C1;MCU;CHERP
Cholesterol Metabolic Process (GO:0008203)	1968-04-01	0.198272	0.701692	0	0	1.78854	2.89407	SQLE;HMGCS1;CYP51A1;FDFT1
Regulation of Intrinsic Apoptotic Signaling Pathway (GO:2001242)	2046-03-01	0.203477	0.701692	0	0	1.99572	3.17759	BCLAF1;NOC2L;CLU
Macromolecule Catabolic Process (GO:0009057)	2046-03-01	0.203477	0.701692	0	0	1.99572	3.17759	KIF16B;RAB12;SQSTM1
Negative Regulation of Proteasomal Protein Catabolic Process (GO:1901799)	2046-03-01	0.203477	0.701692	0	0	1.99572	3.17759	GABARAPL2;USP38;WAC
Negative Regulation of Protein Serine/Threonine Kinase Activity (GO:0071901)	2046-03-01	0.203477	0.701692	0	0	1.99572	3.17759	HEG1;LRP6;MEN1
Autophagosome Organization (GO:1905037)	1969-04-01	0.205294	0.701692	0	0	1.76093	2.78811	GABARAPL2;MAP1LC3B;TMEM41B;RAB35
Modulation of Chemical Synaptic Transmission (GO:0050804)	6/117	0.205418	0.701692	0	0	1.54767	2.44951	SLC12A2;APP;SLC38A1;FER1L5;IQSEC2;LLGL1
Regulation of Membrane Protein Ectodomain Proteolysis (GO:0051043)	2025-02-01	0.206864	0.701692	0	0	2.48631	3.91766	APP;TIMP1
Regulation of Muscle Cell Differentiation (GO:0051147)	2025-02-01	0.206864	0.701692	0	0	2.48631	3.91766	CDK9;LMNB2
Regulation of Protein Targeting to Membrane (GO:0090313)	2025-02-01	0.206864	0.701692	0	0	2.48631	3.91766	PRNP;MTCL1
Cellular Response to Low-Density Lipoprotein Particle Stimulus (GO:0071404)	2025-02-01	0.206864	0.701692	0	0	2.48631	3.91766	APP;LDLR
Glycosaminoglycan Biosynthetic Process (GO:0006024)	2025-02-01	0.206864	0.701692	0	0	2.48631	3.91766	XYLT2;B3GALT6
Positive Regulation of Neutrophil Migration (GO:1902624)	2025-02-01	0.206864	0.701692	0	0	2.48631	3.91766	MOSPD2;MCU
Retrograde Vesicle-Mediated Transport	Golgi to Endoplasmic Reticulum (GO:0006890)	2047-03-01	0.212305	0.701692	0	0	1.95026	3.02238	STX5;KDELR2;ERGIC3
Stem Cell Differentiation (GO:0048863)	2047-03-01	0.212305	0.701692	0	0	1.95026	3.02238	ZNF281;LRP6;BMPR1A
Positive Regulation of miRNA Transcription (GO:1902895)	2047-03-01	0.212305	0.701692	0	0	1.95026	3.02238	JUN;MYC;KLF4
Lipid Biosynthetic Process (GO:0008610)	1994-05-01	0.213273	0.701692	0	0	1.60798	2.48462	OXSM;CYP51A1;FLVCR1;ST3GAL4;FDFT1
ADP Transport (GO:0015866)	2026-07-01	0.214229	0.701692	0	0	4.76257	7.33775	SLC25A24
DNA Geometric Change (GO:0032392)	2026-07-01	0.214229	0.701692	0	0	4.76257	7.33775	HNRNPA2B1
Regulation of Extracellular Matrix Constituent Secretion (GO:0003330)	2026-07-01	0.214229	0.701692	0	0	4.76257	7.33775	TNFRSF1A
L-alanine Transport (GO:0015808)	2026-07-01	0.214229	0.701692	0	0	4.76257	7.33775	SLC38A5
Regulation of Glutamate Receptor Signaling Pathway (GO:1900449)	2026-07-01	0.214229	0.701692	0	0	4.76257	7.33775	PRNP
L-tryptophan Metabolic Process (GO:0006568)	2026-07-01	0.214229	0.701692	0	0	4.76257	7.33775	ATP7A
UV Protection (GO:0009650)	2026-07-01	0.214229	0.701692	0	0	4.76257	7.33775	SDF4
Adenylate Cyclase-Activating Dopamine Receptor Signaling Pathway (GO:0007191)	2026-07-01	0.214229	0.701692	0	0	4.76257	7.33775	GNB1
Amine Transport (GO:0015837)	2026-07-01	0.214229	0.701692	0	0	4.76257	7.33775	SLC44A2
Angiotensin Maturation (GO:0002003)	2026-07-01	0.214229	0.701692	0	0	4.76257	7.33775	ATP6AP2
Regulation of Protein Localization to Nucleolus (GO:1904749)	2026-07-01	0.214229	0.701692	0	0	4.76257	7.33775	NVL
Regulation of Thymocyte Apoptotic Process (GO:0070243)	2026-07-01	0.214229	0.701692	0	0	4.76257	7.33775	ZC3H8
Regulatory ncRNA-mediated Heterochromatin Formation (GO:0031048)	2026-07-01	0.214229	0.701692	0	0	4.76257	7.33775	RBM15
Cellular Response to Monoamine Stimulus (GO:0071868)	2026-07-01	0.214229	0.701692	0	0	4.76257	7.33775	GNB1
Cellular Response to Prostaglandin E Stimulus (GO:0071380)	2026-07-01	0.214229	0.701692	0	0	4.76257	7.33775	GNB1
Centromeric Sister Chromatid Cohesion (GO:0070601)	2026-07-01	0.214229	0.701692	0	0	4.76257	7.33775	PPP2R1B
Coronary Vasculature Morphogenesis (GO:0060977)	2026-07-01	0.214229	0.701692	0	0	4.76257	7.33775	TGFBR1
Dendritic Spine Maintenance (GO:0097062)	2026-07-01	0.214229	0.701692	0	0	4.76257	7.33775	PRNP
Detection of Molecule of Bacterial Origin (GO:0032490)	2026-07-01	0.214229	0.701692	0	0	4.76257	7.33775	SCARB1
Endonuc Clvg in ITS1 to Sep SSU-rRNA Fm 5.8S rRNA and LSU-rRNA Fm Tricist rRNA Trnscpt (GO:0000447)	2026-07-01	0.214229	0.701692	0	0	4.76257	7.33775	RRS1
Sulfur Amino Acid Transport (GO:0000101)	2026-07-01	0.214229	0.701692	0	0	4.76257	7.33775	SLC7A11
Establishment of Mitochondrion Localization	Microtubule-Mediated (GO:0034643)	2026-07-01	0.214229	0.701692	0	0	4.76257	7.33775	RHOT1
Urea Metabolic Process (GO:0019627)	2026-07-01	0.214229	0.701692	0	0	4.76257	7.33775	LDLR
Fructose Transmembrane Transport (GO:0015755)	2026-07-01	0.214229	0.701692	0	0	4.76257	7.33775	SLC2A3
Heparan Sulfate Proteoglycan Biosynthetic Process	Chain Elongation (GO:0015014)	2026-07-01	0.214229	0.701692	0	0	4.76257	7.33775	HS2ST1
Intestinal Epithelial Cell Differentiation (GO:0060575)	2026-07-01	0.214229	0.701692	0	0	4.76257	7.33775	IL6ST
Lens Fiber Cell Development (GO:0070307)	2026-07-01	0.214229	0.701692	0	0	4.76257	7.33775	EPHA2
Maintenance of Lens Transparency (GO:0036438)	2026-07-01	0.214229	0.701692	0	0	4.76257	7.33775	FOXC1
Malate Metabolic Process (GO:0006108)	2026-07-01	0.214229	0.701692	0	0	4.76257	7.33775	LDLR
Mitochondrial Proton-Transporting ATP Synthase Complex Assembly (GO:0033615)	2026-07-01	0.214229	0.701692	0	0	4.76257	7.33775	TMEM70
Monosaccharide Metabolic Process (GO:0005996)	2026-07-01	0.214229	0.701692	0	0	4.76257	7.33775	SLC2A3
Negative Regulation of B Cell Apoptotic Process (GO:0002903)	2026-07-01	0.214229	0.701692	0	0	4.76257	7.33775	NOC2L
Negative Regulation of Chromosome Organization (GO:2001251)	2026-07-01	0.214229	0.701692	0	0	4.76257	7.33775	TERF2IP
Negative Regulation of Circadian Rhythm (GO:0042754)	2026-07-01	0.214229	0.701692	0	0	4.76257	7.33775	SFPQ
Negative Regulation of Epidermal Cell Differentiation (GO:0045605)	2026-07-01	0.214229	0.701692	0	0	4.76257	7.33775	SRSF6
Negative Regulation of Inflammatory Response to Wounding (GO:0106015)	2026-07-01	0.214229	0.701692	0	0	4.76257	7.33775	GIT1
Negative Regulation of Microglial Cell Activation (GO:1903979)	2026-07-01	0.214229	0.701692	0	0	4.76257	7.33775	LDLR
Negative Regulation of Neural Precursor Cell Proliferation (GO:2000178)	2026-07-01	0.214229	0.701692	0	0	4.76257	7.33775	KDM2B
Negative Regulation of Stress-Activated Protein Kinase Signaling Cascade (GO:0070303)	2026-07-01	0.214229	0.701692	0	0	4.76257	7.33775	MYC
Non-Proteinogenic Amino Acid Biosynthetic Process (GO:0170043)	2026-07-01	0.214229	0.701692	0	0	4.76257	7.33775	SLC38A1
Nucleobase-Containing Small Molecule Interconversion (GO:0015949)	2026-07-01	0.214229	0.701692	0	0	4.76257	7.33775	GUK1
Peptidyl-Amino Acid Modification (GO:0018193)	2026-07-01	0.214229	0.701692	0	0	4.76257	7.33775	ATP7A
Platelet Activating Factor Metabolic Process (GO:0046469)	2026-07-01	0.214229	0.701692	0	0	4.76257	7.33775	LPCAT2
poly(A)-dependent snoRNA 3'-End Processing (GO:0071051)	2026-07-01	0.214229	0.701692	0	0	4.76257	7.33775	EXOSC6
Porphyrin-Containing Compound Metabolic Process (GO:0006778)	2026-07-01	0.214229	0.701692	0	0	4.76257	7.33775	FECH
Positive Regulation of CD8-positive	Alpha-Beta T Cell Activation (GO:2001187)	2026-07-01	0.214229	0.701692	0	0	4.76257	7.33775	HLA-A
Positive Regulation of Bicellular Tight Junction Assembly (GO:1903348)	2026-07-01	0.214229	0.701692	0	0	4.76257	7.33775	EPHA2
Positive Regulation of cAMP/PKA Signal Transduction (GO:0141163)	2026-07-01	0.214229	0.701692	0	0	4.76257	7.33775	APP
Positive Regulation of Cardiac Epithelial to Mesenchymal Transition (GO:0062043)	2026-07-01	0.214229	0.701692	0	0	4.76257	7.33775	TGFBR1
Positive Regulation of Extracellular Matrix Disassembly (GO:0090091)	2026-07-01	0.214229	0.701692	0	0	4.76257	7.33775	DDR2
Positive Regulation of Fibroblast Migration (GO:0010763)	2026-07-01	0.214229	0.701692	0	0	4.76257	7.33775	DDR2
Positive Regulation of Myotube Differentiation (GO:0010831)	2026-07-01	0.214229	0.701692	0	0	4.76257	7.33775	PIEZO1
Positive Regulation of Neuron Projection Arborization (GO:0150012)	2026-07-01	0.214229	0.701692	0	0	4.76257	7.33775	LLGL1
Protein Retention in ER Lumen (GO:0006621)	2026-07-01	0.214229	0.701692	0	0	4.76257	7.33775	KDELR2
Proton-Transporting ATP Synthase Complex Assembly (GO:0043461)	2026-07-01	0.214229	0.701692	0	0	4.76257	7.33775	TMEM70
Pyrimidine Ribonucleotide Biosynthetic Process (GO:0009220)	2026-07-01	0.214229	0.701692	0	0	4.76257	7.33775	DHODH
rRNA Base Methylation (GO:0070475)	2026-07-01	0.214229	0.701692	0	0	4.76257	7.33775	NOP2
Regulation of Alpha-Beta T Cell Differentiation (GO:0046637)	2026-07-01	0.214229	0.701692	0	0	4.76257	7.33775	NKAP
Regulation of Angiotensin Levels in Blood (GO:0002002)	2026-07-01	0.214229	0.701692	0	0	4.76257	7.33775	ATP6AP2
Regulation of Chaperone-Mediated Autophagy (GO:1904714)	2026-07-01	0.214229	0.701692	0	0	4.76257	7.33775	SNRNP70
Regulation of Apoptotic Process (GO:0042981)	28/704	0.214451	0.701692	0	0	1.19008	1.83233	MTCH1;APP;USP36;ANKLE2;DIABLO;ARAF;CLU;BCLAF1;MYC;EP400;BRD8;RBM5;MAP3K5;DAXX;JUN;USP42;TNFRSF10B;RRP1B;RHOB;SON;HAX1;ARMC10;TAX1BP1;YME1L1;ACIN1;IL6ST;SQSTM1;BCL2L2
Intracellular Protein Transport (GO:0006886)	14/326	0.217236	0.701692	0	0	1.28666	1.96444	NUP214;MTCH1;ATP6AP1;PPP1R10;NUP153;PTTG1IP;POM121C;NUP50;GRPEL2;RAB35;STX6;STX5;TOMM5;RAB8B
Retrograde Transport	Endosome to Golgi (GO:0042147)	1995-05-01	0.21939	0.701692	0	0	1.59003	2.41192	GOSR1;STX6;STX5;RAB9A;TRIM27
Amyloid Fibril Formation (GO:1990000)	2026-02-01	0.219406	0.701692	0	0	2.38259	3.614	CHAMP1;NUP153
Regulation of Neutrophil Chemotaxis (GO:0090022)	2026-02-01	0.219406	0.701692	0	0	2.38259	3.614	MOSPD2;MCU
Cellular Response to Topologically Incorrect Protein (GO:0035967)	2026-02-01	0.219406	0.701692	0	0	2.38259	3.614	DAXX;DNAJB12
Cellular Response to Xenobiotic Stimulus (GO:0071466)	2026-02-01	0.219406	0.701692	0	0	2.38259	3.614	MYC;RBM22
Dendritic Spine Organization (GO:0097061)	2026-02-01	0.219406	0.701692	0	0	2.38259	3.614	PRNP;LLGL1
Establishment or Maintenance of Apical/Basal Cell Polarity (GO:0035088)	2026-02-01	0.219406	0.701692	0	0	2.38259	3.614	MTCL1;LLGL1
Glutamine Family Amino Acid Metabolic Process (GO:0009064)	2026-02-01	0.219406	0.701692	0	0	2.38259	3.614	SLC38A1;ALDH5A1
Macromolecule Methylation (GO:0043414)	2026-02-01	0.219406	0.701692	0	0	2.38259	3.614	RBM15;MEPCE
Microtubule Polymerization or Depolymerization (GO:0031109)	2026-02-01	0.219406	0.701692	0	0	2.38259	3.614	MAP7D3;ZNF207
Negative Regulation of Macroautophagy (GO:0016242)	2026-02-01	0.219406	0.701692	0	0	2.38259	3.614	USP36;PIK3CA
Peroxisome Organization (GO:0007031)	2026-02-01	0.219406	0.701692	0	0	2.38259	3.614	PEX6;PEX14
Positive Regulation of T Cell Migration (GO:2000406)	2026-02-01	0.219406	0.701692	0	0	2.38259	3.614	APP;ABL2
Regulation of T Cell Migration (GO:2000404)	2026-02-01	0.219406	0.701692	0	0	2.38259	3.614	APP;ABL2
Positive Regulation of Intracellular Signal Transduction (GO:1902533)	26/652	0.220864	0.701692	0	0	1.19286	1.80147	APP;SLC35B2;TOR2A;SLC44A2;CHD6;ATP2C1;CLU;TXN2;BCLAF1;DHX33;MIER1;HMOX1;PRNP;NDFIP2;NDFIP1;TNFRSF10B;TGFBR1;TNFRSF1A;BST2;CORO7-PAM16;HAX1;PIK3CA;VAPA;TERF2IP;DDR2;BMPR1A
Response to Endoplasmic Reticulum Stress (GO:0034976)	9/196	0.220896	0.701692	0	0	1.37872	2.08195	JUN;CEBPB;VAPB;TMTC3;DNAJB12;TNFRSF10B;SEC61B;TMUB2;MAP3K5
Erythrocyte Differentiation (GO:0030218)	2048-03-01	0.221214	0.701692	0	0	1.90682	2.87668	FLVCR1;ACIN1;SLC1A5
Mitophagy (GO:0000423)	2048-03-01	0.221214	0.701692	0	0	1.90682	2.87668	GABARAPL2;MAP1LC3B;SQSTM1
Negative Regulation of Viral Genome Replication (GO:0045071)	2048-03-01	0.221214	0.701692	0	0	1.90682	2.87668	IFITM3;BST2;TNIP1
Positive Regulation of Osteoblast Differentiation (GO:0045669)	2048-03-01	0.221214	0.701692	0	0	1.90682	2.87668	IL6ST;BMPR1A;DDR2
Autophagosome Assembly (GO:0000045)	1972-04-01	0.226771	0.701692	0	0	1.68298	2.49723	GABARAPL2;MAP1LC3B;TMEM41B;RAB35
Negative Regulation of Extrinsic Apoptotic Signaling Pathway (GO:2001237)	1972-04-01	0.226771	0.701692	0	0	1.68298	2.49723	EYA3;HMOX1;KLF4;TGFBR1
Cellular Response to Oxidative Stress (GO:0034599)	6/121	0.227036	0.701692	0	0	1.49353	2.21437	CHCHD2;PYROXD1;HM13;SOD2;PEX14;SLC25A24
Nitrogen Compound Transport (GO:0071705)	8/172	0.228481	0.701692	0	0	1.39699	2.06238	SLC12A2;SLC38A1;SLC44A2;FLVCR1;SLC1A5;SLC25A22;SLC38A5;VAMP2
Epidermal Growth Factor Receptor Signaling Pathway (GO:0007173)	2049-03-01	0.230196	0.701692	0	0	1.86528	2.73976	PIK3CA;KIF16B;ABL2
Positive Regulation of Epithelial to Mesenchymal Transition (GO:0010718)	2049-03-01	0.230196	0.701692	0	0	1.86528	2.73976	FOXC1;TGFBR1;BCL9L
Positive Regulation of Smooth Muscle Cell Proliferation (GO:0048661)	2049-03-01	0.230196	0.701692	0	0	1.86528	2.73976	JUN;HMOX1;BMPR1A
Proteoglycan Biosynthetic Process (GO:0030166)	2049-03-01	0.230196	0.701692	0	0	1.86528	2.73976	XYLT2;ST3GAL4;B3GALT6
Amide Transport (GO:0042886)	2027-02-01	0.232008	0.701692	0	0	2.28717	3.34152	VAPA;SLC38A5
Regulation of Myeloid Cell Differentiation (GO:0045637)	2027-02-01	0.232008	0.701692	0	0	2.28717	3.34152	RBM15;LEO1
Regulation of Proteolysis Involved in Protein Catabolic Process (GO:1903050)	2027-02-01	0.232008	0.701692	0	0	2.28717	3.34152	TMF1;CTSC
Regulation of Transcription by RNA Polymerase III (GO:0006359)	2027-02-01	0.232008	0.701692	0	0	2.28717	3.34152	SMARCA5;ZC3H8
Peptide Hormone Secretion (GO:0030072)	2027-02-01	0.232008	0.701692	0	0	2.28717	3.34152	PDHX;TOR2A
Positive Regulation of DNA Binding (GO:0043388)	2027-02-01	0.232008	0.701692	0	0	2.28717	3.34152	FOXC1;TXN2
Regulation of Cation Channel Activity (GO:2001257)	2027-02-01	0.232008	0.701692	0	0	2.28717	3.34152	JPH1;VAMP2
DNA Replication (GO:0006260)	1973-04-01	0.234054	0.701692	0	0	1.65851	2.40848	BLM;WDR18;TOP1;SSBP1
Protein-Containing Complex Organization (GO:0043933)	6/123	0.23811	0.701692	0	0	1.46784	2.10639	DNAJB12;PDE4DIP;IL1RAP;LLGL1;VAMP2;PEX14
Regulation of Endothelial Cell Development (GO:1901550)	2026-08-01	0.240836	0.701692	0	0	4.08199	5.81128	TNFRSF1A
Regulation of Epidermis Development (GO:0045682)	2026-08-01	0.240836	0.701692	0	0	4.08199	5.81128	MAFF
TRAIL-activated Apoptotic Signaling Pathway (GO:0036462)	2026-08-01	0.240836	0.701692	0	0	4.08199	5.81128	TNFRSF10B
Regulation of mRNA 3'-End Processing (GO:0031440)	2026-08-01	0.240836	0.701692	0	0	4.08199	5.81128	CDK9
Actin Filament Network Formation (GO:0051639)	2026-08-01	0.240836	0.701692	0	0	4.08199	5.81128	TOX4
Regulation of Myeloid Leukocyte Differentiation (GO:0002761)	2026-08-01	0.240836	0.701692	0	0	4.08199	5.81128	CEBPB
Ammonium Transmembrane Transport (GO:0072488)	2026-08-01	0.240836	0.701692	0	0	4.08199	5.81128	SLC12A2
Anoikis (GO:0043276)	2026-08-01	0.240836	0.701692	0	0	4.08199	5.81128	PIK3CA
Regulation of Nuclear Cell Cycle DNA Replication (GO:0033262)	2026-08-01	0.240836	0.701692	0	0	4.08199	5.81128	WIZ
Aromatic Amino Acid Transport (GO:0015801)	2026-08-01	0.240836	0.701692	0	0	4.08199	5.81128	SLC38A5
Regulation of Podosome Assembly (GO:0071801)	2026-08-01	0.240836	0.701692	0	0	4.08199	5.81128	TOX4
cAMP Biosynthetic Process (GO:0006171)	2026-08-01	0.240836	0.701692	0	0	4.08199	5.81128	ADCY9
Calcium Ion Transport Into Cytosol (GO:0060402)	2026-08-01	0.240836	0.701692	0	0	4.08199	5.81128	JPH1
Regulation of Response to Wounding (GO:1903034)	2026-08-01	0.240836	0.701692	0	0	4.08199	5.81128	SRSF6
Regulation of Sister Chromatid Cohesion (GO:0007063)	2026-08-01	0.240836	0.701692	0	0	4.08199	5.81128	CTCF
Regulation of Skeletal Muscle Cell Differentiation (GO:2001014)	2026-08-01	0.240836	0.701692	0	0	4.08199	5.81128	UQCC2
Regulation of Stem Cell Division (GO:2000035)	2026-08-01	0.240836	0.701692	0	0	4.08199	5.81128	YME1L1
Regulation of Tumor Necrosis Factor Superfamily Cytokine Production (GO:1903555)	2026-08-01	0.240836	0.701692	0	0	4.08199	5.81128	CD47
Cellular Response to Hydroxyurea (GO:0072711)	2026-08-01	0.240836	0.701692	0	0	4.08199	5.81128	BLM
Choline Transport (GO:0015871)	2026-08-01	0.240836	0.701692	0	0	4.08199	5.81128	SLC44A2
Chondroitin Sulfate Proteoglycan Biosynthetic Process (GO:0050650)	2026-08-01	0.240836	0.701692	0	0	4.08199	5.81128	XYLT2
Chondroitin Sulfate Proteoglycan Metabolic Process (GO:0050654)	2026-08-01	0.240836	0.701692	0	0	4.08199	5.81128	XYLT2
Collagen-Activated Signaling Pathway (GO:0038065)	2026-08-01	0.240836	0.701692	0	0	4.08199	5.81128	DDR2
Retrograde Transport	Vesicle Recycling Within Golgi (GO:0000301)	2026-08-01	0.240836	0.701692	0	0	4.08199	5.81128	COG2
Cytochrome Complex Assembly (GO:0017004)	2026-08-01	0.240836	0.701692	0	0	4.08199	5.81128	COA7
snRNA Transcription by RNA Polymerase III (GO:0042796)	2026-08-01	0.240836	0.701692	0	0	4.08199	5.81128	ZC3H8
Spermidine Metabolic Process (GO:0008216)	2026-08-01	0.240836	0.701692	0	0	4.08199	5.81128	SLC38A1
Endochondral Ossification (GO:0001958)	2026-08-01	0.240836	0.701692	0	0	4.08199	5.81128	FOXC1
Terpenoid Metabolic Process (GO:0006721)	2026-08-01	0.240836	0.701692	0	0	4.08199	5.81128	FDFT1
Establishment of Protein Localization to Chromatin (GO:0071169)	2026-08-01	0.240836	0.701692	0	0	4.08199	5.81128	LRWD1
Ventricular Trabecula Myocardium Morphogenesis (GO:0003222)	2026-08-01	0.240836	0.701692	0	0	4.08199	5.81128	TGFBR1
Intracellular Triglyceride Homeostasis (GO:0035356)	2026-08-01	0.240836	0.701692	0	0	4.08199	5.81128	FUNDC2
Lipid Glycosylation (GO:0030259)	2026-08-01	0.240836	0.701692	0	0	4.08199	5.81128	ST3GAL4
Maintenance of Synapse Structure (GO:0099558)	2026-08-01	0.240836	0.701692	0	0	4.08199	5.81128	SDF4
Malate-Aspartate Shuttle (GO:0043490)	2026-08-01	0.240836	0.701692	0	0	4.08199	5.81128	SLC25A22
Mitochondrial tRNA Modification (GO:0070900)	2026-08-01	0.240836	0.701692	0	0	4.08199	5.81128	MTO1
Mitral Valve Development (GO:0003174)	2026-08-01	0.240836	0.701692	0	0	4.08199	5.81128	BMPR1A
Monoubiquitinated Protein Deubiquitination (GO:0035520)	2026-08-01	0.240836	0.701692	0	0	4.08199	5.81128	USP1
Negative Regulation of DNA-templated DNA Replication (GO:2000104)	2026-08-01	0.240836	0.701692	0	0	4.08199	5.81128	CDT1
Negative Regulation of Glycoprotein Biosynthetic Process (GO:0010561)	2026-08-01	0.240836	0.701692	0	0	4.08199	5.81128	ITM2B
Negative Regulation of Retrograde Protein Transport	ER to Cytosol (GO:1904153)	2026-08-01	0.240836	0.701692	0	0	4.08199	5.81128	UBAC2
Neuronal Ion Channel Clustering (GO:0045161)	2026-08-01	0.240836	0.701692	0	0	4.08199	5.81128	MTCH1
Nucleic Acid Transport (GO:0050657)	2026-08-01	0.240836	0.701692	0	0	4.08199	5.81128	HNRNPA2B1
Phosphatidylethanolamine Biosynthetic Process (GO:0006646)	2026-08-01	0.240836	0.701692	0	0	4.08199	5.81128	CEPT1
Positive Regulation of Adaptive Immune Response (GO:0002821)	2026-08-01	0.240836	0.701692	0	0	4.08199	5.81128	IL6ST
+ Reg of Blood Vessel Endothelial Cell Proliferation Inv in Sprouting Angiogenesis (GO:1903589)	2026-08-01	0.240836	0.701692	0	0	4.08199	5.81128	HMOX1
+ Reg of Mt Membrane Permeability Inv in Apoptotic Process (GO:1902110)	2026-08-01	0.240836	0.701692	0	0	4.08199	5.81128	RHOT1
Positive Regulation of Transforming Growth Factor Beta Production (GO:0071636)	2026-08-01	0.240836	0.701692	0	0	4.08199	5.81128	BMPR1A
Protein Hexamerization (GO:0034214)	2026-08-01	0.240836	0.701692	0	0	4.08199	5.81128	YME1L1
Protein Localization to Perinuclear Region of Cytoplasm (GO:1905719)	2026-08-01	0.240836	0.701692	0	0	4.08199	5.81128	SQSTM1
Protein Targeting to Peroxisome (GO:0006625)	2026-08-01	0.240836	0.701692	0	0	4.08199	5.81128	PEX6
protein-DNA Complex Organization (GO:0071824)	2026-08-01	0.240836	0.701692	0	0	4.08199	5.81128	MYC
protein-DNA Covalent Cross-Linking Repair (GO:0106300)	2026-08-01	0.240836	0.701692	0	0	4.08199	5.81128	TEX264
rRNA Pseudouridine Synthesis (GO:0031118)	2026-08-01	0.240836	0.701692	0	0	4.08199	5.81128	NHP2
Regulation of Cell Killing (GO:0031341)	2026-08-01	0.240836	0.701692	0	0	4.08199	5.81128	CD59
Regulation of Monocyte Chemotaxis (GO:0090025)	2028-02-01	0.244652	0.702687	0	0	2.19909	3.09614	APP;MOSPD2
Amino Acid Import Across Plasma Membrane (GO:0089718)	2028-02-01	0.244652	0.702687	0	0	2.19909	3.09614	SLC1A5;SLC38A5
Regulation of Protein Modification by Small Protein Conjugation or Removal (GO:1903320)	2028-02-01	0.244652	0.702687	0	0	2.19909	3.09614	DAXX;TGFBR1
Regulation of Toll-Like Receptor 4 Signaling Pathway (GO:0034143)	2028-02-01	0.244652	0.702687	0	0	2.19909	3.09614	TAX1BP1;SQSTM1
Telomere Maintenance via Telomere Lengthening (GO:0010833)	2028-02-01	0.244652	0.702687	0	0	2.19909	3.09614	NHP2;TERF2IP
Establishment of Protein Localization to Mitochondrial Membrane (GO:0090151)	2028-02-01	0.244652	0.702687	0	0	2.19909	3.09614	MTCH1;TOMM5
Ventricular Septum Morphogenesis (GO:0060412)	2028-02-01	0.244652	0.702687	0	0	2.19909	3.09614	TGFBR1;BMPR1A
Membrane Fusion (GO:0061025)	2028-02-01	0.244652	0.702687	0	0	2.19909	3.09614	VAPA;VAMP2
Nuclear Membrane Organization (GO:0071763)	2028-02-01	0.244652	0.702687	0	0	2.19909	3.09614	LEMD2;TOR1AIP1
Phospholipid Biosynthetic Process (GO:0008654)	2028-02-01	0.244652	0.702687	0	0	2.19909	3.09614	VAPA;FLVCR1
Positive Regulation of Fibroblast Proliferation (GO:0048146)	2028-02-01	0.244652	0.702687	0	0	2.19909	3.09614	MYC;DDR2
Positive Regulation of Signal Transduction by P53 Class Mediator (GO:1901798)	2028-02-01	0.244652	0.702687	0	0	2.19909	3.09614	MYC;CHD6
Negative Regulation of Macromolecule Biosynthetic Process (GO:0010558)	9/202	0.246646	0.705899	0	0	1.33544	1.86935	MECP2;YY1;APP;DAXX;NDFIP2;NDFIP1;ZNF281;KLF4;BMPR1A
Regulation of Intracellular Transport (GO:0032386)	1951-03-01	0.248351	0.705899	0	0	1.78737	2.48965	NUP214;TOX4;REEP5
Autophagosome Maturation (GO:0097352)	1951-03-01	0.248351	0.705899	0	0	1.78737	2.48965	VAMP8;GABARAPL2;MAP1LC3B
Regulation of Secretion by Cell (GO:1903530)	1951-03-01	0.248351	0.705899	0	0	1.78737	2.48965	VAMP8;FER1L5;VAMP2
Macromolecule Glycosylation (GO:0043413)	1951-03-01	0.248351	0.705899	0	0	1.78737	2.48965	TMEM59;ST3GAL4;ALG3
Proton Transmembrane Transport (GO:1902600)	1951-03-01	0.248351	0.705899	0	0	1.78737	2.48965	ATP6AP1;NNT;ATP6AP2
Protein Localization to Organelle (GO:0033365)	7/151	0.251423	0.705899	0	0	1.39151	1.92115	FAM83H;GABARAPL2;VAPA;RAB35;TAX1BP1;TOR1AIP1;UBAC2
Regulation of Long-Term Synaptic Potentiation (GO:1900271)	2029-02-01	0.257322	0.705899	0	0	2.11753	2.8744	APP;SQSTM1
Response to Interferon-Beta (GO:0035456)	2029-02-01	0.257322	0.705899	0	0	2.11753	2.8744	IFITM3;BST2
Protein Localization to Cell Junction (GO:1902414)	2029-02-01	0.257322	0.705899	0	0	2.11753	2.8744	HEG1;LLGL1
Regulation of Androgen Receptor Signaling Pathway (GO:0060765)	2029-02-01	0.257322	0.705899	0	0	2.11753	2.8744	SAFB2;SAFB
Endosome Organization (GO:0007032)	1952-03-01	0.257509	0.705899	0	0	1.7508	2.37531	ATP6AP1;ATP6AP2;SQSTM1
Proton Motive Force-Driven Mitochondrial ATP Synthesis (GO:0042776)	1952-03-01	0.257509	0.705899	0	0	1.7508	2.37531	NDUFA7;NDUFB7;NDUFS4
Apoptotic Process (GO:0006915)	10/232	0.26205	0.705899	0	0	1.28996	1.72754	TCHP;BCLAF1;ADAM15;PIK3CA;DIABLO;MYC;CXCR4;TNFRSF10B;RHOB;MAP3K5
Regulation of Complement-Dependent Cytotoxicity (GO:1903659)	2026-09-01	0.266544	0.705899	0	0	3.57156	4.72237	CD59
Regulation of Delayed Rectifier Potassium Channel Activity (GO:1902259)	2026-09-01	0.266544	0.705899	0	0	3.57156	4.72237	VAMP2
DNA Topological Change (GO:0006265)	2026-09-01	0.266544	0.705899	0	0	3.57156	4.72237	TOP1
Golgi Lumen Acidification (GO:0061795)	2026-09-01	0.266544	0.705899	0	0	3.57156	4.72237	ATP6AP2
Golgi Ribbon Formation (GO:0090161)	2026-09-01	0.266544	0.705899	0	0	3.57156	4.72237	TRIP11
Regulation of Inflammatory Response to Wounding (GO:0106014)	2026-09-01	0.266544	0.705899	0	0	3.57156	4.72237	GIT1
T-helper 17 Cell Lineage Commitment (GO:0072540)	2026-09-01	0.266544	0.705899	0	0	3.57156	4.72237	IL6ST
Regulation of Lysosomal Protein Catabolic Process (GO:1905165)	2026-09-01	0.266544	0.705899	0	0	3.57156	4.72237	LDLR
[2Fe-2S] Cluster Assembly (GO:0044571)	2026-09-01	0.266544	0.705899	0	0	3.57156	4.72237	LYRM4
Regulation of Melanin Biosynthetic Process (GO:0048021)	2026-09-01	0.266544	0.705899	0	0	3.57156	4.72237	ATP7A
Activation of NF-kappaB-inducing Kinase Activity (GO:0007250)	2026-09-01	0.266544	0.705899	0	0	3.57156	4.72237	TNFRSF10B
Aggrephagy (GO:0035973)	2026-09-01	0.266544	0.705899	0	0	3.57156	4.72237	SQSTM1
Aminoglycan Metabolic Process (GO:0006022)	2026-09-01	0.266544	0.705899	0	0	3.57156	4.72237	XYLT2
Regulation of Odontoblast Differentiation (GO:1901329)	2026-09-01	0.266544	0.705899	0	0	3.57156	4.72237	CEBPB
Astral Microtubule Organization (GO:0030953)	2026-09-01	0.266544	0.705899	0	0	3.57156	4.72237	PDE4DIP
Regulation of Phospholipid Metabolic Process (GO:1903725)	2026-09-01	0.266544	0.705899	0	0	3.57156	4.72237	MTMR1
Axonal Transport of Mitochondrion (GO:0019896)	2026-09-01	0.266544	0.705899	0	0	3.57156	4.72237	SYBU
Regulation of Protein Localization to Cajal Body (GO:1904869)	2026-09-01	0.266544	0.705899	0	0	3.57156	4.72237	MEPCE
Regulation of Stress-Activated Protein Kinase Signaling Cascade (GO:0070302)	2026-09-01	0.266544	0.705899	0	0	3.57156	4.72237	NBR1
Regulation of Vascular Wound Healing (GO:0061043)	2026-09-01	0.266544	0.705899	0	0	3.57156	4.72237	SLC12A2
Chloride Ion Homeostasis (GO:0055064)	2026-09-01	0.266544	0.705899	0	0	3.57156	4.72237	SLC12A2
Response to Histamine (GO:0034776)	2026-09-01	0.266544	0.705899	0	0	3.57156	4.72237	DHX34
Response to Hydroxyurea (GO:0072710)	2026-09-01	0.266544	0.705899	0	0	3.57156	4.72237	BLM
Serine Family Amino Acid Biosynthetic Process (GO:0009070)	2026-09-01	0.266544	0.705899	0	0	3.57156	4.72237	SERINC3
Sialylation (GO:0097503)	2026-09-01	0.266544	0.705899	0	0	3.57156	4.72237	ST3GAL4
Embryonic Eye Morphogenesis (GO:0048048)	2026-09-01	0.266544	0.705899	0	0	3.57156	4.72237	KDM2B
Endodermal Cell Fate Commitment (GO:0001711)	2026-09-01	0.266544	0.705899	0	0	3.57156	4.72237	LEO1
Endothelial Tube Morphogenesis (GO:0061154)	2026-09-01	0.266544	0.705899	0	0	3.57156	4.72237	RHOB
Gamma-Delta T Cell Activation (GO:0046629)	2026-09-01	0.266544	0.705899	0	0	3.57156	4.72237	MICA
Genomic Imprinting (GO:0071514)	2026-09-01	0.266544	0.705899	0	0	3.57156	4.72237	MECP2
Hormone Catabolic Process (GO:0042447)	2026-09-01	0.266544	0.705899	0	0	3.57156	4.72237	ECE1
Insulin Metabolic Process (GO:1901142)	2026-09-01	0.266544	0.705899	0	0	3.57156	4.72237	SLC30A5
Intestinal Cholesterol Absorption (GO:0030299)	2026-09-01	0.266544	0.705899	0	0	3.57156	4.72237	LDLR
Microtubule Anchoring (GO:0034453)	2026-09-01	0.266544	0.705899	0	0	3.57156	4.72237	PEX14
Mitochondrial Protein Catabolic Process (GO:0035694)	2026-09-01	0.266544	0.705899	0	0	3.57156	4.72237	YME1L1
Mitochondrial Respirasome Assembly (GO:0097250)	2026-09-01	0.266544	0.705899	0	0	3.57156	4.72237	COX7A2L
Monoatomic Anion Homeostasis (GO:0055081)	2026-09-01	0.266544	0.705899	0	0	3.57156	4.72237	SLC12A2
Negative Regulation of Epidermal Growth Factor-Activated Receptor Activity (GO:0007175)	2026-09-01	0.266544	0.705899	0	0	3.57156	4.72237	GPRC5A
Negative Regulation of Heterotypic Cell-Cell Adhesion (GO:0034115)	2026-09-01	0.266544	0.705899	0	0	3.57156	4.72237	KLF4
Negative Regulation of Long-Term Synaptic Potentiation (GO:1900272)	2026-09-01	0.266544	0.705899	0	0	3.57156	4.72237	APP
Negative Regulation of Lymphocyte Apoptotic Process (GO:0070229)	2026-09-01	0.266544	0.705899	0	0	3.57156	4.72237	NOC2L
Negative Regulation of Protein Exit From Endoplasmic Reticulum (GO:0070862)	2026-09-01	0.266544	0.705899	0	0	3.57156	4.72237	UBAC2
Negative Regulation of Striated Muscle Cell Apoptotic Process (GO:0010664)	2026-09-01	0.266544	0.705899	0	0	3.57156	4.72237	PPP1R10
Neuron Remodeling (GO:0016322)	2026-09-01	0.266544	0.705899	0	0	3.57156	4.72237	APP
Positive Regulation of Mesenchymal Cell Proliferation (GO:0002053)	2026-09-01	0.266544	0.705899	0	0	3.57156	4.72237	MYC
Positive Regulation of Protein Localization to Cajal Body (GO:1904871)	2026-09-01	0.266544	0.705899	0	0	3.57156	4.72237	MEPCE
Positive Regulation of Receptor Recycling (GO:0001921)	2026-09-01	0.266544	0.705899	0	0	3.57156	4.72237	ECE1
Positive Regulation of Transcription of Nucleolar Large rRNA by RNA Polymerase I (GO:1901838)	2026-09-01	0.266544	0.705899	0	0	3.57156	4.72237	NOL11
Proteasome Assembly (GO:0043248)	2026-09-01	0.266544	0.705899	0	0	3.57156	4.72237	POMP
Regulation of B Cell Apoptotic Process (GO:0002902)	2026-09-01	0.266544	0.705899	0	0	3.57156	4.72237	NOC2L
Regulation of CD8-positive	Alpha-Beta T Cell Activation (GO:2001185)	2026-09-01	0.266544	0.705899	0	0	3.57156	4.72237	HLA-A
Regulation of Calcium Ion Import Across Plasma Membrane (GO:1905664)	2026-09-01	0.266544	0.705899	0	0	3.57156	4.72237	PRNP
Regulation of Cell-Cell Adhesion Involved in Gastrulation (GO:0070587)	2026-09-01	0.266544	0.705899	0	0	3.57156	4.72237	KLF4
Regulation of Cell-Cell Adhesion Mediated by Integrin (GO:0033632)	2026-09-01	0.266544	0.705899	0	0	3.57156	4.72237	PIEZO1
Antibacterial Humoral Response (GO:0019731)	1953-03-01	0.266712	0.705899	0	0	1.7157	2.26744	APP;CHAMP1;HLA-A
Microtubule Bundle Formation (GO:0001578)	1953-03-01	0.266712	0.705899	0	0	1.7157	2.26744	MTCL1;ZNF207;CFAP46
Negative Regulation of Immune System Process (GO:0002683)	1953-03-01	0.266712	0.705899	0	0	1.7157	2.26744	TAX1BP1;HMOX1;SQSTM1
Positive Regulation of miRNA Metabolic Process (GO:2000630)	1953-03-01	0.266712	0.705899	0	0	1.7157	2.26744	JUN;MYC;KLF4
Regulation of Keratinocyte Differentiation (GO:0045616)	2030-02-01	0.27	0.710728	0	0	2.0418	2.67339	FOXC1;SRSF6
Regulation of Mitochondrion Organization (GO:0010821)	2030-02-01	0.27	0.710728	0	0	2.0418	2.67339	RHOT1;SQSTM1
Mitotic G2 DNA Damage Checkpoint Signaling (GO:0007095)	2030-02-01	0.27	0.710728	0	0	2.0418	2.67339	BLM;UIMC1
Positive Regulation of Peptidyl-Serine Phosphorylation (GO:0033138)	2030-02-01	0.27	0.710728	0	0	2.0418	2.67339	ARAF;TXN2
Regulation of Cell Morphogenesis (GO:0022604)	2030-02-01	0.27	0.710728	0	0	2.0418	2.67339	ZMYM4;BCL9L
Central Nervous System Development (GO:0007417)	12/288	0.271581	0.712479	0	0	1.24531	1.62325	APP;ANKLE2;MARCKSL1;ALDH5A1;ZEB1;MIOS;TMX2;ATP6AP2;NDUFS4;DHX37;CXCR4;GIT1
Regulation of Neuron Apoptotic Process (GO:0043523)	6/129	0.272239	0.712479	0	0	1.39581	1.81605	APP;PRNP;KDM2B;IL6ST;SOD2;CLU
RNA Catabolic Process (GO:0006401)	1979-04-01	0.278789	0.712479	0	0	1.52535	1.94833	ZCCHC8;EXOSC7;EXOSC6;EXOSC8
Positive Regulation of Protein Modification by Small Protein Conjugation or Removal (GO:1903322)	1979-04-01	0.278789	0.712479	0	0	1.52535	1.94833	NDFIP2;NDFIP1;TNIP1;PTTG1IP
Activation of GTPase Activity (GO:0090630)	2031-02-01	0.282673	0.712479	0	0	1.97129	2.49066	RALGAPA2;EPHA2
acyl-CoA Metabolic Process (GO:0006637)	2031-02-01	0.282673	0.712479	0	0	1.97129	2.49066	HMGCS1;OXSM
Antigen Processing and Presentation of Exogenous Peptide Antigen (GO:0002478)	2031-02-01	0.282673	0.712479	0	0	1.97129	2.49066	HLA-A;IFI30
Artery Morphogenesis (GO:0048844)	2031-02-01	0.282673	0.712479	0	0	1.97129	2.49066	TGFBR1;BMPR1A
Regulation of Stress-Activated MAPK Cascade (GO:0032872)	2031-02-01	0.282673	0.712479	0	0	1.97129	2.49066	MYC;NBR1
Chromosome Condensation (GO:0030261)	2031-02-01	0.282673	0.712479	0	0	1.97129	2.49066	CDCA5;AKAP8L
Positive Regulation of Signaling (GO:0023056)	2031-02-01	0.282673	0.712479	0	0	1.97129	2.49066	ECE1;LLGL1
Calcium Ion Homeostasis (GO:0055074)	5/105	0.283098	0.712479	0	0	1.43028	1.80496	VAPB;SLC30A1;ATP13A3;ATP2C1;CHERP
DNA-templated DNA Replication (GO:0006261)	1955-03-01	0.285224	0.712479	0	0	1.64954	2.06931	WDR18;LRWD1;SSBP1
Endoplasmic Reticulum Organization (GO:0007029)	1955-03-01	0.285224	0.712479	0	0	1.64954	2.06931	REEP5;VAPA;VAPB
Glycolipid Biosynthetic Process (GO:0009247)	1955-03-01	0.285224	0.712479	0	0	1.64954	2.06931	TM9SF2;SLC30A5;ST3GAL4
Metaphase Chromosome Alignment (GO:0051310)	1955-03-01	0.285224	0.712479	0	0	1.64954	2.06931	CDCA5;RRS1;SPDL1
Regulation of mRNA Stability (GO:0043488)	1980-04-01	0.286381	0.712479	0	0	1.5052	1.88215	THRAP3;FASTKD3;ZC3H14;RBM33
Regulation of Complement Activation (GO:0030449)	2026-10-01	0.291383	0.712479	0	0	3.17456	3.9146	CD59
Regulation of Extracellular Matrix Assembly (GO:1901201)	2026-10-01	0.291383	0.712479	0	0	3.17456	3.9146	TGFBR1
Regulation of Granulocyte Differentiation (GO:0030852)	2026-10-01	0.291383	0.712479	0	0	3.17456	3.9146	HAX1
L-serine Metabolic Process (GO:0006563)	2026-10-01	0.291383	0.712479	0	0	3.17456	3.9146	SERINC3
RNA Localization to Cajal Body (GO:0090670)	2026-10-01	0.291383	0.712479	0	0	3.17456	3.9146	NHP2
T-helper 17 Cell Differentiation (GO:0072539)	2026-10-01	0.291383	0.712479	0	0	3.17456	3.9146	IL6ST
Regulation of Low-Density Lipoprotein Particle Clearance (GO:0010988)	2026-10-01	0.291383	0.712479	0	0	3.17456	3.9146	LDLR
Regulation of Muscle System Process (GO:0090257)	2026-10-01	0.291383	0.712479	0	0	3.17456	3.9146	PPP1R12B
Regulation of Nuclear-Transcribed mRNA Catabolic Process	Nonsense-Mediated Decay (GO:2000622)	2026-10-01	0.291383	0.712479	0	0	3.17456	3.9146	DHX34
Basement Membrane Organization (GO:0071711)	2026-10-01	0.291383	0.712479	0	0	3.17456	3.9146	HMCN1
Biogenic Amine Biosynthetic Process (GO:0042401)	2026-10-01	0.291383	0.712479	0	0	3.17456	3.9146	SLC38A1
Biomineral Tissue Development (GO:0031214)	2026-10-01	0.291383	0.712479	0	0	3.17456	3.9146	DDR2
Cellular Response to UV-A (GO:0071492)	2026-10-01	0.291383	0.712479	0	0	3.17456	3.9146	TIMP1
Cellular Response to Increased Oxygen Levels (GO:0036295)	2026-10-01	0.291383	0.712479	0	0	3.17456	3.9146	ATP6AP1
Cellular Response to Prostaglandin Stimulus (GO:0071379)	2026-10-01	0.291383	0.712479	0	0	3.17456	3.9146	GNB1
Response to X-ray (GO:0010165)	2026-10-01	0.291383	0.712479	0	0	3.17456	3.9146	BLM
Response to Laminar Fluid Shear Stress (GO:0034616)	2026-10-01	0.291383	0.712479	0	0	3.17456	3.9146	KLF4
Response to Sterol (GO:0036314)	2026-10-01	0.291383	0.712479	0	0	3.17456	3.9146	TGFBR1
Copper Ion Transport (GO:0006825)	2026-10-01	0.291383	0.712479	0	0	3.17456	3.9146	ATP7A
Cytolysis by Host of Symbiont Cells (GO:0051838)	2026-10-01	0.291383	0.712479	0	0	3.17456	3.9146	CHAMP1
Single Strand Break Repair (GO:0000012)	2026-10-01	0.291383	0.712479	0	0	3.17456	3.9146	APTX
snRNA Transcription by RNA Polymerase II (GO:0042795)	2026-10-01	0.291383	0.712479	0	0	3.17456	3.9146	ZC3H8
Somatic Recombination of Immunoglobulin Genes Involved in Immune Response (GO:0002204)	2026-10-01	0.291383	0.712479	0	0	3.17456	3.9146	EXOSC6
Surfactant Homeostasis (GO:0043129)	2026-10-01	0.291383	0.712479	0	0	3.17456	3.9146	TMEM63B
T-Circle Formation (GO:0090656)	2026-10-01	0.291383	0.712479	0	0	3.17456	3.9146	BLM
Telomere Maintenance via Telomere Trimming (GO:0090737)	2026-10-01	0.291383	0.712479	0	0	3.17456	3.9146	BLM
Tetrahydrofolate Metabolic Process (GO:0046653)	2026-10-01	0.291383	0.712479	0	0	3.17456	3.9146	MTHFD2
Ether Lipid Biosynthetic Process (GO:0008611)	2026-10-01	0.291383	0.712479	0	0	3.17456	3.9146	LPCAT2
Exit From Mitosis (GO:0010458)	2026-10-01	0.291383	0.712479	0	0	3.17456	3.9146	CTDP1
Type B Pancreatic Cell Differentiation (GO:0003309)	2026-10-01	0.291383	0.712479	0	0	3.17456	3.9146	PDHX
Formation of Extrachromosomal Circular DNA (GO:0001325)	2026-10-01	0.291383	0.712479	0	0	3.17456	3.9146	BLM
Very-Low-Density Lipoprotein Particle Assembly (GO:0034379)	2026-10-01	0.291383	0.712479	0	0	3.17456	3.9146	DGAT1
Heme Catabolic Process (GO:0042167)	2026-10-01	0.291383	0.712479	0	0	3.17456	3.9146	HMOX1
Mitral Valve Morphogenesis (GO:0003183)	2026-10-01	0.291383	0.712479	0	0	3.17456	3.9146	BMPR1A
Negative Regulation of Activated T Cell Proliferation (GO:0046007)	2026-10-01	0.291383	0.712479	0	0	3.17456	3.9146	PRNP
Negative Regulation of Interferon-Beta Production (GO:0032688)	2026-10-01	0.291383	0.712479	0	0	3.17456	3.9146	YY1
Negative Regulation of Interleukin-17 Production (GO:0032700)	2026-10-01	0.291383	0.712479	0	0	3.17456	3.9146	PRNP
[truncated: 1,451 more rows]

## Sheet: GO_LENG8_UP_Mol_Function
Term	Overlap	P-value	Adjusted P-value	Old P-value	Old Adjusted P-value	Odds Ratio	Combined Score	Genes
[truncated: 469 more rows]

[truncated: 2 more sheets: GO_ZFC3H1_UP_Bio_process, GO_ZFC3H1_UP_Mol_Function]
