# Supplementary material for: Molecular basis of polyadenylated RNA fate determination in the nucleus
Source: Nature. 2026 Jun 17;655(8124):1070–8. doi: 10.1038/s41586-026-10650-0 (PMC13391367; doi:10.1038/s41586-026-10650-0)
Supplement: Supplementary file 8 — Key resources table with vectors, primers, antibodies cell line information. [file 41586_2026_10650_MOESM8_ESM.xlsx]

## Sheet: primers
name	sequence	purpose
proCNOT2	GTGGTTTCATCAGAGGGGAACT	RT-qPCR
proCNOT2	TGTGCGCGTACTTCAGGG	RT-qPCR
proASH1L_F	TAGGGAGTGAGGCCAGTAGGA	RT-qPCR
proASH1L_R	TCCCAGGTTGGCAACTCAAC	RT-qPCR
proSTAT3 F	CCGCCTGCTTTGAACTTCAG	RT-qPCR
proSTAT3 R	TCTCCCCACGCACTCTAGTA	RT-qPCR
SNHG10_Fwd	GTTATTGACTTCCTACCCAGCA	RT-qPCR
SNHG10_Rev	CTGGAATCAATGAATCACGTTC	RT-qPCR
SNHG19_F	CGTCCAGGCCTGGCCTAC	RT-qPCR
SNHG19_R	GCTCGCGACGAAACCTGC	RT-qPCR
SNHG20_F	TTCGAAGTGACCTCAGCAGG	RT-qPCR
SNHG20_R	AGCCATACACAACAGGGTCTT	RT-qPCR
ZN250exex_F	CAGGATCCAAGCCTGACATAA	RT-qPCR
ZN250exex_R	CCCATGGACAAGATAAACTGTCT	RT-qPCR
NORAD_5prF	GGCCTCTGGAAGCGATAC	RT-qPCR
NORAD_5prR	TCAGGCACTTCAGAACATCT	RT-qPCR
PNN_exexF	CCTGGAAGAATGTGTCCAGC	RT-qPCR
PNN_exexR	CTGAGCCACCTTACCCTCT	RT-qPCR
EXOSC6_F	CCTGAAGAATCGCAGCCG	RT-qPCR
EXOSC6_R	TGTCGCGGGCCCGACA	RT-qPCR
HPDL_F	ACATCGCCTTCCACGT	RT-qPCR
HPDL_R	TGACGCGGATCCAGG	RT-qPCR
SPRYD4_F	GCTTTTTGCACGTTCTTTGC	RT-qPCR
SPRYD4_R	AAGCCATATTTGACACCCGT	RT-qPCR
LENG8_F	GGACAACTCCAGCATCGACT	RT-qPCR
LENG8_R	AGCGCACTCCCCACAAATAA	RT-qPCR
PEX6IPAex1in1_F	TCGCTGGGACCTCTCTGATA	RT-qPCR
PEX6IPAex1in1_R	ACTCCTGACCCCAGTCCTTT	RT-qPCR
PEX6ex1ex2_F	TGGCTTTTAATCTTGGCTGTG	RT-qPCR
PEX6ex1ex2_R	GGGGAGAAGACACAATTTCG	RT-qPCR
PCF11ex1ex2_F	CGCACATCAATATGCTGACC	RT-qPCR
PCF11ex1ex2_R	TCTCTTCCAACGTTTTTCACAA	RT-qPCR
PCF11IPAex1in1_F	CGCACATCAATATGCTGACC	RT-qPCR
PCF11IPAex1in1_R	TGGGATGAGGCTGACACTAA	RT-qPCR
VAMP2_ex2ex3_F	CCAAACCTCACCAGTAACAGG	RT-qPCR
VAMP2_ex2ex3_R	TCACCCTCATGATGTCCACCA	RT-qPCR
VAMP2_ex4ex5_F	GCGCCATCATCCTCATCATC	RT-qPCR
VAMP2_ex4ex5_R	AACAGCTGGCTATTTACAGGGG	RT-qPCR
VAMP2_in2ex3_F	CCTGATGTGTGCTCCTTGCA	RT-qPCR
VAMP2_in4ex5_F	CTCCCTCTTCCTCATCTTCTTCC	RT-qPCR
MAT2A_ex8ex9_F	AATTTCGATCTCCGCCCTGG	RT-qPCR
MAT2A_ex8ex9_R	CCCAACTTACAGTCCCCCAC	RT-qPCR
MAT2A_ex8in8_R	GCCTAAGCCATGGAGCACCG	RT-qPCR
MAT2A_in8ex9_F	TTACGGACTTGTATATTCCAGGGA	RT-qPCR
GATAD2B_ex2-ex3_F	GTGGTGTCAAGGGCTATGAA	RT-qPCR
GATAD2B_ex2-ex3_R	AGGGAGTTAGCCTTCCTCG	RT-qPCR
RICTOR_ex2-ex3_F	ATGTGGCCAGATTGCAGG	RT-qPCR
RICTOR_ex2-ex3_R	TCCTCATAGTGAAAGCCCAG	RT-qPCR
INO80D_ex2ex3_F	GTTCTGGAGGACAAGACTGC	RT-qPCR
INO80D_ex2ex3_R	GCCTGACCTTCACCTCATC	RT-qPCR
RICTOR_ex3-ex4_F	CTGGGCTTTCACTATGAGGA	RT-qPCR
RICTOR_ex3-ex4_R	ATGAGATATCGAAGCGCTCG	RT-qPCR
FOXN2_ex2-ex3_F	GCCATTGAGCACTCTCCA	RT-qPCR
FOXN2_ex2-ex3_R	TATATTCCGGATCAACACACCA	RT-qPCR
GAPDH_F	GAGTCAACGGATTTGGTCGT	RT-qPCR
GAPDH_R	TGAGGTCAATGAAGGGGTCA	RT-qPCR
LENG8_cDNA_UTR_F	CCTCATCACCTTCTCCTCTTGT	PCR, CRISPR knock-in validation
LENG8_cDNA_UTR_R	TTTACAACCCAAGTCCACGG	PCR, CRISPR knock-in validation
ZFC3H1_gen_F	GGCAAGGAGTCCAGAACGTAG	PCR, CRISPR knock-in validation
ZFC3H1_gen_R	CCTCCTTGGAAGTTTAGCCTG	PCR, CRISPR knock-in validation
GANPgRNA9 PrHA Fwd	ATGGTCGACGCTACATGCCTGTT	PCR, CRISPR knock-in validation
GANPgRNA9 DsHA Rev	TTAACGCGTCTCCTCTACCCAACCAG	PCR, CRISPR knock-in validation
SAC3D1_PrHA_Fwd	ATGGTCGACCCTGCATGAGGTTCTACAGCT	PCR, CRISPR knock-in validation
SAC3D1_DsHA_Rev	TTAACGCGTCTTGGTGCCAGAAGAGGGCAC	PCR, CRISPR knock-in validation
PCID2gRNA4 PrHA Fwd	ATGGTCGACTCCACAGGTGCTTCAG	PCR, CRISPR knock-in validation
PCID2gRNA4 DsHA Rev	TTAACGCGTGCAAGCTATAAAATCTGG	PCR, CRISPR knock-in validation

## Sheet: gRNAs
name	sequence
PCID2_C_gRNA	AGTACACGGAGCCCCGAGGA
GANP_C_gRNA	TCTCTCTGCGCTGCTAGACA
LENG8_C_gRNA	AGCCTTCGCACCCAGCGAAG
SAC3D1_C_gRNA	TCACGCTCCCTCCTCAGGCT
ZFC3H1_C_gRNA	AAGCAAGAATCACTGAACAC

## Sheet: plasmids
name	insert	purpose
pX459 [hLENG8 C-Term gRNA] - PURO	LENG8_C_gRNA, Cas9	CRISPR tagging
pX459 [hPCID2 gRNA] - PURO	PCID2_C_gRNA, Cas9	CRISPR tagging
pX459 [hGANP gRNA] - PURO	GANP_C_gRNA, Cas9	CRISPR tagging
pX459 [hZFC3H1 gRNA] - PURO	ZFC3H1_C_gRNA, Cas9	CRISPR tagging
pX459 [hSAC3D1 gRNA] - PURO	SAC3D1_C_gRNA, Cas9	CRISPR tagging
pGolden [hLENG8-3xFLAG-mAID] - NEO	LENG8 homology arms, 3xFLAG	CRISPR C-terminal 3xFLAG tagging
pGolden [hLENG8-3xFLAG-mAID] - HYG	LENG8 homology arms, 3xFLAG	CRISPR C-terminal 3xFLAG tagging
pGolden [hPCID2-3xFLAG] - NEO	PCID2 homology arms, 3xFLAG	CRISPR C-terminal 3xFLAG tagging
pGolden [hPCID2-3xFLAG] - HYG	PCID2 homology arms, 3xFLAG	CRISPR C-terminal 3xFLAG tagging
pGolden [hGANP-3xFLAG] - NEO	GANPhomology arms, 3xFLAG	CRISPR C-terminal 3xFLAG tagging
pGolden [hGANP-3xFLAG] - HYG	GANP homology arms, 3xFLAG	CRISPR C-terminal 3xFLAG tagging
pGolden [hSAC3D1-3xFLAG] - NEO	SAC3D1 homology arms, 3xFLAG	CRISPR C-terminal 3xFLAG tagging
pGolden [hZFC3H1-3xFLAG] - NEO	ZFC3H1 homology arms, 3xFLAG	CRISPR C-terminal 3xFLAG tagging
pGolden [hZFC3H1-3xFLAG] - HYG	ZFC3H1 homology arms, 3xFLAG	CRISPR C-terminal 3xFLAG tagging
pGolden [hLENG8-2xHA-dTag] - NEO	LENG8 homology arms,2xHA-FKBP12	CRISPR C-terminal FKBP12-HA- tagging
pGolden [hLENG8-2xHA-dTag] - HYG	LENG8 homology arms,2xHA-FKBP12	CRISPR C-terminal FKBP12-HA- tagging
pGolden [hGANP-2xHA-dTag] - HYG	GANP homology arms,2xHA-FKBP12	CRISPR C-terminal FKBP12-HA- tagging
pGolden [hGANP-2xHA-dTag] - NEO	GANP homology arms,2xHA-FKBP12	CRISPR C-terminal FKBP12-HA- tagging
pGolden [hZFC3H1-2xHA-dTag] - HYG	ZFC3H1homology arms,2xHA-FKBP12	CRISPR C-terminal FKBP12-HA- tagging
pGolden [hZFC3H1-2xHA-dTag] - NEO	ZFC3H1 homology arms,2xHA-FKBP12	CRISPR C-terminal FKBP12-HA- tagging
pBTAERP2 [LENG8_WT] PURO	LENG8 CDS, wild type	stable incorporation, Dox-inducible expression
pBTAERP2 [LENG8_F301A] PURO	LENG8 CDS, point F301A mutant	stable incorporation, Dox-inducible expression
pBTAERP2 [LENG8_R563A] PURO	LENG8 CDS, point R563A mutant	stable incorporation, Dox-inducible expression
pBTAERP2 [LENG8_TRR] PURO	LENG8 CDS, T645W, R749D, R791D mutant	stable incorporation, Dox-inducible expression
pBAC [ZFC3H1_FL] BLAST	ZFC3H1 CDS, full length	stable incorporation and expression
pBAC [ZFC3H1_ Δ730-747] BLAST	ZFC3H1 CDS, aa730-747 deletion mutant	stable incorporation and expression
pcDNA5 FRT-TO [LENG8-3xFLAG]-HYG	LENG8 CDS, wild type	transient expression
10His-MBP-3C-LENG8(491-800)_3xV5-3C-PCID2-UAP56-ALYNUBM_SEM1 pOPINB+(UH311)	LENG8 CDS (residues 491-800), PCID2-UAP56-ALYNUBM fusion, SEM1 coexpression	protein expression
10His-MBP-3C-SAC3D1(48-404)_3xV5-PCID2-UAP56-SUCM-ALYN-UBM_SEM1 pOPINB+ (UH309)	SAC3D1 CDS (residues 48-404), PCID2-UAP56-UCM-ALY-NUBM fusion, SEM1 coexpression	protein expression
10His-MBP-3C-LENG8(491-800_R563A)_3xV5-PCID2_SEM1 pOPINB+ (UH321)	LENG8 CDS (residues 491-800_R563A mutant), PCID2, SEM1 coexpression	protein expression
10His-MBP-3C-LENG8(491-800)	LENG8 CDS (residues 491-800)	protein expression
10His-MBP-3C-LENG8(491-800)_3xV5-PCID2_SEM1 (CP149)	LENG8 CDS (residues 491-800), PCID2, SEM1 coexpression	protein expression
10His-MBP-3C-SAC3D1(48-404)_3xV5-PCID2_SEM1 (CP151)	SAC3D1 CDS (residues 48-404), PCID2, SEM1 coexpression	protein expression
10His-3C-UAP56	UAP56 CDS	protein expression
10His-3C-UAP56(44-428)	UAP56 CDS (residues 44-428)	protein expression
10His-MBP-3C-LENG8(491-800_T645W_R749D_R791D)_3xV5-PCID2_SEM1 pOPINB+ (UH560)	LENG8 CDS (residues 491-800_T645W_R749D_R791D mutant), PCID2, SEM1 coexpression	protein expression
10His-SUMO-3V5-LENG8(283-346)	LENG8 CDS (residues 283-346)	protein expression
10His-SUMO-3V5-LENG8(283-346_F301A)	LENG8 CDS (residues 283-346)_F301A mutant	protein expression
10His-MBP-3C-SAC3D1(48-404_R102A)_3xV5-PCID2_SEM1 pOPINB+	SAC3D1 CDS (residues 48-404)_R102A, PCID2, SEM1 coexpression	protein expression
10His-3C-eIF4A3 pOPINB+	eIF4A3 CDS	protein expression
6His-3C-DDX19 pOPINB+	DDX19 CDS	protein expression

## Sheet: peptides
name	sequence (N- to C-terminal)
ZFC3H1 peptide WT	Biotin-2xbAla-NSVFGGLESMIKEARRTAEQASKPKK-Fluorescein
ZFC3H1 peptide MUT	Biotin-2xbAla-ASVFGGLESMKKENRRTAEQASIPKK-Fluorescein

## Sheet: cell lines
Cell lines	name	Source
1	HeLa Kyoto	RRID:CVCL_1922
2	HeLa Kyoto GANP-3xFLAG	This study
3	HeLa Kyoto PCID2-3xFLAG	This study
4	HeLa Kyoto LENG8-mAID-3xFLAG	This study
5	HeLa Kyoto SAC3D1-3xFLAG	This study
6	HeLa Kyoto ZFC3H1-3xFLAG	This study
7	HeLa Kyoto GANP-2xHA-dTAG	This study
8	HeLa Kyoto LENG8-2xHA-dTAG	This study
9	HeLa Kyoto ZFC3H1-2xHA-dTAG	This study
10	HeLa Kyoto LENG8-2xHA-dTAG/pBAC LENG8-3xFLAG WT	This study
11	HeLa Kyoto LENG8-2xHA-dTAG/pBAC LENG8-3xFLAG R563A	This study
12	HeLa Kyoto LENG8-2xHA-dTAG/pBAC LENG8-3xFLAG F301A	This study
13	HeLa Kyoto LENG8-2xHA-dTAG/pBAC LENG8-3xFLAG TRR	This study
14	HeLa Kyoto ZFC3H1-2xHA-dTAG/ pBAC ZFC3H1-3xFLAG WT	This study
15	HeLa Kyoto ZFC3H1-2xHA-dTAG/ pBAC ZFC3H1-3xFLAG delta aa 730-747	This study
16	HCT116 CMV-OsTIR1	RRID:CVCL_RJ11
17	HCT116 CMV-OsTIR1 GANP-2xHA-dTAG	This study
18	HCT116 CMV-OsTIR1 LENG8-2xHA-dTAG	This study
19	HCT116 CMV-OsTIR1 ZFC3H1-2xHA-dTAG	This study

## Sheet: antibodies
name	Source	Dilution WB	Immunoprecipitation
FLAG-tag (M2)	Sigma, F3165	1 to 5000	2 ug per IP
(β)-actin	Sigma, A2228	1 to 20000	N/A
Tubulin	Rockland, 600-401-880	1 to 20000	N/A
EXOSC10	Santa Cruz, sc-374595	1 to 2000	N/A
EXOSC3	abcam, ab184961	1 to 1000	N/A
GANP	Abcam, ab113295	1 to 1000	N/A
HA-tag	Roche, 11867423001	1 to 1000	N/A
PABPN1	Abcam,ab75855	1 to 20000	N/A
PCID2	Laszlo Tora lab	1 to 1000	N/A
MTR4	Abcam, ab70552	1 to 10000	N/A
Vinculin	Sigma, V9131	1 to 10000	N/A
ZFC3H1	Sigma, HPA-007151	1 to 1000	N/A
RPLP0	Abcam, ab192866	1 to 10000	2 ug per IP
UAP56	Cell Signalling, E7W7M	1 to 1000	N/A
Puromycin	Millipore, MABE343	1 to 1000	N/A
Secondary antibodies
Goat anti-mouse IgG Alexa Fluor™ 488	Thermo Fisher, A11001	N/A	N/A
Goat anti-rabbit IgG Alexa Fluor™ 594	Thermo Fisher, A11012	N/A	N/A
Goat anti-rabbit-HRP antibody	Dako, P0448	1 to 10000	N/A
Goat anti-mouse-HRP antibody	Dako, P0447	1 to 10000	N/A
Goat anti-rat-HRP antibody	Dako, P0450	1 to 10000	N/A
